# Supplementary material for: Full-Length Transcriptome Analysis of Four Different Tissues of Cephalotaxus oliveri
Source: Int J Mol Sci. 2021 Jan 14;22(2):787. doi: 10.3390/ijms22020787 (PMC7830723; doi:10.3390/ijms22020787)
Supplement: Supplementary file 1 [file ijms-22-00787-s001.zip]

Archive with 11 entries (9 files):
- ijms-1046333-supplementary/
- ijms-1046333-supplementary/ijms-1046333 supplementary materials final/
- ijms-1046333-supplementary/ijms-1046333 supplementary materials final/ijms-1046333- Supplementary Figures and Tables S1-4,6.docx
- ijms-1046333-supplementary/ijms-1046333 supplementary materials final/Table S10.xlsx
- ijms-1046333-supplementary/ijms-1046333 supplementary materials final/Table S11.xlsx
- ijms-1046333-supplementary/ijms-1046333 supplementary materials final/Table S12.xlsx
- ijms-1046333-supplementary/ijms-1046333 supplementary materials final/Table S13.xlsx
- ijms-1046333-supplementary/ijms-1046333 supplementary materials final/Table S5.xlsx
- ijms-1046333-supplementary/ijms-1046333 supplementary materials final/Table S7.xlsx
- ijms-1046333-supplementary/ijms-1046333 supplementary materials final/Table S8.xlsx
- ijms-1046333-supplementary/ijms-1046333 supplementary materials final/Table S9.xlsx
