# Supplementary material for: Full-Length Transcriptome Analysis of Four Different Tissues of Cephalotaxus oliveri
Source: Int J Mol Sci. 2021 Jan 14;22(2):787. doi: 10.3390/ijms22020787 (PMC7830723; doi:10.3390/ijms22020787)
Supplement: Supplementary file 1 [file ijms-22-00787-s001.zip › ijms-1046333-supplementary/ijms-1046333 supplementary materials final/Table S10.xlsx]

## Sheet: Sheet1
Table S10. Summary of the heat shock protein (HSP) gene family.
gene_id	PI	MW (kDa)	NR Identity	NR Evalue	NR ID	NR Description	Swissprot Identity	Swissprot Evalue	Swissprot ID	Swissprot Description	PFAM ID:PFAM Description	KOG ID	KOG Description
i2_LQ_CO3Flo_c85742/f1p0/2700	5.55	74.1527	77.8	1.7e-276	ONK58845.1	uncharacterized protein A4U43_C08F330 [Asparagus officinalis]	77.8	5.6e-273	sp|Q01899|HSP7M_PHAVU	Heat shock 70 kDa protein, mitochondrial OS=Phaseolus vulgaris OX=3885 PE=2 SV=1	PF01031:Dynamin central region;PF04992:RNA polymerase Rpb1, domain 6;PF06723:MreB/Mbl protein;PF02782:FGGY family of carbohydrate kinases, C-terminal domain	At5g09590	Molecular chaperones mortalin/PBP74/GRP75, HSP70 superfamily
i4_LQ_CO3Stem_c24627/f1p0/4512	7.47	61.9091	93.5	2.8e-268	ABR18415.1	unknown [Picea sitchensis]	90.4	2.4e-260	sp|P09189|HSP7C_PETHY	Heat shock cognate 70 kDa protein OS=Petunia hybrida OX=4102 GN=HSP70 PE=2 SV=1	PF01968:Hydantoinase/oxoprolinase;PF02782:FGGY family of carbohydrate kinases, C-terminal domain;PF06723:MreB/Mbl protein	At5g02500	Molecular chaperones HSP70/HSC70, HSP70 superfamily
i3_LQ_CO3Flo_c21941/f1p1/3143	5.86	19.1008	70.8	1.4e-124	XP_008802761.1	PREDICTED: heat shock cognate 70 kDa protein 2-like [Phoenix dactylifera]	78.9	2.1e-121	sp|P09189|HSP7C_PETHY	Heat shock cognate 70 kDa protein OS=Petunia hybrida OX=4102 GN=HSP70 PE=2 SV=1	--	At3g12580	Molecular chaperones HSP70/HSC70, HSP70 superfamily
i2_LQ_CO3Flo_c115374/f2p13/2460	5.13	71.5639	92	0	XP_015897485.1	PREDICTED: probable mediator of RNA polymerase II transcription subunit 37e [Ziziphus jujuba]	89.9	0	sp|P27322|HSP72_SOLLC	Heat shock cognate 70 kDa protein 2 OS=Solanum lycopersicum OX=4081 GN=HSC-2 PE=2 SV=1	PF02782:FGGY family of carbohydrate kinases, C-terminal domain;PF01968:Hydantoinase/oxoprolinase;PF06723:MreB/Mbl protein	At5g02500	Molecular chaperones HSP70/HSC70, HSP70 superfamily
i3_LQ_CO3Flo_c44892/f1p0/3379	5.69	86.4772	67.4	1.4e-283	XP_019052090.1	PREDICTED: heat shock 70 kDa protein 17 [Nelumbo nucifera]	62.1	3.5e-264	sp|F4JMJ1|HSP7R_ARATH	Heat shock 70 kDa protein 17 OS=Arabidopsis thaliana OX=3702 GN=HSP70-17 PE=2 SV=1	PF06723:MreB/Mbl protein	At4g16650_2	Molecular chaperones GRP170/SIL1, HSP70 superfamily
i3_LQ_CO3Stem_c42753/f1p1/3114	5.46	92.0136	70	0	XP_008793460.1	PREDICTED: heat shock 70 kDa protein 14-like [Phoenix dactylifera]	65.2	1.8e-304	sp|Q9S7C0|HSP7O_ARATH	Heat shock 70 kDa protein 14 OS=Arabidopsis thaliana OX=3702 GN=HSP70-14 PE=1 SV=1	PF01371:Trp repressor protein;PF06723:MreB/Mbl protein	At1g79930	Molecular chaperones HSP105/HSP110/SSE1, HSP70 superfamily
i1_LQ_CO3Leaf_c10193/f1p1/1410	5.33	25.0088	76.4	1.2e-103	ANW72270.1	heat shock protein 101 [Tradescantia hirsutiflora]	72.5	2.1e-98	sp|Q6F2Y7|CLPB1_ORYSJ	Chaperone protein ClpB1 OS=Oryza sativa subsp. japonica OX=39947 GN=CLPB1 PE=2 SV=1	PF07724:AAA domain (Cdc48 subfamily)	At1g74310	Chaperone HSP104 and related ATP-dependent Clp proteases
i1_LQ_CO3Flo_c39353/f1p0/1273	4.17	6.05446	57.2	1.1e-60	ACN40183.1	unknown [Picea sitchensis]	64.1	6.4e-54	sp|F4HQD4|HSP7P_ARATH	Heat shock 70 kDa protein 15 OS=Arabidopsis thaliana OX=3702 GN=HSP70-15 PE=1 SV=1	--	At1g79930	Molecular chaperones HSP105/HSP110/SSE1, HSP70 superfamily
i1_LQ_CO3Root_c24699/f1p0/1313	10.48	9.44744	59.2	8.5e-24	ABK21518.1	unknown [Picea sitchensis]	52.7	2.8e-20	sp|Q38806|HSP22_ARATH	22.0 kDa heat shock protein OS=Arabidopsis thaliana OX=3702 GN=HSP22.0 PE=2 SV=1	--	At4g10250	Molecular chaperone (small heat-shock protein Hsp26/Hsp42)
i1_LQ_CO3Root_c64828/f1p1/1267	4.99	24.7858	45.2	7.3e-20	ACN40800.1	unknown [Picea sitchensis]	49.5	1.5e-15	sp|Q00445|HS21C_WHEAT	Small heat shock protein, chloroplastic OS=Triticum aestivum OX=4565 GN=HSP21 PE=2 SV=1	PF03357:Snf7	At4g27670	Molecular chaperone (small heat-shock protein Hsp26/Hsp42)
i1_LQ_CO3Root_c62429/f1p0/1782	7.79	12.5033	42.8	1.5e-58	OAE22117.1	hypothetical protein AXG93_1175s1270 [Marchantia polymorpha subsp. polymorpha]	50.7	5.7e-56	sp|P22335|HSF24_SOLPE	Heat shock factor protein HSF24 OS=Solanum peruvianum OX=4082 GN=HSF24 PE=2 SV=1	PF01213:Adenylate cyclase associated (CAP) N terminal	At1g46264	Heat shock transcription factor
i2_HQ_CO3Flo_c5514/f8p2/2311	5.74	66.8092	59.3	1.2e-193	XP_012067472.1	PREDICTED: heat shock cognate 70 kDa protein-like [Jatropha curcas]	58	6e-191	sp|P09189|HSP7C_PETHY	Heat shock cognate 70 kDa protein OS=Petunia hybrida OX=4102 GN=HSP70 PE=2 SV=1	PF02782:FGGY family of carbohydrate kinases, C-terminal domain;PF02792:Mago nashi protein;PF06723:MreB/Mbl protein;PF01968:Hydantoinase/oxoprolinase	At5g02500	Molecular chaperones HSP70/HSC70, HSP70 superfamily
i3_LQ_CO3Flo_c44886/f1p0/3960	8.5	33.5387	66.8	6.7e-104	XP_011099187.1	PREDICTED: uncharacterized protein LOC105177663 [Sesamum indicum]	69.7	1e-65	sp|P09189|HSP7C_PETHY	Heat shock cognate 70 kDa protein OS=Petunia hybrida OX=4102 GN=HSP70 PE=2 SV=1	PF06957:Coatomer (COPI) alpha subunit C-terminus	--	--
i2_LQ_CO3Flo_c62564/f1p0/2385	5.27	62.3349	61.9	3.9e-200	XP_015888210.1	PREDICTED: heat shock 70 kDa protein 8 [Ziziphus jujuba]	58.8	8.3e-188	sp|Q9SKY8|HSP7H_ARATH	Heat shock 70 kDa protein 8 OS=Arabidopsis thaliana OX=3702 GN=HSP70-8 PE=1 SV=1	PF06723:MreB/Mbl protein	At2g32120	Molecular chaperones HSP70/HSC70, HSP70 superfamily
i0_LQ_CO3Root_c7258/f1p0/837	5.8	16.9582	64.1	4.3e-42	ABK25734.1	unknown [Picea sitchensis]	57.9	4.1e-38	sp|P19243|HSP11_PEA	18.1 kDa class I heat shock protein OS=Pisum sativum OX=3888 GN=HSP18.1 PE=1 SV=1	--	At5g59720	Molecular chaperone (small heat-shock protein Hsp26/Hsp42)
i2_LQ_CO3Stem_c11578/f1p1/2269	5.27	62.3349	61.9	3.7e-200	XP_015888210.1	PREDICTED: heat shock 70 kDa protein 8 [Ziziphus jujuba]	58.8	7.9e-188	sp|Q9SKY8|HSP7H_ARATH	Heat shock 70 kDa protein 8 OS=Arabidopsis thaliana OX=3702 GN=HSP70-8 PE=1 SV=1	PF06723:MreB/Mbl protein	At2g32120	Molecular chaperones HSP70/HSC70, HSP70 superfamily
i2_LQ_CO3Flo_c81307/f1p2/2804	5.1	71.636	92.1	0	XP_015897485.1	PREDICTED: probable mediator of RNA polymerase II transcription subunit 37e [Ziziphus jujuba]	90.1	0	sp|P27322|HSP72_SOLLC	Heat shock cognate 70 kDa protein 2 OS=Solanum lycopersicum OX=4081 GN=HSC-2 PE=2 SV=1	PF02782:FGGY family of carbohydrate kinases, C-terminal domain;PF06723:MreB/Mbl protein;PF01968:Hydantoinase/oxoprolinase	At5g02500	Molecular chaperones HSP70/HSC70, HSP70 superfamily
i1_LQ_CO3Root_c12063/f1p0/1334	5.28	19.2755	60.4	4e-45	ABK21518.1	unknown [Picea sitchensis]	49	5e-33	sp|P30236|HSP41_SOYBN	22.0 kDa class IV heat shock protein OS=Glycine max OX=3847 GN=HSP22.0 PE=3 SV=1	--	At4g10250	Molecular chaperone (small heat-shock protein Hsp26/Hsp42)
i0_LQ_CO3Leaf_c47042/f1p0/615	4.83	6.21899	89.5	1e-19	ABK21287.1	unknown [Picea sitchensis]	55.4	9.6e-11	sp|Q8GW48|HSBP_ARATH	Heat shock factor-binding protein OS=Arabidopsis thaliana OX=3702 GN=HSBP PE=1 SV=1	PF06825:Heat shock factor binding protein 1	7297944	Heat shock factor binding protein
i3_LQ_CO3Stem_c39443/f1p0/3110	7.95	102.163	40	7.1e-117	XP_001778308.1	predicted protein [Physcomitrella patens]	71.3	2.9e-87	sp|Q9SIF2|HS905_ARATH	Heat shock protein 90-5, chloroplastic OS=Arabidopsis thaliana OX=3702 GN=HSP90-5 PE=1 SV=1	PF00183:Hsp90 protein;PF02537:CrcB-like protein, Camphor Resistance (CrcB)	--	--
i0_LQ_CO3Leaf_c24891/f1p0/644	4.79	9.82886	91.1	8.7e-38	ABK21287.1	unknown [Picea sitchensis]	61.8	4.8e-21	sp|Q8GW48|HSBP_ARATH	Heat shock factor-binding protein OS=Arabidopsis thaliana OX=3702 GN=HSBP PE=1 SV=1	PF04799:fzo-like conserved region;PF00509:Haemagglutinin;PF06825:Heat shock factor binding protein 1;PF04513:Baculovirus polyhedron envelope protein, PEP, C terminus	7297944	Heat shock factor binding protein
i3_HQ_CO3Stem_c56465/f22p0/3394	5.29	94.8366	70.6	0	XP_010249783.1	PREDICTED: heat shock 70 kDa protein 15-like [Nelumbo nucifera]	65.9	3.8e-311	sp|Q9S7C0|HSP7O_ARATH	Heat shock 70 kDa protein 14 OS=Arabidopsis thaliana OX=3702 GN=HSP70-14 PE=1 SV=1	PF06723:MreB/Mbl protein;PF01371:Trp repressor protein	At1g79930	Molecular chaperones HSP105/HSP110/SSE1, HSP70 superfamily
i0_LQ_CO3Leaf_c25452/f1p1/992	9.25	27.0307	55.8	1.6e-62	ABK21840.1	unknown [Picea sitchensis]	53.8	8.9e-51	sp|P31170|HS25P_ARATH	Heat shock protein 21, chloroplastic OS=Arabidopsis thaliana OX=3702 GN=HSP21 PE=1 SV=1	PF01289:Thiol-activated cytolysin	At4g27670	Molecular chaperone (small heat-shock protein Hsp26/Hsp42)
i3_LQ_CO3Flo_c44378/f1p0/3352	6.68	36.8258	74.4	1e-154	XP_009391961.1	PREDICTED: heat shock 70 kDa protein, mitochondrial-like [Musa acuminata subsp. malaccensis]	72.6	2.2e-150	sp|Q01899|HSP7M_PHAVU	Heat shock 70 kDa protein, mitochondrial OS=Phaseolus vulgaris OX=3885 PE=2 SV=1	PF01031:Dynamin central region;PF04992:RNA polymerase Rpb1, domain 6;PF00430:ATP synthase B/B' CF(0);PF02782:FGGY family of carbohydrate kinases, C-terminal domain	At5g09590	Molecular chaperones mortalin/PBP74/GRP75, HSP70 superfamily
i0_LQ_CO3Leaf_c1869/f5p1/569	4.79	9.82886	91.1	4.5e-38	ABK21287.1	unknown [Picea sitchensis]	61.8	3.2e-21	sp|Q8GW48|HSBP_ARATH	Heat shock factor-binding protein OS=Arabidopsis thaliana OX=3702 GN=HSBP PE=1 SV=1	PF06825:Heat shock factor binding protein 1;PF00509:Haemagglutinin;PF04513:Baculovirus polyhedron envelope protein, PEP, C terminus ;PF04799:fzo-like conserved region	7297944	Heat shock factor binding protein
i2_LQ_CO3Root_c14208/f1p0/2257	5.1	71.0635	91.1	0	XP_012089450.1	PREDICTED: probable mediator of RNA polymerase II transcription subunit 37c [Jatropha curcas]	89.3	0	sp|P27322|HSP72_SOLLC	Heat shock cognate 70 kDa protein 2 OS=Solanum lycopersicum OX=4081 GN=HSC-2 PE=2 SV=1	PF02782:FGGY family of carbohydrate kinases, C-terminal domain;PF06723:MreB/Mbl protein	At5g02500	Molecular chaperones HSP70/HSC70, HSP70 superfamily
i6_LQ_CO3Flo_c809/f1p0/6503	4.6	33.1131	84.8	1e-104	XP_006659551.2	PREDICTED: heat shock protein 81-1 [Oryza brachyantha]	94.7	2.9e-105	sp|Q69QQ6|HSP82_ORYSJ	Heat shock protein 81-2 OS=Oryza sativa subsp. japonica OX=39947 GN=HSP81-2 PE=2 SV=1	PF00183:Hsp90 protein	At5g56010	Molecular chaperone (HSP90 family)
i1_LQ_CO3Leaf_c16765/f1p0/1028	5.46	19.1244	68.6	1.4e-61	ABK26682.1	unknown [Picea sitchensis]	45.9	3.3e-32	sp|Q9LNW0|HS178_ARATH	17.8 kDa class I heat shock protein OS=Arabidopsis thaliana OX=3702 GN=HSP17.8 PE=1 SV=1	--	At1g07400	Molecular chaperone (small heat-shock protein Hsp26/Hsp42)
i0_HQ_CO3Leaf_c23510/f2p0/782	4.46	20.5601	37.9	5.3e-21	ABR18225.1	unknown [Picea sitchensis]	33.6	1.5e-16	sp|Q05832|HSP11_OXYRB	18.3 kDa class I heat shock protein OS=Oxybasis rubra OX=3560 GN=HSP18 PE=2 SV=1	--	At1g53540	Molecular chaperone (small heat-shock protein Hsp26/Hsp42)
i0_HQ_CO3Flo_c661/f7p0/833	5.82	17.8475	69.1	3.9e-54	XP_011076756.1	PREDICTED: 17.6 kDa class I heat shock protein-like [Sesamum indicum]	66.9	4.7e-53	sp|P27396|HSP11_DAUCA	17.8 kDa class I heat shock protein OS=Daucus carota OX=4039 PE=3 SV=1	--	At5g59720	Molecular chaperone (small heat-shock protein Hsp26/Hsp42)
i0_LQ_CO3Flo_c22021/f1p0/859	4.31	10.0109	71.6	3.1e-22	ABK21903.1	unknown [Picea sitchensis]	52.5	2.4e-12	sp|Q8GW48|HSBP_ARATH	Heat shock factor-binding protein OS=Arabidopsis thaliana OX=3702 GN=HSBP PE=1 SV=1	PF00509:Haemagglutinin;PF06009:Laminin Domain II;PF01580:FtsK/SpoIIIE family;PF04513:Baculovirus polyhedron envelope protein, PEP, C terminus ;PF16752:Tubulin-specific chaperone C N-terminal domain;PF04799:fzo-like conserved region;PF01920:Prefoldin subunit;PF06825:Heat shock factor binding protein 1;PF07195:Flagellar hook-associated protein 2 C-terminus;PF05823:Nematode fatty acid retinoid bindi…	Hs4557647	Heat shock factor binding protein
i1_LQ_CO3Root_c24967/f1p0/1182	4.8	34.7442	82.1	1.5e-141	CAN79988.1	hypothetical protein VITISV_021022 [Vitis vinifera]	74.4	3.5e-131	sp|F4JFN3|HS906_ARATH	Heat shock protein 90-6, mitochondrial OS=Arabidopsis thaliana OX=3702 GN=HSP90-6 PE=1 SV=1	PF00183:Hsp90 protein	At3g07770	Molecular chaperone (HSP90 family)
i2_LQ_CO3Flo_c12722/f1p0/2385	5.02	80.5845	68.6	4.2e-271	KNA17790.1	hypothetical protein SOVF_076870 [Spinacia oleracea]	82.4	1.9e-208	sp|P36181|HSP80_SOLLC	Heat shock cognate protein 80 OS=Solanum lycopersicum OX=4081 GN=HSC80 PE=2 SV=1	PF13897:Golgi-dynamics membrane-trafficking;PF00856:SET domain;PF00183:Hsp90 protein	At5g56030	Molecular chaperone (HSP90 family)
i1_LQ_CO3Stem_c11673/f1p0/1278	4.63	17.4918	91.1	5.9e-62	AIZ68152.1	heat shock protein 81-1 [Ornithogalum longebracteatum]	87.4	2.1e-60	sp|P55737|HS902_ARATH	Heat shock protein 90-2 OS=Arabidopsis thaliana OX=3702 GN=HSP90-2 PE=1 SV=1	PF00183:Hsp90 protein	At5g56030	Molecular chaperone (HSP90 family)
i3_LQ_CO3Root_c717/f1p0/3184	6.28	68.9267	66	5.5e-234	OAE20350.1	hypothetical protein AXG93_209s1180 [Marchantia polymorpha subsp. polymorpha]	60.4	3.5e-218	sp|Q9S7C0|HSP7O_ARATH	Heat shock 70 kDa protein 14 OS=Arabidopsis thaliana OX=3702 GN=HSP70-14 PE=1 SV=1	PF06723:MreB/Mbl protein	At1g79930	Molecular chaperones HSP105/HSP110/SSE1, HSP70 superfamily
i1_HQ_CO3Root_c15647/f2p0/1317	5.47	37.5384	62.8	2.5e-124	XP_010256011.1	PREDICTED: heat shock 70 kDa protein 8 [Nelumbo nucifera]	59.3	2.8e-113	sp|Q9SKY8|HSP7H_ARATH	Heat shock 70 kDa protein 8 OS=Arabidopsis thaliana OX=3702 GN=HSP70-8 PE=1 SV=1	--	At2g32120	Molecular chaperones HSP70/HSC70, HSP70 superfamily
i4_LQ_CO3Flo_c15655/f1p0/4051	5.28	72.7267	60.2	7.8e-209	XP_006849050.1	PREDICTED: heat shock protein 90-1 [Amborella trichopoda]	64.3	2.1e-199	sp|Q9SIF2|HS905_ARATH	Heat shock protein 90-5, chloroplastic OS=Arabidopsis thaliana OX=3702 GN=HSP90-5 PE=1 SV=1	PF00183:Hsp90 protein	At2g04030	Molecular chaperone (HSP90 family)
i1_HQ_CO3Stem_c17532/f2p0/1473	4.97	45.2285	28.9	2.1e-10	ABK23046.1	unknown [Picea sitchensis]	37	3.3e-09	sp|P04793|HSP13_SOYBN	17.5 kDa class I heat shock protein OS=Glycine max OX=3847 GN=HSP17.5-M PE=3 SV=1	--	At1g59860	Molecular chaperone (small heat-shock protein Hsp26/Hsp42)
i2_LQ_CO3Stem_c22007/f1p1/2598	4.27	16.2795	74.4	6.2e-26	AAB01572.1	heat shock-like protein [Picea glauca]	56.1	5.1e-13	sp|A1WX30|DNAJ_HALHL	Chaperone protein DnaJ OS=Halorhodospira halophila (strain DSM 244 / SL1) OX=349124 GN=dnaJ PE=3 SV=1	--	At1g71000	Molecular chaperone (DnaJ superfamily)
i3_LQ_CO3Flo_c25864/f1p0/3232	5.09	93.3867	60.3	2.4e-272	XP_006849050.1	PREDICTED: heat shock protein 90-1 [Amborella trichopoda]	62.8	3.1e-265	sp|Q9SIF2|HS905_ARATH	Heat shock protein 90-5, chloroplastic OS=Arabidopsis thaliana OX=3702 GN=HSP90-5 PE=1 SV=1	PF00183:Hsp90 protein	At2g04030	Molecular chaperone (HSP90 family)
i2_HQ_CO3Flo_c3521/f2p3/2239	6.22	67.2823	60.1	2e-206	XP_011091460.1	PREDICTED: heat shock cognate 70 kDa protein 2-like [Sesamum indicum]	59.6	5.4e-205	sp|P09189|HSP7C_PETHY	Heat shock cognate 70 kDa protein OS=Petunia hybrida OX=4102 GN=HSP70 PE=2 SV=1	PF04104:Eukaryotic and archaeal DNA primase, large subunit;PF02782:FGGY family of carbohydrate kinases, C-terminal domain;PF06723:MreB/Mbl protein;PF13718:GNAT acetyltransferase 2;PF01968:Hydantoinase/oxoprolinase;PF02792:Mago nashi protein	At3g12580	Molecular chaperones HSP70/HSC70, HSP70 superfamily
i2_LQ_CO3Flo_c188993/f1p0/2417	5.96	73.9355	85.8	9.7e-311	XP_019074610.1	PREDICTED: heat shock 70 kDa protein, mitochondrial isoform X2 [Vitis vinifera]	80.3	1.2e-306	sp|Q01899|HSP7M_PHAVU	Heat shock 70 kDa protein, mitochondrial OS=Phaseolus vulgaris OX=3885 PE=2 SV=1	PF01031:Dynamin central region;PF06723:MreB/Mbl protein;PF02782:FGGY family of carbohydrate kinases, C-terminal domain	At5g09590	Molecular chaperones mortalin/PBP74/GRP75, HSP70 superfamily
i3_LQ_CO3Flo_c25311/f1p0/3226	5.41	97.7441	68.4	0	XP_006842242.1	PREDICTED: heat shock 70 kDa protein 14 [Amborella trichopoda]	64	8.3e-308	sp|Q9S7C0|HSP7O_ARATH	Heat shock 70 kDa protein 14 OS=Arabidopsis thaliana OX=3702 GN=HSP70-14 PE=1 SV=1	PF01371:Trp repressor protein;PF06723:MreB/Mbl protein	At1g79930	Molecular chaperones HSP105/HSP110/SSE1, HSP70 superfamily
i2_LQ_CO3Flo_c60761/f1p5/2462	5.14	73.5313	92	0	XP_015897485.1	PREDICTED: probable mediator of RNA polymerase II transcription subunit 37e [Ziziphus jujuba]	89.9	0	sp|P27322|HSP72_SOLLC	Heat shock cognate 70 kDa protein 2 OS=Solanum lycopersicum OX=4081 GN=HSC-2 PE=2 SV=1	PF06723:MreB/Mbl protein;PF01968:Hydantoinase/oxoprolinase;PF02782:FGGY family of carbohydrate kinases, C-terminal domain	At5g02500	Molecular chaperones HSP70/HSC70, HSP70 superfamily
i2_LQ_CO3Root_c5689/f1p1/2605	5.02	80.5845	68.6	4.6e-271	KNA17790.1	hypothetical protein SOVF_076870 [Spinacia oleracea]	82.4	2.1e-208	sp|P36181|HSP80_SOLLC	Heat shock cognate protein 80 OS=Solanum lycopersicum OX=4081 GN=HSC80 PE=2 SV=1	PF00183:Hsp90 protein;PF13897:Golgi-dynamics membrane-trafficking;PF00856:SET domain	At5g56030	Molecular chaperone (HSP90 family)
i2_HQ_CO3Flo_c128772/f12p2/2302	5.26	70.9985	85.7	7.9e-307	XP_007216991.1	hypothetical protein PRUPE_ppa002591mg [Prunus persica]	82.3	9.2e-301	sp|P09189|HSP7C_PETHY	Heat shock cognate 70 kDa protein OS=Petunia hybrida OX=4102 GN=HSP70 PE=2 SV=1	PF06723:MreB/Mbl protein;PF02782:FGGY family of carbohydrate kinases, C-terminal domain	At3g12580	Molecular chaperones HSP70/HSC70, HSP70 superfamily
i3_LQ_CO3Flo_c38993/f1p0/3179	4.93	36.6061	77.8	9.3e-165	XP_010244687.1	PREDICTED: heat shock 70 kDa protein, mitochondrial-like [Nelumbo nucifera]	76.5	1.8e-161	sp|Q01899|HSP7M_PHAVU	Heat shock 70 kDa protein, mitochondrial OS=Phaseolus vulgaris OX=3885 PE=2 SV=1	PF01031:Dynamin central region;PF04992:RNA polymerase Rpb1, domain 6;PF00430:ATP synthase B/B' CF(0);PF02782:FGGY family of carbohydrate kinases, C-terminal domain;PF15550:Draxin;PF11744:Aluminium activated malate transporter	At5g09590	Molecular chaperones mortalin/PBP74/GRP75, HSP70 superfamily
i4_LQ_CO3Flo_c12069/f1p6/4259	5.33	40.7971	56.7	1.1e-99	XP_008342195.1	PREDICTED: heat shock protein 90-6, mitochondrial-like [Malus domestica]	54.5	7.2e-97	sp|F4JFN3|HS906_ARATH	Heat shock protein 90-6, mitochondrial OS=Arabidopsis thaliana OX=3702 GN=HSP90-6 PE=1 SV=1	PF00183:Hsp90 protein	At2g04030	Molecular chaperone (HSP90 family)
i3_LQ_CO3Flo_c44599/f1p0/3583	5.02	60.2892	91.1	1.3e-284	XP_015897485.1	PREDICTED: probable mediator of RNA polymerase II transcription subunit 37e [Ziziphus jujuba]	89	3.6e-280	sp|P27322|HSP72_SOLLC	Heat shock cognate 70 kDa protein 2 OS=Solanum lycopersicum OX=4081 GN=HSC-2 PE=2 SV=1	PF06723:MreB/Mbl protein;PF01968:Hydantoinase/oxoprolinase;PF02782:FGGY family of carbohydrate kinases, C-terminal domain	At5g02500	Molecular chaperones HSP70/HSC70, HSP70 superfamily
i3_LQ_CO3Flo_c42433/f1p2/3550	5.25	82.0621	68.2	2e-293	XP_010254149.1	PREDICTED: heat shock 70 kDa protein 15-like [Nelumbo nucifera]	63.8	1.3e-277	sp|Q9S7C0|HSP7O_ARATH	Heat shock 70 kDa protein 14 OS=Arabidopsis thaliana OX=3702 GN=HSP70-14 PE=1 SV=1	PF01371:Trp repressor protein;PF06723:MreB/Mbl protein	At1g79930	Molecular chaperones HSP105/HSP110/SSE1, HSP70 superfamily
i1_LQ_CO3Flo_c78708/f1p0/1817	4.74	54.7668	85.6	1.8e-237	ABR16685.1	unknown [Picea sitchensis]	83.7	2.1e-231	sp|Q02028|HSP7S_PEA	Stromal 70 kDa heat shock-related protein, chloroplastic OS=Pisum sativum OX=3888 GN=HSP70 PE=2 SV=1	PF02970:Tubulin binding cofactor A;PF02782:FGGY family of carbohydrate kinases, C-terminal domain;PF06723:MreB/Mbl protein	At4g24280	Molecular chaperones mortalin/PBP74/GRP75, HSP70 superfamily
i4_HQ_CO3Flo_c16637/f4p0/4166	5.32	100.923	62.5	4.2e-298	XP_006845986.1	PREDICTED: heat shock 70 kDa protein 17 [Amborella trichopoda]	58.3	8e-279	sp|F4JMJ1|HSP7R_ARATH	Heat shock 70 kDa protein 17 OS=Arabidopsis thaliana OX=3702 GN=HSP70-17 PE=2 SV=1	PF06723:MreB/Mbl protein	At4g16650_2	Molecular chaperones GRP170/SIL1, HSP70 superfamily
i2_LQ_CO3Leaf_c7347/f1p0/2129	5.27	62.3349	61.9	3.5e-200	XP_015888210.1	PREDICTED: heat shock 70 kDa protein 8 [Ziziphus jujuba]	58.8	7.4e-188	sp|Q9SKY8|HSP7H_ARATH	Heat shock 70 kDa protein 8 OS=Arabidopsis thaliana OX=3702 GN=HSP70-8 PE=1 SV=1	PF06723:MreB/Mbl protein	At2g32120	Molecular chaperones HSP70/HSC70, HSP70 superfamily
i2_LQ_CO3Leaf_c5788/f1p14/2744	5.96	73.9355	85.8	1.1e-310	XP_019074610.1	PREDICTED: heat shock 70 kDa protein, mitochondrial isoform X2 [Vitis vinifera]	80.3	1.3e-306	sp|Q01899|HSP7M_PHAVU	Heat shock 70 kDa protein, mitochondrial OS=Phaseolus vulgaris OX=3885 PE=2 SV=1	PF02782:FGGY family of carbohydrate kinases, C-terminal domain;PF06723:MreB/Mbl protein;PF01031:Dynamin central region	At5g09590	Molecular chaperones mortalin/PBP74/GRP75, HSP70 superfamily
i3_HQ_CO3Flo_c70612/f10p0/3082	5.05	90.4302	77.6	0	XP_020114769.1	heat shock protein 90-5, chloroplastic-like [Ananas comosus]	73.5	0	sp|Q9SIF2|HS905_ARATH	Heat shock protein 90-5, chloroplastic OS=Arabidopsis thaliana OX=3702 GN=HSP90-5 PE=1 SV=1	PF00183:Hsp90 protein	At2g04030	Molecular chaperone (HSP90 family)
i2_HQ_CO3Stem_c93906/f42p3/2572	5.06	80.1221	77.6	7.2e-301	KJB22185.1	hypothetical protein B456_004G034000 [Gossypium raimondii]	80.9	2.9e-202	sp|A2YWQ1|HSP81_ORYSI	Heat shock protein 81-1 OS=Oryza sativa subsp. indica OX=39946 GN=HSP81-1 PE=2 SV=1	PF00183:Hsp90 protein	At5g56010	Molecular chaperone (HSP90 family)
i0_LQ_CO3Flo_c6576/f1p0/984	4.79	9.82886	91.1	7.8e-38	ABK21287.1	unknown [Picea sitchensis]	61.8	5.6e-21	sp|Q8GW48|HSBP_ARATH	Heat shock factor-binding protein OS=Arabidopsis thaliana OX=3702 GN=HSBP PE=1 SV=1	PF04799:fzo-like conserved region;PF04513:Baculovirus polyhedron envelope protein, PEP, C terminus ;PF06825:Heat shock factor binding protein 1;PF00509:Haemagglutinin	7297944	Heat shock factor binding protein
i2_LQ_CO3Stem_c39495/f1p4/2276	5.49	66.2918	72	3.9e-242	XP_008786326.1	PREDICTED: heat shock 70 kDa protein 15-like [Phoenix dactylifera]	65	4.5e-231	sp|Q9S7C0|HSP7O_ARATH	Heat shock 70 kDa protein 14 OS=Arabidopsis thaliana OX=3702 GN=HSP70-14 PE=1 SV=1	PF06723:MreB/Mbl protein	At1g79930	Molecular chaperones HSP105/HSP110/SSE1, HSP70 superfamily
i3_LQ_CO3Flo_c44101/f1p0/3197	5.5	92.0617	70.1	0	XP_008793460.1	PREDICTED: heat shock 70 kDa protein 14-like [Phoenix dactylifera]	65.4	1.3e-305	sp|Q9S7C0|HSP7O_ARATH	Heat shock 70 kDa protein 14 OS=Arabidopsis thaliana OX=3702 GN=HSP70-14 PE=1 SV=1	PF06723:MreB/Mbl protein;PF01371:Trp repressor protein	At1g79930	Molecular chaperones HSP105/HSP110/SSE1, HSP70 superfamily
i3_LQ_CO3Stem_c16691/f1p0/3270	5.29	94.8366	70.6	0	XP_010249783.1	PREDICTED: heat shock 70 kDa protein 15-like [Nelumbo nucifera]	65.9	3.7e-311	sp|Q9S7C0|HSP7O_ARATH	Heat shock 70 kDa protein 14 OS=Arabidopsis thaliana OX=3702 GN=HSP70-14 PE=1 SV=1	PF01371:Trp repressor protein;PF06723:MreB/Mbl protein	At1g79930	Molecular chaperones HSP105/HSP110/SSE1, HSP70 superfamily
i3_LQ_CO3Stem_c55685/f1p0/3016	5.43	89.7288	60.6	3.5e-278	OAE20350.1	hypothetical protein AXG93_209s1180 [Marchantia polymorpha subsp. polymorpha]	56	1.3e-262	sp|Q9S7C0|HSP7O_ARATH	Heat shock 70 kDa protein 14 OS=Arabidopsis thaliana OX=3702 GN=HSP70-14 PE=1 SV=1	PF06723:MreB/Mbl protein	At1g79930	Molecular chaperones HSP105/HSP110/SSE1, HSP70 superfamily
i0_LQ_CO3Flo_c14979/f1p14/804	6.19	18.3758	66.7	3.7e-54	XP_011469874.1	PREDICTED: 18.1 kDa class I heat shock protein-like [Fragaria vesca subsp. vesca]	69.7	2.4e-54	sp|P19037|HS181_ARATH	18.1 kDa class I heat shock protein OS=Arabidopsis thaliana OX=3702 GN=HSP18.1 PE=1 SV=1	--	At5g59720	Molecular chaperone (small heat-shock protein Hsp26/Hsp42)
i1_LQ_CO3Stem_c34396/f1p0/1240	5.28	19.2755	60.4	3.7e-45	ABK21518.1	unknown [Picea sitchensis]	49	4.7e-33	sp|P30236|HSP41_SOYBN	22.0 kDa class IV heat shock protein OS=Glycine max OX=3847 GN=HSP22.0 PE=3 SV=1	--	At4g10250	Molecular chaperone (small heat-shock protein Hsp26/Hsp42)
i5_LQ_CO3Flo_c4336/f1p0/5219	5.42	40.668	53.4	1.5e-94	XP_006849050.1	PREDICTED: heat shock protein 90-1 [Amborella trichopoda]	62.9	6.9e-93	sp|Q9SIF2|HS905_ARATH	Heat shock protein 90-5, chloroplastic OS=Arabidopsis thaliana OX=3702 GN=HSP90-5 PE=1 SV=1	PF00183:Hsp90 protein	At2g04030	Molecular chaperone (HSP90 family)
i2_LQ_CO3Flo_c85676/f1p0/2376	5.1	71.636	92.1	0	XP_015897485.1	PREDICTED: probable mediator of RNA polymerase II transcription subunit 37e [Ziziphus jujuba]	90.1	0	sp|P27322|HSP72_SOLLC	Heat shock cognate 70 kDa protein 2 OS=Solanum lycopersicum OX=4081 GN=HSC-2 PE=2 SV=1	PF02782:FGGY family of carbohydrate kinases, C-terminal domain;PF01968:Hydantoinase/oxoprolinase;PF06723:MreB/Mbl protein	At5g02500	Molecular chaperones HSP70/HSC70, HSP70 superfamily
i2_LQ_CO3Flo_c13973/f1p0/2701	5.55	74.1527	77.8	1.7e-276	ONK58845.1	uncharacterized protein A4U43_C08F330 [Asparagus officinalis]	77.8	5.6e-273	sp|Q01899|HSP7M_PHAVU	Heat shock 70 kDa protein, mitochondrial OS=Phaseolus vulgaris OX=3885 PE=2 SV=1	PF02782:FGGY family of carbohydrate kinases, C-terminal domain;PF01031:Dynamin central region;PF06723:MreB/Mbl protein;PF04992:RNA polymerase Rpb1, domain 6	At5g09590	Molecular chaperones mortalin/PBP74/GRP75, HSP70 superfamily
i2_LQ_CO3Stem_c84062/f1p0/2564	5.37	66.0616	85.8	1.0e-310	XP_019074610.1	PREDICTED: heat shock 70 kDa protein, mitochondrial isoform X2 [Vitis vinifera]	80.3	1.6e-306	sp|Q01899|HSP7M_PHAVU	Heat shock 70 kDa protein, mitochondrial OS=Phaseolus vulgaris OX=3885 PE=2 SV=1	PF02782:FGGY family of carbohydrate kinases, C-terminal domain;PF06723:MreB/Mbl protein;PF01031:Dynamin central region	At5g09590	Molecular chaperones mortalin/PBP74/GRP75, HSP70 superfamily
i6_LQ_CO3Root_c21/f1p0/6994	7.67	12.0712	74.5	3.3e-34	ANW72270.1	heat shock protein 101 [Tradescantia hirsutiflora]	67.4	7e-30	sp|Q6F2Y7|CLPB1_ORYSJ	Chaperone protein ClpB1 OS=Oryza sativa subsp. japonica OX=39947 GN=CLPB1 PE=2 SV=1	--	At1g74310	Chaperone HSP104 and related ATP-dependent Clp proteases
i4_LQ_CO3Leaf_c9313/f1p0/4864	5.12	58.7243	85.8	6.1e-293	XP_020093895.1	heat shock 70 kDa protein, mitochondrial-like [Ananas comosus]	83.7	7.7e-289	sp|Q01899|HSP7M_PHAVU	Heat shock 70 kDa protein, mitochondrial OS=Phaseolus vulgaris OX=3885 PE=2 SV=1	PF11744:Aluminium activated malate transporter;PF01031:Dynamin central region;PF06723:MreB/Mbl protein;PF02782:FGGY family of carbohydrate kinases, C-terminal domain	At5g09590	Molecular chaperones mortalin/PBP74/GRP75, HSP70 superfamily
i0_LQ_CO3Leaf_c2454/f1p4/888	6.6	16.8922	58.7	4.2e-38	ABK21815.1	unknown [Picea sitchensis]	41.1	1.5e-20	sp|Q9SYG1|HS174_ARATH	17.4 kDa class III heat shock protein OS=Arabidopsis thaliana OX=3702 GN=HSP17.4B PE=2 SV=1	--	At1g54050	Molecular chaperone (small heat-shock protein Hsp26/Hsp42)
i2_LQ_CO3Flo_c111405/f1p12/2335	5.1	71.636	92.1	0	XP_015897485.1	PREDICTED: probable mediator of RNA polymerase II transcription subunit 37e [Ziziphus jujuba]	90.1	0	sp|P27322|HSP72_SOLLC	Heat shock cognate 70 kDa protein 2 OS=Solanum lycopersicum OX=4081 GN=HSC-2 PE=2 SV=1	PF02782:FGGY family of carbohydrate kinases, C-terminal domain;PF06723:MreB/Mbl protein;PF01968:Hydantoinase/oxoprolinase	At5g02500	Molecular chaperones HSP70/HSC70, HSP70 superfamily
i1_LQ_CO3Root_c56383/f1p2/1046	4.75	28.5355	77.7	2.9e-107	AFF58923.1	Hsp90 [Citrus sinensis]	74	2.3e-102	sp|P36181|HSP80_SOLLC	Heat shock cognate protein 80 OS=Solanum lycopersicum OX=4081 GN=HSC80 PE=2 SV=1	PF00183:Hsp90 protein	At5g56030	Molecular chaperone (HSP90 family)
i2_HQ_CO3Flo_c55690/f2p0/2737	5.96	73.9355	85.8	1.1e-310	XP_002263457.1	PREDICTED: heat shock 70 kDa protein, mitochondrial isoform X1 [Vitis vinifera]	80.3	1.3e-306	sp|Q01899|HSP7M_PHAVU	Heat shock 70 kDa protein, mitochondrial OS=Phaseolus vulgaris OX=3885 PE=2 SV=1	PF06723:MreB/Mbl protein;PF01031:Dynamin central region;PF02782:FGGY family of carbohydrate kinases, C-terminal domain	At5g09590	Molecular chaperones mortalin/PBP74/GRP75, HSP70 superfamily
i2_LQ_CO3Flo_c114683/f1p17/2764	5.96	73.9355	85.8	1.1e-310	XP_019074610.1	PREDICTED: heat shock 70 kDa protein, mitochondrial isoform X2 [Vitis vinifera]	80.3	1.3e-306	sp|Q01899|HSP7M_PHAVU	Heat shock 70 kDa protein, mitochondrial OS=Phaseolus vulgaris OX=3885 PE=2 SV=1	PF02782:FGGY family of carbohydrate kinases, C-terminal domain;PF01031:Dynamin central region;PF06723:MreB/Mbl protein	At5g09590	Molecular chaperones mortalin/PBP74/GRP75, HSP70 superfamily
i4_LQ_CO3Stem_c13625/f1p2/4146	7.93	43.123	82.1	5.4e-189	XP_010249783.1	PREDICTED: heat shock 70 kDa protein 15-like [Nelumbo nucifera]	77	2e-181	sp|Q9S7C0|HSP7O_ARATH	Heat shock 70 kDa protein 14 OS=Arabidopsis thaliana OX=3702 GN=HSP70-14 PE=1 SV=1	PF06723:MreB/Mbl protein	At1g79930	Molecular chaperones HSP105/HSP110/SSE1, HSP70 superfamily
i0_LQ_CO3Stem_c6268/f1p8/868	5.24	21.1984	43.9	6.9e-30	JAT43861.1	22. heat shock protein, partial [Anthurium amnicola]	49.3	4.9e-29	sp|Q38806|HSP22_ARATH	22.0 kDa heat shock protein OS=Arabidopsis thaliana OX=3702 GN=HSP22.0 PE=2 SV=1	--	At4g10250	Molecular chaperone (small heat-shock protein Hsp26/Hsp42)
i1_LQ_CO3Leaf_c39805/f1p1/1258	4.93	27.8553	67.5	2.7e-96	OAY73832.1	Heat shock 70 kDa protein, mitochondrial [Ananas comosus]	64.4	1.1e-93	sp|P37900|HSP7M_PEA	Heat shock 70 kDa protein, mitochondrial OS=Pisum sativum OX=3888 GN=HSP1 PE=2 SV=1	PF01326:Pyruvate phosphate dikinase, PEP/pyruvate binding domain	At5g09590	Molecular chaperones mortalin/PBP74/GRP75, HSP70 superfamily
i2_LQ_CO3Root_c5842/f1p0/2449	5.24	77.9945	74.7	1.4e-282	XP_007217057.1	hypothetical protein PRUPE_ppa001147mg [Prunus persica]	65.1	1.3e-244	sp|F4JMJ1|HSP7R_ARATH	Heat shock 70 kDa protein 17 OS=Arabidopsis thaliana OX=3702 GN=HSP70-17 PE=2 SV=1	PF15306:LIN37	At4g16650_2	Molecular chaperones GRP170/SIL1, HSP70 superfamily
i0_LQ_CO3Root_c23040/f1p1/690	4.34	13.4571	71.2	7.6e-56	XP_018825745.1	PREDICTED: heat shock cognate protein 80-like [Juglans regia]	69.9	3.5e-54	sp|P36181|HSP80_SOLLC	Heat shock cognate protein 80 OS=Solanum lycopersicum OX=4081 GN=HSC80 PE=2 SV=1	PF00183:Hsp90 protein	At5g56030	Molecular chaperone (HSP90 family)
i2_HQ_CO3Stem_c28499/f5p0/2406	5.44	73.6335	32.7	9.9e-18	ABK23046.1	unknown [Picea sitchensis]	44.8	2.7e-16	sp|P19036|HSP17_ARATH	17.4 kDa class I heat shock protein OS=Arabidopsis thaliana OX=3702 GN=HSP17.4A PE=1 SV=2	--	At3g46230	Molecular chaperone (small heat-shock protein Hsp26/Hsp42)
i0_HQ_CO3Flo_c2031/f2p0/895	5.33	19.7747	48.1	1.1e-30	XP_016450172.1	PREDICTED: 22.0 kDa heat shock protein-like [Nicotiana tabacum]	49.3	1.7e-29	sp|P12810|HS16A_WHEAT	16.9 kDa class I heat shock protein 1 OS=Triticum aestivum OX=4565 GN=hsp16.9A PE=2 SV=1	--	At3g46230	Molecular chaperone (small heat-shock protein Hsp26/Hsp42)
i1_LQ_CO3Root_c87287/f1p1/1158	8.99	7.1705	29	3.7e-31	JAT66902.1	Heat shock protein 12A [Anthurium amnicola]	--	--	--	--	--	--	--
i2_LQ_CO3Root_c17957/f1p0/2048	5.51	69.4528	67.2	4.2e-243	OAE31313.1	hypothetical protein AXG93_1962s1700 [Marchantia polymorpha subsp. polymorpha]	67.6	3.7e-237	sp|Q01899|HSP7M_PHAVU	Heat shock 70 kDa protein, mitochondrial OS=Phaseolus vulgaris OX=3885 PE=2 SV=1	PF06723:MreB/Mbl protein;PF02782:FGGY family of carbohydrate kinases, C-terminal domain;PF03063:Prismane/CO dehydrogenase family	At5g09590	Molecular chaperones mortalin/PBP74/GRP75, HSP70 superfamily
i2_LQ_CO3Root_c15593/f1p0/2836	5.46	10.7852	56.7	1.1e-60	XP_020108116.1	heat shock cognate 70 kDa protein-like [Ananas comosus]	57.9	9.7e-60	sp|Q9LHA8|MD37C_ARATH	Probable mediator of RNA polymerase II transcription subunit 37c OS=Arabidopsis thaliana OX=3702 GN=MED37C PE=1 SV=1	--	At3g12580	Molecular chaperones HSP70/HSC70, HSP70 superfamily
i2_LQ_CO3Stem_c19130/f1p0/2730	5.06	81.4548	70	1.2e-277	KNA17790.1	hypothetical protein SOVF_076870 [Spinacia oleracea]	82.4	7e-207	sp|P51819|HSP83_IPONI	Heat shock protein 83 OS=Ipomoea nil OX=35883 GN=HSP83A PE=2 SV=1	PF00183:Hsp90 protein;PF05416:Southampton virus-type processing peptidase	At5g52640	Molecular chaperone (HSP90 family)
i2_LQ_CO3Root_c10244/f1p0/2319	9.12	9.68438	68.6	4.2e-271	KNA17790.1	hypothetical protein SOVF_076870 [Spinacia oleracea]	82.4	1.9e-208	sp|P36181|HSP80_SOLLC	Heat shock cognate protein 80 OS=Solanum lycopersicum OX=4081 GN=HSC80 PE=2 SV=1	--	At5g56030	Molecular chaperone (HSP90 family)
i0_LQ_CO3Root_c81377/f1p0/937	4.87	22.0645	65.4	4.6e-64	BAJ97975.1	predicted protein [Hordeum vulgare subsp. vulgare]	61.6	3e-64	sp|P29845|HSP7E_DROME	Heat shock 70 kDa protein cognate 5 OS=Drosophila melanogaster OX=7227 GN=Hsc70-5 PE=1 SV=2	--	7303207	Molecular chaperones mortalin/PBP74/GRP75, HSP70 superfamily
i0_LQ_CO3Leaf_c11087/f1p0/779	6.7	15.2184	78.5	4.9e-59	ABK26632.1	unknown [Picea sitchensis]	48.2	9.5e-32	sp|Q9FHQ3|HS157_ARATH	15.7 kDa heat shock protein, peroxisomal OS=Arabidopsis thaliana OX=3702 GN=HSP15.7 PE=2 SV=1	--	At5g37670	Molecular chaperone (small heat-shock protein Hsp26/Hsp42)
i1_LQ_CO3Leaf_c44725/f1p1/1021	6.7	15.2184	78.5	4.9e-59	ABK26632.1	unknown [Picea sitchensis]	48.2	1.2e-31	sp|Q9FHQ3|HS157_ARATH	15.7 kDa heat shock protein, peroxisomal OS=Arabidopsis thaliana OX=3702 GN=HSP15.7 PE=2 SV=1	--	At5g37670	Molecular chaperone (small heat-shock protein Hsp26/Hsp42)
i2_LQ_CO3Flo_c26538/f1p0/2280	5.27	62.3349	61.9	3.7e-200	XP_015888210.1	PREDICTED: heat shock 70 kDa protein 8 [Ziziphus jujuba]	58.8	8e-188	sp|Q9SKY8|HSP7H_ARATH	Heat shock 70 kDa protein 8 OS=Arabidopsis thaliana OX=3702 GN=HSP70-8 PE=1 SV=1	PF06723:MreB/Mbl protein	At2g32120	Molecular chaperones HSP70/HSC70, HSP70 superfamily
i2_LQ_CO3Leaf_c8955/f1p0/2960	4.93	26.2104	68.8	1.4e-147	JAT42575.1	Heat shock protein 81-2, partial [Anthurium amnicola]	67.4	1.7e-146	sp|P36181|HSP80_SOLLC	Heat shock cognate protein 80 OS=Solanum lycopersicum OX=4081 GN=HSC80 PE=2 SV=1	PF04546:Sigma-70, non-essential region;PF00183:Hsp90 protein;PF13897:Golgi-dynamics membrane-trafficking;PF06459:Ryanodine Receptor TM 4-6;PF02724:CDC45-like protein	At5g56030	Molecular chaperone (HSP90 family)
i2_LQ_CO3Stem_c51837/f1p2/2090	6.44	55.6818	73.1	1.3e-183	OAE20350.1	hypothetical protein AXG93_209s1180 [Marchantia polymorpha subsp. polymorpha]	67.3	1.4e-172	sp|Q9S7C0|HSP7O_ARATH	Heat shock 70 kDa protein 14 OS=Arabidopsis thaliana OX=3702 GN=HSP70-14 PE=1 SV=1	PF06723:MreB/Mbl protein	At1g79930	Molecular chaperones HSP105/HSP110/SSE1, HSP70 superfamily
i2_HQ_CO3Stem_c5906/f3p1/2479	5.27	62.3349	61.9	4.1e-200	XP_015888210.1	PREDICTED: heat shock 70 kDa protein 8 [Ziziphus jujuba]	58.8	8.7e-188	sp|Q9SKY8|HSP7H_ARATH	Heat shock 70 kDa protein 8 OS=Arabidopsis thaliana OX=3702 GN=HSP70-8 PE=1 SV=1	PF06723:MreB/Mbl protein	At2g32120	Molecular chaperones HSP70/HSC70, HSP70 superfamily
i2_LQ_CO3Flo_c38106/f1p26/2695	4.96	58.462	55.6	3.1e-161	XP_006845986.1	PREDICTED: heat shock 70 kDa protein 17 [Amborella trichopoda]	48.9	2.8e-139	sp|F4JMJ1|HSP7R_ARATH	Heat shock 70 kDa protein 17 OS=Arabidopsis thaliana OX=3702 GN=HSP70-17 PE=2 SV=1	--	At4g16660	Molecular chaperones HSP105/HSP110/SSE1, HSP70 superfamily
i2_LQ_CO3Flo_c80323/f1p4/3082	5.48	90.6358	61.5	2.8e-283	OAE20350.1	hypothetical protein AXG93_209s1180 [Marchantia polymorpha subsp. polymorpha]	57	4.7e-268	sp|Q9S7C0|HSP7O_ARATH	Heat shock 70 kDa protein 14 OS=Arabidopsis thaliana OX=3702 GN=HSP70-14 PE=1 SV=1	PF06723:MreB/Mbl protein	At1g79930	Molecular chaperones HSP105/HSP110/SSE1, HSP70 superfamily
i2_LQ_CO3Flo_c21006/f1p77/2299	9.73	9.3129	92.1	0	XP_015897485.1	PREDICTED: probable mediator of RNA polymerase II transcription subunit 37e [Ziziphus jujuba]	90.1	0	sp|P27322|HSP72_SOLLC	Heat shock cognate 70 kDa protein 2 OS=Solanum lycopersicum OX=4081 GN=HSC-2 PE=2 SV=1	--	At5g02500	Molecular chaperones HSP70/HSC70, HSP70 superfamily
i1_LQ_CO3Flo_c56329/f1p8/1823	8.27	50.2317	45.3	2.5e-45	AJP06287.1	DRB4 [Pinus tabuliformis]	54.9	7.6e-40	sp|Q9SKN2|DRB2_ARATH	Double-stranded RNA-binding protein 2 OS=Arabidopsis thaliana OX=3702 GN=DRB2 PE=1 SV=1	PF04119:Heat shock protein 9/12	--	--
i2_HQ_CO3Root_c1041/f3p2/2386	5.03	80.1361	68.1	1.6e-262	KNA17790.1	hypothetical protein SOVF_076870 [Spinacia oleracea]	82.5	2.8e-207	sp|P36181|HSP80_SOLLC	Heat shock cognate protein 80 OS=Solanum lycopersicum OX=4081 GN=HSC80 PE=2 SV=1	PF00183:Hsp90 protein;PF13897:Golgi-dynamics membrane-trafficking	At5g56030	Molecular chaperone (HSP90 family)
i1_LQ_CO3Leaf_c44247/f1p0/1013	5.15	23.3073	59.9	4.4e-60	ABR18225.1	unknown [Picea sitchensis]	35.7	1.1e-19	sp|P19243|HSP11_PEA	18.1 kDa class I heat shock protein OS=Pisum sativum OX=3888 GN=HSP18.1 PE=1 SV=1	--	--	--
i2_HQ_CO3Flo_c174928/f17p2/2421	5.1	71.636	92.1	0	XP_015897485.1	PREDICTED: probable mediator of RNA polymerase II transcription subunit 37e [Ziziphus jujuba]	90.1	0	sp|P27322|HSP72_SOLLC	Heat shock cognate 70 kDa protein 2 OS=Solanum lycopersicum OX=4081 GN=HSC-2 PE=2 SV=1	PF06723:MreB/Mbl protein;PF01968:Hydantoinase/oxoprolinase;PF02782:FGGY family of carbohydrate kinases, C-terminal domain	At5g02500	Molecular chaperones HSP70/HSC70, HSP70 superfamily
i1_HQ_CO3Root_c46651/f2p0/1445	7.58	30.2249	75.5	1.1e-109	XP_006466606.1	PREDICTED: heat shock factor protein HSF24 [Citrus sinensis]	60.2	8.6e-87	sp|P22335|HSF24_SOLPE	Heat shock factor protein HSF24 OS=Solanum peruvianum OX=4082 GN=HSF24 PE=2 SV=1	PF00447:HSF-type DNA-binding;PF16331:TolA binding protein trimerisation;PF00170:bZIP transcription factor;PF04977:Septum formation initiator	At4g36990	Heat shock transcription factor
i2_LQ_CO3Flo_c110330/f1p3/2789	5.96	73.9355	85.8	1.1e-310	XP_019074610.1	PREDICTED: heat shock 70 kDa protein, mitochondrial isoform X2 [Vitis vinifera]	80.3	1.4e-306	sp|Q01899|HSP7M_PHAVU	Heat shock 70 kDa protein, mitochondrial OS=Phaseolus vulgaris OX=3885 PE=2 SV=1	PF01031:Dynamin central region;PF06723:MreB/Mbl protein;PF02782:FGGY family of carbohydrate kinases, C-terminal domain	At5g09590	Molecular chaperones mortalin/PBP74/GRP75, HSP70 superfamily
i1_LQ_CO3Root_c26782/f1p1/1176	4.76	27.8805	85.9	5.1e-105	JAT42575.1	Heat shock protein 81-2, partial [Anthurium amnicola]	93.3	3.3e-105	sp|Q07078|HSP83_ORYSJ	Heat shock protein 81-3 OS=Oryza sativa subsp. japonica OX=39947 GN=HSP81-3 PE=1 SV=2	PF00183:Hsp90 protein	At5g56010	Molecular chaperone (HSP90 family)
i2_LQ_CO3Root_c19055/f1p0/2547	5.36	82.1454	31.8	2.4e-14	KVI02685.1	Heat shock factor (HSF)-type, DNA-binding [Cynara cardunculus var. scolymus]	29.1	5.1e-18	sp|P10961|HSF_YEAST	Heat shock factor protein OS=Saccharomyces cerevisiae (strain ATCC 204508 / S288c) OX=559292 GN=HSF1 PE=1 SV=1	PF00447:HSF-type DNA-binding;PF00620:RhoGAP domain;PF00178:Ets-domain	YGL073w	Heat shock transcription factor
i3_LQ_CO3Root_c4185/f1p0/3055	5.29	94.8366	70.6	0	XP_010249783.1	PREDICTED: heat shock 70 kDa protein 15-like [Nelumbo nucifera]	65.9	3.4e-311	sp|Q9S7C0|HSP7O_ARATH	Heat shock 70 kDa protein 14 OS=Arabidopsis thaliana OX=3702 GN=HSP70-14 PE=1 SV=1	PF06723:MreB/Mbl protein;PF01371:Trp repressor protein	At1g79930	Molecular chaperones HSP105/HSP110/SSE1, HSP70 superfamily
i2_HQ_CO3Flo_c76111/f10p0/2334	5.1	71.636	92.1	0	XP_015897485.1	PREDICTED: probable mediator of RNA polymerase II transcription subunit 37e [Ziziphus jujuba]	90.1	0	sp|P27322|HSP72_SOLLC	Heat shock cognate 70 kDa protein 2 OS=Solanum lycopersicum OX=4081 GN=HSC-2 PE=2 SV=1	PF01968:Hydantoinase/oxoprolinase;PF06723:MreB/Mbl protein;PF02782:FGGY family of carbohydrate kinases, C-terminal domain	At5g02500	Molecular chaperones HSP70/HSC70, HSP70 superfamily
i0_LQ_CO3Stem_c5092/f1p0/868	5.15	23.3073	59.9	3.8e-60	ABR18225.1	unknown [Picea sitchensis]	35.7	9.3e-20	sp|P19243|HSP11_PEA	18.1 kDa class I heat shock protein OS=Pisum sativum OX=3888 GN=HSP18.1 PE=1 SV=1	--	--	--
i3_LQ_CO3Root_c3701/f1p0/3333	9.99	5.2312	82.1	2.5e-277	XP_010246221.1	PREDICTED: heat shock 70 kDa protein, mitochondrial [Nelumbo nucifera]	80.8	6.2e-274	sp|Q01899|HSP7M_PHAVU	Heat shock 70 kDa protein, mitochondrial OS=Phaseolus vulgaris OX=3885 PE=2 SV=1	--	At5g09590	Molecular chaperones mortalin/PBP74/GRP75, HSP70 superfamily
i2_HQ_CO3Root_c1975/f3p0/2882	5.05	90.4302	77.6	0	XP_020114769.1	heat shock protein 90-5, chloroplastic-like [Ananas comosus]	73.5	0	sp|Q9SIF2|HS905_ARATH	Heat shock protein 90-5, chloroplastic OS=Arabidopsis thaliana OX=3702 GN=HSP90-5 PE=1 SV=1	PF00183:Hsp90 protein	At2g04030	Molecular chaperone (HSP90 family)
i1_HQ_CO3Root_c13389/f7p5/1607	5.4	50.9533	82.1	4.2e-190	XP_011628206.1	PREDICTED: heat shock protein 81-1 isoform X1 [Amborella trichopoda]	79.6	8.1e-187	sp|P36181|HSP80_SOLLC	Heat shock cognate protein 80 OS=Solanum lycopersicum OX=4081 GN=HSC80 PE=2 SV=1	PF00183:Hsp90 protein	At5g56010	Molecular chaperone (HSP90 family)
i0_HQ_CO3Leaf_c24089/f3p0/969	4.77	27.6654	75.7	3.9e-98	ANS56491.1	heat shock protein 90, partial [Cymodocea nodosa]	72.5	4.4e-95	sp|P55737|HS902_ARATH	Heat shock protein 90-2 OS=Arabidopsis thaliana OX=3702 GN=HSP90-2 PE=1 SV=1	PF00183:Hsp90 protein	At5g56030	Molecular chaperone (HSP90 family)
i1_LQ_CO3Root_c75513/f2p1/1068	6	23.3405	68.5	9.6e-74	CAC81962.1	small heat-shock protein [Picea glauca]	47.1	3.5e-37	sp|P11890|HS23C_OXYRB	Small heat shock protein, chloroplastic OS=Oxybasis rubra OX=3560 GN=HSP23 PE=2 SV=1	--	At5g51440	Molecular chaperone (small heat-shock protein Hsp26/Hsp42)
i2_LQ_CO3Root_c20193/f1p0/2151	5.09	71.6451	88.8	0	XP_006664117.1	PREDICTED: heat shock cognate 70 kDa protein 2 [Oryza brachyantha]	87	0	sp|Q9LHA8|MD37C_ARATH	Probable mediator of RNA polymerase II transcription subunit 37c OS=Arabidopsis thaliana OX=3702 GN=MED37C PE=1 SV=1	PF06723:MreB/Mbl protein;PF01968:Hydantoinase/oxoprolinase;PF02203:Tar ligand binding domain homologue	At3g12580	Molecular chaperones HSP70/HSC70, HSP70 superfamily
i2_LQ_CO3Stem_c20930/f1p0/3001	5.53	75.4223	85.4	0	ABR16685.1	unknown [Picea sitchensis]	82.2	1.2e-305	sp|Q9STW6|HSP7F_ARATH	Heat shock 70 kDa protein 6, chloroplastic OS=Arabidopsis thaliana OX=3702 GN=HSP70-6 PE=1 SV=1	PF06723:MreB/Mbl protein;PF02782:FGGY family of carbohydrate kinases, C-terminal domain;PF01968:Hydantoinase/oxoprolinase	At4g24280	Molecular chaperones mortalin/PBP74/GRP75, HSP70 superfamily
i1_LQ_CO3Stem_c23199/f1p0/1833	6.07	36.8841	43.7	1.1e-56	XP_006826240.1	PREDICTED: heat shock factor protein HSF24 [Amborella trichopoda]	41	3.7e-50	sp|Q6Z9C8|HFB2B_ORYSJ	Heat stress transcription factor B-2b OS=Oryza sativa subsp. japonica OX=39947 GN=HSFB2B PE=2 SV=1	PF00447:HSF-type DNA-binding	At5g62020	Heat shock transcription factor
i1_LQ_CO3Root_c67034/f1p1/1146	7.87	23.4165	62	1.5e-64	AAB01557.1	mitochondria-localized low molecular weight heat shock protein 23.5 [Picea glauca]	51.3	6.1e-35	sp|P11890|HS23C_OXYRB	Small heat shock protein, chloroplastic OS=Oxybasis rubra OX=3560 GN=HSP23 PE=2 SV=1	--	At5g51440	Molecular chaperone (small heat-shock protein Hsp26/Hsp42)
i0_HQ_CO3Stem_c1523/f2p5/735	6.19	18.3758	66.7	2.6e-54	XP_011469874.1	PREDICTED: 18.1 kDa class I heat shock protein-like [Fragaria vesca subsp. vesca]	69.7	2.2e-54	sp|P19037|HS181_ARATH	18.1 kDa class I heat shock protein OS=Arabidopsis thaliana OX=3702 GN=HSP18.1 PE=1 SV=1	--	At5g59720	Molecular chaperone (small heat-shock protein Hsp26/Hsp42)
i3_LQ_CO3Flo_c5229/f1p0/3406	9.06	48.316	90.1	7.3e-205	ABR16620.1	unknown [Picea sitchensis]	87.8	5e-199	sp|Q9STW6|HSP7F_ARATH	Heat shock 70 kDa protein 6, chloroplastic OS=Arabidopsis thaliana OX=3702 GN=HSP70-6 PE=1 SV=1	PF01968:Hydantoinase/oxoprolinase;PF06723:MreB/Mbl protein	At4g24280	Molecular chaperones mortalin/PBP74/GRP75, HSP70 superfamily
i2_HQ_CO3Stem_c75695/f4p2/2261	5.09	71.6451	88.8	0	XP_006664117.1	PREDICTED: heat shock cognate 70 kDa protein 2 [Oryza brachyantha]	87	0	sp|Q9LHA8|MD37C_ARATH	Probable mediator of RNA polymerase II transcription subunit 37c OS=Arabidopsis thaliana OX=3702 GN=MED37C PE=1 SV=1	PF06723:MreB/Mbl protein;PF02203:Tar ligand binding domain homologue;PF01968:Hydantoinase/oxoprolinase	At3g12580	Molecular chaperones HSP70/HSC70, HSP70 superfamily
i2_HQ_CO3Flo_c20539/f2p0/2787	5.96	73.9355	85.8	1.1e-310	XP_002263457.1	PREDICTED: heat shock 70 kDa protein, mitochondrial isoform X1 [Vitis vinifera]	80.3	1.4e-306	sp|Q01899|HSP7M_PHAVU	Heat shock 70 kDa protein, mitochondrial OS=Phaseolus vulgaris OX=3885 PE=2 SV=1	PF01031:Dynamin central region;PF06723:MreB/Mbl protein;PF02782:FGGY family of carbohydrate kinases, C-terminal domain	At5g09590	Molecular chaperones mortalin/PBP74/GRP75, HSP70 superfamily
i0_LQ_CO3Stem_c4121/f1p2/607	9.36	7.77592	80.6	1.5e-26	ABK26632.1	unknown [Picea sitchensis]	51.4	6.9e-14	sp|Q9FHQ3|HS157_ARATH	15.7 kDa heat shock protein, peroxisomal OS=Arabidopsis thaliana OX=3702 GN=HSP15.7 PE=2 SV=1	--	At5g37670	Molecular chaperone (small heat-shock protein Hsp26/Hsp42)
i3_LQ_CO3Root_c3412/f1p0/3818	8.93	17.4782	60.6	5.4e-42	ABK24249.1	unknown [Picea sitchensis]	42	2.2e-12	sp|Q55DB6|AHSA_DICDI	Activator of 90 kDa heat shock protein ATPase homolog OS=Dictyostelium discoideum OX=44689 GN=ahsa PE=2 SV=1	PF08327:Activator of Hsp90 ATPase homolog 1-like protein	At3g12050	Uncharacterized conserved protein
i3_LQ_CO3Flo_c37945/f1p2/4028	4.93	36.6061	77.8	1.2e-164	XP_010244687.1	PREDICTED: heat shock 70 kDa protein, mitochondrial-like [Nelumbo nucifera]	76.5	2.3e-161	sp|Q01899|HSP7M_PHAVU	Heat shock 70 kDa protein, mitochondrial OS=Phaseolus vulgaris OX=3885 PE=2 SV=1	PF01031:Dynamin central region;PF04992:RNA polymerase Rpb1, domain 6;PF00430:ATP synthase B/B' CF(0);PF02782:FGGY family of carbohydrate kinases, C-terminal domain;PF15550:Draxin;PF11744:Aluminium activated malate transporter	At5g09590	Molecular chaperones mortalin/PBP74/GRP75, HSP70 superfamily
i0_LQ_CO3Root_c52367/f1p0/931	6.18	18.3247	63.2	6.7e-47	ABK25734.1	unknown [Picea sitchensis]	59.5	6.9e-45	sp|P19243|HSP11_PEA	18.1 kDa class I heat shock protein OS=Pisum sativum OX=3888 GN=HSP18.1 PE=1 SV=1	--	At5g59720	Molecular chaperone (small heat-shock protein Hsp26/Hsp42)
i0_HQ_CO3Root_c48316/f2p0/691	6.09	16.5431	71.1	8.7e-52	ABK25174.1	unknown [Picea sitchensis]	57.6	1.4e-42	sp|P19242|HSP21_PEA	17.1 kDa class II heat shock protein OS=Pisum sativum OX=3888 GN=HSP17.7 PE=1 SV=1	--	At5g12020	Molecular chaperone (small heat-shock protein Hsp26/Hsp42)
i1_LQ_CO3Root_c39335/f1p0/1566	9.55	16.7961	--	--	--	--	36.6	3.3e-15	sp|Q02953|HSF_SCHPO	Heat shock factor protein OS=Schizosaccharomyces pombe (strain 972 / ATCC 24843) OX=284812 GN=hsf1 PE=1 SV=2	--	SPAC2E12.02.02	Heat shock transcription factor
i2_LQ_CO3Root_c4105/f1p1/2472	5.96	73.9355	85.8	9.9e-311	XP_002263457.1	PREDICTED: heat shock 70 kDa protein, mitochondrial isoform X1 [Vitis vinifera]	80.3	1.2e-306	sp|Q01899|HSP7M_PHAVU	Heat shock 70 kDa protein, mitochondrial OS=Phaseolus vulgaris OX=3885 PE=2 SV=1	PF06723:MreB/Mbl protein;PF02782:FGGY family of carbohydrate kinases, C-terminal domain;PF01031:Dynamin central region	At5g09590	Molecular chaperones mortalin/PBP74/GRP75, HSP70 superfamily
i3_LQ_CO3Flo_c18372/f2p1/3310	5.29	94.8366	70.6	0	XP_010249783.1	PREDICTED: heat shock 70 kDa protein 15-like [Nelumbo nucifera]	65.9	3.7e-311	sp|Q9S7C0|HSP7O_ARATH	Heat shock 70 kDa protein 14 OS=Arabidopsis thaliana OX=3702 GN=HSP70-14 PE=1 SV=1	PF06723:MreB/Mbl protein;PF01371:Trp repressor protein	At1g79930	Molecular chaperones HSP105/HSP110/SSE1, HSP70 superfamily
i1_LQ_CO3Flo_c44705/f1p3/1828	7.12	38.7296	42.8	1.5e-58	OAE22117.1	hypothetical protein AXG93_1175s1270 [Marchantia polymorpha subsp. polymorpha]	50.7	5.8e-56	sp|P22335|HSF24_SOLPE	Heat shock factor protein HSF24 OS=Solanum peruvianum OX=4082 GN=HSF24 PE=2 SV=1	PF00447:HSF-type DNA-binding;PF07412:Geminin	At1g46264	Heat shock transcription factor
i2_LQ_CO3Flo_c5346/f1p32/2703	9.99	5.2312	79	1.7e-276	ONK58845.1	uncharacterized protein A4U43_C08F330 [Asparagus officinalis]	81.4	2.1e-272	sp|Q01899|HSP7M_PHAVU	Heat shock 70 kDa protein, mitochondrial OS=Phaseolus vulgaris OX=3885 PE=2 SV=1	--	At5g09590	Molecular chaperones mortalin/PBP74/GRP75, HSP70 superfamily
i2_LQ_CO3Leaf_c20968/f1p2/2809	4.71	39.9041	83.1	7.7e-163	ABR16685.1	unknown [Picea sitchensis]	77.7	2.2e-155	sp|Q9STW6|HSP7F_ARATH	Heat shock 70 kDa protein 6, chloroplastic OS=Arabidopsis thaliana OX=3702 GN=HSP70-6 PE=1 SV=1	PF02782:FGGY family of carbohydrate kinases, C-terminal domain;PF02970:Tubulin binding cofactor A	At4g24280	Molecular chaperones mortalin/PBP74/GRP75, HSP70 superfamily
i2_LQ_CO3Stem_c63548/f1p1/2306	5.95	67.9407	62.5	3.8e-216	XP_010558794.1	PREDICTED: probable mediator of RNA polymerase II transcription subunit 37c [Tarenaya hassleriana]	61.8	5.9e-215	sp|P09189|HSP7C_PETHY	Heat shock cognate 70 kDa protein OS=Petunia hybrida OX=4102 GN=HSP70 PE=2 SV=1	PF06723:MreB/Mbl protein;PF02782:FGGY family of carbohydrate kinases, C-terminal domain	At3g12580	Molecular chaperones HSP70/HSC70, HSP70 superfamily
i2_HQ_CO3Flo_c3766/f7p4/2422	8.25	65.2772	37.6	1.3e-70	AJP06287.1	DRB4 [Pinus tabuliformis]	54.9	1e-39	sp|Q9SKN2|DRB2_ARATH	Double-stranded RNA-binding protein 2 OS=Arabidopsis thaliana OX=3702 GN=DRB2 PE=1 SV=1	PF04119:Heat shock protein 9/12	--	--
i0_LQ_CO3Root_c15574/f3p1/646	6.52	5.98994	54.5	1.3e-17	XP_004302793.1	PREDICTED: heat shock cognate 70 kDa protein-like [Fragaria vesca subsp. vesca]	60.3	2.9e-18	sp|P22954|MD37D_ARATH	Probable mediator of RNA polymerase II transcription subunit 37c OS=Arabidopsis thaliana OX=3702 GN=MED37D PE=1 SV=2	PF05782:Extracellular matrix protein 1 (ECM1)	At5g02490	Molecular chaperones HSP70/HSC70, HSP70 superfamily
i1_LQ_CO3Root_c39945/f1p1/1064	5.35	18.4268	62	1.9e-45	ABK25734.1	unknown [Picea sitchensis]	57.7	5.1e-44	sp|P19243|HSP11_PEA	18.1 kDa class I heat shock protein OS=Pisum sativum OX=3888 GN=HSP18.1 PE=1 SV=1	--	At3g46230	Molecular chaperone (small heat-shock protein Hsp26/Hsp42)
i2_LQ_CO3Leaf_c14095/f1p0/2197	5.27	62.3349	61.9	3.6e-200	XP_015888210.1	PREDICTED: heat shock 70 kDa protein 8 [Ziziphus jujuba]	58.8	7.7e-188	sp|Q9SKY8|HSP7H_ARATH	Heat shock 70 kDa protein 8 OS=Arabidopsis thaliana OX=3702 GN=HSP70-8 PE=1 SV=1	PF06723:MreB/Mbl protein	At2g32120	Molecular chaperones HSP70/HSC70, HSP70 superfamily
i1_HQ_CO3Flo_c24008/f6p0/1874	7.12	38.7296	42.8	1.5e-58	OAE22117.1	hypothetical protein AXG93_1175s1270 [Marchantia polymorpha subsp. polymorpha]	50.7	5.9e-56	sp|P22335|HSF24_SOLPE	Heat shock factor protein HSF24 OS=Solanum peruvianum OX=4082 GN=HSF24 PE=2 SV=1	PF00447:HSF-type DNA-binding;PF07412:Geminin	At1g46264	Heat shock transcription factor
i2_LQ_CO3Stem_c62383/f1p0/2757	5.31	14.4563	67.7	6.2e-141	ADB23406.1	chloroplast Hsp70-2 [Physcomitrella patens]	65.4	1.4e-138	sp|Q08080|HSP7S_SPIOL	Stromal 70 kDa heat shock-related protein, chloroplastic (Fragment) OS=Spinacia oleracea OX=3562 GN=CHSP70 PE=2 SV=1	--	At4g24280	Molecular chaperones mortalin/PBP74/GRP75, HSP70 superfamily
i2_HQ_CO3Flo_c129359/f3p0/2597	5.55	74.1527	77.8	1.6e-276	ONK58845.1	uncharacterized protein A4U43_C08F330 [Asparagus officinalis]	77.8	5.4e-273	sp|Q01899|HSP7M_PHAVU	Heat shock 70 kDa protein, mitochondrial OS=Phaseolus vulgaris OX=3885 PE=2 SV=1	PF04992:RNA polymerase Rpb1, domain 6;PF06723:MreB/Mbl protein;PF01031:Dynamin central region;PF02782:FGGY family of carbohydrate kinases, C-terminal domain	At5g09590	Molecular chaperones mortalin/PBP74/GRP75, HSP70 superfamily
i0_LQ_CO3Root_c5325/f1p0/476	5.17	14.3802	40	4.8e-17	JAT66902.1	Heat shock protein 12A [Anthurium amnicola]	--	--	--	--	--	--	--
i3_LQ_CO3Stem_c28442/f1p3/3362	6.28	68.9267	66	5.8e-234	OAE20350.1	hypothetical protein AXG93_209s1180 [Marchantia polymorpha subsp. polymorpha]	60.4	3.7e-218	sp|Q9S7C0|HSP7O_ARATH	Heat shock 70 kDa protein 14 OS=Arabidopsis thaliana OX=3702 GN=HSP70-14 PE=1 SV=1	PF06723:MreB/Mbl protein	At1g79930	Molecular chaperones HSP105/HSP110/SSE1, HSP70 superfamily
i0_LQ_CO3Root_c50677/f1p1/757	4.75	14.754	67.9	2.8e-43	ANW72270.1	heat shock protein 101 [Tradescantia hirsutiflora]	62.1	7.8e-39	sp|Q6F2Y7|CLPB1_ORYSJ	Chaperone protein ClpB1 OS=Oryza sativa subsp. japonica OX=39947 GN=CLPB1 PE=2 SV=1	--	At1g74310	Chaperone HSP104 and related ATP-dependent Clp proteases
i0_LQ_CO3Stem_c5252/f1p0/937	8.66	8.56625	50.5	9.8e-14	XP_012840077.1	PREDICTED: 17.8 kDa class I heat shock protein-like [Erythranthe guttata]	48.4	2.8e-14	sp|P19036|HSP17_ARATH	17.4 kDa class I heat shock protein OS=Arabidopsis thaliana OX=3702 GN=HSP17.4A PE=1 SV=2	--	At3g46230	Molecular chaperone (small heat-shock protein Hsp26/Hsp42)
i2_LQ_CO3Stem_c7658/f1p0/2982	5.1	93.0714	75.2	0	XP_020114769.1	heat shock protein 90-5, chloroplastic-like [Ananas comosus]	71.4	0	sp|Q9SIF2|HS905_ARATH	Heat shock protein 90-5, chloroplastic OS=Arabidopsis thaliana OX=3702 GN=HSP90-5 PE=1 SV=1	PF00183:Hsp90 protein	At2g04030	Molecular chaperone (HSP90 family)
i2_LQ_CO3Stem_c57620/f1p0/2567	6.07	70.0661	81.5	1.6e-279	KZV38042.1	heat shock 70 kDa protein, mitochondrial [Dorcoceras hygrometricum]	71.1	1.2e-261	sp|P37900|HSP7M_PEA	Heat shock 70 kDa protein, mitochondrial OS=Pisum sativum OX=3888 GN=HSP1 PE=2 SV=1	PF02782:FGGY family of carbohydrate kinases, C-terminal domain;PF06723:MreB/Mbl protein;PF01031:Dynamin central region	At5g09590	Molecular chaperones mortalin/PBP74/GRP75, HSP70 superfamily
i1_LQ_CO3Root_c11283/f1p0/1695	6.67	39.6727	39.7	1.6e-25	JAT55400.1	Heat shock factor protein 1 [Anthurium amnicola]	36.6	5.4e-24	sp|P38531|HSF3_CHICK	Heat shock factor protein 3 OS=Gallus gallus OX=9031 GN=HSF3 PE=1 SV=1	PF12884:Transducer of regulated CREB activity, N terminus;PF00447:HSF-type DNA-binding;PF03836:RasGAP C-terminus	SPAC8C9.14_1	Heat shock transcription factor
i3_LQ_CO3Leaf_c7078/f1p0/3048	5.5	92.0617	70.1	0	XP_008793460.1	PREDICTED: heat shock 70 kDa protein 14-like [Phoenix dactylifera]	65.4	1.3e-305	sp|Q9S7C0|HSP7O_ARATH	Heat shock 70 kDa protein 14 OS=Arabidopsis thaliana OX=3702 GN=HSP70-14 PE=1 SV=1	PF06723:MreB/Mbl protein;PF01371:Trp repressor protein	At1g79930	Molecular chaperones HSP105/HSP110/SSE1, HSP70 superfamily
i3_HQ_CO3Stem_c55902/f2p0/3172	5.29	94.8366	70.6	0	XP_010249783.1	PREDICTED: heat shock 70 kDa protein 15-like [Nelumbo nucifera]	65.9	3.6e-311	sp|Q9S7C0|HSP7O_ARATH	Heat shock 70 kDa protein 14 OS=Arabidopsis thaliana OX=3702 GN=HSP70-14 PE=1 SV=1	PF06723:MreB/Mbl protein;PF01371:Trp repressor protein	At1g79930	Molecular chaperones HSP105/HSP110/SSE1, HSP70 superfamily
i2_HQ_CO3Root_c1795/f2p2/2828	5.05	90.4302	77.6	0	XP_020114769.1	heat shock protein 90-5, chloroplastic-like [Ananas comosus]	73.5	0	sp|Q9SIF2|HS905_ARATH	Heat shock protein 90-5, chloroplastic OS=Arabidopsis thaliana OX=3702 GN=HSP90-5 PE=1 SV=1	PF00183:Hsp90 protein	At2g04030	Molecular chaperone (HSP90 family)
i2_LQ_CO3Flo_c136379/f1p15/2459	5.12	64.5591	91.2	6.5e-283	XP_015897485.1	PREDICTED: probable mediator of RNA polymerase II transcription subunit 37e [Ziziphus jujuba]	89.1	1.4e-278	sp|P27322|HSP72_SOLLC	Heat shock cognate 70 kDa protein 2 OS=Solanum lycopersicum OX=4081 GN=HSC-2 PE=2 SV=1	PF06723:MreB/Mbl protein;PF01968:Hydantoinase/oxoprolinase;PF02782:FGGY family of carbohydrate kinases, C-terminal domain	At5g02500	Molecular chaperones HSP70/HSC70, HSP70 superfamily
i3_LQ_CO3Flo_c39939/f1p4/3098	5.29	49.789	82.1	4.8e-206	XP_011628206.1	PREDICTED: heat shock protein 81-1 isoform X1 [Amborella trichopoda]	80.9	3.5e-202	sp|A2YWQ1|HSP81_ORYSI	Heat shock protein 81-1 OS=Oryza sativa subsp. indica OX=39946 GN=HSP81-1 PE=2 SV=1	PF00183:Hsp90 protein	At5g56010	Molecular chaperone (HSP90 family)
i3_LQ_CO3Root_c602/f1p0/3116	5.02	60.2412	91.3	2.3e-285	XP_015897485.1	PREDICTED: probable mediator of RNA polymerase II transcription subunit 37e [Ziziphus jujuba]	89.2	6.4e-281	sp|P27322|HSP72_SOLLC	Heat shock cognate 70 kDa protein 2 OS=Solanum lycopersicum OX=4081 GN=HSC-2 PE=2 SV=1	PF01968:Hydantoinase/oxoprolinase;PF06723:MreB/Mbl protein;PF02782:FGGY family of carbohydrate kinases, C-terminal domain	At5g02500	Molecular chaperones HSP70/HSC70, HSP70 superfamily
i2_LQ_CO3Leaf_c5811/f1p0/2259	5.27	62.3349	61.9	3.7e-200	XP_015888210.1	PREDICTED: heat shock 70 kDa protein 8 [Ziziphus jujuba]	58.8	7.9e-188	sp|Q9SKY8|HSP7H_ARATH	Heat shock 70 kDa protein 8 OS=Arabidopsis thaliana OX=3702 GN=HSP70-8 PE=1 SV=1	PF06723:MreB/Mbl protein	At2g32120	Molecular chaperones HSP70/HSC70, HSP70 superfamily
i2_HQ_CO3Flo_c176197/f206p9/2593	5.02	80.5845	68.6	1.3e-270	KNA17790.1	hypothetical protein SOVF_076870 [Spinacia oleracea]	82.4	6e-208	sp|P36181|HSP80_SOLLC	Heat shock cognate protein 80 OS=Solanum lycopersicum OX=4081 GN=HSC80 PE=2 SV=1	PF00183:Hsp90 protein;PF00856:SET domain;PF13897:Golgi-dynamics membrane-trafficking	At5g56030	Molecular chaperone (HSP90 family)
i2_LQ_CO3Stem_c65718/f1p1/2853	8.56	47.2136	74.2	4.7e-168	OAE20350.1	hypothetical protein AXG93_209s1180 [Marchantia polymorpha subsp. polymorpha]	70.5	3.1e-157	sp|Q9SAB1|HSP7Q_ARATH	Heat shock 70 kDa protein 16 OS=Arabidopsis thaliana OX=3702 GN=HSP70-16 PE=2 SV=1	PF06723:MreB/Mbl protein	At1g11660	Molecular chaperones HSP105/HSP110/SSE1, HSP70 superfamily
i2_LQ_CO3Leaf_c18878/f1p0/2635	5.53	75.4223	85.4	0	ABR16685.1	unknown [Picea sitchensis]	82.2	1.1e-305	sp|Q9STW6|HSP7F_ARATH	Heat shock 70 kDa protein 6, chloroplastic OS=Arabidopsis thaliana OX=3702 GN=HSP70-6 PE=1 SV=1	PF01968:Hydantoinase/oxoprolinase;PF02782:FGGY family of carbohydrate kinases, C-terminal domain;PF06723:MreB/Mbl protein	At4g24280	Molecular chaperones mortalin/PBP74/GRP75, HSP70 superfamily
i3_HQ_CO3Flo_c55282/f14p0/3120	5.48	90.6358	61.5	2.8e-283	OAE20350.1	hypothetical protein AXG93_209s1180 [Marchantia polymorpha subsp. polymorpha]	57	4.8e-268	sp|Q9S7C0|HSP7O_ARATH	Heat shock 70 kDa protein 14 OS=Arabidopsis thaliana OX=3702 GN=HSP70-14 PE=1 SV=1	PF06723:MreB/Mbl protein	At1g79930	Molecular chaperones HSP105/HSP110/SSE1, HSP70 superfamily
i3_LQ_CO3Stem_c14491/f1p0/3263	6.28	68.9267	66	5.7e-234	OAE20350.1	hypothetical protein AXG93_209s1180 [Marchantia polymorpha subsp. polymorpha]	60.4	3.6e-218	sp|Q9S7C0|HSP7O_ARATH	Heat shock 70 kDa protein 14 OS=Arabidopsis thaliana OX=3702 GN=HSP70-14 PE=1 SV=1	PF06723:MreB/Mbl protein	At1g79930	Molecular chaperones HSP105/HSP110/SSE1, HSP70 superfamily
i0_LQ_CO3Root_c9618/f1p0/750	8.96	17.2566	60.1	1.2e-43	ABK26361.1	unknown [Picea sitchensis]	49	1.1e-29	sp|P05478|HSP16_SOYBN	18.5 kDa class I heat shock protein OS=Glycine max OX=3847 GN=HSP18.5-C PE=3 SV=1	--	At5g59720	Molecular chaperone (small heat-shock protein Hsp26/Hsp42)
i2_LQ_CO3Flo_c62992/f1p0/2421	5.27	62.3349	61.9	4e-200	XP_015888210.1	PREDICTED: heat shock 70 kDa protein 8 [Ziziphus jujuba]	58.8	8.5e-188	sp|Q9SKY8|HSP7H_ARATH	Heat shock 70 kDa protein 8 OS=Arabidopsis thaliana OX=3702 GN=HSP70-8 PE=1 SV=1	PF06723:MreB/Mbl protein	At2g32120	Molecular chaperones HSP70/HSC70, HSP70 superfamily
i5_LQ_CO3Flo_c4292/f1p0/5712	5.37	66.0616	86.2	0	XP_020093895.1	heat shock 70 kDa protein, mitochondrial-like [Ananas comosus]	83.6	1.5e-304	sp|Q01899|HSP7M_PHAVU	Heat shock 70 kDa protein, mitochondrial OS=Phaseolus vulgaris OX=3885 PE=2 SV=1	PF06723:MreB/Mbl protein;PF01031:Dynamin central region;PF02782:FGGY family of carbohydrate kinases, C-terminal domain	At5g09590	Molecular chaperones mortalin/PBP74/GRP75, HSP70 superfamily
i2_LQ_CO3Stem_c38408/f1p0/2427	8.25	65.2772	37.6	1.3e-70	AJP06287.1	DRB4 [Pinus tabuliformis]	54.9	1e-39	sp|Q9SKN2|DRB2_ARATH	Double-stranded RNA-binding protein 2 OS=Arabidopsis thaliana OX=3702 GN=DRB2 PE=1 SV=1	PF04119:Heat shock protein 9/12	--	--
i4_HQ_CO3Root_c632/f2p0/4632	5.49	66.2918	72	6.1e-242	XP_008786326.1	PREDICTED: heat shock 70 kDa protein 15-like [Phoenix dactylifera]	65	6.9e-231	sp|Q9S7C0|HSP7O_ARATH	Heat shock 70 kDa protein 14 OS=Arabidopsis thaliana OX=3702 GN=HSP70-14 PE=1 SV=1	PF06723:MreB/Mbl protein	At1g79930	Molecular chaperones HSP105/HSP110/SSE1, HSP70 superfamily
i2_LQ_CO3Root_c4067/f1p0/2350	7.13	62.8771	94.7	0	JAT66902.1	Heat shock protein 12A [Anthurium amnicola]	25.5	4.2e-22	sp|O43301|HS12A_HUMAN	Heat shock 70 kDa protein 12A OS=Homo sapiens OX=9606 GN=HSPA12A PE=1 SV=2	PF06723:MreB/Mbl protein	Hs18576822	Molecular chaperones HSP70/HSC70, HSP70 superfamily
i3_LQ_CO3Stem_c9273/f1p0/3493	5.29	94.8366	70.6	0	XP_010249783.1	PREDICTED: heat shock 70 kDa protein 15-like [Nelumbo nucifera]	65.9	5.1e-311	sp|Q9S7C0|HSP7O_ARATH	Heat shock 70 kDa protein 14 OS=Arabidopsis thaliana OX=3702 GN=HSP70-14 PE=1 SV=1	PF01371:Trp repressor protein;PF06723:MreB/Mbl protein	At1g79930	Molecular chaperones HSP105/HSP110/SSE1, HSP70 superfamily
i4_LQ_CO3Stem_c6538/f1p0/4706	6.52	5.98994	56.4	6.6e-18	XP_019192842.1	PREDICTED: heat shock cognate 70 kDa protein 2-like [Ipomoea nil]	57.7	1.1e-18	sp|P22954|MD37D_ARATH	Probable mediator of RNA polymerase II transcription subunit 37c OS=Arabidopsis thaliana OX=3702 GN=MED37D PE=1 SV=2	PF05782:Extracellular matrix protein 1 (ECM1)	At5g02490	Molecular chaperones HSP70/HSC70, HSP70 superfamily
i3_LQ_CO3Leaf_c4398/f1p0/3564	5.32	100.923	62.5	3.6e-298	XP_006845986.1	PREDICTED: heat shock 70 kDa protein 17 [Amborella trichopoda]	58.3	6.9e-279	sp|F4JMJ1|HSP7R_ARATH	Heat shock 70 kDa protein 17 OS=Arabidopsis thaliana OX=3702 GN=HSP70-17 PE=2 SV=1	PF06723:MreB/Mbl protein	At4g16650_2	Molecular chaperones GRP170/SIL1, HSP70 superfamily
i2_LQ_CO3Flo_c109784/f1p2/2285	5.21	71.2047	81.8	1.9e-305	XP_016724180.1	PREDICTED: heat shock 70 kDa protein [Gossypium hirsutum]	83.1	7.2e-298	sp|P09189|HSP7C_PETHY	Heat shock cognate 70 kDa protein OS=Petunia hybrida OX=4102 GN=HSP70 PE=2 SV=1	PF02782:FGGY family of carbohydrate kinases, C-terminal domain;PF06723:MreB/Mbl protein;PF01968:Hydantoinase/oxoprolinase	At3g12580	Molecular chaperones HSP70/HSC70, HSP70 superfamily
i2_LQ_CO3Flo_c174145/f11p0/2772	5.96	73.9355	85.8	1.1e-310	XP_019074610.1	PREDICTED: heat shock 70 kDa protein, mitochondrial isoform X2 [Vitis vinifera]	80.3	1.4e-306	sp|Q01899|HSP7M_PHAVU	Heat shock 70 kDa protein, mitochondrial OS=Phaseolus vulgaris OX=3885 PE=2 SV=1	PF02782:FGGY family of carbohydrate kinases, C-terminal domain;PF01031:Dynamin central region;PF06723:MreB/Mbl protein	At5g09590	Molecular chaperones mortalin/PBP74/GRP75, HSP70 superfamily
i0_LQ_CO3Root_c76422/f1p4/840	4.79	9.82886	91.1	6.7e-38	ABK21287.1	unknown [Picea sitchensis]	61.8	4.8e-21	sp|Q8GW48|HSBP_ARATH	Heat shock factor-binding protein OS=Arabidopsis thaliana OX=3702 GN=HSBP PE=1 SV=1	PF04513:Baculovirus polyhedron envelope protein, PEP, C terminus ;PF04799:fzo-like conserved region;PF06825:Heat shock factor binding protein 1;PF00509:Haemagglutinin	7297944	Heat shock factor binding protein
i1_LQ_CO3Flo_c63208/f1p0/1691	4.94	40.9316	81.9	1.3e-173	JAT42575.1	Heat shock protein 81-2, partial [Anthurium amnicola]	79.8	3.3e-170	sp|P36181|HSP80_SOLLC	Heat shock cognate protein 80 OS=Solanum lycopersicum OX=4081 GN=HSC80 PE=2 SV=1	PF00183:Hsp90 protein	At5g56030	Molecular chaperone (HSP90 family)
i2_HQ_CO3Flo_c61603/f2p2/2215	5.49	67.6321	58.2	1e-194	XP_012067472.1	PREDICTED: heat shock cognate 70 kDa protein-like [Jatropha curcas]	57.2	2.1e-193	sp|P09189|HSP7C_PETHY	Heat shock cognate 70 kDa protein OS=Petunia hybrida OX=4102 GN=HSP70 PE=2 SV=1	PF06723:MreB/Mbl protein;PF01968:Hydantoinase/oxoprolinase;PF02792:Mago nashi protein;PF02782:FGGY family of carbohydrate kinases, C-terminal domain	At5g02500	Molecular chaperones HSP70/HSC70, HSP70 superfamily
i2_LQ_CO3Flo_c48627/f1p1/2208	5.01	60.2803	88	6e-288	XP_006664117.1	PREDICTED: heat shock cognate 70 kDa protein 2 [Oryza brachyantha]	86.7	1.1e-282	sp|P27322|HSP72_SOLLC	Heat shock cognate 70 kDa protein 2 OS=Solanum lycopersicum OX=4081 GN=HSC-2 PE=2 SV=1	PF06723:MreB/Mbl protein;PF01968:Hydantoinase/oxoprolinase;PF02203:Tar ligand binding domain homologue	At3g12580	Molecular chaperones HSP70/HSC70, HSP70 superfamily
i2_LQ_CO3Flo_c137023/f1p9/2592	4.87	72.0324	78.3	0	AIZ68156.1	heat shock protein 83-like protein [Ornithogalum longebracteatum]	76.2	0	sp|Q9SIF2|HS905_ARATH	Heat shock protein 90-5, chloroplastic OS=Arabidopsis thaliana OX=3702 GN=HSP90-5 PE=1 SV=1	PF00183:Hsp90 protein	At2g04030	Molecular chaperone (HSP90 family)
i0_LQ_CO3Root_c29488/f1p0/576	4.23	9.92077	82	9.3e-31	XP_006444287.1	hypothetical protein CICLE_v10023083mg [Citrus clementina]	91	3e-27	sp|Q8GW48|HSBP_ARATH	Heat shock factor-binding protein OS=Arabidopsis thaliana OX=3702 GN=HSBP PE=1 SV=1	PF00509:Haemagglutinin;PF06825:Heat shock factor binding protein 1;PF07544:RNA polymerase II transcription mediator complex subunit 9;PF04513:Baculovirus polyhedron envelope protein, PEP, C terminus ;PF04799:fzo-like conserved region;PF05121:Gas vesicle protein K ;PF02865:STAT protein, protein interaction domain;PF03938:Outer membrane protein (OmpH-like)	7297944	Heat shock factor binding protein
i3_LQ_CO3Stem_c35367/f1p0/3086	5.48	90.6358	61.5	2.8e-283	OAE20350.1	hypothetical protein AXG93_209s1180 [Marchantia polymorpha subsp. polymorpha]	57	4.7e-268	sp|Q9S7C0|HSP7O_ARATH	Heat shock 70 kDa protein 14 OS=Arabidopsis thaliana OX=3702 GN=HSP70-14 PE=1 SV=1	PF06723:MreB/Mbl protein	At1g79930	Molecular chaperones HSP105/HSP110/SSE1, HSP70 superfamily
i3_LQ_CO3Leaf_c5831/f1p0/3484	5.32	100.923	62.5	3.5e-298	XP_006845986.1	PREDICTED: heat shock 70 kDa protein 17 [Amborella trichopoda]	58.3	6.7e-279	sp|F4JMJ1|HSP7R_ARATH	Heat shock 70 kDa protein 17 OS=Arabidopsis thaliana OX=3702 GN=HSP70-17 PE=2 SV=1	PF06723:MreB/Mbl protein	At4g16650_2	Molecular chaperones GRP170/SIL1, HSP70 superfamily
i2_HQ_CO3Root_c1998/f2p2/2959	5.48	90.6358	61.5	2.7e-283	OAE20350.1	hypothetical protein AXG93_209s1180 [Marchantia polymorpha subsp. polymorpha]	57	4.5e-268	sp|Q9S7C0|HSP7O_ARATH	Heat shock 70 kDa protein 14 OS=Arabidopsis thaliana OX=3702 GN=HSP70-14 PE=1 SV=1	PF06723:MreB/Mbl protein	At1g79930	Molecular chaperones HSP105/HSP110/SSE1, HSP70 superfamily
i4_LQ_CO3Root_c8627/f1p0/4140	10.48	9.44744	59.2	2.7e-23	ABK21518.1	unknown [Picea sitchensis]	52.7	8.9e-20	sp|Q38806|HSP22_ARATH	22.0 kDa heat shock protein OS=Arabidopsis thaliana OX=3702 GN=HSP22.0 PE=2 SV=1	--	At4g10250	Molecular chaperone (small heat-shock protein Hsp26/Hsp42)
i3_LQ_CO3Root_c1182/f1p4/3736	5.32	100.923	62.5	3.7e-298	XP_006845986.1	PREDICTED: heat shock 70 kDa protein 17 [Amborella trichopoda]	58.3	7.2e-279	sp|F4JMJ1|HSP7R_ARATH	Heat shock 70 kDa protein 17 OS=Arabidopsis thaliana OX=3702 GN=HSP70-17 PE=2 SV=1	PF06723:MreB/Mbl protein	At4g16650_2	Molecular chaperones GRP170/SIL1, HSP70 superfamily
i2_HQ_CO3Flo_c18882/f2p4/2352	8.25	65.2772	37.6	1.3e-70	AJP06287.1	DRB4 [Pinus tabuliformis]	54.9	9.8e-40	sp|Q9SKN2|DRB2_ARATH	Double-stranded RNA-binding protein 2 OS=Arabidopsis thaliana OX=3702 GN=DRB2 PE=1 SV=1	PF04119:Heat shock protein 9/12	--	--
