# Supplementary material for: Full-Length Transcriptome Analysis of Four Different Tissues of Cephalotaxus oliveri
Source: Int J Mol Sci. 2021 Jan 14;22(2):787. doi: 10.3390/ijms22020787 (PMC7830723; doi:10.3390/ijms22020787)
Supplement: Supplementary file 1 [file ijms-22-00787-s001.zip › ijms-1046333-supplementary/ijms-1046333 supplementary materials final/Table S11.xlsx]

## Sheet: Sheet1
Table S11. Summary of the cytochrome P450 (CYP450) gene family.
gene_id	Gene_length	NR Identity	NR Evalue	NR ID	NR Description	Swissprot Identity	Swissprot Evalue	Swissprot ID	Swissprot Description	PFAM ID:PFAM Description	KOG ID	KOG Description
i4_LQ_CO3Root_c6049/f1p3/4579	4580	70	7e-198	AHW42468.1	KO1 [Pinus tabuliformis]	54	3.2e-143	sp|Q5Z5R4|C7016_ORYSJ	Ent-kaurene oxidase 2 OS=Oryza sativa subsp. japonica OX=39947 GN=CYP701A6 PE=1 SV=1	PF00067:Cytochrome P450	At5g25900	Cytochrome P450 CYP2 subfamily
i2_LQ_CO3Flo_c117850/f1p0/2316	2318	56.2	7.5e-156	XP_002966737.1	hypothetical protein SELMODRAFT_168443 [Selaginella moellendorffii]	44.6	2.6e-125	sp|Q7EZR4|C70A3_ORYSJ	Cytochrome P450 703A2 OS=Oryza sativa subsp. japonica OX=39947 GN=CYP703A3 PE=1 SV=1	PF00067:Cytochrome P450	At1g01280	Cytochrome P450 CYP2 subfamily
i1_LQ_CO3Stem_c11283/f1p1/1602	1602	70.6	3.4e-184	AKH41027.1	cytochrome P450 CYP76Z2 [Thuja plicata]	44.4	5.7e-108	sp|Q8VWZ7|C76B6_CATRO	Geraniol 8-hydroxylase OS=Catharanthus roseus OX=4058 GN=CYP76B6 PE=1 SV=1	PF00067:Cytochrome P450	At2g45570	Cytochrome P450 CYP2 subfamily
i1_LQ_CO3Root_c60498/f1p4/1651	1652	50.1	1.3e-130	XP_006858796.1	PREDICTED: isoflavone 3'-hydroxylase [Amborella trichopoda]	45	3.3e-119	sp|Q9SZ46|C82C4_ARATH	Cytochrome P450 82C4 OS=Arabidopsis thaliana OX=3702 GN=CYP82C4 PE=2 SV=1	PF00067:Cytochrome P450	At4g31940	Cytochrome P450 CYP2 subfamily
i1_HQ_CO3Stem_c7504/f2p2/1698	1699	52.1	9.1e-135	ABK25164.1	unknown [Picea sitchensis]	45.2	8.2e-121	sp|K4BV52|AOS1_SOLLC	Allene oxide synthase 1, chloroplastic OS=Solanum lycopersicum OX=4081 GN=AOS1 PE=2 SV=1	PF00067:Cytochrome P450	--	--
i3_LQ_CO3Flo_c61848/f1p0/3223	3238	83.4	4.3e-210	ADE77659.1	unknown [Picea sitchensis]	57.9	9.3e-174	sp|O65012|C78A4_PINRA	Cytochrome P450 78A4 OS=Pinus radiata OX=3347 GN=CYP78A4 PE=2 SV=1	PF00067:Cytochrome P450;PF06305:Protein of unknown function (DUF1049)	At2g46660	Cytochrome P450 CYP2 subfamily
i2_HQ_CO3Root_c18371/f2p0/2105	2105	69.8	5.3e-217	XP_006471328.1	PREDICTED: cytochrome P450 3A31-like isoform X1 [Citrus sinensis]	23.8	2e-15	sp|Q9LUC9|C7A11_ARATH	Cytochrome P450 72A11 OS=Arabidopsis thaliana OX=3702 GN=CYP72A11 PE=2 SV=1	PF00067:Cytochrome P450	At3g14640	Cytochrome P450 CYP4/CYP19/CYP26 subfamilies
i2_LQ_CO3Stem_c27806/f1p0/2930	2931	56.2	9.5e-156	XP_002978011.1	hypothetical protein SELMODRAFT_108395 [Selaginella moellendorffii]	44.8	1.5e-125	sp|Q7EZR4|C70A3_ORYSJ	Cytochrome P450 703A2 OS=Oryza sativa subsp. japonica OX=39947 GN=CYP703A3 PE=1 SV=1	PF00067:Cytochrome P450	At1g01280	Cytochrome P450 CYP2 subfamily
i2_LQ_CO3Leaf_c17732/f1p0/2024	2024	65.3	3.1e-174	JAT60220.1	Cytochrome P450 90D2, partial [Anthurium amnicola]	58.7	7.4e-153	sp|Q94IA6|C90D1_ARATH	3-epi-6-deoxocathasterone 23-monooxygenase CYP90D1 OS=Arabidopsis thaliana OX=3702 GN=CYP90D1 PE=1 SV=1	PF00067:Cytochrome P450	At4g36380	Cytochrome P450 CYP4/CYP19/CYP26 subfamilies
i2_LQ_CO3Flo_c22718/f1p2/2993	2994	71	1.9e-220	XP_008373994.1	PREDICTED: cytochrome P450 86A22-like [Malus domestica]	67.6	3e-211	sp|B3RFJ6|86A22_PETHY	Cytochrome P450 86A22 OS=Petunia hybrida OX=4102 GN=CYP86A22 PE=1 SV=1	PF00067:Cytochrome P450	At4g00360	Cytochrome P450 CYP4/CYP19/CYP26 subfamilies
i2_LQ_CO3Stem_c80068/f1p0/2209	2209	83.7	6.4e-282	AAT28222.1	putative 97B2-like cytochrome P450 [Ginkgo biloba]	75.8	2.8e-246	sp|O48921|C97B2_SOYBN	Cytochrome P450 97B2, chloroplastic OS=Glycine max OX=3847 GN=CYP97B2 PE=2 SV=1	PF00067:Cytochrome P450	At4g15110	Cytochrome P450 CYP4/CYP19/CYP26 subfamilies
i1_LQ_CO3Flo_c37016/f1p0/1949	1892	41.8	1.7e-118	XP_015939090.1	PREDICTED: cytochrome P450 82G1-like [Arachis duranensis]	41.1	2.7e-109	sp|O49394|C82C2_ARATH	Cytochrome P450 82C2 OS=Arabidopsis thaliana OX=3702 GN=CYP82C2 PE=2 SV=2	PF00067:Cytochrome P450	At4g31970	Cytochrome P450 CYP2 subfamily
i2_LQ_CO3Leaf_c20462/f1p0/2188	2188	71.2	5e-218	ABR16167.1	unknown [Picea sitchensis]	43.3	3e-123	sp|F4IK45|C70B2_ARATH	Cytochrome P450 709B2 OS=Arabidopsis thaliana OX=3702 GN=CYP709B2 PE=2 SV=1	PF00067:Cytochrome P450	At2g46950	Cytochrome P450 CYP4/CYP19/CYP26 subfamilies
i1_HQ_CO3Flo_c45074/f2p2/1795	1796	68.3	7.2e-199	Q9AXM6.1	RecName: Full=Taxane 10-beta-hydroxylase; AltName: Full=5-alpha-taxadienol-10-beta-hydroxylase; AltName: Full=Cytochrome P450 725A1	68.3	7.1e-200	sp|Q9AXM6|T10H_TAXCU	Taxane 10-beta-hydroxylase OS=Taxus cuspidata OX=99806 GN=CYP725A1 PE=1 SV=1	PF02970:Tubulin binding cofactor A;PF00067:Cytochrome P450	At5g36110	Cytochrome P450 CYP4/CYP19/CYP26 subfamilies
i2_LQ_CO3Leaf_c17578/f1p0/2050	2050	46	1.3e-124	XP_006858796.1	PREDICTED: isoflavone 3'-hydroxylase [Amborella trichopoda]	41.2	2.6e-105	sp|Q9SZ46|C82C4_ARATH	Cytochrome P450 82C4 OS=Arabidopsis thaliana OX=3702 GN=CYP82C4 PE=2 SV=1	PF00067:Cytochrome P450	At4g31940	Cytochrome P450 CYP2 subfamily
i1_HQ_CO3Stem_c2208/f3p0/1797	1796	56.6	3e-152	ACN40389.1	unknown [Picea sitchensis]	54.7	4.1e-147	sp|Q50EK4|C75A1_PINTA	Cytochrome P450 750A1 OS=Pinus taeda OX=3352 GN=CYP750A1 PE=2 SV=1	PF00067:Cytochrome P450	At5g07990	Cytochrome P450 CYP2 subfamily
i2_HQ_CO3Leaf_c4439/f2p0/2131	2131	83.7	6.2e-282	AAT28222.1	putative 97B2-like cytochrome P450 [Ginkgo biloba]	75.8	2.7e-246	sp|O48921|C97B2_SOYBN	Cytochrome P450 97B2, chloroplastic OS=Glycine max OX=3847 GN=CYP97B2 PE=2 SV=1	PF00067:Cytochrome P450	At4g15110	Cytochrome P450 CYP4/CYP19/CYP26 subfamilies
i1_LQ_CO3Stem_c2946/f1p3/1761	1807	63.3	5.3e-173	ABK25352.1	unknown [Picea sitchensis]	31.6	2.4e-78	sp|Q9SBQ9|F3PH_PETHY	Flavonoid 3'-monooxygenase OS=Petunia hybrida OX=4102 GN=CYP75B2 PE=2 SV=1	PF00067:Cytochrome P450	At5g07990	Cytochrome P450 CYP2 subfamily
i1_LQ_CO3Stem_c5245/f1p1/1706	1706	29.6	1e-40	JAT46379.1	Cytochrome P450 3A21 [Anthurium amnicola]	66.5	5e-187	sp|P17549|CP53_ASPNG	Benzoate 4-monooxygenase OS=Aspergillus niger OX=5061 GN=bphA PE=1 SV=1	PF00067:Cytochrome P450	CE15823	Cytochrome P450 CYP3/CYP5/CYP6/CYP9 subfamilies
i1_LQ_CO3Stem_c9292/f1p2/1900	1900	55.5	3.3e-157	ABK25130.1	unknown [Picea sitchensis]	47.2	2.9e-135	sp|O48786|C734A_ARATH	Cytochrome P450 734A1 OS=Arabidopsis thaliana OX=3702 GN=CYP734A1 PE=2 SV=1	PF00067:Cytochrome P450	At2g26710	Cytochrome P450 CYP4/CYP19/CYP26 subfamilies
i1_HQ_CO3Flo_c18142/f2p0/1937	1935	69.3	1.6e-183	ABR16897.1	unknown [Picea sitchensis]	44	7.4e-126	sp|O81117|C94A1_VICSA	Cytochrome P450 94A1 OS=Vicia sativa OX=3908 GN=CYP94A1 PE=2 SV=2	PF00067:Cytochrome P450	At3g56630	Cytochrome P450 CYP4/CYP19/CYP26 subfamilies
i2_LQ_CO3Flo_c110577/f1p0/2403	2403	51.2	5e-147	AQK64942.1	Cytochrome P450 86B1 [Zea mays]	46.7	4.4e-136	sp|Q9FMY1|C86B1_ARATH	Cytochrome P450 86B1 OS=Arabidopsis thaliana OX=3702 GN=CYP86B1 PE=2 SV=1	PF00067:Cytochrome P450	At5g23190	Cytochrome P450 CYP4/CYP19/CYP26 subfamilies
i4_LQ_CO3Flo_c6227/f1p0/4188	4285	69.6	4e-219	XP_006830626.2	PREDICTED: protein LUTEIN DEFICIENT 5, chloroplastic [Amborella trichopoda]	66.3	2.3e-212	sp|Q93VK5|LUT5_ARATH	Protein LUTEIN DEFICIENT 5, chloroplastic OS=Arabidopsis thaliana OX=3702 GN=CYP97A3 PE=1 SV=1	PF00067:Cytochrome P450	At1g31800	Cytochrome P450 CYP4/CYP19/CYP26 subfamilies
i2_LQ_CO3Flo_c111914/f1p10/2029	2026	75.8	2.2e-228	ABR16167.1	unknown [Picea sitchensis]	48.1	1.5e-132	sp|F4IK45|C70B2_ARATH	Cytochrome P450 709B2 OS=Arabidopsis thaliana OX=3702 GN=CYP709B2 PE=2 SV=1	PF00067:Cytochrome P450	At2g46950	Cytochrome P450 CYP4/CYP19/CYP26 subfamilies
i2_LQ_CO3Stem_c84863/f1p0/2132	2171	45.5	9.5e-137	XP_002513695.2	PREDICTED: cytochrome P450 714C2 [Ricinus communis]	39.3	9.8e-111	sp|Q9ZW95|C7352_ARATH	Cytokinin hydroxylase OS=Arabidopsis thaliana OX=3702 GN=CYP735A2 PE=1 SV=1	PF00067:Cytochrome P450	At5g52400	Cytochrome P450 CYP4/CYP19/CYP26 subfamilies
i1_HQ_CO3Root_c32521/f2p0/1918	1918	69.3	2.7e-212	XP_010251605.1	PREDICTED: cytochrome P450 78A9-like [Nelumbo nucifera]	67	1.9e-195	sp|Q9SLP1|C78A9_ARATH	Cytochrome P450 78A9 OS=Arabidopsis thaliana OX=3702 GN=CYP78A9 PE=1 SV=1	PF00067:Cytochrome P450	At3g61880	Cytochrome P450 CYP2 subfamily
i1_LQ_CO3Leaf_c27596/f1p13/1815	1814	69.8	1.5e-215	ABK25130.1	unknown [Picea sitchensis]	46.5	2.2e-132	sp|O48786|C734A_ARATH	Cytochrome P450 734A1 OS=Arabidopsis thaliana OX=3702 GN=CYP734A1 PE=2 SV=1	PF00067:Cytochrome P450	At2g26710	Cytochrome P450 CYP4/CYP19/CYP26 subfamilies
i2_LQ_CO3Leaf_c13640/f1p0/2683	2683	80.1	0	AAX59902.1	cytochrome P450 reductase [Taxus wallichiana var. chinensis]	66.6	1.2e-251	sp|P37116|NCPR_VIGRR	NADPH--cytochrome P450 reductase OS=Vigna radiata var. radiata OX=3916 PE=1 SV=1	PF00667:FAD binding domain;PF00175:Oxidoreductase NAD-binding domain ;PF00258:Flavodoxin	At4g30210	NADP/FAD dependent oxidoreductase
i2_HQ_CO3Flo_c5789/f2p2/2094	2092	46.9	5e-127	XP_006858796.1	PREDICTED: isoflavone 3'-hydroxylase [Amborella trichopoda]	41.3	1.6e-105	sp|Q9SZ46|C82C4_ARATH	Cytochrome P450 82C4 OS=Arabidopsis thaliana OX=3702 GN=CYP82C4 PE=2 SV=1	PF00067:Cytochrome P450	At4g31940	Cytochrome P450 CYP2 subfamily
i1_LQ_CO3Flo_c107727/f1p15/1998	2039	65.3	3.1e-174	JAT60220.1	Cytochrome P450 90D2, partial [Anthurium amnicola]	58.7	7.4e-153	sp|Q94IA6|C90D1_ARATH	3-epi-6-deoxocathasterone 23-monooxygenase CYP90D1 OS=Arabidopsis thaliana OX=3702 GN=CYP90D1 PE=1 SV=1	PF00067:Cytochrome P450	At4g36380	Cytochrome P450 CYP4/CYP19/CYP26 subfamilies
i1_LQ_CO3Flo_c8817/f1p0/1874	1874	73.8	5.4e-221	ABK24537.1	unknown [Picea sitchensis]	42.1	1.5e-120	sp|Q9SD85|F3PH_ARATH	Flavonoid 3'-monooxygenase OS=Arabidopsis thaliana OX=3702 GN=CYP75B1 PE=1 SV=1	PF00067:Cytochrome P450	At5g07990	Cytochrome P450 CYP2 subfamily
i1_HQ_CO3Leaf_c1391/f3p8/1917	1909	49.9	5.8e-130	XP_006858796.1	PREDICTED: isoflavone 3'-hydroxylase [Amborella trichopoda]	43.6	4.1e-113	sp|O49858|C82A3_SOYBN	Cytochrome P450 82A3 OS=Glycine max OX=3847 GN=CYP82A3 PE=2 SV=1	PF00067:Cytochrome P450	At4g31940	Cytochrome P450 CYP2 subfamily
i2_LQ_CO3Stem_c51045/f1p0/2115	2123	81.6	2.6e-272	AAT28222.1	putative 97B2-like cytochrome P450 [Ginkgo biloba]	73.8	6.6e-237	sp|O48921|C97B2_SOYBN	Cytochrome P450 97B2, chloroplastic OS=Glycine max OX=3847 GN=CYP97B2 PE=2 SV=1	PF00067:Cytochrome P450	At4g15110	Cytochrome P450 CYP4/CYP19/CYP26 subfamilies
i2_LQ_CO3Flo_c10691/f1p0/2120	1911	56.6	3.2e-152	ACN40389.1	unknown [Picea sitchensis]	54.7	4.4e-147	sp|Q50EK4|C75A1_PINTA	Cytochrome P450 750A1 OS=Pinus taeda OX=3352 GN=CYP750A1 PE=2 SV=1	PF00067:Cytochrome P450	At5g07990	Cytochrome P450 CYP2 subfamily
i1_LQ_CO3Root_c30910/f1p3/1972	1975	55.2	1.1e-166	XP_004291923.1	PREDICTED: allene oxide synthase [Fragaria vesca subsp. vesca]	58.8	3.7e-165	sp|P48417|CP74_LINUS	Allene oxide synthase, chloroplastic OS=Linum usitatissimum OX=4006 GN=CYP74A PE=1 SV=1	PF00067:Cytochrome P450	--	--
i2_LQ_CO3Flo_c143905/f1p0/2402	2394	56.2	7.7e-156	XP_002978011.1	hypothetical protein SELMODRAFT_108395 [Selaginella moellendorffii]	44.6	2.6e-125	sp|Q7EZR4|C70A3_ORYSJ	Cytochrome P450 703A2 OS=Oryza sativa subsp. japonica OX=39947 GN=CYP703A3 PE=1 SV=1	PF00067:Cytochrome P450	At1g01280	Cytochrome P450 CYP2 subfamily
i2_LQ_CO3Root_c15421/f1p0/2166	2173	55.3	9.5e-153	ADE75655.1	unknown [Picea sitchensis]	49	4.2e-138	sp|Q9SMP5|C94B3_ARATH	Cytochrome P450 94B3 OS=Arabidopsis thaliana OX=3702 GN=CYP94B3 PE=1 SV=1	PF00067:Cytochrome P450	At3g48520	Cytochrome P450 CYP4/CYP19/CYP26 subfamilies
i1_LQ_CO3Root_c39056/f1p8/1761	1755	46.8	7e-130	XP_006858796.1	PREDICTED: isoflavone 3'-hydroxylase [Amborella trichopoda]	40.4	2e-106	sp|Q9SZ46|C82C4_ARATH	Cytochrome P450 82C4 OS=Arabidopsis thaliana OX=3702 GN=CYP82C4 PE=2 SV=1	PF00067:Cytochrome P450	At4g31940	Cytochrome P450 CYP2 subfamily
i1_LQ_CO3Leaf_c10651/f1p2/1869	1871	48.6	9.4e-125	KZV55297.1	hypothetical protein F511_06774 [Dorcoceras hygrometricum]	48.3	6.9e-121	sp|P37123|C77A1_SOLME	Cytochrome P450 77A1 (Fragment) OS=Solanum melongena OX=4111 GN=CYP77A1 PE=2 SV=1	PF00067:Cytochrome P450;PF00829:Ribosomal prokaryotic L21 protein	At5g04660	Cytochrome P450 CYP2 subfamily
i1_LQ_CO3Leaf_c4530/f1p8/1855	1855	63.8	7.5e-191	ABK25130.1	unknown [Picea sitchensis]	45.5	9.2e-126	sp|O48786|C734A_ARATH	Cytochrome P450 734A1 OS=Arabidopsis thaliana OX=3702 GN=CYP734A1 PE=2 SV=1	PF00067:Cytochrome P450	At2g26710	Cytochrome P450 CYP4/CYP19/CYP26 subfamilies
i1_HQ_CO3Flo_c16217/f25p0/1789	1789	54.5	1.5e-140	XP_018851911.1	PREDICTED: cytochrome P450 77A1 [Juglans regia]	50.4	1.9e-131	sp|P37123|C77A1_SOLME	Cytochrome P450 77A1 (Fragment) OS=Solanum melongena OX=4111 GN=CYP77A1 PE=2 SV=1	PF00067:Cytochrome P450	At1g11600	Cytochrome P450 CYP2 subfamily
i2_LQ_CO3Stem_c21248/f1p1/2788	2788	69.8	2.4e-217	AJB84623.1	carotene epsilon-monooxygenase [Camellia sinensis]	73.8	2e-209	sp|Q6TBX7|LUT1_ARATH	Carotene epsilon-monooxygenase, chloroplastic OS=Arabidopsis thaliana OX=3702 GN=CYP97C1 PE=1 SV=1	PF00067:Cytochrome P450	At3g53130	Cytochrome P450 CYP4/CYP19/CYP26 subfamilies
i2_LQ_CO3Flo_c35822/f7p2/2780	2780	68.2	1.9e-246	AIL29328.1	cytochrome P450 reductase [Pinus contorta]	62.3	3e-229	sp|Q9SB48|NCPR1_ARATH	NADPH--cytochrome P450 reductase 1 OS=Arabidopsis thaliana OX=3702 GN=ATR1 PE=1 SV=1	PF00258:Flavodoxin;PF00175:Oxidoreductase NAD-binding domain ;PF00667:FAD binding domain	At4g24520	NADP/FAD dependent oxidoreductase
i1_HQ_CO3Leaf_c18546/f2p3/1796	1794	49.1	5.1e-128	XP_002280620.1	PREDICTED: cytochrome P450 CYP736A12 [Vitis vinifera]	43.7	2.4e-107	sp|H2DH18|C7A12_PANGI	Cytochrome P450 CYP736A12 OS=Panax ginseng OX=4054 PE=2 SV=1	PF00067:Cytochrome P450	At3g26300	Cytochrome P450 CYP2 subfamily
i1_LQ_CO3Stem_c18882/f1p0/1953	1953	69.8	9.9e-218	ABK25130.1	unknown [Picea sitchensis]	46.5	4.8e-133	sp|O48786|C734A_ARATH	Cytochrome P450 734A1 OS=Arabidopsis thaliana OX=3702 GN=CYP734A1 PE=2 SV=1	PF00067:Cytochrome P450	At2g26710	Cytochrome P450 CYP4/CYP19/CYP26 subfamilies
i1_HQ_CO3Leaf_c6170/f2p7/1795	1795	65.9	8.6e-200	ABK25130.1	unknown [Picea sitchensis]	45.1	3.5e-130	sp|O48786|C734A_ARATH	Cytochrome P450 734A1 OS=Arabidopsis thaliana OX=3702 GN=CYP734A1 PE=2 SV=1	PF00067:Cytochrome P450	At2g26710	Cytochrome P450 CYP4/CYP19/CYP26 subfamilies
i1_LQ_CO3Root_c23513/f1p2/1902	1903	53.5	6.4e-145	ADE76383.1	unknown [Picea sitchensis]	50.3	5.7e-139	sp|Q50EK4|C75A1_PINTA	Cytochrome P450 750A1 OS=Pinus taeda OX=3352 GN=CYP750A1 PE=2 SV=1	PF00067:Cytochrome P450	At5g07990	Cytochrome P450 CYP2 subfamily
i1_HQ_CO3Stem_c17257/f3p0/1896	1895	48.2	4.3e-125	KZV55297.1	hypothetical protein F511_06774 [Dorcoceras hygrometricum]	48.2	8.2e-122	sp|P37123|C77A1_SOLME	Cytochrome P450 77A1 (Fragment) OS=Solanum melongena OX=4111 GN=CYP77A1 PE=2 SV=1	PF00067:Cytochrome P450	At5g04660	Cytochrome P450 CYP2 subfamily
i1_HQ_CO3Root_c60084/f2p4/1751	1744	86.5	2.5e-236	ACN40359.1	unknown [Picea sitchensis]	80.8	1.5e-223	sp|P48522|TCMO_CATRO	Trans-cinnamate 4-monooxygenase OS=Catharanthus roseus OX=4058 GN=CYP73A4 PE=2 SV=1	PF00067:Cytochrome P450	At2g30490	Cytochrome P450 CYP2 subfamily
i1_HQ_CO3Stem_c1913/f2p1/1865	1865	52.3	6.9e-144	OMO78416.1	Cytochrome P450 [Corchorus capsularis]	46.6	8.7e-132	sp|Q9FMV7|C94B1_ARATH	Cytochrome P450 94B1 OS=Arabidopsis thaliana OX=3702 GN=CYP94B1 PE=1 SV=1	PF00067:Cytochrome P450	At5g63450	Cytochrome P450 CYP4/CYP19/CYP26 subfamilies
i2_HQ_CO3Flo_c158624/f7p4/2079	2080	69.8	1.1e-217	ABK25130.1	unknown [Picea sitchensis]	46.5	5.1e-133	sp|O48786|C734A_ARATH	Cytochrome P450 734A1 OS=Arabidopsis thaliana OX=3702 GN=CYP734A1 PE=2 SV=1	PF00067:Cytochrome P450	At2g26710	Cytochrome P450 CYP4/CYP19/CYP26 subfamilies
i1_HQ_CO3Stem_c16218/f5p0/1703	1703	52.8	4e-130	ACN40174.1	unknown [Picea sitchensis]	44.3	7.2e-109	sp|H2DH18|C7A12_PANGI	Cytochrome P450 CYP736A12 OS=Panax ginseng OX=4054 PE=2 SV=1	PF00067:Cytochrome P450	At3g26300	Cytochrome P450 CYP2 subfamily
i2_LQ_CO3Flo_c60801/f1p0/2346	2350	55.3	1e-152	ADE75655.1	unknown [Picea sitchensis]	49	4.6e-138	sp|Q9SMP5|C94B3_ARATH	Cytochrome P450 94B3 OS=Arabidopsis thaliana OX=3702 GN=CYP94B3 PE=1 SV=1	PF00067:Cytochrome P450	At3g48520	Cytochrome P450 CYP4/CYP19/CYP26 subfamilies
i1_LQ_CO3Root_c86639/f1p0/1767	1767	29	4.7e-41	XP_001779618.1	predicted protein [Physcomitrella patens]	39.6	4e-102	sp|A0A286LF02|PSIH_PSICY	Tryptamine 4-monooxygenase OS=Psilocybe cyanescens OX=93625 GN=psiH PE=2 SV=1	PF00067:Cytochrome P450	Hs19743565	Cytochrome P450 CYP2 subfamily
i1_HQ_CO3Flo_c12514/f5p0/1744	1744	49.2	2e-121	XP_006858796.1	PREDICTED: isoflavone 3'-hydroxylase [Amborella trichopoda]	43.1	7.9e-111	sp|O49858|C82A3_SOYBN	Cytochrome P450 82A3 OS=Glycine max OX=3847 GN=CYP82A3 PE=2 SV=1	PF00067:Cytochrome P450	At4g31940	Cytochrome P450 CYP2 subfamily
i1_HQ_CO3Stem_c7372/f3p0/1895	1895	54.9	9.2e-152	ADE75655.1	unknown [Picea sitchensis]	48.8	9.1e-137	sp|Q9SMP5|C94B3_ARATH	Cytochrome P450 94B3 OS=Arabidopsis thaliana OX=3702 GN=CYP94B3 PE=1 SV=1	PF00067:Cytochrome P450	At3g48520	Cytochrome P450 CYP4/CYP19/CYP26 subfamilies
i2_LQ_CO3Stem_c23362/f1p8/2937	2942	49.1	8.4e-128	XP_002280620.1	PREDICTED: cytochrome P450 CYP736A12 [Vitis vinifera]	43.7	4e-107	sp|H2DH18|C7A12_PANGI	Cytochrome P450 CYP736A12 OS=Panax ginseng OX=4054 PE=2 SV=1	PF00067:Cytochrome P450	At3g26300	Cytochrome P450 CYP2 subfamily
i2_HQ_CO3Root_c18153/f3p0/2392	2394	70.2	1.9e-218	ABK25130.1	unknown [Picea sitchensis]	45.2	1.1e-131	sp|O48786|C734A_ARATH	Cytochrome P450 734A1 OS=Arabidopsis thaliana OX=3702 GN=CYP734A1 PE=2 SV=1	PF00067:Cytochrome P450	At2g26710	Cytochrome P450 CYP4/CYP19/CYP26 subfamilies
i1_HQ_CO3Root_c1570/f3p0/1836	1836	71.5	2.2e-203	XP_010259651.1	PREDICTED: flavonoid 3'-monooxygenase [Nelumbo nucifera]	67.6	2.1e-186	sp|Q9SBQ9|F3PH_PETHY	Flavonoid 3'-monooxygenase OS=Petunia hybrida OX=4102 GN=CYP75B2 PE=2 SV=1	PF00067:Cytochrome P450	At5g07990	Cytochrome P450 CYP2 subfamily
i2_LQ_CO3Root_c23476/f1p0/2003	2003	66	1.2e-207	XP_010275170.1	PREDICTED: cytochrome P450 CYP72A219-like [Nelumbo nucifera]	52.7	5.6e-161	sp|Q9LUC5|C7A15_ARATH	Cytochrome P450 72A15 OS=Arabidopsis thaliana OX=3702 GN=CYP72A15 PE=2 SV=1	PF00067:Cytochrome P450	At3g14690	Cytochrome P450 CYP4/CYP19/CYP26 subfamilies
i2_LQ_CO3Flo_c88027/f1p6/1948	1945	70	3e-198	AHW42468.1	KO1 [Pinus tabuliformis]	54	1.3e-143	sp|Q5Z5R4|C7016_ORYSJ	Ent-kaurene oxidase 2 OS=Oryza sativa subsp. japonica OX=39947 GN=CYP701A6 PE=1 SV=1	PF00067:Cytochrome P450	At5g25900	Cytochrome P450 CYP2 subfamily
i1_LQ_CO3Leaf_c14909/f1p0/1960	1960	75.3	1e-214	AKH41025.1	cytochrome P450 CYP76AA25 [Thuja plicata]	42.2	6.3e-109	sp|O64636|C76C1_ARATH	Cytochrome P450 76C1 OS=Arabidopsis thaliana OX=3702 GN=CYP76C1 PE=2 SV=1	PF00067:Cytochrome P450	At3g52970	Cytochrome P450 CYP2 subfamily
i2_LQ_CO3Flo_c35695/f1p11/2195	2195	70.9	6.3e-213	ABR16167.1	unknown [Picea sitchensis]	43.7	5.2e-120	sp|Q9ASR3|C7091_ARATH	Cytochrome P450 709B1 OS=Arabidopsis thaliana OX=3702 GN=CYP709B1 PE=2 SV=1	PF00067:Cytochrome P450	At2g46950	Cytochrome P450 CYP4/CYP19/CYP26 subfamilies
i2_LQ_CO3Flo_c31227/f1p2/2008	2007	46.1	6.3e-127	XP_006858796.1	PREDICTED: isoflavone 3'-hydroxylase [Amborella trichopoda]	40.9	3.9e-106	sp|Q9SZ46|C82C4_ARATH	Cytochrome P450 82C4 OS=Arabidopsis thaliana OX=3702 GN=CYP82C4 PE=2 SV=1	PF00067:Cytochrome P450	At4g31940	Cytochrome P450 CYP2 subfamily
i2_LQ_CO3Root_c9919/f1p0/2219	2194	83.4	2.9e-210	ADE77659.1	unknown [Picea sitchensis]	57.9	6.3e-174	sp|O65012|C78A4_PINRA	Cytochrome P450 78A4 OS=Pinus radiata OX=3347 GN=CYP78A4 PE=2 SV=1	PF00067:Cytochrome P450;PF06305:Protein of unknown function (DUF1049)	At2g46660	Cytochrome P450 CYP2 subfamily
i1_HQ_CO3Stem_c1963/f5p0/1949	1949	55.2	1e-166	XP_004291923.1	PREDICTED: allene oxide synthase [Fragaria vesca subsp. vesca]	58.8	3.6e-165	sp|P48417|CP74_LINUS	Allene oxide synthase, chloroplastic OS=Linum usitatissimum OX=4006 GN=CYP74A PE=1 SV=1	PF00067:Cytochrome P450	--	--
i1_HQ_CO3Flo_c1868/f4p0/1712	1713	73.6	1.2e-214	AKH41022.1	cytochrome P450 CYP76AA22 [Thuja plicata]	42.9	5.2e-107	sp|D1MI46|C76BA_SWEMU	Geraniol 8-hydroxylase OS=Swertia mussotii OX=137888 GN=CYP76B10 PE=1 SV=1	PF00067:Cytochrome P450	At3g52970	Cytochrome P450 CYP2 subfamily
i1_LQ_CO3Flo_c27061/f1p1/1751	1751	48.9	1.5e-127	XP_006858796.1	PREDICTED: isoflavone 3'-hydroxylase [Amborella trichopoda]	45.3	2.1e-119	sp|O49394|C82C2_ARATH	Cytochrome P450 82C2 OS=Arabidopsis thaliana OX=3702 GN=CYP82C2 PE=2 SV=2	PF00067:Cytochrome P450	At4g31970	Cytochrome P450 CYP2 subfamily
i1_LQ_CO3Leaf_c7095/f1p8/1782	1780	52.3	3.2e-138	XP_006858796.1	PREDICTED: isoflavone 3'-hydroxylase [Amborella trichopoda]	46	4.1e-123	sp|Q9SZ46|C82C4_ARATH	Cytochrome P450 82C4 OS=Arabidopsis thaliana OX=3702 GN=CYP82C4 PE=2 SV=1	PF00067:Cytochrome P450	At4g31940	Cytochrome P450 CYP2 subfamily
i1_LQ_CO3Root_c64027/f1p0/1851	1851	74.6	1.1e-194	AKH41027.1	cytochrome P450 CYP76Z2 [Thuja plicata]	47.5	4.6e-117	sp|D1MI46|C76BA_SWEMU	Geraniol 8-hydroxylase OS=Swertia mussotii OX=137888 GN=CYP76B10 PE=1 SV=1	PF00067:Cytochrome P450	At2g45570	Cytochrome P450 CYP2 subfamily
i2_HQ_CO3Root_c2018/f2p0/2271	2270	51.4	9.6e-148	AQK64942.1	Cytochrome P450 86B1 [Zea mays]	47.1	9.8e-138	sp|Q9FMY1|C86B1_ARATH	Cytochrome P450 86B1 OS=Arabidopsis thaliana OX=3702 GN=CYP86B1 PE=2 SV=1	PF00067:Cytochrome P450	At5g23190	Cytochrome P450 CYP4/CYP19/CYP26 subfamilies
i2_LQ_CO3Flo_c87575/f1p3/2084	2080	80.7	1.8e-233	OMO87737.1	Cytochrome P450 [Corchorus capsularis]	76.4	1.9e-220	sp|Q9SAA9|CP511_ARATH	Sterol 14-demethylase OS=Arabidopsis thaliana OX=3702 GN=CYP51G1 PE=1 SV=1	PF14565:Interleukin 22 IL-10-related T-cell-derived-inducible factor;PF05902:4.1 protein C-terminal domain (CTD);PF00067:Cytochrome P450	At1g11680	Cytochrome P450
i1_HQ_CO3Leaf_c769/f9p8/1776	1771	50.8	3.7e-131	ABR16435.1	unknown [Picea sitchensis]	44	1.8e-115	sp|Q9SZ46|C82C4_ARATH	Cytochrome P450 82C4 OS=Arabidopsis thaliana OX=3702 GN=CYP82C4 PE=2 SV=1	PF00067:Cytochrome P450	At4g31940	Cytochrome P450 CYP2 subfamily
i1_HQ_CO3Leaf_c12349/f3p2/1924	1924	47.9	2.1e-127	KZV55297.1	hypothetical protein F511_06774 [Dorcoceras hygrometricum]	45.1	2.6e-123	sp|Q9LZ31|C77A4_ARATH	Cytochrome P450 77A4 OS=Arabidopsis thaliana OX=3702 GN=CYP77A4 PE=2 SV=1	PF00067:Cytochrome P450;PF00829:Ribosomal prokaryotic L21 protein	At5g04660	Cytochrome P450 CYP2 subfamily
i1_LQ_CO3Stem_c18355/f1p1/1966	1966	25.8	2.1e-13	XP_020111199.1	cytochrome P450 71A1-like [Ananas comosus]	24.1	3.5e-14	sp|Q12612|TRI4_FUSSP	Cytochrome P450 monooxygenase TRI4 OS=Fusarium sporotrichioides OX=5514 GN=TRI4 PE=1 SV=2	PF00872:Transposase, Mutator family;PF00067:Cytochrome P450	Hs16933533	Cytochrome P450 CYP3/CYP5/CYP6/CYP9 subfamilies
i1_HQ_CO3Root_c13410/f4p4/1795	1795	53.2	8.4e-139	XP_006858796.1	PREDICTED: isoflavone 3'-hydroxylase [Amborella trichopoda]	47.1	2.4e-123	sp|Q9SZ46|C82C4_ARATH	Cytochrome P450 82C4 OS=Arabidopsis thaliana OX=3702 GN=CYP82C4 PE=2 SV=1	PF00067:Cytochrome P450	At4g31940	Cytochrome P450 CYP2 subfamily
i1_HQ_CO3Flo_c6271/f5p0/1898	1897	47.6	1.5e-130	XP_002986290.1	fatty acid omega-hydroxylase [Selaginella moellendorffii]	42.9	8.3e-122	sp|Q9FMY1|C86B1_ARATH	Cytochrome P450 86B1 OS=Arabidopsis thaliana OX=3702 GN=CYP86B1 PE=2 SV=1	PF00067:Cytochrome P450	At5g08250	Cytochrome P450 CYP4/CYP19/CYP26 subfamilies
i2_HQ_CO3Flo_c149170/f2p1/2031	2031	46.7	1.8e-129	KYP68406.1	Cytochrome P450 86A2 [Cajanus cajan]	44.6	8e-123	sp|Q9FMY1|C86B1_ARATH	Cytochrome P450 86B1 OS=Arabidopsis thaliana OX=3702 GN=CYP86B1 PE=2 SV=1	PF00067:Cytochrome P450	At5g23190	Cytochrome P450 CYP4/CYP19/CYP26 subfamilies
i2_LQ_CO3Flo_c66108/f1p0/2167	2053	54.9	9.9e-152	ADE75655.1	unknown [Picea sitchensis]	48.8	9.8e-137	sp|Q9SMP5|C94B3_ARATH	Cytochrome P450 94B3 OS=Arabidopsis thaliana OX=3702 GN=CYP94B3 PE=1 SV=1	PF00067:Cytochrome P450	At3g48520	Cytochrome P450 CYP4/CYP19/CYP26 subfamilies
i1_LQ_CO3Stem_c8800/f1p3/1897	1898	43.9	1.8e-91	XP_001757558.1	predicted protein [Physcomitrella patens]	30.6	2.8e-53	sp|Q9ZW95|C7352_ARATH	Cytokinin hydroxylase OS=Arabidopsis thaliana OX=3702 GN=CYP735A2 PE=1 SV=1	PF00067:Cytochrome P450	At3g14610	Cytochrome P450 CYP4/CYP19/CYP26 subfamilies
i1_LQ_CO3Flo_c81212/f1p2/1981	1981	46.4	2e-125	XP_006858796.1	PREDICTED: isoflavone 3'-hydroxylase [Amborella trichopoda]	41	7.3e-105	sp|Q9SZ46|C82C4_ARATH	Cytochrome P450 82C4 OS=Arabidopsis thaliana OX=3702 GN=CYP82C4 PE=2 SV=1	PF00067:Cytochrome P450	At4g31940	Cytochrome P450 CYP2 subfamily
i2_LQ_CO3Root_c8805/f1p2/2823	2824	71	1.8e-220	XP_008373994.1	PREDICTED: cytochrome P450 86A22-like [Malus domestica]	67.6	2.9e-211	sp|B3RFJ6|86A22_PETHY	Cytochrome P450 86A22 OS=Petunia hybrida OX=4102 GN=CYP86A22 PE=1 SV=1	PF00067:Cytochrome P450	At4g00360	Cytochrome P450 CYP4/CYP19/CYP26 subfamilies
i1_LQ_CO3Root_c45591/f1p0/1708	1708	50.6	4.9e-128	ABR16435.1	unknown [Picea sitchensis]	43	7.5e-106	sp|Q9SZ46|C82C4_ARATH	Cytochrome P450 82C4 OS=Arabidopsis thaliana OX=3702 GN=CYP82C4 PE=2 SV=1	PF00067:Cytochrome P450	At4g31940	Cytochrome P450 CYP2 subfamily
i2_HQ_CO3Stem_c55547/f3p1/2544	2544	51.2	4.1e-147	AQK64942.1	Cytochrome P450 86B1 [Zea mays]	46.5	1e-135	sp|Q9FMY1|C86B1_ARATH	Cytochrome P450 86B1 OS=Arabidopsis thaliana OX=3702 GN=CYP86B1 PE=2 SV=1	PF00067:Cytochrome P450	At5g23190	Cytochrome P450 CYP4/CYP19/CYP26 subfamilies
i1_HQ_CO3Leaf_c6137/f6p0/1905	1905	56.6	3.2e-152	ACN40389.1	unknown [Picea sitchensis]	54.7	4.4e-147	sp|Q50EK4|C75A1_PINTA	Cytochrome P450 750A1 OS=Pinus taeda OX=3352 GN=CYP750A1 PE=2 SV=1	PF00067:Cytochrome P450	At5g07990	Cytochrome P450 CYP2 subfamily
i1_HQ_CO3Root_c61902/f2p6/1903	1904	67.1	6.9e-208	ABK25130.1	unknown [Picea sitchensis]	47.7	2e-139	sp|O48786|C734A_ARATH	Cytochrome P450 734A1 OS=Arabidopsis thaliana OX=3702 GN=CYP734A1 PE=2 SV=1	PF00067:Cytochrome P450	At2g26710	Cytochrome P450 CYP4/CYP19/CYP26 subfamilies
i1_HQ_CO3Stem_c16054/f20p0/1972	1972	66.1	5.7e-205	ABK25130.1	unknown [Picea sitchensis]	46.8	1.5e-137	sp|O48786|C734A_ARATH	Cytochrome P450 734A1 OS=Arabidopsis thaliana OX=3702 GN=CYP734A1 PE=2 SV=1	PF00067:Cytochrome P450	At2g26710	Cytochrome P450 CYP4/CYP19/CYP26 subfamilies
i1_LQ_CO3Root_c39769/f1p0/1709	1709	52.1	6.8e-146	XP_010253086.1	PREDICTED: phenylalanine N-monooxygenase [Nelumbo nucifera]	46.6	7.7e-127	sp|Q43135|C79A1_SORBI	Tyrosine N-monooxygenase OS=Sorghum bicolor OX=4558 GN=CYP79A1 PE=1 SV=3	PF00067:Cytochrome P450	At5g05260	Cytochrome P450 CYP2 subfamily
i2_LQ_CO3Leaf_c3776/f1p0/2221	2221	51.2	4.7e-147	AQK64942.1	Cytochrome P450 86B1 [Zea mays]	46.7	4e-136	sp|Q9FMY1|C86B1_ARATH	Cytochrome P450 86B1 OS=Arabidopsis thaliana OX=3702 GN=CYP86B1 PE=2 SV=1	PF00067:Cytochrome P450	At5g23190	Cytochrome P450 CYP4/CYP19/CYP26 subfamilies
i2_LQ_CO3Stem_c61335/f1p0/2242	2242	56.2	7.3e-156	XP_002978011.1	hypothetical protein SELMODRAFT_108395 [Selaginella moellendorffii]	44.8	1.1e-125	sp|Q7EZR4|C70A3_ORYSJ	Cytochrome P450 703A2 OS=Oryza sativa subsp. japonica OX=39947 GN=CYP703A3 PE=1 SV=1	PF00067:Cytochrome P450	At1g01280	Cytochrome P450 CYP2 subfamily
i1_HQ_CO3Leaf_c1575/f2p2/1815	1815	62.7	6.7e-184	Q6WG30.2	RecName: Full=Taxadiene 5-alpha hydroxylase	62.7	6.6e-185	sp|Q6WG30|T5H_TAXCU	Taxadiene 5-alpha hydroxylase OS=Taxus cuspidata OX=99806 PE=1 SV=2	PF00067:Cytochrome P450	At5g36110	Cytochrome P450 CYP4/CYP19/CYP26 subfamilies
i1_HQ_CO3Root_c100299/f2p4/1713	1713	54.3	4.6e-142	XP_002280620.1	PREDICTED: cytochrome P450 CYP736A12 [Vitis vinifera]	49	7e-120	sp|H2DH18|C7A12_PANGI	Cytochrome P450 CYP736A12 OS=Panax ginseng OX=4054 PE=2 SV=1	PF00067:Cytochrome P450	At3g26310	Cytochrome P450 CYP2 subfamily
i1_LQ_CO3Leaf_c43780/f1p8/1946	1947	66.7	1.8e-203	ABK25130.1	unknown [Picea sitchensis]	46.6	8.7e-135	sp|O48786|C734A_ARATH	Cytochrome P450 734A1 OS=Arabidopsis thaliana OX=3702 GN=CYP734A1 PE=2 SV=1	PF00067:Cytochrome P450	At2g26710	Cytochrome P450 CYP4/CYP19/CYP26 subfamilies
i2_LQ_CO3Stem_c36813/f1p0/2377	2377	27.9	3.5e-15	XP_003571586.1	PREDICTED: alkane hydroxylase MAH1-like [Brachypodium distachyon]	37.8	2.4e-94	sp|B8NYW9|FLUA_ASPFN	Cytochrome P450 monooxygenase AFLA_114810 OS=Aspergillus flavus (strain ATCC 200026 / FGSC A1120 / NRRL 3357 / JCM 12722 / SRRC 167) OX=332952 GN=AFLA_114810 PE=3 SV=1	PF00067:Cytochrome P450	At1g34540	Cytochrome P450 CYP4/CYP19/CYP26 subfamilies
i1_HQ_CO3Root_c27824/f3p4/1724	1720	52.5	9.9e-137	XP_006858796.1	PREDICTED: isoflavone 3'-hydroxylase [Amborella trichopoda]	47.4	8.8e-123	sp|Q9SZ46|C82C4_ARATH	Cytochrome P450 82C4 OS=Arabidopsis thaliana OX=3702 GN=CYP82C4 PE=2 SV=1	PF00067:Cytochrome P450	At4g31940	Cytochrome P450 CYP2 subfamily
i2_LQ_CO3Flo_c14691/f1p0/2051	2049	69.8	1.4e-217	AJB84623.1	carotene epsilon-monooxygenase [Camellia sinensis]	73.8	1.1e-209	sp|Q6TBX7|LUT1_ARATH	Carotene epsilon-monooxygenase, chloroplastic OS=Arabidopsis thaliana OX=3702 GN=CYP97C1 PE=1 SV=1	PF00067:Cytochrome P450	At3g53130	Cytochrome P450 CYP4/CYP19/CYP26 subfamilies
i2_LQ_CO3Flo_c114159/f1p1/2072	2078	55.2	1.1e-166	XP_004291923.1	PREDICTED: allene oxide synthase [Fragaria vesca subsp. vesca]	58.8	3.9e-165	sp|P48417|CP74_LINUS	Allene oxide synthase, chloroplastic OS=Linum usitatissimum OX=4006 GN=CYP74A PE=1 SV=1	PF00067:Cytochrome P450	--	--
i2_LQ_CO3Root_c5627/f1p1/2209	2210	43.9	2.1e-91	XP_001757558.1	predicted protein [Physcomitrella patens]	30.6	3.3e-53	sp|Q9ZW95|C7352_ARATH	Cytokinin hydroxylase OS=Arabidopsis thaliana OX=3702 GN=CYP735A2 PE=1 SV=1	PF00067:Cytochrome P450	At3g14610	Cytochrome P450 CYP4/CYP19/CYP26 subfamilies
i1_LQ_CO3Flo_c111088/f1p0/1661	1663	52.7	5.2e-135	XP_006858796.1	PREDICTED: isoflavone 3'-hydroxylase [Amborella trichopoda]	45.1	3.3e-114	sp|Q9SZ46|C82C4_ARATH	Cytochrome P450 82C4 OS=Arabidopsis thaliana OX=3702 GN=CYP82C4 PE=2 SV=1	PF00067:Cytochrome P450	At4g31940	Cytochrome P450 CYP2 subfamily
i2_HQ_CO3Leaf_c1837/f2p0/2180	2180	69.8	1.4e-217	AJB84623.1	carotene epsilon-monooxygenase [Camellia sinensis]	73.8	1.2e-209	sp|Q6TBX7|LUT1_ARATH	Carotene epsilon-monooxygenase, chloroplastic OS=Arabidopsis thaliana OX=3702 GN=CYP97C1 PE=1 SV=1	PF00067:Cytochrome P450	At3g53130	Cytochrome P450 CYP4/CYP19/CYP26 subfamilies
i2_HQ_CO3Stem_c87124/f4p10/2091	2091	35.5	3.8e-82	XP_010267084.1	PREDICTED: (S)-canadine synthase-like [Nelumbo nucifera]	35.6	2.3e-80	sp|Q948Y1|C719A_COPJA	(S)-canadine synthase OS=Coptis japonica OX=3442 GN=CYP719A1 PE=1 SV=1	PF00067:Cytochrome P450	At5g04660	Cytochrome P450 CYP2 subfamily
i2_HQ_CO3Flo_c24667/f2p2/2474	2474	71	1.6e-220	XP_008373994.1	PREDICTED: cytochrome P450 86A22-like [Malus domestica]	67.6	2.5e-211	sp|B3RFJ6|86A22_PETHY	Cytochrome P450 86A22 OS=Petunia hybrida OX=4102 GN=CYP86A22 PE=1 SV=1	PF00067:Cytochrome P450	At4g00360	Cytochrome P450 CYP4/CYP19/CYP26 subfamilies
i1_HQ_CO3Flo_c123252/f7p0/1850	1849	63	2.1e-193	ABK25130.1	unknown [Picea sitchensis]	47	3e-132	sp|O48786|C734A_ARATH	Cytochrome P450 734A1 OS=Arabidopsis thaliana OX=3702 GN=CYP734A1 PE=2 SV=1	PF00067:Cytochrome P450	At2g26710	Cytochrome P450 CYP4/CYP19/CYP26 subfamilies
i2_LQ_CO3Flo_c189965/f1p3/2001	2002	66.5	7.8e-202	ABK25130.1	unknown [Picea sitchensis]	46.2	2.9e-133	sp|O48786|C734A_ARATH	Cytochrome P450 734A1 OS=Arabidopsis thaliana OX=3702 GN=CYP734A1 PE=2 SV=1	PF00067:Cytochrome P450	At2g26710	Cytochrome P450 CYP4/CYP19/CYP26 subfamilies
i1_HQ_CO3Stem_c644/f10p0/1692	1692	73.8	4.9e-221	ABK24537.1	unknown [Picea sitchensis]	42.1	1.4e-120	sp|Q9SD85|F3PH_ARATH	Flavonoid 3'-monooxygenase OS=Arabidopsis thaliana OX=3702 GN=CYP75B1 PE=1 SV=1	PF00067:Cytochrome P450	At5g07990	Cytochrome P450 CYP2 subfamily
i2_LQ_CO3Leaf_c15608/f1p0/2171	2170	35.2	3.3e-81	XP_010267084.1	PREDICTED: (S)-canadine synthase-like [Nelumbo nucifera]	35.1	4.9e-78	sp|Q948Y1|C719A_COPJA	(S)-canadine synthase OS=Coptis japonica OX=3442 GN=CYP719A1 PE=1 SV=1	PF00067:Cytochrome P450	At5g04660	Cytochrome P450 CYP2 subfamily
i2_LQ_CO3Leaf_c13760/f1p0/2269	2297	51.4	9.7e-148	AQK64942.1	Cytochrome P450 86B1 [Zea mays]	47.1	1e-137	sp|Q9FMY1|C86B1_ARATH	Cytochrome P450 86B1 OS=Arabidopsis thaliana OX=3702 GN=CYP86B1 PE=2 SV=1	PF00067:Cytochrome P450	At5g23190	Cytochrome P450 CYP4/CYP19/CYP26 subfamilies
i2_HQ_CO3Flo_c129523/f3p12/2166	2166	76	1.8e-228	ABR16167.1	unknown [Picea sitchensis]	48.3	2.4e-133	sp|F4IK45|C70B2_ARATH	Cytochrome P450 709B2 OS=Arabidopsis thaliana OX=3702 GN=CYP709B2 PE=2 SV=1	PF00067:Cytochrome P450	At2g46950	Cytochrome P450 CYP4/CYP19/CYP26 subfamilies
i1_LQ_CO3Root_c28004/f1p1/1754	1750	35.9	4.7e-86	OAE32444.1	hypothetical protein AXG93_3218s1160 [Marchantia polymorpha subsp. polymorpha]	35.3	3.6e-79	sp|Q50EK1|C16B1_PICSI	Cytochrome P450 716B1 OS=Picea sitchensis OX=3332 GN=CYP716B1 PE=2 SV=1	PF00067:Cytochrome P450	At5g36110	Cytochrome P450 CYP4/CYP19/CYP26 subfamilies
i1_LQ_CO3Leaf_c26303/f1p8/1705	1706	50.4	2.7e-134	XP_006858796.1	PREDICTED: isoflavone 3'-hydroxylase [Amborella trichopoda]	45.2	5.3e-120	sp|Q9SZ46|C82C4_ARATH	Cytochrome P450 82C4 OS=Arabidopsis thaliana OX=3702 GN=CYP82C4 PE=2 SV=1	PF00067:Cytochrome P450	At4g31940	Cytochrome P450 CYP2 subfamily
i1_HQ_CO3Flo_c123895/f10p0/1909	1909	76	1.6e-228	ABR16167.1	unknown [Picea sitchensis]	48.3	2.1e-133	sp|F4IK45|C70B2_ARATH	Cytochrome P450 709B2 OS=Arabidopsis thaliana OX=3702 GN=CYP709B2 PE=2 SV=1	PF00067:Cytochrome P450	At2g46950	Cytochrome P450 CYP4/CYP19/CYP26 subfamilies
i1_HQ_CO3Leaf_c2381/f4p3/1837	1837	55.2	9.8e-167	XP_004291923.1	PREDICTED: allene oxide synthase [Fragaria vesca subsp. vesca]	58.8	3.4e-165	sp|P48417|CP74_LINUS	Allene oxide synthase, chloroplastic OS=Linum usitatissimum OX=4006 GN=CYP74A PE=1 SV=1	PF00067:Cytochrome P450	--	--
i2_LQ_CO3Flo_c81642/f1p5/2228	2227	70.4	6e-219	ABK25130.1	unknown [Picea sitchensis]	45.2	1e-131	sp|O48786|C734A_ARATH	Cytochrome P450 734A1 OS=Arabidopsis thaliana OX=3702 GN=CYP734A1 PE=2 SV=1	PF00067:Cytochrome P450	At2g26710	Cytochrome P450 CYP4/CYP19/CYP26 subfamilies
i2_LQ_CO3Flo_c36747/f1p1/2064	1997	45.9	3.1e-126	KYP68406.1	Cytochrome P450 86A2 [Cajanus cajan]	43.6	4e-119	sp|Q9FMY1|C86B1_ARATH	Cytochrome P450 86B1 OS=Arabidopsis thaliana OX=3702 GN=CYP86B1 PE=2 SV=1	PF00067:Cytochrome P450	At5g23190	Cytochrome P450 CYP4/CYP19/CYP26 subfamilies
i1_HQ_CO3Root_c8845/f2p4/1766	1766	49.7	7e-130	XP_006858796.1	PREDICTED: isoflavone 3'-hydroxylase [Amborella trichopoda]	44.6	8.8e-118	sp|Q9SZ46|C82C4_ARATH	Cytochrome P450 82C4 OS=Arabidopsis thaliana OX=3702 GN=CYP82C4 PE=2 SV=1	PF00067:Cytochrome P450	At4g31940	Cytochrome P450 CYP2 subfamily
i2_HQ_CO3Flo_c7201/f6p1/2253	2252	50.8	2.3e-157	XP_006836225.1	PREDICTED: cytochrome P450 734A5 [Amborella trichopoda]	29.2	9.1e-19	sp|Q9LUC9|C7A11_ARATH	Cytochrome P450 72A11 OS=Arabidopsis thaliana OX=3702 GN=CYP72A11 PE=2 SV=1	PF00067:Cytochrome P450	At3g14640	Cytochrome P450 CYP4/CYP19/CYP26 subfamilies
i2_LQ_CO3Flo_c39138/f1p3/2146	2145	48.2	8.8e-127	XP_006858796.1	PREDICTED: isoflavone 3'-hydroxylase [Amborella trichopoda]	43.7	2.3e-112	sp|O49858|C82A3_SOYBN	Cytochrome P450 82A3 OS=Glycine max OX=3847 GN=CYP82A3 PE=2 SV=1	PF00067:Cytochrome P450	At4g31970	Cytochrome P450 CYP2 subfamily
i1_HQ_CO3Leaf_c18318/f3p1/1774	1775	52.4	1.1e-138	ACN40653.1	unknown [Picea sitchensis]	49.8	1.1e-128	sp|Q50EK4|C75A1_PINTA	Cytochrome P450 750A1 OS=Pinus taeda OX=3352 GN=CYP750A1 PE=2 SV=1	PF00067:Cytochrome P450	At3g26310	Cytochrome P450 CYP2 subfamily
i1_LQ_CO3Flo_c4047/f1p0/1913	1864	79.1	1.5e-226	AKH41023.1	cytochrome P450 CYP76AA23 [Thuja plicata]	43.2	2.5e-102	sp|D1MI46|C76BA_SWEMU	Geraniol 8-hydroxylase OS=Swertia mussotii OX=137888 GN=CYP76B10 PE=1 SV=1	PF00067:Cytochrome P450	At2g45560	Cytochrome P450 CYP2 subfamily
i2_LQ_CO3Leaf_c29327/f1p0/2013	2013	80.7	1.7e-233	OMO87737.1	Cytochrome P450 [Corchorus capsularis]	76.4	1.8e-220	sp|Q9SAA9|CP511_ARATH	Sterol 14-demethylase OS=Arabidopsis thaliana OX=3702 GN=CYP51G1 PE=1 SV=1	PF05902:4.1 protein C-terminal domain (CTD);PF14565:Interleukin 22 IL-10-related T-cell-derived-inducible factor;PF00067:Cytochrome P450	At1g11680	Cytochrome P450
i1_HQ_CO3Root_c1824/f3p1/1795	1795	50.6	1.4e-130	ABR16435.1	unknown [Picea sitchensis]	46.5	1e-121	sp|O49858|C82A3_SOYBN	Cytochrome P450 82A3 OS=Glycine max OX=3847 GN=CYP82A3 PE=2 SV=1	PF00067:Cytochrome P450	At4g31940	Cytochrome P450 CYP2 subfamily
i2_HQ_CO3Stem_c94757/f5p0/2219	2219	65.3	3.4e-174	JAT60220.1	Cytochrome P450 90D2, partial [Anthurium amnicola]	58.7	8.1e-153	sp|Q94IA6|C90D1_ARATH	3-epi-6-deoxocathasterone 23-monooxygenase CYP90D1 OS=Arabidopsis thaliana OX=3702 GN=CYP90D1 PE=1 SV=1	PF00067:Cytochrome P450	At4g36380	Cytochrome P450 CYP4/CYP19/CYP26 subfamilies
i1_LQ_CO3Root_c27163/f1p0/1734	1763	47.9	8.6e-136	XP_006473405.1	PREDICTED: cytochrome P450 82C4-like [Citrus sinensis]	46.3	5.1e-126	sp|Q9SZ46|C82C4_ARATH	Cytochrome P450 82C4 OS=Arabidopsis thaliana OX=3702 GN=CYP82C4 PE=2 SV=1	PF00067:Cytochrome P450	At4g31940	Cytochrome P450 CYP2 subfamily
i1_LQ_CO3Flo_c80755/f1p0/1766	1769	51.3	1e-133	ACN40859.1	unknown [Picea sitchensis]	47.5	1.4e-131	sp|Q50EK4|C75A1_PINTA	Cytochrome P450 750A1 OS=Pinus taeda OX=3352 GN=CYP750A1 PE=2 SV=1	PF00067:Cytochrome P450	At5g07990	Cytochrome P450 CYP2 subfamily
i2_LQ_CO3Flo_c56920/f1p3/2083	2082	49.2	2e-128	XP_006858796.1	PREDICTED: isoflavone 3'-hydroxylase [Amborella trichopoda]	44	5.3e-114	sp|Q9SZ46|C82C4_ARATH	Cytochrome P450 82C4 OS=Arabidopsis thaliana OX=3702 GN=CYP82C4 PE=2 SV=1	PF00067:Cytochrome P450	At4g31940	Cytochrome P450 CYP2 subfamily
i1_LQ_CO3Root_c30285/f1p4/1841	1849	49.2	1.5e-127	XP_006858796.1	PREDICTED: isoflavone 3'-hydroxylase [Amborella trichopoda]	44.3	4.3e-115	sp|O49858|C82A3_SOYBN	Cytochrome P450 82A3 OS=Glycine max OX=3847 GN=CYP82A3 PE=2 SV=1	PF00067:Cytochrome P450	At4g31940	Cytochrome P450 CYP2 subfamily
i2_LQ_CO3Flo_c58815/f1p0/2060	2059	47.9	1e-135	XP_010265149.1	PREDICTED: cytokinin hydroxylase-like [Nelumbo nucifera]	46.8	1.8e-130	sp|Q9ZW95|C7352_ARATH	Cytokinin hydroxylase OS=Arabidopsis thaliana OX=3702 GN=CYP735A2 PE=1 SV=1	PF00067:Cytochrome P450	At1g67110	Cytochrome P450 CYP4/CYP19/CYP26 subfamilies
i2_LQ_CO3Stem_c44360/f1p1/2488	2479	51.2	2e-146	AQK64942.1	Cytochrome P450 86B1 [Zea mays]	46.5	5e-135	sp|Q9FMY1|C86B1_ARATH	Cytochrome P450 86B1 OS=Arabidopsis thaliana OX=3702 GN=CYP86B1 PE=2 SV=1	PF00067:Cytochrome P450	At5g23190	Cytochrome P450 CYP4/CYP19/CYP26 subfamilies
i1_HQ_CO3Leaf_c45966/f16p12/1865	1850	53	1.5e-154	Q6WG30.2	RecName: Full=Taxadiene 5-alpha hydroxylase	53	1.5e-155	sp|Q6WG30|T5H_TAXCU	Taxadiene 5-alpha hydroxylase OS=Taxus cuspidata OX=99806 PE=1 SV=2	PF00067:Cytochrome P450;PF17121:Zinc finger, C3HC4 type (RING finger)	At2g42850	Cytochrome P450 CYP4/CYP19/CYP26 subfamilies
i1_HQ_CO3Leaf_c35862/f2p0/1886	1887	63.3	4.1e-176	Q50EK3.1	RecName: Full=Cytochrome P450 704C1; AltName: Full=Cytochrome P450 CYPD [Pinus taeda]	63.3	4e-177	sp|Q50EK3|C04C1_PINTA	Cytochrome P450 704C1 OS=Pinus taeda OX=3352 GN=CYP704C1 PE=2 SV=1	PF00067:Cytochrome P450	At2g45510	Cytochrome P450 CYP4/CYP19/CYP26 subfamilies
i1_LQ_CO3Stem_c3445/f1p0/2008	2016	53.5	6.8e-145	ADE76383.1	unknown [Picea sitchensis]	50.3	6e-139	sp|Q50EK4|C75A1_PINTA	Cytochrome P450 750A1 OS=Pinus taeda OX=3352 GN=CYP750A1 PE=2 SV=1	PF00067:Cytochrome P450	At5g07990	Cytochrome P450 CYP2 subfamily
i1_LQ_CO3Root_c45848/f1p0/1988	1937	52.5	6.5e-145	ADE76383.1	unknown [Picea sitchensis]	50.4	4.5e-139	sp|Q50EK4|C75A1_PINTA	Cytochrome P450 750A1 OS=Pinus taeda OX=3352 GN=CYP750A1 PE=2 SV=1	PF00067:Cytochrome P450	At3g26300	Cytochrome P450 CYP2 subfamily
i1_HQ_CO3Root_c4925/f5p6/1873	1873	65.9	1.5e-199	ABK25130.1	unknown [Picea sitchensis]	45.1	6.2e-130	sp|O48786|C734A_ARATH	Cytochrome P450 734A1 OS=Arabidopsis thaliana OX=3702 GN=CYP734A1 PE=2 SV=1	PF00067:Cytochrome P450	At2g26710	Cytochrome P450 CYP4/CYP19/CYP26 subfamilies
i2_LQ_CO3Leaf_c5139/f1p1/2478	2478	69.8	2.1e-217	AJB84623.1	carotene epsilon-monooxygenase [Camellia sinensis]	73.8	1.8e-209	sp|Q6TBX7|LUT1_ARATH	Carotene epsilon-monooxygenase, chloroplastic OS=Arabidopsis thaliana OX=3702 GN=CYP97C1 PE=1 SV=1	PF00067:Cytochrome P450	At3g53130	Cytochrome P450 CYP4/CYP19/CYP26 subfamilies
i2_LQ_CO3Leaf_c22614/f1p9/2147	2147	71.2	4.9e-218	ABR16167.1	unknown [Picea sitchensis]	43.3	2.9e-123	sp|F4IK45|C70B2_ARATH	Cytochrome P450 709B2 OS=Arabidopsis thaliana OX=3702 GN=CYP709B2 PE=2 SV=1	PF00067:Cytochrome P450	At2g46950	Cytochrome P450 CYP4/CYP19/CYP26 subfamilies
i2_LQ_CO3Stem_c62068/f1p0/2416	2417	83.4	3.2e-210	ADE77659.1	unknown [Picea sitchensis]	57.9	6.9e-174	sp|O65012|C78A4_PINRA	Cytochrome P450 78A4 OS=Pinus radiata OX=3347 GN=CYP78A4 PE=2 SV=1	PF06305:Protein of unknown function (DUF1049);PF00067:Cytochrome P450	At2g46660	Cytochrome P450 CYP2 subfamily
i1_LQ_CO3Flo_c8354/f1p0/1774	1774	76	1.5e-228	ABR16167.1	unknown [Picea sitchensis]	48.3	2e-133	sp|F4IK45|C70B2_ARATH	Cytochrome P450 709B2 OS=Arabidopsis thaliana OX=3702 GN=CYP709B2 PE=2 SV=1	PF00067:Cytochrome P450	At2g46950	Cytochrome P450 CYP4/CYP19/CYP26 subfamilies
i1_LQ_CO3Flo_c63974/f1p0/1833	1831	63.6	3.9e-176	JAT60220.1	Cytochrome P450 90D2, partial [Anthurium amnicola]	58.2	3e-153	sp|Q94IA6|C90D1_ARATH	3-epi-6-deoxocathasterone 23-monooxygenase CYP90D1 OS=Arabidopsis thaliana OX=3702 GN=CYP90D1 PE=1 SV=1	PF00067:Cytochrome P450	At4g36380	Cytochrome P450 CYP4/CYP19/CYP26 subfamilies
i1_LQ_CO3Leaf_c22777/f1p0/1934	1934	40.4	8.3e-92	BAK03594.1	predicted protein [Hordeum vulgare subsp. vulgare]	40.3	1.4e-92	sp|P24458|CP52E_CANMA	Cytochrome P450 52A3-B OS=Candida maltosa OX=5479 GN=CYP52A3-B PE=1 SV=1	PF00067:Cytochrome P450	At1g13150	Cytochrome P450 CYP4/CYP19/CYP26 subfamilies
i1_HQ_CO3Flo_c124175/f12p0/1996	1995	51.5	7.9e-130	ACN39836.1	unknown [Picea sitchensis]	49	2.1e-120	sp|Q50EK4|C75A1_PINTA	Cytochrome P450 750A1 OS=Pinus taeda OX=3352 GN=CYP750A1 PE=2 SV=1	PF00067:Cytochrome P450	At3g26310	Cytochrome P450 CYP2 subfamily
i2_LQ_CO3Flo_c3442/f1p1/2324	2325	83.4	3.1e-210	ADE77659.1	unknown [Picea sitchensis]	57.9	6.7e-174	sp|O65012|C78A4_PINRA	Cytochrome P450 78A4 OS=Pinus radiata OX=3347 GN=CYP78A4 PE=2 SV=1	PF00067:Cytochrome P450;PF06305:Protein of unknown function (DUF1049)	At2g46660	Cytochrome P450 CYP2 subfamily
i2_LQ_CO3Leaf_c3809/f1p3/2679	2679	66.4	8.7e-156	ABR16049.1	unknown [Picea sitchensis]	49.9	1e-109	sp|P48417|CP74_LINUS	Allene oxide synthase, chloroplastic OS=Linum usitatissimum OX=4006 GN=CYP74A PE=1 SV=1	PF00067:Cytochrome P450	--	--
i1_LQ_CO3Root_c61093/f1p0/1818	1820	62.7	2.9e-163	XP_007028932.2	PREDICTED: cytochrome P450 93A3 [Theobroma cacao]	47.5	2.8e-135	sp|Q42798|C93A1_SOYBN	3,9-dihydroxypterocarpan 6A-monooxygenase OS=Glycine max OX=3847 GN=CYP93A1 PE=1 SV=1	PF00067:Cytochrome P450;PF02563:Polysaccharide biosynthesis/export protein	At5g06900	Cytochrome P450 CYP2 subfamily
i1_HQ_CO3Stem_c38642/f3p0/1769	1769	66.9	8.4e-208	ABK25130.1	unknown [Picea sitchensis]	47.4	6.9e-139	sp|O48786|C734A_ARATH	Cytochrome P450 734A1 OS=Arabidopsis thaliana OX=3702 GN=CYP734A1 PE=2 SV=1	PF00067:Cytochrome P450	At2g26710	Cytochrome P450 CYP4/CYP19/CYP26 subfamilies
i2_LQ_CO3Flo_c81790/f1p4/2223	2223	68.8	2.2e-213	ABK25130.1	unknown [Picea sitchensis]	45.7	7.1e-133	sp|O48786|C734A_ARATH	Cytochrome P450 734A1 OS=Arabidopsis thaliana OX=3702 GN=CYP734A1 PE=2 SV=1	PF00067:Cytochrome P450	At2g26710	Cytochrome P450 CYP4/CYP19/CYP26 subfamilies
i2_LQ_CO3Flo_c22143/f1p3/2174	2175	52.3	3.5e-147	ACN40389.1	unknown [Picea sitchensis]	50.7	8.8e-144	sp|Q50EK4|C75A1_PINTA	Cytochrome P450 750A1 OS=Pinus taeda OX=3352 GN=CYP750A1 PE=2 SV=1	PF00067:Cytochrome P450	At5g07990	Cytochrome P450 CYP2 subfamily
i1_LQ_CO3Flo_c78727/f1p0/1718	1693	53.4	7.9e-139	XP_006858796.1	PREDICTED: isoflavone 3'-hydroxylase [Amborella trichopoda]	46.5	6.7e-123	sp|Q9SZ46|C82C4_ARATH	Cytochrome P450 82C4 OS=Arabidopsis thaliana OX=3702 GN=CYP82C4 PE=2 SV=1	PF00067:Cytochrome P450	At4g31940	Cytochrome P450 CYP2 subfamily
i2_LQ_CO3Flo_c85854/f1p0/2292	2308	51.2	3.7e-147	AQK64942.1	Cytochrome P450 86B1 [Zea mays]	46.5	9.4e-136	sp|Q9FMY1|C86B1_ARATH	Cytochrome P450 86B1 OS=Arabidopsis thaliana OX=3702 GN=CYP86B1 PE=2 SV=1	PF00067:Cytochrome P450	At5g23190	Cytochrome P450 CYP4/CYP19/CYP26 subfamilies
i1_LQ_CO3Flo_c11642/f1p0/1819	1854	48.6	6.9e-128	XP_006858796.1	PREDICTED: isoflavone 3'-hydroxylase [Amborella trichopoda]	43.5	5.2e-113	sp|O49394|C82C2_ARATH	Cytochrome P450 82C2 OS=Arabidopsis thaliana OX=3702 GN=CYP82C2 PE=2 SV=2	PF00067:Cytochrome P450	At4g31970	Cytochrome P450 CYP2 subfamily
i2_HQ_CO3Root_c18123/f11p0/2100	2099	46.4	2.1e-125	XP_006858796.1	PREDICTED: isoflavone 3'-hydroxylase [Amborella trichopoda]	41.2	3.5e-105	sp|Q9SZ46|C82C4_ARATH	Cytochrome P450 82C4 OS=Arabidopsis thaliana OX=3702 GN=CYP82C4 PE=2 SV=1	PF00067:Cytochrome P450	At4g31940	Cytochrome P450 CYP2 subfamily
i2_LQ_CO3Stem_c35676/f1p1/2474	2474	51.4	1e-147	AQK64942.1	Cytochrome P450 86B1 [Zea mays]	47.1	1.1e-137	sp|Q9FMY1|C86B1_ARATH	Cytochrome P450 86B1 OS=Arabidopsis thaliana OX=3702 GN=CYP86B1 PE=2 SV=1	PF00067:Cytochrome P450	At5g23190	Cytochrome P450 CYP4/CYP19/CYP26 subfamilies
i1_LQ_CO3Leaf_c38850/f1p1/1682	1684	50.8	2.5e-132	ACN40174.1	unknown [Picea sitchensis]	46.3	2.1e-121	sp|H2DH18|C7A12_PANGI	Cytochrome P450 CYP736A12 OS=Panax ginseng OX=4054 PE=2 SV=1	PF00067:Cytochrome P450	At4g36220	Cytochrome P450 CYP2 subfamily
i2_LQ_CO3Flo_c139842/f1p1/2827	2799	69.6	2.6e-219	ERM98042.1	hypothetical protein AMTR_s00120p00092320 [Amborella trichopoda]	66	8.8e-213	sp|Q93VK5|LUT5_ARATH	Protein LUTEIN DEFICIENT 5, chloroplastic OS=Arabidopsis thaliana OX=3702 GN=CYP97A3 PE=1 SV=1	PF00067:Cytochrome P450	At1g31800	Cytochrome P450 CYP4/CYP19/CYP26 subfamilies
i1_HQ_CO3Leaf_c6744/f3p0/1828	1828	52.1	9.8e-135	ABK25164.1	unknown [Picea sitchensis]	45.2	8.8e-121	sp|K4BV52|AOS1_SOLLC	Allene oxide synthase 1, chloroplastic OS=Solanum lycopersicum OX=4081 GN=AOS1 PE=2 SV=1	PF00067:Cytochrome P450	--	--
i2_LQ_CO3Flo_c146262/f1p3/2691	2682	83.4	3.6e-210	ADE77659.1	unknown [Picea sitchensis]	57.9	7.7e-174	sp|O65012|C78A4_PINRA	Cytochrome P450 78A4 OS=Pinus radiata OX=3347 GN=CYP78A4 PE=2 SV=1	PF06305:Protein of unknown function (DUF1049);PF00067:Cytochrome P450	At2g46660	Cytochrome P450 CYP2 subfamily
i1_LQ_CO3Flo_c59281/f1p0/1856	1859	57.3	1.3e-163	XP_007131626.1	hypothetical protein PHAVU_011G029000g [Phaseolus vulgaris]	54.5	4.3e-155	sp|Q9FMY1|C86B1_ARATH	Cytochrome P450 86B1 OS=Arabidopsis thaliana OX=3702 GN=CYP86B1 PE=2 SV=1	PF00067:Cytochrome P450	At5g23190	Cytochrome P450 CYP4/CYP19/CYP26 subfamilies
i1_LQ_CO3Flo_c26536/f1p0/1871	1848	47.4	1.1e-130	XP_002986290.1	fatty acid omega-hydroxylase [Selaginella moellendorffii]	42.9	8e-122	sp|Q9FMY1|C86B1_ARATH	Cytochrome P450 86B1 OS=Arabidopsis thaliana OX=3702 GN=CYP86B1 PE=2 SV=1	PF00067:Cytochrome P450	At5g08250	Cytochrome P450 CYP4/CYP19/CYP26 subfamilies
i1_HQ_CO3Flo_c92735/f2p0/1750	1750	49.5	1.1e-122	XP_017699608.1	PREDICTED: cytochrome P450 89A2-like isoform X2 [Phoenix dactylifera]	47.1	2.9e-121	sp|P37123|C77A1_SOLME	Cytochrome P450 77A1 (Fragment) OS=Solanum melongena OX=4111 GN=CYP77A1 PE=2 SV=1	PF00067:Cytochrome P450	At5g04660	Cytochrome P450 CYP2 subfamily
i2_LQ_CO3Stem_c59806/f1p0/2459	2459	27	2e-42	XP_009348169.1	PREDICTED: fumitremorgin C synthase-like [Pyrus x bretschneideri]	42.1	6.5e-119	sp|Q4WB01|PSOD_ASPFU	Cytochrome P450 monooxygenase psoD OS=Neosartorya fumigata (strain ATCC MYA-4609 / Af293 / CBS 101355 / FGSC A1100) OX=330879 GN=psoD PE=1 SV=2	PF00067:Cytochrome P450	CE25818	Cytochrome P450 CYP2 subfamily
i1_LQ_CO3Root_c89213/f1p0/1863	1863	29.8	4.4e-66	JAT53504.1	Cytochrome P450 3A24, partial [Anthurium amnicola]	42.5	5.8e-112	sp|W7LC91|FUM15_GIBM7	Cytochrome P450 monooxygenase FUM15 OS=Gibberella moniliformis (strain M3125 / FGSC 7600) OX=334819 GN=FUM15 PE=3 SV=1	PF00067:Cytochrome P450	At2g45510	Cytochrome P450 CYP4/CYP19/CYP26 subfamilies
i2_HQ_CO3Flo_c6220/f3p11/2256	2256	73.3	1.3e-229	ABR16167.1	unknown [Picea sitchensis]	44.6	4.9e-129	sp|Q9ASR3|C7091_ARATH	Cytochrome P450 709B1 OS=Arabidopsis thaliana OX=3702 GN=CYP709B1 PE=2 SV=1	PF00067:Cytochrome P450	At2g46950	Cytochrome P450 CYP4/CYP19/CYP26 subfamilies
i1_LQ_CO3Root_c42591/f1p0/1770	1775	45.5	7.8e-137	XP_002513695.2	PREDICTED: cytochrome P450 714C2 [Ricinus communis]	39.3	8e-111	sp|Q9ZW95|C7352_ARATH	Cytokinin hydroxylase OS=Arabidopsis thaliana OX=3702 GN=CYP735A2 PE=1 SV=1	PF00067:Cytochrome P450	At5g52400	Cytochrome P450 CYP4/CYP19/CYP26 subfamilies
i2_HQ_CO3Flo_c24759/f2p3/2153	2154	80.7	1.9e-233	OMO87737.1	Cytochrome P450 [Corchorus capsularis]	76.4	2e-220	sp|Q9SAA9|CP511_ARATH	Sterol 14-demethylase OS=Arabidopsis thaliana OX=3702 GN=CYP51G1 PE=1 SV=1	PF14565:Interleukin 22 IL-10-related T-cell-derived-inducible factor;PF00067:Cytochrome P450;PF05902:4.1 protein C-terminal domain (CTD)	At1g11680	Cytochrome P450
i2_LQ_CO3Stem_c13395/f1p1/2241	2245	80.7	1.9e-233	OMO87737.1	Cytochrome P450 [Corchorus capsularis]	76.4	2e-220	sp|Q9SAA9|CP511_ARATH	Sterol 14-demethylase OS=Arabidopsis thaliana OX=3702 GN=CYP51G1 PE=1 SV=1	PF14565:Interleukin 22 IL-10-related T-cell-derived-inducible factor;PF00067:Cytochrome P450;PF05902:4.1 protein C-terminal domain (CTD)	At1g11680	Cytochrome P450
i1_LQ_CO3Root_c30689/f1p6/2088	2075	70.2	3.9e-220	ABK25130.1	unknown [Picea sitchensis]	46.1	1.9e-135	sp|O48786|C734A_ARATH	Cytochrome P450 734A1 OS=Arabidopsis thaliana OX=3702 GN=CYP734A1 PE=2 SV=1	PF00067:Cytochrome P450	At2g26710	Cytochrome P450 CYP4/CYP19/CYP26 subfamilies
i1_LQ_CO3Root_c7440/f1p0/1800	1769	49.4	4.3e-127	ACN39836.1	unknown [Picea sitchensis]	49.1	4.5e-122	sp|Q50EK4|C75A1_PINTA	Cytochrome P450 750A1 OS=Pinus taeda OX=3352 GN=CYP750A1 PE=2 SV=1	PF00067:Cytochrome P450	At5g07990	Cytochrome P450 CYP2 subfamily
i1_LQ_CO3Root_c84206/f1p0/1891	1896	44.5	4.3e-133	CDP05189.1	unnamed protein product [Coffea canephora]	39.5	6.3e-114	sp|Q2QYH7|C14C2_ORYSJ	Cytochrome P450 714C2 OS=Oryza sativa subsp. japonica OX=39947 GN=CYP714C2 PE=2 SV=1	PF00067:Cytochrome P450	At5g52400	Cytochrome P450 CYP4/CYP19/CYP26 subfamilies
i1_HQ_CO3Flo_c74702/f7p0/1991	1991	45.5	2.6e-125	KYP68406.1	Cytochrome P450 86A2 [Cajanus cajan]	43.4	2.6e-118	sp|Q9FMY1|C86B1_ARATH	Cytochrome P450 86B1 OS=Arabidopsis thaliana OX=3702 GN=CYP86B1 PE=2 SV=1	PF00067:Cytochrome P450	At5g23190	Cytochrome P450 CYP4/CYP19/CYP26 subfamilies
i2_LQ_CO3Stem_c82020/f1p1/2422	2422	69.8	1.6e-217	AJB84623.1	carotene epsilon-monooxygenase [Camellia sinensis]	73.8	1.3e-209	sp|Q6TBX7|LUT1_ARATH	Carotene epsilon-monooxygenase, chloroplastic OS=Arabidopsis thaliana OX=3702 GN=CYP97C1 PE=1 SV=1	PF00067:Cytochrome P450	At3g53130	Cytochrome P450 CYP4/CYP19/CYP26 subfamilies
i2_LQ_CO3Root_c12900/f1p1/2144	2144	32.4	2.2e-21	XP_010542533.1	PREDICTED: cytochrome P450 705A20-like [Tarenaya hassleriana]	45.1	3.9e-120	sp|Q5MNI1|LOLP1_EPIUN	Cytochrome P450 monooxygenase lolP1 OS=Epichloe uncinata OX=5050 GN=lolP1 PE=2 SV=1	PF00067:Cytochrome P450	At4g13290	Cytochrome P450 CYP2 subfamily
i2_LQ_CO3Root_c17506/f1p4/2065	2063	52.3	3.3e-147	ACN40389.1	unknown [Picea sitchensis]	50.7	8.3e-144	sp|Q50EK4|C75A1_PINTA	Cytochrome P450 750A1 OS=Pinus taeda OX=3352 GN=CYP750A1 PE=2 SV=1	PF00067:Cytochrome P450	At5g07990	Cytochrome P450 CYP2 subfamily
i1_HQ_CO3Root_c9102/f3p1/1866	1866	36.2	2e-82	Q50EK1.1	RecName: Full=Cytochrome P450 716B1; AltName: Full=Cytochrome P450 CYPA1	36.2	2e-83	sp|Q50EK1|C16B1_PICSI	Cytochrome P450 716B1 OS=Picea sitchensis OX=3332 GN=CYP716B1 PE=2 SV=1	PF00067:Cytochrome P450	At5g36110	Cytochrome P450 CYP4/CYP19/CYP26 subfamilies
i1_LQ_CO3Root_c6874/f1p4/1901	1899	48.9	1.6e-127	XP_006858796.1	PREDICTED: isoflavone 3'-hydroxylase [Amborella trichopoda]	45.3	2.2e-119	sp|O49394|C82C2_ARATH	Cytochrome P450 82C2 OS=Arabidopsis thaliana OX=3702 GN=CYP82C2 PE=2 SV=2	PF00067:Cytochrome P450	At4g31970	Cytochrome P450 CYP2 subfamily
i1_HQ_CO3Flo_c17669/f5p3/1761	1760	47.4	1.7e-120	XP_006858796.1	PREDICTED: isoflavone 3'-hydroxylase [Amborella trichopoda]	41.4	2.2e-108	sp|O49858|C82A3_SOYBN	Cytochrome P450 82A3 OS=Glycine max OX=3847 GN=CYP82A3 PE=2 SV=1	PF00067:Cytochrome P450	At4g31940	Cytochrome P450 CYP2 subfamily
i2_HQ_CO3Flo_c4936/f3p2/2704	2704	71	1.7e-220	XP_008373994.1	PREDICTED: cytochrome P450 86A22-like [Malus domestica]	67.6	2.7e-211	sp|B3RFJ6|86A22_PETHY	Cytochrome P450 86A22 OS=Petunia hybrida OX=4102 GN=CYP86A22 PE=1 SV=1	PF00067:Cytochrome P450	At4g00360	Cytochrome P450 CYP4/CYP19/CYP26 subfamilies
i1_HQ_CO3Root_c100979/f24p4/1909	1909	48.9	1.6e-127	XP_006858796.1	PREDICTED: isoflavone 3'-hydroxylase [Amborella trichopoda]	45.3	2.3e-119	sp|O49394|C82C2_ARATH	Cytochrome P450 82C2 OS=Arabidopsis thaliana OX=3702 GN=CYP82C2 PE=2 SV=2	PF00067:Cytochrome P450	At4g31970	Cytochrome P450 CYP2 subfamily
i2_LQ_CO3Stem_c15862/f1p1/2138	2138	51.4	9.1e-148	AQK64942.1	Cytochrome P450 86B1 [Zea mays]	47.1	9.3e-138	sp|Q9FMY1|C86B1_ARATH	Cytochrome P450 86B1 OS=Arabidopsis thaliana OX=3702 GN=CYP86B1 PE=2 SV=1	PF00067:Cytochrome P450	At5g23190	Cytochrome P450 CYP4/CYP19/CYP26 subfamilies
i2_HQ_CO3Root_c18215/f8p0/2070	2070	74.4	5.4e-214	XP_018818249.1	PREDICTED: cytochrome P450 714C2-like [Juglans regia]	53.1	6.8e-154	sp|Q2QYH7|C14C2_ORYSJ	Cytochrome P450 714C2 OS=Oryza sativa subsp. japonica OX=39947 GN=CYP714C2 PE=2 SV=1	PF00067:Cytochrome P450	At5g24910	Cytochrome P450 CYP4/CYP19/CYP26 subfamilies
i2_HQ_CO3Stem_c95297/f11p4/2119	2119	68.8	2.1e-213	ABK25130.1	unknown [Picea sitchensis]	45.7	6.8e-133	sp|O48786|C734A_ARATH	Cytochrome P450 734A1 OS=Arabidopsis thaliana OX=3702 GN=CYP734A1 PE=2 SV=1	PF00067:Cytochrome P450	At2g26710	Cytochrome P450 CYP4/CYP19/CYP26 subfamilies
i1_LQ_CO3Stem_c25503/f1p0/1936	1930	49.9	1.8e-131	XP_006858796.1	PREDICTED: isoflavone 3'-hydroxylase [Amborella trichopoda]	44.1	1.5e-115	sp|O49858|C82A3_SOYBN	Cytochrome P450 82A3 OS=Glycine max OX=3847 GN=CYP82A3 PE=2 SV=1	PF00067:Cytochrome P450	At4g31940	Cytochrome P450 CYP2 subfamily
i1_HQ_CO3Root_c50479/f2p0/1763	1762	60.3	6.9e-186	XP_015886086.1	PREDICTED: cytochrome P450 714C2-like [Ziziphus jujuba]	50.2	2.3e-142	sp|Q2QYH7|C14C2_ORYSJ	Cytochrome P450 714C2 OS=Oryza sativa subsp. japonica OX=39947 GN=CYP714C2 PE=2 SV=1	PF00067:Cytochrome P450	At5g24910	Cytochrome P450 CYP4/CYP19/CYP26 subfamilies
i1_LQ_CO3Stem_c5646/f1p3/1886	1886	50.8	2.8e-132	ACN40174.1	unknown [Picea sitchensis]	46.3	2.4e-121	sp|H2DH18|C7A12_PANGI	Cytochrome P450 CYP736A12 OS=Panax ginseng OX=4054 PE=2 SV=1	PF00067:Cytochrome P450	At4g36220	Cytochrome P450 CYP2 subfamily
i2_LQ_CO3Stem_c70144/f1p1/2099	2093	51.2	4.4e-147	AQK64942.1	Cytochrome P450 86B1 [Zea mays]	46.7	3.8e-136	sp|Q9FMY1|C86B1_ARATH	Cytochrome P450 86B1 OS=Arabidopsis thaliana OX=3702 GN=CYP86B1 PE=2 SV=1	PF00067:Cytochrome P450	At5g23190	Cytochrome P450 CYP4/CYP19/CYP26 subfamilies
i2_LQ_CO3Stem_c15995/f1p0/2097	2097	29.8	2.3e-15	XP_013906761.1	hypothetical protein MNEG_0211 [Monoraphidium neglectum]	33.5	1.2e-60	sp|P0DPA4|FCK2_FUSPC	Cytochrome P450 monooxygenase FCK2 OS=Fusarium pseudograminearum (strain CS3096) OX=1028729 GN=FCK2 PE=2 SV=1	PF00067:Cytochrome P450	CE01658	Cytochrome P450 CYP3/CYP5/CYP6/CYP9 subfamilies
i1_LQ_CO3Root_c30376/f1p4/1855	1838	34.1	1.6e-71	AFI57927.1	cytochrome P450, partial [Papaver somniferum]	34.4	1.1e-70	sp|Q948Y1|C719A_COPJA	(S)-canadine synthase OS=Coptis japonica OX=3442 GN=CYP719A1 PE=1 SV=1	PF00067:Cytochrome P450	At5g04630	Cytochrome P450 CYP2 subfamily
i2_LQ_CO3Stem_c31559/f1p4/2064	2064	68.8	2e-213	ABK25130.1	unknown [Picea sitchensis]	45.7	6.6e-133	sp|O48786|C734A_ARATH	Cytochrome P450 734A1 OS=Arabidopsis thaliana OX=3702 GN=CYP734A1 PE=2 SV=1	PF00067:Cytochrome P450	At2g26710	Cytochrome P450 CYP4/CYP19/CYP26 subfamilies
i2_LQ_CO3Stem_c4024/f1p0/2780	2780	71.2	6.3e-218	ABR16167.1	unknown [Picea sitchensis]	43.3	3.8e-123	sp|F4IK45|C70B2_ARATH	Cytochrome P450 709B2 OS=Arabidopsis thaliana OX=3702 GN=CYP709B2 PE=2 SV=1	PF00067:Cytochrome P450	At2g46950	Cytochrome P450 CYP4/CYP19/CYP26 subfamilies
i1_LQ_CO3Root_c72602/f1p0/1761	1761	56.9	1.2e-169	XP_011005616.1	PREDICTED: cytochrome P450 71A1-like isoform X1 [Populus euphratica]	52.4	2.4e-139	sp|P37117|C71A4_SOLME	Cytochrome P450 71A4 OS=Solanum melongena OX=4111 GN=CYP71A4 PE=2 SV=1	PF00067:Cytochrome P450	At5g24960	Cytochrome P450 CYP2 subfamily
i1_LQ_CO3Root_c42763/f1p1/1877	1877	52.2	1.9e-149	ACN40389.1	unknown [Picea sitchensis]	52.3	1.1e-145	sp|Q50EK4|C75A1_PINTA	Cytochrome P450 750A1 OS=Pinus taeda OX=3352 GN=CYP750A1 PE=2 SV=1	PF00067:Cytochrome P450	At3g26300	Cytochrome P450 CYP2 subfamily
i2_LQ_CO3Flo_c187157/f1p2/2060	2051	76.8	4.3e-115	XP_020094294.1	carotene epsilon-monooxygenase, chloroplastic isoform X2 [Ananas comosus]	74	5.4e-111	sp|Q6TBX7|LUT1_ARATH	Carotene epsilon-monooxygenase, chloroplastic OS=Arabidopsis thaliana OX=3702 GN=CYP97C1 PE=1 SV=1	PF00067:Cytochrome P450;PF00083:Sugar (and other) transporter	At3g53130	Cytochrome P450 CYP4/CYP19/CYP26 subfamilies
i3_LQ_CO3Stem_c47621/f1p0/3760	3760	40.6	3.5e-102	JAT65983.1	Psi-producing oxygenase A [Anthurium amnicola]	37	6.6e-171	sp|G5EB19|PPOA_EMENI	Psi-producing oxygenase A OS=Emericella nidulans (strain FGSC A4 / ATCC 38163 / CBS 112.46 / NRRL 194 / M139) OX=227321 GN=ppoA PE=3 SV=1	PF00067:Cytochrome P450	Hs4506265	Peroxidase/oxygenase
i1_LQ_CO3Flo_c59626/f1p0/1913	1914	37.7	3.2e-96	XP_012090733.1	PREDICTED: cytokinin hydroxylase-like [Jatropha curcas]	37.1	1.7e-90	sp|Q9FF18|C7351_ARATH	Cytokinin hydroxylase OS=Arabidopsis thaliana OX=3702 GN=CYP735A1 PE=1 SV=1	PF00067:Cytochrome P450;PF04055:Radical SAM superfamily	At5g38450	Cytochrome P450 CYP4/CYP19/CYP26 subfamilies
i1_LQ_CO3Stem_c3265/f1p6/1891	1891	53.6	1.2e-140	XP_006858796.1	PREDICTED: isoflavone 3'-hydroxylase [Amborella trichopoda]	44.8	1.6e-117	sp|Q9SZ46|C82C4_ARATH	Cytochrome P450 82C4 OS=Arabidopsis thaliana OX=3702 GN=CYP82C4 PE=2 SV=1	PF00067:Cytochrome P450	At4g31940	Cytochrome P450 CYP2 subfamily
