# Supplementary material for: Full-Length Transcriptome Analysis of Four Different Tissues of Cephalotaxus oliveri
Source: Int J Mol Sci. 2021 Jan 14;22(2):787. doi: 10.3390/ijms22020787 (PMC7830723; doi:10.3390/ijms22020787)
Supplement: Supplementary file 1 [file ijms-22-00787-s001.zip › ijms-1046333-supplementary/ijms-1046333 supplementary materials final/Table S12.xlsx]

## Sheet: Sheet1
Table S12. Statistics of the unigenes in the plant hormone signal transduction (ko04075) pathway.
Gene_id	Root_fpkm	Stem_fpkm	Leaf_fpkm	Male cone_fpkm	KO ID	KO Name	KO Description	KO Ec	KO Pathway
i4_LQ_CO3Stem_c14652/f1p0/4138	0.66	0.65	0.58	0.75	K14491	ARR-B	two-component response regulator ARR-B family	-	ko04075; Environmental Information Processing; Signal transduction; Plant hormone signal transduction
i0_LQ_CO3Leaf_c25523/f1p1/769	0	1.24	43.66	20.66	K13449	PR1	pathogenesis-related protein 1	-	ko04016; Environmental Information Processing; Signal transduction; MAPK signaling pathway - plant | ko04075; Environmental Information Processing; Signal transduction; Plant hormone signal transduction | ko04626; Organismal Systems; Environmental adaptation; Plant-pathogen interaction
i5_LQ_CO3Stem_c1540/f1p0/5752	0.02	0.07	0.03	0.32	K13464	JAZ	jasmonate ZIM domain-containing protein	-	ko04075; Environmental Information Processing; Signal transduction; Plant hormone signal transduction
i1_LQ_CO3Root_c100062/f1p1/1804	29.01	20.12	16.14	2.07	K14496	PYL	abscisic acid receptor PYR/PYL family	-	ko04016; Environmental Information Processing; Signal transduction; MAPK signaling pathway - plant | ko04075; Environmental Information Processing; Signal transduction; Plant hormone signal transduction
i1_LQ_CO3Root_c7741/f1p0/1193	42	0	0	0	K14484	IAA	auxin-responsive protein IAA	-	ko04075; Environmental Information Processing; Signal transduction; Plant hormone signal transduction
i2_LQ_CO3Flo_c25661/f1p1/2364	0.07	0	0.2	0.57	K14494	DELLA	DELLA protein	-	ko04075; Environmental Information Processing; Signal transduction; Plant hormone signal transduction
i4_LQ_CO3Leaf_c4313/f1p0/4493	0.29	1.03	0.98	0.22	K14509	ETR, ERS	ethylene receptor	2.7.13.-	ko04016; Environmental Information Processing; Signal transduction; MAPK signaling pathway - plant | ko04075; Environmental Information Processing; Signal transduction; Plant hormone signal transduction
i2_LQ_CO3Flo_c28199/f1p0/2642	0.69	0.82	0.56	0.61	K14431	TGA	transcription factor TGA	-	ko04075; Environmental Information Processing; Signal transduction; Plant hormone signal transduction
i3_LQ_CO3Leaf_c3686/f1p0/3131	1.6	5.96	5.62	2.45	K14491	ARR-B	two-component response regulator ARR-B family	-	ko04075; Environmental Information Processing; Signal transduction; Plant hormone signal transduction
i3_HQ_CO3Root_c4573/f2p0/3128	19.33	18.13	12.32	17.83	K14515	EBF1_2	EIN3-binding F-box protein	-	ko04016; Environmental Information Processing; Signal transduction; MAPK signaling pathway - plant | ko04075; Environmental Information Processing; Signal transduction; Plant hormone signal transduction
i2_LQ_CO3Stem_c40583/f1p2/2381	4.77	5.7	7.76	3.28	K14484	IAA	auxin-responsive protein IAA	-	ko04075; Environmental Information Processing; Signal transduction; Plant hormone signal transduction
i4_LQ_CO3Root_c2567/f1p0/4681	1.62	0	0	0	K14431	TGA	transcription factor TGA	-	ko04075; Environmental Information Processing; Signal transduction; Plant hormone signal transduction
i1_HQ_CO3Root_c19777/f2p0/1714	117.51	0	0	0	K14497	PP2C	protein phosphatase 2C	3.1.3.16	ko04016; Environmental Information Processing; Signal transduction; MAPK signaling pathway - plant | ko04075; Environmental Information Processing; Signal transduction; Plant hormone signal transduction | ko04931; Human Diseases; Endocrine and metabolic diseases; Insulin resistance
i3_LQ_CO3Stem_c53756/f1p0/3016	0.3	0.51	0	0.16	K14497	PP2C	protein phosphatase 2C	3.1.3.16	ko04016; Environmental Information Processing; Signal transduction; MAPK signaling pathway - plant | ko04075; Environmental Information Processing; Signal transduction; Plant hormone signal transduction | ko04931; Human Diseases; Endocrine and metabolic diseases; Insulin resistance
i0_LQ_CO3Root_c101461/f1p2/684	139.46	0	0	0	K13449	PR1	pathogenesis-related protein 1	-	ko04016; Environmental Information Processing; Signal transduction; MAPK signaling pathway - plant | ko04075; Environmental Information Processing; Signal transduction; Plant hormone signal transduction | ko04626; Organismal Systems; Environmental adaptation; Plant-pathogen interaction
i2_LQ_CO3Stem_c46268/f1p1/2144	0	0.32	0.22	0.83	K14498	SNRK2	serine/threonine-protein kinase SRK2	2.7.11.1	ko04016; Environmental Information Processing; Signal transduction; MAPK signaling pathway - plant | ko04075; Environmental Information Processing; Signal transduction; Plant hormone signal transduction
i3_LQ_CO3Flo_c26149/f1p8/3434	0.24	0.22	0.71	0.47	K12126	PIF3	phytochrome-interacting factor 3	-	ko04075; Environmental Information Processing; Signal transduction; Plant hormone signal transduction | ko04712; Organismal Systems; Environmental adaptation; Circadian rhythm - plant
i3_LQ_CO3Root_c2397/f1p3/3565	0.12	0	0	0	K14510	CTR1	serine/threonine-protein kinase CTR1	2.7.11.1	ko04016; Environmental Information Processing; Signal transduction; MAPK signaling pathway - plant | ko04075; Environmental Information Processing; Signal transduction; Plant hormone signal transduction
i1_LQ_CO3Stem_c27627/f1p0/1773	0.91	2.5	1.29	3.3	K14498	SNRK2	serine/threonine-protein kinase SRK2	2.7.11.1	ko04016; Environmental Information Processing; Signal transduction; MAPK signaling pathway - plant | ko04075; Environmental Information Processing; Signal transduction; Plant hormone signal transduction
i0_LQ_CO3Flo_c8975/f1p11/461	0	0	0	20.43	K14488	SAUR	SAUR family protein	-	ko04075; Environmental Information Processing; Signal transduction; Plant hormone signal transduction
i2_LQ_CO3Leaf_c12691/f1p1/2563	0	0.37	0.31	1.01	K14509	ETR, ERS	ethylene receptor	2.7.13.-	ko04016; Environmental Information Processing; Signal transduction; MAPK signaling pathway - plant | ko04075; Environmental Information Processing; Signal transduction; Plant hormone signal transduction
i1_LQ_CO3Root_c92140/f1p2/1878	10.82	13.14	0	7.58	K14498	SNRK2	serine/threonine-protein kinase SRK2	2.7.11.1	ko04016; Environmental Information Processing; Signal transduction; MAPK signaling pathway - plant | ko04075; Environmental Information Processing; Signal transduction; Plant hormone signal transduction
i4_LQ_CO3Stem_c4616/f1p0/4774	0.23	0.71	0.27	0.06	K14496	PYL	abscisic acid receptor PYR/PYL family	-	ko04016; Environmental Information Processing; Signal transduction; MAPK signaling pathway - plant | ko04075; Environmental Information Processing; Signal transduction; Plant hormone signal transduction
i2_LQ_CO3Root_c15062/f1p0/2307	0	0	0	0	K13463	COI-1	coronatine-insensitive protein 1	-	ko04075; Environmental Information Processing; Signal transduction; Plant hormone signal transduction
i2_LQ_CO3Leaf_c22094/f1p0/2899	2.68	4.65	9.12	0	K14485	TIR1	transport inhibitor response 1	-	ko04075; Environmental Information Processing; Signal transduction; Plant hormone signal transduction
i4_LQ_CO3Stem_c10560/f1p0/4256	0.66	1.03	0.52	0.3	K14513	EIN2	ethylene-insensitive protein 2	-	ko04016; Environmental Information Processing; Signal transduction; MAPK signaling pathway - plant | ko04075; Environmental Information Processing; Signal transduction; Plant hormone signal transduction
i2_HQ_CO3Stem_c1477/f6p2/2996	3.59	5.58	7.27	4.38	K14497	PP2C	protein phosphatase 2C	3.1.3.16	ko04016; Environmental Information Processing; Signal transduction; MAPK signaling pathway - plant | ko04075; Environmental Information Processing; Signal transduction; Plant hormone signal transduction | ko04931; Human Diseases; Endocrine and metabolic diseases; Insulin resistance
i2_HQ_CO3Root_c1520/f2p1/2478	6.48	7.22	4.68	5.31	K14508	NPR1	regulatory protein NPR1	-	ko04075; Environmental Information Processing; Signal transduction; Plant hormone signal transduction
i3_LQ_CO3Stem_c40337/f1p54/3549	0	0	0	0	K14514	EIN3	ethylene-insensitive protein 3	-	ko04016; Environmental Information Processing; Signal transduction; MAPK signaling pathway - plant | ko04075; Environmental Information Processing; Signal transduction; Plant hormone signal transduction
i3_HQ_CO3Flo_c70160/f11p0/3638	0.67	0.21	0.97	2.14	K14491	ARR-B	two-component response regulator ARR-B family	-	ko04075; Environmental Information Processing; Signal transduction; Plant hormone signal transduction
i1_LQ_CO3Root_c21642/f1p1/1921	3.62	7.61	10.36	1.83	K14484	IAA	auxin-responsive protein IAA	-	ko04075; Environmental Information Processing; Signal transduction; Plant hormone signal transduction
i0_LQ_CO3Root_c43815/f1p6/722	0.48	3.05	3.12	6.41	K13449	PR1	pathogenesis-related protein 1	-	ko04016; Environmental Information Processing; Signal transduction; MAPK signaling pathway - plant | ko04075; Environmental Information Processing; Signal transduction; Plant hormone signal transduction | ko04626; Organismal Systems; Environmental adaptation; Plant-pathogen interaction
i2_LQ_CO3Flo_c142998/f1p2/2421	0.41	0	0	0	K14494	DELLA	DELLA protein	-	ko04075; Environmental Information Processing; Signal transduction; Plant hormone signal transduction
i4_HQ_CO3Stem_c14799/f2p0/4531	0.4	0.37	1.21	0	K14513	EIN2	ethylene-insensitive protein 2	-	ko04016; Environmental Information Processing; Signal transduction; MAPK signaling pathway - plant | ko04075; Environmental Information Processing; Signal transduction; Plant hormone signal transduction
i2_LQ_CO3Leaf_c8499/f1p1/2887	0	0	0.07	0	K13463	COI-1	coronatine-insensitive protein 1	-	ko04075; Environmental Information Processing; Signal transduction; Plant hormone signal transduction
i5_LQ_CO3Root_c3338/f1p5/5655	0	0.01	0	0	K14485	TIR1	transport inhibitor response 1	-	ko04075; Environmental Information Processing; Signal transduction; Plant hormone signal transduction
i4_LQ_CO3Stem_c15678/f1p0/4036	0	0.23	0	0.1	K14490	AHP	histidine-containing phosphotransfer peotein	-	ko04075; Environmental Information Processing; Signal transduction; Plant hormone signal transduction
i1_LQ_CO3Root_c30048/f1p3/1387	5.24	1.96	1.47	0.6	K14496	PYL	abscisic acid receptor PYR/PYL family	-	ko04016; Environmental Information Processing; Signal transduction; MAPK signaling pathway - plant | ko04075; Environmental Information Processing; Signal transduction; Plant hormone signal transduction
i1_LQ_CO3Leaf_c20971/f1p1/1442	1.8	2.53	0	2.1	K14515	EBF1_2	EIN3-binding F-box protein	-	ko04016; Environmental Information Processing; Signal transduction; MAPK signaling pathway - plant | ko04075; Environmental Information Processing; Signal transduction; Plant hormone signal transduction
i3_LQ_CO3Flo_c28645/f1p0/3270	0	0	0	0	K14509	ETR, ERS	ethylene receptor	2.7.13.-	ko04016; Environmental Information Processing; Signal transduction; MAPK signaling pathway - plant | ko04075; Environmental Information Processing; Signal transduction; Plant hormone signal transduction
i1_HQ_CO3Root_c60058/f2p0/1714	0.64	0.51	0.06	0.77	K13422	MYC2	transcription factor MYC2	-	ko04016; Environmental Information Processing; Signal transduction; MAPK signaling pathway - plant | ko04075; Environmental Information Processing; Signal transduction; Plant hormone signal transduction
i2_LQ_CO3Stem_c25140/f1p3/2580	0	0	0	0	K14514	EIN3	ethylene-insensitive protein 3	-	ko04016; Environmental Information Processing; Signal transduction; MAPK signaling pathway - plant | ko04075; Environmental Information Processing; Signal transduction; Plant hormone signal transduction
i3_LQ_CO3Stem_c43950/f1p1/3219	0.87	0	0.04	0	K14491	ARR-B	two-component response regulator ARR-B family	-	ko04075; Environmental Information Processing; Signal transduction; Plant hormone signal transduction
i1_LQ_CO3Root_c20560/f1p6/1372	2.43	1.6	0.64	3.31	K14513	EIN2	ethylene-insensitive protein 2	-	ko04016; Environmental Information Processing; Signal transduction; MAPK signaling pathway - plant | ko04075; Environmental Information Processing; Signal transduction; Plant hormone signal transduction
i4_LQ_CO3Flo_c6458/f1p0/4138	0	0	0	1.85	K13422	MYC2	transcription factor MYC2	-	ko04016; Environmental Information Processing; Signal transduction; MAPK signaling pathway - plant | ko04075; Environmental Information Processing; Signal transduction; Plant hormone signal transduction
i3_HQ_CO3Leaf_c740/f2p0/3494	1.79	0.56	3.92	0	K14509	ETR, ERS	ethylene receptor	2.7.13.-	ko04016; Environmental Information Processing; Signal transduction; MAPK signaling pathway - plant | ko04075; Environmental Information Processing; Signal transduction; Plant hormone signal transduction
i2_LQ_CO3Root_c19371/f1p0/2449	0	0	0	0	K14510	CTR1	serine/threonine-protein kinase CTR1	2.7.11.1	ko04016; Environmental Information Processing; Signal transduction; MAPK signaling pathway - plant | ko04075; Environmental Information Processing; Signal transduction; Plant hormone signal transduction
i1_LQ_CO3Leaf_c7496/f1p1/1702	0	1.03	0.88	1.64	K14497	PP2C	protein phosphatase 2C	3.1.3.16	ko04016; Environmental Information Processing; Signal transduction; MAPK signaling pathway - plant | ko04075; Environmental Information Processing; Signal transduction; Plant hormone signal transduction | ko04931; Human Diseases; Endocrine and metabolic diseases; Insulin resistance
i4_LQ_CO3Root_c4854/f1p0/4897	0.7	0	0	0.32	K14513	EIN2	ethylene-insensitive protein 2	-	ko04016; Environmental Information Processing; Signal transduction; MAPK signaling pathway - plant | ko04075; Environmental Information Processing; Signal transduction; Plant hormone signal transduction
i0_LQ_CO3Root_c25743/f1p3/1004	0.65	0	0	0	K14432	ABF	ABA responsive element binding factor	-	ko04075; Environmental Information Processing; Signal transduction; Plant hormone signal transduction
i0_LQ_CO3Flo_c26153/f1p0/712	4.76	0	0	38.86	K14488	SAUR	SAUR family protein	-	ko04075; Environmental Information Processing; Signal transduction; Plant hormone signal transduction
i3_LQ_CO3Leaf_c2819/f1p4/3513	0.95	0.64	1.7	1.53	K13422	MYC2	transcription factor MYC2	-	ko04016; Environmental Information Processing; Signal transduction; MAPK signaling pathway - plant | ko04075; Environmental Information Processing; Signal transduction; Plant hormone signal transduction
i5_LQ_CO3Flo_c6546/f1p0/5158	0.58	0.43	0.26	1	K14510	CTR1	serine/threonine-protein kinase CTR1	2.7.11.1	ko04016; Environmental Information Processing; Signal transduction; MAPK signaling pathway - plant | ko04075; Environmental Information Processing; Signal transduction; Plant hormone signal transduction
i2_HQ_CO3Stem_c21678/f2p3/2731	0	0	0	0	K14497	PP2C	protein phosphatase 2C	3.1.3.16	ko04016; Environmental Information Processing; Signal transduction; MAPK signaling pathway - plant | ko04075; Environmental Information Processing; Signal transduction; Plant hormone signal transduction | ko04931; Human Diseases; Endocrine and metabolic diseases; Insulin resistance
i2_LQ_CO3Stem_c26410/f1p3/2979	0	0.01	0	0	K14497	PP2C	protein phosphatase 2C	3.1.3.16	ko04016; Environmental Information Processing; Signal transduction; MAPK signaling pathway - plant | ko04075; Environmental Information Processing; Signal transduction; Plant hormone signal transduction | ko04931; Human Diseases; Endocrine and metabolic diseases; Insulin resistance
i0_LQ_CO3Root_c67343/f1p1/994	1.58	9.41	5.6	6.5	K14492	ARR-A	two-component response regulator ARR-A family	-	ko04075; Environmental Information Processing; Signal transduction; Plant hormone signal transduction
i4_LQ_CO3Flo_c7913/f1p0/4215	0	0.08	0	0.42	K14491	ARR-B	two-component response regulator ARR-B family	-	ko04075; Environmental Information Processing; Signal transduction; Plant hormone signal transduction
i0_LQ_CO3Root_c52729/f1p0/714	0.26	0.51	0	1.73	K14498	SNRK2	serine/threonine-protein kinase SRK2	2.7.11.1	ko04016; Environmental Information Processing; Signal transduction; MAPK signaling pathway - plant | ko04075; Environmental Information Processing; Signal transduction; Plant hormone signal transduction
i3_HQ_CO3Stem_c19079/f3p0/3527	0	0	0.02	0	K14491	ARR-B	two-component response regulator ARR-B family	-	ko04075; Environmental Information Processing; Signal transduction; Plant hormone signal transduction
i4_HQ_CO3Root_c893/f2p0/4783	0	0	0	0	K14492	ARR-A	two-component response regulator ARR-A family	-	ko04075; Environmental Information Processing; Signal transduction; Plant hormone signal transduction
i1_LQ_CO3Root_c16582/f1p1/1021	0	0	0	0	K14498	SNRK2	serine/threonine-protein kinase SRK2	2.7.11.1	ko04016; Environmental Information Processing; Signal transduction; MAPK signaling pathway - plant | ko04075; Environmental Information Processing; Signal transduction; Plant hormone signal transduction
i1_HQ_CO3Stem_c1384/f4p0/1419	1.24	14.52	9.37	2.51	K14498	SNRK2	serine/threonine-protein kinase SRK2	2.7.11.1	ko04016; Environmental Information Processing; Signal transduction; MAPK signaling pathway - plant | ko04075; Environmental Information Processing; Signal transduction; Plant hormone signal transduction
i2_LQ_CO3Root_c9976/f1p0/2904	0	0.27	0.08	0	K14431	TGA	transcription factor TGA	-	ko04075; Environmental Information Processing; Signal transduction; Plant hormone signal transduction
i2_LQ_CO3Flo_c189438/f1p0/2002	4.03	3.21	2.18	13.24	K13946	AUX1, LAX	auxin influx carrier (AUX1 LAX family)	-	ko04075; Environmental Information Processing; Signal transduction; Plant hormone signal transduction
i3_LQ_CO3Leaf_c3616/f1p0/3466	0	0	0	0	K14489	AHK2_3_4	arabidopsis histidine kinase 2/3/4 (cytokinin receptor)	2.7.13.3	ko04075; Environmental Information Processing; Signal transduction; Plant hormone signal transduction
i2_LQ_CO3Root_c19436/f1p0/2243	0.65	0	0	0	K14506	JAR1	jasmonic acid-amino synthetase	-	ko04075; Environmental Information Processing; Signal transduction; Plant hormone signal transduction
i3_HQ_CO3Stem_c49676/f10p0/3643	3.67	7.56	5.02	5.8	K14514	EIN3	ethylene-insensitive protein 3	-	ko04016; Environmental Information Processing; Signal transduction; MAPK signaling pathway - plant | ko04075; Environmental Information Processing; Signal transduction; Plant hormone signal transduction
i4_LQ_CO3Leaf_c7138/f1p0/4712	0.4	0.83	0.2	1.24	K14491	ARR-B	two-component response regulator ARR-B family	-	ko04075; Environmental Information Processing; Signal transduction; Plant hormone signal transduction
i2_LQ_CO3Flo_c84819/f1p0/2197	1.77	1.66	1.01	1.53	K14487	GH3	auxin responsive GH3 gene family	-	ko04075; Environmental Information Processing; Signal transduction; Plant hormone signal transduction
i1_LQ_CO3Flo_c65111/f1p0/1831	9.42	9.22	4.07	3.44	K14484	IAA	auxin-responsive protein IAA	-	ko04075; Environmental Information Processing; Signal transduction; Plant hormone signal transduction
i2_LQ_CO3Stem_c58027/f1p1/2750	0	0.15	0	0.08	K14432	ABF	ABA responsive element binding factor	-	ko04075; Environmental Information Processing; Signal transduction; Plant hormone signal transduction
i3_LQ_CO3Flo_c45904/f1p0/3559	0.48	0.36	0.61	1.12	K14508	NPR1	regulatory protein NPR1	-	ko04075; Environmental Information Processing; Signal transduction; Plant hormone signal transduction
i1_LQ_CO3Root_c16059/f1p0/1356	3.46	0	0	0	K14498	SNRK2	serine/threonine-protein kinase SRK2	2.7.11.1	ko04016; Environmental Information Processing; Signal transduction; MAPK signaling pathway - plant | ko04075; Environmental Information Processing; Signal transduction; Plant hormone signal transduction
i1_LQ_CO3Root_c10194/f1p0/1204	49.77	0	0	0	K14484	IAA	auxin-responsive protein IAA	-	ko04075; Environmental Information Processing; Signal transduction; Plant hormone signal transduction
i3_LQ_CO3Stem_c48483/f1p0/3517	0.43	0.13	0.02	0	K14509	ETR, ERS	ethylene receptor	2.7.13.-	ko04016; Environmental Information Processing; Signal transduction; MAPK signaling pathway - plant | ko04075; Environmental Information Processing; Signal transduction; Plant hormone signal transduction
i3_LQ_CO3Flo_c59445/f1p0/3592	1.25	0.45	0.09	0.13	K14497	PP2C	protein phosphatase 2C	3.1.3.16	ko04016; Environmental Information Processing; Signal transduction; MAPK signaling pathway - plant | ko04075; Environmental Information Processing; Signal transduction; Plant hormone signal transduction | ko04931; Human Diseases; Endocrine and metabolic diseases; Insulin resistance
i2_LQ_CO3Root_c10682/f1p0/2121	0	0	0	0	K14514	EIN3	ethylene-insensitive protein 3	-	ko04016; Environmental Information Processing; Signal transduction; MAPK signaling pathway - plant | ko04075; Environmental Information Processing; Signal transduction; Plant hormone signal transduction
i1_LQ_CO3Stem_c23563/f1p0/1591	0	0	0	0	K14497	PP2C	protein phosphatase 2C	3.1.3.16	ko04016; Environmental Information Processing; Signal transduction; MAPK signaling pathway - plant | ko04075; Environmental Information Processing; Signal transduction; Plant hormone signal transduction | ko04931; Human Diseases; Endocrine and metabolic diseases; Insulin resistance
i1_LQ_CO3Root_c10243/f1p2/1164	0	0	0	0.43	K14431	TGA	transcription factor TGA	-	ko04075; Environmental Information Processing; Signal transduction; Plant hormone signal transduction
i9_LQ_CO3Stem_c25/f1p0/9017	0.31	0.39	0.17	0.19	K14498	SNRK2	serine/threonine-protein kinase SRK2	2.7.11.1	ko04016; Environmental Information Processing; Signal transduction; MAPK signaling pathway - plant | ko04075; Environmental Information Processing; Signal transduction; Plant hormone signal transduction
i4_LQ_CO3Stem_c14837/f1p0/4540	0.4	2.66	1.07	0	K14491	ARR-B	two-component response regulator ARR-B family	-	ko04075; Environmental Information Processing; Signal transduction; Plant hormone signal transduction
i3_LQ_CO3Flo_c39321/f1p0/3318	0	0.38	1.19	0.26	K14497	PP2C	protein phosphatase 2C	3.1.3.16	ko04016; Environmental Information Processing; Signal transduction; MAPK signaling pathway - plant | ko04075; Environmental Information Processing; Signal transduction; Plant hormone signal transduction | ko04931; Human Diseases; Endocrine and metabolic diseases; Insulin resistance
i1_LQ_CO3Stem_c22607/f1p1/1450	2.2	0	1.27	0	K14490	AHP	histidine-containing phosphotransfer peotein	-	ko04075; Environmental Information Processing; Signal transduction; Plant hormone signal transduction
i1_LQ_CO3Stem_c3462/f1p0/1747	0.32	0.73	0.9	0.09	K13463	COI-1	coronatine-insensitive protein 1	-	ko04075; Environmental Information Processing; Signal transduction; Plant hormone signal transduction
i4_LQ_CO3Stem_c19621/f1p5/4507	0.5	2.73	0.84	1.6	K14497	PP2C	protein phosphatase 2C	3.1.3.16	ko04016; Environmental Information Processing; Signal transduction; MAPK signaling pathway - plant | ko04075; Environmental Information Processing; Signal transduction; Plant hormone signal transduction | ko04931; Human Diseases; Endocrine and metabolic diseases; Insulin resistance
i0_LQ_CO3Root_c22764/f1p0/841	5.61	5.34	3.12	0.23	K14495	GID2, SLY1	F-box protein GID2	-	ko04075; Environmental Information Processing; Signal transduction; Plant hormone signal transduction
i2_LQ_CO3Flo_c61753/f1p1/2142	0	0	0	1.08	K14500	BSK	BR-signaling kinase	2.7.11.1	ko04075; Environmental Information Processing; Signal transduction; Plant hormone signal transduction
i1_LQ_CO3Leaf_c39730/f1p2/1225	1.7	1.32	2.34	0	K12126	PIF3	phytochrome-interacting factor 3	-	ko04075; Environmental Information Processing; Signal transduction; Plant hormone signal transduction | ko04712; Organismal Systems; Environmental adaptation; Circadian rhythm - plant
i1_LQ_CO3Stem_c21956/f1p0/1889	1.05	1.25	1.23	0.97	K14431	TGA	transcription factor TGA	-	ko04075; Environmental Information Processing; Signal transduction; Plant hormone signal transduction
i4_HQ_CO3Stem_c1908/f4p0/4787	0.19	0	0.03	0.95	K13415	BRI1	protein brassinosteroid insensitive 1 [EC:2.7.10.1 2.7.11.1]	2.7.10.1,2.7.11.1	ko04075; Environmental Information Processing; Signal transduction; Plant hormone signal transduction
i4_LQ_CO3Stem_c4873/f1p0/4552	0.53	1	0	0.66	K14513	EIN2	ethylene-insensitive protein 2	-	ko04016; Environmental Information Processing; Signal transduction; MAPK signaling pathway - plant | ko04075; Environmental Information Processing; Signal transduction; Plant hormone signal transduction
i1_LQ_CO3Flo_c110000/f1p0/1170	0	0	0	11.4	K13464	JAZ	jasmonate ZIM domain-containing protein	-	ko04075; Environmental Information Processing; Signal transduction; Plant hormone signal transduction
i2_LQ_CO3Root_c9940/f1p0/2662	1.22	3.19	4.03	0	K14491	ARR-B	two-component response regulator ARR-B family	-	ko04075; Environmental Information Processing; Signal transduction; Plant hormone signal transduction
i0_LQ_CO3Root_c6694/f1p0/853	0.44	1.79	1.1	5.49	K14488	SAUR	SAUR family protein	-	ko04075; Environmental Information Processing; Signal transduction; Plant hormone signal transduction
i3_HQ_CO3Stem_c57177/f2p0/3205	2.51	6.4	6.37	2.74	K12126	PIF3	phytochrome-interacting factor 3	-	ko04075; Environmental Information Processing; Signal transduction; Plant hormone signal transduction | ko04712; Organismal Systems; Environmental adaptation; Circadian rhythm - plant
i2_HQ_CO3Leaf_c10109/f2p1/2294	0	0.68	4.37	0	K14500	BSK	BR-signaling kinase	2.7.11.1	ko04075; Environmental Information Processing; Signal transduction; Plant hormone signal transduction
i1_LQ_CO3Stem_c26304/f1p1/1105	0	0	0	0	K14498	SNRK2	serine/threonine-protein kinase SRK2	2.7.11.1	ko04016; Environmental Information Processing; Signal transduction; MAPK signaling pathway - plant | ko04075; Environmental Information Processing; Signal transduction; Plant hormone signal transduction
i3_LQ_CO3Root_c2075/f1p1/3139	4.84	4.61	5.49	9.1	K14491	ARR-B	two-component response regulator ARR-B family	-	ko04075; Environmental Information Processing; Signal transduction; Plant hormone signal transduction
i1_LQ_CO3Root_c25543/f1p1/1092	0	1.29	0.71	0	K13946	AUX1, LAX	auxin influx carrier (AUX1 LAX family)	-	ko04075; Environmental Information Processing; Signal transduction; Plant hormone signal transduction
i3_HQ_CO3Flo_c30287/f3p0/3040	1.15	1.15	0.47	1.07	K14431	TGA	transcription factor TGA	-	ko04075; Environmental Information Processing; Signal transduction; Plant hormone signal transduction
i1_LQ_CO3Root_c76840/f1p0/1030	0	0	0	0.24	K14509	ETR, ERS	ethylene receptor	2.7.13.-	ko04016; Environmental Information Processing; Signal transduction; MAPK signaling pathway - plant | ko04075; Environmental Information Processing; Signal transduction; Plant hormone signal transduction
i3_LQ_CO3Root_c3656/f1p5/3201	12.79	0.12	3.03	2.76	K14432	ABF	ABA responsive element binding factor	-	ko04075; Environmental Information Processing; Signal transduction; Plant hormone signal transduction
i4_LQ_CO3Stem_c8796/f1p7/4479	1.4	1.12	0.59	0.52	K14489	AHK2_3_4	arabidopsis histidine kinase 2/3/4 (cytokinin receptor)	2.7.13.3	ko04075; Environmental Information Processing; Signal transduction; Plant hormone signal transduction
i4_LQ_CO3Stem_c4076/f1p1/4610	0	0	0	0	K14498	SNRK2	serine/threonine-protein kinase SRK2	2.7.11.1	ko04016; Environmental Information Processing; Signal transduction; MAPK signaling pathway - plant | ko04075; Environmental Information Processing; Signal transduction; Plant hormone signal transduction
i0_LQ_CO3Stem_c15476/f1p0/888	1.58	3	7.87	15.74	K14488	SAUR	SAUR family protein	-	ko04075; Environmental Information Processing; Signal transduction; Plant hormone signal transduction
i4_HQ_CO3Leaf_c11490/f2p6/4051	3.74	9.79	11.4	3.92	K14491	ARR-B	two-component response regulator ARR-B family	-	ko04075; Environmental Information Processing; Signal transduction; Plant hormone signal transduction
i3_HQ_CO3Flo_c1590/f7p0/3580	2.04	0.79	0.79	1.19	K14509	ETR, ERS	ethylene receptor	2.7.13.-	ko04016; Environmental Information Processing; Signal transduction; MAPK signaling pathway - plant | ko04075; Environmental Information Processing; Signal transduction; Plant hormone signal transduction
i1_LQ_CO3Root_c2858/f1p1/1660	0	0	0	1.39	K14497	PP2C	protein phosphatase 2C	3.1.3.16	ko04016; Environmental Information Processing; Signal transduction; MAPK signaling pathway - plant | ko04075; Environmental Information Processing; Signal transduction; Plant hormone signal transduction | ko04931; Human Diseases; Endocrine and metabolic diseases; Insulin resistance
i2_LQ_CO3Stem_c26118/f1p0/2152	1.07	1.96	1.76	1.28	K14500	BSK	BR-signaling kinase	2.7.11.1	ko04075; Environmental Information Processing; Signal transduction; Plant hormone signal transduction
i1_LQ_CO3Root_c72200/f1p1/1798	0	0	0	0	K14484	IAA	auxin-responsive protein IAA	-	ko04075; Environmental Information Processing; Signal transduction; Plant hormone signal transduction
i2_LQ_CO3Leaf_c5712/f1p3/2585	1.69	1.33	0.08	0.37	K14498	SNRK2	serine/threonine-protein kinase SRK2	2.7.11.1	ko04016; Environmental Information Processing; Signal transduction; MAPK signaling pathway - plant | ko04075; Environmental Information Processing; Signal transduction; Plant hormone signal transduction
i3_HQ_CO3Stem_c2403/f3p0/3657	0.11	0.14	0.02	0.03	K14496	PYL	abscisic acid receptor PYR/PYL family	-	ko04016; Environmental Information Processing; Signal transduction; MAPK signaling pathway - plant | ko04075; Environmental Information Processing; Signal transduction; Plant hormone signal transduction
i2_LQ_CO3Leaf_c7904/f1p0/2809	0	0	0.37	0	K14494	DELLA	DELLA protein	-	ko04075; Environmental Information Processing; Signal transduction; Plant hormone signal transduction
i2_LQ_CO3Root_c5445/f1p0/2187	13.76	0	0	0	K14484	IAA	auxin-responsive protein IAA	-	ko04075; Environmental Information Processing; Signal transduction; Plant hormone signal transduction
i0_LQ_CO3Leaf_c7720/f1p0/976	4.45	5.18	2.8	9.49	K14432	ABF	ABA responsive element binding factor	-	ko04075; Environmental Information Processing; Signal transduction; Plant hormone signal transduction
i2_LQ_CO3Flo_c146280/f1p0/2938	0.2	0	0.36	0	K13422	MYC2	transcription factor MYC2	-	ko04016; Environmental Information Processing; Signal transduction; MAPK signaling pathway - plant | ko04075; Environmental Information Processing; Signal transduction; Plant hormone signal transduction
i2_LQ_CO3Flo_c141883/f1p1/2873	0	0	0	0.04	K14497	PP2C	protein phosphatase 2C	3.1.3.16	ko04016; Environmental Information Processing; Signal transduction; MAPK signaling pathway - plant | ko04075; Environmental Information Processing; Signal transduction; Plant hormone signal transduction | ko04931; Human Diseases; Endocrine and metabolic diseases; Insulin resistance
i1_HQ_CO3Flo_c75032/f24p0/1916	8.27	15.2	13.71	2.72	K14432	ABF	ABA responsive element binding factor	-	ko04075; Environmental Information Processing; Signal transduction; Plant hormone signal transduction
i1_LQ_CO3Leaf_c4452/f1p0/1868	6.85	3.75	7.97	0	K14493	GID1	gibberellin receptor GID1	3.-.-.-	ko04075; Environmental Information Processing; Signal transduction; Plant hormone signal transduction
i2_LQ_CO3Root_c11381/f1p0/2827	6.41	16.12	3.28	0	K14484	IAA	auxin-responsive protein IAA	-	ko04075; Environmental Information Processing; Signal transduction; Plant hormone signal transduction
i1_HQ_CO3Root_c21154/f2p3/1614	2.46	1.18	0.44	0	K14496	PYL	abscisic acid receptor PYR/PYL family	-	ko04016; Environmental Information Processing; Signal transduction; MAPK signaling pathway - plant | ko04075; Environmental Information Processing; Signal transduction; Plant hormone signal transduction
i1_LQ_CO3Root_c28474/f1p0/1276	38.91	0	0	0	K14498	SNRK2	serine/threonine-protein kinase SRK2	2.7.11.1	ko04016; Environmental Information Processing; Signal transduction; MAPK signaling pathway - plant | ko04075; Environmental Information Processing; Signal transduction; Plant hormone signal transduction
i4_LQ_CO3Flo_c20998/f1p77/4497	0.14	0	0	0	K14498	SNRK2	serine/threonine-protein kinase SRK2	2.7.11.1	ko04016; Environmental Information Processing; Signal transduction; MAPK signaling pathway - plant | ko04075; Environmental Information Processing; Signal transduction; Plant hormone signal transduction
i2_LQ_CO3Flo_c59338/f1p17/2143	0	0	0	0.18	K14504	TCH4	xyloglucan:xyloglucosyl transferase TCH4	2.4.1.207	ko04075; Environmental Information Processing; Signal transduction; Plant hormone signal transduction
i4_LQ_CO3Stem_c29084/f1p0/4076	3.01	7.86	2.45	1.37	K14489	AHK2_3_4	arabidopsis histidine kinase 2/3/4 (cytokinin receptor)	2.7.13.3	ko04075; Environmental Information Processing; Signal transduction; Plant hormone signal transduction
i3_LQ_CO3Flo_c14112/f1p0/3710	0.16	0	0	0.96	K14514	EIN3	ethylene-insensitive protein 3	-	ko04016; Environmental Information Processing; Signal transduction; MAPK signaling pathway - plant | ko04075; Environmental Information Processing; Signal transduction; Plant hormone signal transduction
i2_HQ_CO3Leaf_c25170/f2p2/2725	5.64	8.96	6.82	2.99	K13463	COI-1	coronatine-insensitive protein 1	-	ko04075; Environmental Information Processing; Signal transduction; Plant hormone signal transduction
i1_LQ_CO3Root_c70025/f1p0/1537	0	0	0	0	K14498	SNRK2	serine/threonine-protein kinase SRK2	2.7.11.1	ko04016; Environmental Information Processing; Signal transduction; MAPK signaling pathway - plant | ko04075; Environmental Information Processing; Signal transduction; Plant hormone signal transduction
i3_LQ_CO3Flo_c14183/f1p0/3186	0	0.27	0.59	0.36	K14514	EIN3	ethylene-insensitive protein 3	-	ko04016; Environmental Information Processing; Signal transduction; MAPK signaling pathway - plant | ko04075; Environmental Information Processing; Signal transduction; Plant hormone signal transduction
i1_LQ_CO3Root_c84922/f1p1/1623	7.64	12.05	12.49	20.65	K13464	JAZ	jasmonate ZIM domain-containing protein	-	ko04075; Environmental Information Processing; Signal transduction; Plant hormone signal transduction
i2_LQ_CO3Flo_c35634/f1p1/2364	0	0	0	0	K13463	COI-1	coronatine-insensitive protein 1	-	ko04075; Environmental Information Processing; Signal transduction; Plant hormone signal transduction
i2_LQ_CO3Stem_c20927/f1p0/3006	6.25	6.33	2.5	2.32	K14494	DELLA	DELLA protein	-	ko04075; Environmental Information Processing; Signal transduction; Plant hormone signal transduction
i3_HQ_CO3Stem_c56297/f4p0/3108	1.13	0	0	0	K12126	PIF3	phytochrome-interacting factor 3	-	ko04075; Environmental Information Processing; Signal transduction; Plant hormone signal transduction | ko04712; Organismal Systems; Environmental adaptation; Circadian rhythm - plant
i0_LQ_CO3Flo_c2835/f2p37/941	0	9.82	3.26	12.59	K14490	AHP	histidine-containing phosphotransfer peotein	-	ko04075; Environmental Information Processing; Signal transduction; Plant hormone signal transduction
i4_LQ_CO3Stem_c22444/f1p0/4200	0.19	0.19	0.14	0	K14491	ARR-B	two-component response regulator ARR-B family	-	ko04075; Environmental Information Processing; Signal transduction; Plant hormone signal transduction
i1_LQ_CO3Root_c26650/f1p0/1605	0	0	0	0	K14510	CTR1	serine/threonine-protein kinase CTR1	2.7.11.1	ko04016; Environmental Information Processing; Signal transduction; MAPK signaling pathway - plant | ko04075; Environmental Information Processing; Signal transduction; Plant hormone signal transduction
i10_LQ_CO3Flo_c12/f1p0/10308	0.02	0.03	0.01	0.08	K14500	BSK	BR-signaling kinase	2.7.11.1	ko04075; Environmental Information Processing; Signal transduction; Plant hormone signal transduction
i4_LQ_CO3Leaf_c4861/f1p0/4549	0	0	0	0	K14513	EIN2	ethylene-insensitive protein 2	-	ko04016; Environmental Information Processing; Signal transduction; MAPK signaling pathway - plant | ko04075; Environmental Information Processing; Signal transduction; Plant hormone signal transduction
i2_LQ_CO3Flo_c44291/f1p4/2354	0	0	0	0	K14506	JAR1	jasmonic acid-amino synthetase	-	ko04075; Environmental Information Processing; Signal transduction; Plant hormone signal transduction
i3_LQ_CO3Stem_c39946/f1p0/3775	1.06	0.29	0.21	6.46	K14509	ETR, ERS	ethylene receptor	2.7.13.-	ko04016; Environmental Information Processing; Signal transduction; MAPK signaling pathway - plant | ko04075; Environmental Information Processing; Signal transduction; Plant hormone signal transduction
i2_HQ_CO3Root_c1463/f2p1/2456	1.53	0	0	0	K14510	CTR1	serine/threonine-protein kinase CTR1	2.7.11.1	ko04016; Environmental Information Processing; Signal transduction; MAPK signaling pathway - plant | ko04075; Environmental Information Processing; Signal transduction; Plant hormone signal transduction
i1_LQ_CO3Root_c45269/f1p0/1437	0.09	0	0	0.06	K14484	IAA	auxin-responsive protein IAA	-	ko04075; Environmental Information Processing; Signal transduction; Plant hormone signal transduction
i1_LQ_CO3Leaf_c7352/f1p1/1408	0.11	2.44	3.49	1.09	K14497	PP2C	protein phosphatase 2C	3.1.3.16	ko04016; Environmental Information Processing; Signal transduction; MAPK signaling pathway - plant | ko04075; Environmental Information Processing; Signal transduction; Plant hormone signal transduction | ko04931; Human Diseases; Endocrine and metabolic diseases; Insulin resistance
i3_LQ_CO3Stem_c45320/f1p0/3659	0	0	0	0	K14432	ABF	ABA responsive element binding factor	-	ko04075; Environmental Information Processing; Signal transduction; Plant hormone signal transduction
i1_LQ_CO3Flo_c82503/f1p1/1632	0	0	0	0	K14497	PP2C	protein phosphatase 2C	3.1.3.16	ko04016; Environmental Information Processing; Signal transduction; MAPK signaling pathway - plant | ko04075; Environmental Information Processing; Signal transduction; Plant hormone signal transduction | ko04931; Human Diseases; Endocrine and metabolic diseases; Insulin resistance
i1_LQ_CO3Root_c23329/f1p2/1807	23.06	0	0	0	K13946	AUX1, LAX	auxin influx carrier (AUX1 LAX family)	-	ko04075; Environmental Information Processing; Signal transduction; Plant hormone signal transduction
i4_HQ_CO3Leaf_c1405/f2p0/4636	0.38	2.23	1.57	0	K14489	AHK2_3_4	arabidopsis histidine kinase 2/3/4 (cytokinin receptor)	2.7.13.3	ko04075; Environmental Information Processing; Signal transduction; Plant hormone signal transduction
i1_LQ_CO3Flo_c9780/f1p0/1447	0.46	0.04	1.05	24.23	K14498	SNRK2	serine/threonine-protein kinase SRK2	2.7.11.1	ko04016; Environmental Information Processing; Signal transduction; MAPK signaling pathway - plant | ko04075; Environmental Information Processing; Signal transduction; Plant hormone signal transduction
i5_LQ_CO3Flo_c5739/f1p0/5506	0.14	0.13	0.09	0	K12126	PIF3	phytochrome-interacting factor 3	-	ko04075; Environmental Information Processing; Signal transduction; Plant hormone signal transduction | ko04712; Organismal Systems; Environmental adaptation; Circadian rhythm - plant
i2_LQ_CO3Root_c13017/f1p4/2176	0.88	0.54	0	0.97	K13422	MYC2	transcription factor MYC2	-	ko04016; Environmental Information Processing; Signal transduction; MAPK signaling pathway - plant | ko04075; Environmental Information Processing; Signal transduction; Plant hormone signal transduction
i0_LQ_CO3Flo_c14683/f1p0/840	0	1.52	2.19	0	K14491	ARR-B	two-component response regulator ARR-B family	-	ko04075; Environmental Information Processing; Signal transduction; Plant hormone signal transduction
i1_LQ_CO3Flo_c38615/f1p1/1521	0	0	0	2.06	K13464	JAZ	jasmonate ZIM domain-containing protein	-	ko04075; Environmental Information Processing; Signal transduction; Plant hormone signal transduction
i3_HQ_CO3Flo_c8906/f8p6/3388	1.76	2.02	0.04	2.32	K14514	EIN3	ethylene-insensitive protein 3	-	ko04016; Environmental Information Processing; Signal transduction; MAPK signaling pathway - plant | ko04075; Environmental Information Processing; Signal transduction; Plant hormone signal transduction
i2_LQ_CO3Flo_c5960/f1p1/2757	2.01	5.58	4.04	0.6	K13463	COI-1	coronatine-insensitive protein 1	-	ko04075; Environmental Information Processing; Signal transduction; Plant hormone signal transduction
i2_LQ_CO3Flo_c110799/f1p1/2402	1.69	0	1.73	0	K14500	BSK	BR-signaling kinase	2.7.11.1	ko04075; Environmental Information Processing; Signal transduction; Plant hormone signal transduction
i5_LQ_CO3Root_c3545/f1p0/5716	18.01	0	0	0	K14513	EIN2	ethylene-insensitive protein 2	-	ko04016; Environmental Information Processing; Signal transduction; MAPK signaling pathway - plant | ko04075; Environmental Information Processing; Signal transduction; Plant hormone signal transduction
i1_LQ_CO3Leaf_c29724/f1p1/1094	3.46	2.96	1.08	2.24	K14431	TGA	transcription factor TGA	-	ko04075; Environmental Information Processing; Signal transduction; Plant hormone signal transduction
i1_LQ_CO3Stem_c35134/f1p0/1141	0	2.79	1.48	0.67	K14484	IAA	auxin-responsive protein IAA	-	ko04075; Environmental Information Processing; Signal transduction; Plant hormone signal transduction
i1_LQ_CO3Leaf_c46223/f1p2/1214	0	0	3.99	0	K14496	PYL	abscisic acid receptor PYR/PYL family	-	ko04016; Environmental Information Processing; Signal transduction; MAPK signaling pathway - plant | ko04075; Environmental Information Processing; Signal transduction; Plant hormone signal transduction
i1_LQ_CO3Stem_c2971/f1p2/1339	0.3	0.73	0.12	0.48	K14500	BSK	BR-signaling kinase	2.7.11.1	ko04075; Environmental Information Processing; Signal transduction; Plant hormone signal transduction
i4_LQ_CO3Flo_c8098/f1p0/4235	0	0	0.1	0	K14497	PP2C	protein phosphatase 2C	3.1.3.16	ko04016; Environmental Information Processing; Signal transduction; MAPK signaling pathway - plant | ko04075; Environmental Information Processing; Signal transduction; Plant hormone signal transduction | ko04931; Human Diseases; Endocrine and metabolic diseases; Insulin resistance
i2_LQ_CO3Flo_c42494/f1p1/2759	0	0	0	0.52	K14500	BSK	BR-signaling kinase	2.7.11.1	ko04075; Environmental Information Processing; Signal transduction; Plant hormone signal transduction
i3_LQ_CO3Flo_c43827/f1p0/3272	0	0	0.45	0	K14497	PP2C	protein phosphatase 2C	3.1.3.16	ko04016; Environmental Information Processing; Signal transduction; MAPK signaling pathway - plant | ko04075; Environmental Information Processing; Signal transduction; Plant hormone signal transduction | ko04931; Human Diseases; Endocrine and metabolic diseases; Insulin resistance
i3_LQ_CO3Flo_c8963/f1p0/3465	0	0	0	0	K14491	ARR-B	two-component response regulator ARR-B family	-	ko04075; Environmental Information Processing; Signal transduction; Plant hormone signal transduction
i1_LQ_CO3Leaf_c11012/f1p1/1340	0	0.19	0	0	K14497	PP2C	protein phosphatase 2C	3.1.3.16	ko04016; Environmental Information Processing; Signal transduction; MAPK signaling pathway - plant | ko04075; Environmental Information Processing; Signal transduction; Plant hormone signal transduction | ko04931; Human Diseases; Endocrine and metabolic diseases; Insulin resistance
i2_LQ_CO3Leaf_c19663/f1p4/2404	3.39	3.21	3.1	2.21	K14514	EIN3	ethylene-insensitive protein 3	-	ko04016; Environmental Information Processing; Signal transduction; MAPK signaling pathway - plant | ko04075; Environmental Information Processing; Signal transduction; Plant hormone signal transduction
i1_LQ_CO3Stem_c9091/f1p1/1252	0	0.56	0	0.69	K14484	IAA	auxin-responsive protein IAA	-	ko04075; Environmental Information Processing; Signal transduction; Plant hormone signal transduction
i0_LQ_CO3Leaf_c3252/f1p0/965	0.3	3.92	13.79	10.16	K13946	AUX1, LAX	auxin influx carrier (AUX1 LAX family)	-	ko04075; Environmental Information Processing; Signal transduction; Plant hormone signal transduction
i1_LQ_CO3Stem_c27730/f1p0/1584	0	4.32	0.83	0.48	K14432	ABF	ABA responsive element binding factor	-	ko04075; Environmental Information Processing; Signal transduction; Plant hormone signal transduction
i4_LQ_CO3Stem_c26069/f1p1/4268	0	0	0	0	K14489	AHK2_3_4	arabidopsis histidine kinase 2/3/4 (cytokinin receptor)	2.7.13.3	ko04075; Environmental Information Processing; Signal transduction; Plant hormone signal transduction
i2_LQ_CO3Root_c15678/f1p0/2847	0	0	0	0	K14497	PP2C	protein phosphatase 2C	3.1.3.16	ko04016; Environmental Information Processing; Signal transduction; MAPK signaling pathway - plant | ko04075; Environmental Information Processing; Signal transduction; Plant hormone signal transduction | ko04931; Human Diseases; Endocrine and metabolic diseases; Insulin resistance
i0_LQ_CO3Stem_c10785/f1p0/918	11.78	8.1	2.13	0.37	K14488	SAUR	SAUR family protein	-	ko04075; Environmental Information Processing; Signal transduction; Plant hormone signal transduction
i2_LQ_CO3Stem_c40208/f1p1/2786	0	1.25	0.39	0	K14497	PP2C	protein phosphatase 2C	3.1.3.16	ko04016; Environmental Information Processing; Signal transduction; MAPK signaling pathway - plant | ko04075; Environmental Information Processing; Signal transduction; Plant hormone signal transduction | ko04931; Human Diseases; Endocrine and metabolic diseases; Insulin resistance
i5_LQ_CO3Flo_c4928/f1p0/5080	0	0	0	0	K14513	EIN2	ethylene-insensitive protein 2	-	ko04016; Environmental Information Processing; Signal transduction; MAPK signaling pathway - plant | ko04075; Environmental Information Processing; Signal transduction; Plant hormone signal transduction
i3_LQ_CO3Leaf_c5596/f1p0/3128	0	1.78	0.67	1.22	K14509	ETR, ERS	ethylene receptor	2.7.13.-	ko04016; Environmental Information Processing; Signal transduction; MAPK signaling pathway - plant | ko04075; Environmental Information Processing; Signal transduction; Plant hormone signal transduction
i2_HQ_CO3Stem_c43878/f2p3/2246	8.52	24.29	12.05	0	K14484	IAA	auxin-responsive protein IAA	-	ko04075; Environmental Information Processing; Signal transduction; Plant hormone signal transduction
i0_LQ_CO3Root_c11588/f1p0/778	0	0	0	0	K14515	EBF1_2	EIN3-binding F-box protein	-	ko04016; Environmental Information Processing; Signal transduction; MAPK signaling pathway - plant | ko04075; Environmental Information Processing; Signal transduction; Plant hormone signal transduction
i3_LQ_CO3Stem_c23559/f1p0/3610	0	0.12	0	0	K14514	EIN3	ethylene-insensitive protein 3	-	ko04016; Environmental Information Processing; Signal transduction; MAPK signaling pathway - plant | ko04075; Environmental Information Processing; Signal transduction; Plant hormone signal transduction
i1_LQ_CO3Root_c80179/f1p0/1023	137.51	0	0	0	K14514	EIN3	ethylene-insensitive protein 3	-	ko04016; Environmental Information Processing; Signal transduction; MAPK signaling pathway - plant | ko04075; Environmental Information Processing; Signal transduction; Plant hormone signal transduction
i1_HQ_CO3Root_c8070/f2p0/1875	2.6	0.74	0	2.95	K13946	AUX1, LAX	auxin influx carrier (AUX1 LAX family)	-	ko04075; Environmental Information Processing; Signal transduction; Plant hormone signal transduction
i3_LQ_CO3Stem_c24040/f1p15/3175	0.09	0.21	0	0.28	K13449	PR1	pathogenesis-related protein 1	-	ko04016; Environmental Information Processing; Signal transduction; MAPK signaling pathway - plant | ko04075; Environmental Information Processing; Signal transduction; Plant hormone signal transduction | ko04626; Organismal Systems; Environmental adaptation; Plant-pathogen interaction
i1_LQ_CO3Root_c50075/f1p0/1091	0.32	0	0.48	0	K14431	TGA	transcription factor TGA	-	ko04075; Environmental Information Processing; Signal transduction; Plant hormone signal transduction
i2_LQ_CO3Flo_c62319/f1p1/2525	4.63	0.11	0	0.37	K14431	TGA	transcription factor TGA	-	ko04075; Environmental Information Processing; Signal transduction; Plant hormone signal transduction
i2_HQ_CO3Stem_c47653/f3p0/2096	1.09	3.16	1.76	1.76	K14431	TGA	transcription factor TGA	-	ko04075; Environmental Information Processing; Signal transduction; Plant hormone signal transduction
i2_LQ_CO3Flo_c58594/f1p0/2529	0	0	0	0.14	K13464	JAZ	jasmonate ZIM domain-containing protein	-	ko04075; Environmental Information Processing; Signal transduction; Plant hormone signal transduction
i1_HQ_CO3Stem_c32113/f22p0/1701	193.59	178.2	127.5	94.83	K14498	SNRK2	serine/threonine-protein kinase SRK2	2.7.11.1	ko04016; Environmental Information Processing; Signal transduction; MAPK signaling pathway - plant | ko04075; Environmental Information Processing; Signal transduction; Plant hormone signal transduction
i2_LQ_CO3Root_c19301/f1p0/2582	2.16	0	0	0	K14432	ABF	ABA responsive element binding factor	-	ko04075; Environmental Information Processing; Signal transduction; Plant hormone signal transduction
i1_LQ_CO3Root_c31926/f1p0/1386	250.23	0	0	0	K13464	JAZ	jasmonate ZIM domain-containing protein	-	ko04075; Environmental Information Processing; Signal transduction; Plant hormone signal transduction
i3_LQ_CO3Flo_c12990/f1p0/3543	0	0	0	0	K14497	PP2C	protein phosphatase 2C	3.1.3.16	ko04016; Environmental Information Processing; Signal transduction; MAPK signaling pathway - plant | ko04075; Environmental Information Processing; Signal transduction; Plant hormone signal transduction | ko04931; Human Diseases; Endocrine and metabolic diseases; Insulin resistance
i0_LQ_CO3Root_c66596/f1p0/798	0	0	0	1.22	K14431	TGA	transcription factor TGA	-	ko04075; Environmental Information Processing; Signal transduction; Plant hormone signal transduction
i2_LQ_CO3Root_c14675/f1p0/2067	0.13	0	0	0	K14498	SNRK2	serine/threonine-protein kinase SRK2	2.7.11.1	ko04016; Environmental Information Processing; Signal transduction; MAPK signaling pathway - plant | ko04075; Environmental Information Processing; Signal transduction; Plant hormone signal transduction
i1_LQ_CO3Root_c41421/f1p1/1792	0.51	0	0	0	K14491	ARR-B	two-component response regulator ARR-B family	-	ko04075; Environmental Information Processing; Signal transduction; Plant hormone signal transduction
i0_LQ_CO3Leaf_c23668/f1p1/499	1.89	9.03	0.64	0	K14508	NPR1	regulatory protein NPR1	-	ko04075; Environmental Information Processing; Signal transduction; Plant hormone signal transduction
i3_LQ_CO3Leaf_c1105/f1p0/3221	7.22	10.69	12.94	2.31	K14494	DELLA	DELLA protein	-	ko04075; Environmental Information Processing; Signal transduction; Plant hormone signal transduction
i1_LQ_CO3Root_c8764/f1p1/1354	0.17	0	0	4.24	K13464	JAZ	jasmonate ZIM domain-containing protein	-	ko04075; Environmental Information Processing; Signal transduction; Plant hormone signal transduction
i3_HQ_CO3Stem_c55939/f14p1/3403	0	0	0	1.03	K14485	TIR1	transport inhibitor response 1	-	ko04075; Environmental Information Processing; Signal transduction; Plant hormone signal transduction
i1_LQ_CO3Root_c26326/f1p1/1654	33.26	0	0	0	K14502	BIN2	protein brassinosteroid insensitive 2	2.7.11.1	ko04075; Environmental Information Processing; Signal transduction; Plant hormone signal transduction
i2_LQ_CO3Leaf_c9386/f1p2/2493	0	0	0	0	K14484	IAA	auxin-responsive protein IAA	-	ko04075; Environmental Information Processing; Signal transduction; Plant hormone signal transduction
i2_LQ_CO3Root_c14158/f1p0/2512	24.04	0	0	0	K13463	COI-1	coronatine-insensitive protein 1	-	ko04075; Environmental Information Processing; Signal transduction; Plant hormone signal transduction
i1_HQ_CO3Flo_c41254/f2p7/1500	0	0	0	4.13	K13464	JAZ	jasmonate ZIM domain-containing protein	-	ko04075; Environmental Information Processing; Signal transduction; Plant hormone signal transduction
i2_LQ_CO3Flo_c145669/f1p0/2509	0	0.81	0.05	3.22	K14487	GH3	auxin responsive GH3 gene family	-	ko04075; Environmental Information Processing; Signal transduction; Plant hormone signal transduction
i4_LQ_CO3Flo_c25160/f1p2/4568	0	0.24	0	0.1	K14513	EIN2	ethylene-insensitive protein 2	-	ko04016; Environmental Information Processing; Signal transduction; MAPK signaling pathway - plant | ko04075; Environmental Information Processing; Signal transduction; Plant hormone signal transduction
i4_LQ_CO3Stem_c9088/f1p0/4273	0	0	0	0	K14509	ETR, ERS	ethylene receptor	2.7.13.-	ko04016; Environmental Information Processing; Signal transduction; MAPK signaling pathway - plant | ko04075; Environmental Information Processing; Signal transduction; Plant hormone signal transduction
i2_LQ_CO3Flo_c5745/f1p3/3018	0	0	0	0	K14514	EIN3	ethylene-insensitive protein 3	-	ko04016; Environmental Information Processing; Signal transduction; MAPK signaling pathway - plant | ko04075; Environmental Information Processing; Signal transduction; Plant hormone signal transduction
i3_LQ_CO3Stem_c19938/f1p0/3169	0	0	0	0	K14431	TGA	transcription factor TGA	-	ko04075; Environmental Information Processing; Signal transduction; Plant hormone signal transduction
i0_LQ_CO3Stem_c13237/f1p1/806	2.79	3.71	3.74	7.43	K14490	AHP	histidine-containing phosphotransfer peotein	-	ko04075; Environmental Information Processing; Signal transduction; Plant hormone signal transduction
i1_LQ_CO3Leaf_c23099/f1p0/1145	0	0	1.23	0.56	K13464	JAZ	jasmonate ZIM domain-containing protein	-	ko04075; Environmental Information Processing; Signal transduction; Plant hormone signal transduction
i1_LQ_CO3Stem_c31012/f1p0/1038	0	0	0	1.98	K14492	ARR-A	two-component response regulator ARR-A family	-	ko04075; Environmental Information Processing; Signal transduction; Plant hormone signal transduction
i3_HQ_CO3Stem_c6307/f2p0/3554	1.54	1.84	2.55	1.4	K14485	TIR1	transport inhibitor response 1	-	ko04075; Environmental Information Processing; Signal transduction; Plant hormone signal transduction
i1_LQ_CO3Flo_c50740/f1p3/1031	0	0	0	9.99	K13464	JAZ	jasmonate ZIM domain-containing protein	-	ko04075; Environmental Information Processing; Signal transduction; Plant hormone signal transduction
i0_LQ_CO3Root_c22375/f1p1/815	196.49	0	0	0.44	K13449	PR1	pathogenesis-related protein 1	-	ko04016; Environmental Information Processing; Signal transduction; MAPK signaling pathway - plant | ko04075; Environmental Information Processing; Signal transduction; Plant hormone signal transduction | ko04626; Organismal Systems; Environmental adaptation; Plant-pathogen interaction
i4_LQ_CO3Stem_c5043/f1p0/4757	0	0.72	0.95	1.06	K14513	EIN2	ethylene-insensitive protein 2	-	ko04016; Environmental Information Processing; Signal transduction; MAPK signaling pathway - plant | ko04075; Environmental Information Processing; Signal transduction; Plant hormone signal transduction
i5_LQ_CO3Root_c512/f1p4/5649	0	0	0	0	K14484	IAA	auxin-responsive protein IAA	-	ko04075; Environmental Information Processing; Signal transduction; Plant hormone signal transduction
i0_LQ_CO3Root_c80432/f1p0/956	1.16	0.34	0.34	9.5	K13464	JAZ	jasmonate ZIM domain-containing protein	-	ko04075; Environmental Information Processing; Signal transduction; Plant hormone signal transduction
i1_LQ_CO3Root_c30349/f1p0/1561	0	0	0	0	K14497	PP2C	protein phosphatase 2C	3.1.3.16	ko04016; Environmental Information Processing; Signal transduction; MAPK signaling pathway - plant | ko04075; Environmental Information Processing; Signal transduction; Plant hormone signal transduction | ko04931; Human Diseases; Endocrine and metabolic diseases; Insulin resistance
i0_LQ_CO3Stem_c4032/f1p0/950	35.81	16.64	14.49	0.87	K14496	PYL	abscisic acid receptor PYR/PYL family	-	ko04016; Environmental Information Processing; Signal transduction; MAPK signaling pathway - plant | ko04075; Environmental Information Processing; Signal transduction; Plant hormone signal transduction
i2_LQ_CO3Stem_c26929/f1p0/2352	0	0	0	0	K13463	COI-1	coronatine-insensitive protein 1	-	ko04075; Environmental Information Processing; Signal transduction; Plant hormone signal transduction
i2_LQ_CO3Leaf_c20775/f1p1/2831	0	0.03	0	0	K13463	COI-1	coronatine-insensitive protein 1	-	ko04075; Environmental Information Processing; Signal transduction; Plant hormone signal transduction
i3_LQ_CO3Stem_c42708/f1p0/3834	0	0	2.48	0	K14489	AHK2_3_4	arabidopsis histidine kinase 2/3/4 (cytokinin receptor)	2.7.13.3	ko04075; Environmental Information Processing; Signal transduction; Plant hormone signal transduction
i4_LQ_CO3Flo_c1847/f3p0/4543	0.56	0.42	0.21	2.8	K14491	ARR-B	two-component response regulator ARR-B family	-	ko04075; Environmental Information Processing; Signal transduction; Plant hormone signal transduction
i2_HQ_CO3Stem_c74919/f3p3/2509	4.08	2.3	1.91	1.18	K14500	BSK	BR-signaling kinase	2.7.11.1	ko04075; Environmental Information Processing; Signal transduction; Plant hormone signal transduction
i2_LQ_CO3Root_c19056/f1p0/2478	0.7	1.96	1.31	0	K14484	IAA	auxin-responsive protein IAA	-	ko04075; Environmental Information Processing; Signal transduction; Plant hormone signal transduction
i4_LQ_CO3Flo_c6502/f1p7/4696	0.11	0.43	0.99	0	K14489	AHK2_3_4	arabidopsis histidine kinase 2/3/4 (cytokinin receptor)	2.7.13.3	ko04075; Environmental Information Processing; Signal transduction; Plant hormone signal transduction
i2_LQ_CO3Flo_c3371/f1p1/2595	0.11	0.33	0.11	0.21	K14500	BSK	BR-signaling kinase	2.7.11.1	ko04075; Environmental Information Processing; Signal transduction; Plant hormone signal transduction
i2_LQ_CO3Leaf_c2604/f1p4/2705	0.47	0.36	0	0	K14432	ABF	ABA responsive element binding factor	-	ko04075; Environmental Information Processing; Signal transduction; Plant hormone signal transduction
i1_HQ_CO3Stem_c38698/f4p18/1382	135.08	106.29	111.4	35.9	K14496	PYL	abscisic acid receptor PYR/PYL family	-	ko04016; Environmental Information Processing; Signal transduction; MAPK signaling pathway - plant | ko04075; Environmental Information Processing; Signal transduction; Plant hormone signal transduction
i3_LQ_CO3Leaf_c6717/f1p2/3066	0.36	0.98	0.55	0.3	K14497	PP2C	protein phosphatase 2C	3.1.3.16	ko04016; Environmental Information Processing; Signal transduction; MAPK signaling pathway - plant | ko04075; Environmental Information Processing; Signal transduction; Plant hormone signal transduction | ko04931; Human Diseases; Endocrine and metabolic diseases; Insulin resistance
i3_LQ_CO3Flo_c9033/f1p3/3383	0	0	0	0	K14509	ETR, ERS	ethylene receptor	2.7.13.-	ko04016; Environmental Information Processing; Signal transduction; MAPK signaling pathway - plant | ko04075; Environmental Information Processing; Signal transduction; Plant hormone signal transduction
i2_HQ_CO3Stem_c23156/f2p0/2552	0.55	2.15	1.07	0.62	K14484	IAA	auxin-responsive protein IAA	-	ko04075; Environmental Information Processing; Signal transduction; Plant hormone signal transduction
i1_LQ_CO3Flo_c29910/f1p0/1067	0	0	0.06	5.68	K14504	TCH4	xyloglucan:xyloglucosyl transferase TCH4	2.4.1.207	ko04075; Environmental Information Processing; Signal transduction; Plant hormone signal transduction
i4_LQ_CO3Stem_c16296/f1p0/4141	0.44	1.09	1.16	0	K14484	IAA	auxin-responsive protein IAA	-	ko04075; Environmental Information Processing; Signal transduction; Plant hormone signal transduction
i1_LQ_CO3Stem_c31457/f1p0/1049	0	4.28	0.34	0.45	K14492	ARR-A	two-component response regulator ARR-A family	-	ko04075; Environmental Information Processing; Signal transduction; Plant hormone signal transduction
i5_LQ_CO3Stem_c5884/f1p0/5504	0.04	0.51	0.12	0.18	K13463	COI-1	coronatine-insensitive protein 1	-	ko04075; Environmental Information Processing; Signal transduction; Plant hormone signal transduction
i2_LQ_CO3Stem_c105473/f1p2/2008	0	1.34	0.45	0.17	K14497	PP2C	protein phosphatase 2C	3.1.3.16	ko04016; Environmental Information Processing; Signal transduction; MAPK signaling pathway - plant | ko04075; Environmental Information Processing; Signal transduction; Plant hormone signal transduction | ko04931; Human Diseases; Endocrine and metabolic diseases; Insulin resistance
i2_HQ_CO3Flo_c13069/f5p7/2198	15.6	82.66	31.85	43.74	K14497	PP2C	protein phosphatase 2C	3.1.3.16	ko04016; Environmental Information Processing; Signal transduction; MAPK signaling pathway - plant | ko04075; Environmental Information Processing; Signal transduction; Plant hormone signal transduction | ko04931; Human Diseases; Endocrine and metabolic diseases; Insulin resistance
i4_LQ_CO3Leaf_c4411/f1p3/4862	0	0	0.16	0	K14513	EIN2	ethylene-insensitive protein 2	-	ko04016; Environmental Information Processing; Signal transduction; MAPK signaling pathway - plant | ko04075; Environmental Information Processing; Signal transduction; Plant hormone signal transduction
i4_LQ_CO3Stem_c12406/f1p0/4509	0	0.73	0.37	0.16	K14489	AHK2_3_4	arabidopsis histidine kinase 2/3/4 (cytokinin receptor)	2.7.13.3	ko04075; Environmental Information Processing; Signal transduction; Plant hormone signal transduction
i1_HQ_CO3Flo_c26182/f3p0/1782	19.39	21.74	15.58	62.21	K14497	PP2C	protein phosphatase 2C	3.1.3.16	ko04016; Environmental Information Processing; Signal transduction; MAPK signaling pathway - plant | ko04075; Environmental Information Processing; Signal transduction; Plant hormone signal transduction | ko04931; Human Diseases; Endocrine and metabolic diseases; Insulin resistance
i1_LQ_CO3Leaf_c19187/f1p1/1840	2.34	0.99	0	0.81	K14514	EIN3	ethylene-insensitive protein 3	-	ko04016; Environmental Information Processing; Signal transduction; MAPK signaling pathway - plant | ko04075; Environmental Information Processing; Signal transduction; Plant hormone signal transduction
i2_LQ_CO3Stem_c15923/f1p0/2108	10.2	2.96	0.56	1.57	K14431	TGA	transcription factor TGA	-	ko04075; Environmental Information Processing; Signal transduction; Plant hormone signal transduction
i3_LQ_CO3Stem_c14811/f1p0/3186	0	0	0.07	0.18	K14494	DELLA	DELLA protein	-	ko04075; Environmental Information Processing; Signal transduction; Plant hormone signal transduction
i1_HQ_CO3Root_c15496/f4p1/1601	2.44	0	0	0.03	K14493	GID1	gibberellin receptor GID1	3.-.-.-	ko04075; Environmental Information Processing; Signal transduction; Plant hormone signal transduction
i3_LQ_CO3Flo_c32178/f1p0/3030	0	0	0	0	K14494	DELLA	DELLA protein	-	ko04075; Environmental Information Processing; Signal transduction; Plant hormone signal transduction
i2_LQ_CO3Flo_c11250/f1p0/2134	0	0	0.03	0	K13946	AUX1, LAX	auxin influx carrier (AUX1 LAX family)	-	ko04075; Environmental Information Processing; Signal transduction; Plant hormone signal transduction
i1_LQ_CO3Root_c5203/f1p1/1854	0	0	0	0.29	K14497	PP2C	protein phosphatase 2C	3.1.3.16	ko04016; Environmental Information Processing; Signal transduction; MAPK signaling pathway - plant | ko04075; Environmental Information Processing; Signal transduction; Plant hormone signal transduction | ko04931; Human Diseases; Endocrine and metabolic diseases; Insulin resistance
i1_HQ_CO3Leaf_c30983/f2p1/1046	0	6.27	148.64	2.4	K13449	PR1	pathogenesis-related protein 1	-	ko04016; Environmental Information Processing; Signal transduction; MAPK signaling pathway - plant | ko04075; Environmental Information Processing; Signal transduction; Plant hormone signal transduction | ko04626; Organismal Systems; Environmental adaptation; Plant-pathogen interaction
i2_HQ_CO3Stem_c94172/f7p2/2966	5.62	6.67	7.15	5.63	K14497	PP2C	protein phosphatase 2C	3.1.3.16	ko04016; Environmental Information Processing; Signal transduction; MAPK signaling pathway - plant | ko04075; Environmental Information Processing; Signal transduction; Plant hormone signal transduction | ko04931; Human Diseases; Endocrine and metabolic diseases; Insulin resistance
i2_LQ_CO3Stem_c24331/f1p0/2439	3.97	1.14	0	0	K14431	TGA	transcription factor TGA	-	ko04075; Environmental Information Processing; Signal transduction; Plant hormone signal transduction
i1_LQ_CO3Root_c62482/f1p0/1173	11.9	2	1.24	6.75	K14490	AHP	histidine-containing phosphotransfer peotein	-	ko04075; Environmental Information Processing; Signal transduction; Plant hormone signal transduction
i4_LQ_CO3Root_c2987/f1p0/4714	0	0	0	0	K14489	AHK2_3_4	arabidopsis histidine kinase 2/3/4 (cytokinin receptor)	2.7.13.3	ko04075; Environmental Information Processing; Signal transduction; Plant hormone signal transduction
i7_LQ_CO3Leaf_c63/f1p0/7622	0.55	1.07	0.6	0.12	K13463	COI-1	coronatine-insensitive protein 1	-	ko04075; Environmental Information Processing; Signal transduction; Plant hormone signal transduction
i2_LQ_CO3Stem_c23387/f1p2/2488	0.85	9.89	10.87	8.06	K14497	PP2C	protein phosphatase 2C	3.1.3.16	ko04016; Environmental Information Processing; Signal transduction; MAPK signaling pathway - plant | ko04075; Environmental Information Processing; Signal transduction; Plant hormone signal transduction | ko04931; Human Diseases; Endocrine and metabolic diseases; Insulin resistance
i1_LQ_CO3Root_c3825/f1p0/1632	0	0	0	0.39	K14431	TGA	transcription factor TGA	-	ko04075; Environmental Information Processing; Signal transduction; Plant hormone signal transduction
i2_LQ_CO3Stem_c80094/f1p2/2414	1.37	1.44	0.43	0.94	K14484	IAA	auxin-responsive protein IAA	-	ko04075; Environmental Information Processing; Signal transduction; Plant hormone signal transduction
i2_LQ_CO3Stem_c83656/f1p2/2525	0.37	0.88	0.2	0	K14484	IAA	auxin-responsive protein IAA	-	ko04075; Environmental Information Processing; Signal transduction; Plant hormone signal transduction
i1_LQ_CO3Root_c34215/f1p0/1030	1.36	2	1.46	1.44	K14488	SAUR	SAUR family protein	-	ko04075; Environmental Information Processing; Signal transduction; Plant hormone signal transduction
i4_LQ_CO3Flo_c3344/f1p0/4525	0	0.21	0.22	0.24	K14515	EBF1_2	EIN3-binding F-box protein	-	ko04016; Environmental Information Processing; Signal transduction; MAPK signaling pathway - plant | ko04075; Environmental Information Processing; Signal transduction; Plant hormone signal transduction
i1_LQ_CO3Root_c40371/f1p0/1103	103.95	0	0	0	K14488	SAUR	SAUR family protein	-	ko04075; Environmental Information Processing; Signal transduction; Plant hormone signal transduction
i1_LQ_CO3Leaf_c22084/f1p1/1599	7.55	15.63	10.59	3.11	K14495	GID2, SLY1	F-box protein GID2	-	ko04075; Environmental Information Processing; Signal transduction; Plant hormone signal transduction
i2_LQ_CO3Root_c14142/f1p2/2393	0.76	1.15	0.55	0.42	K14431	TGA	transcription factor TGA	-	ko04075; Environmental Information Processing; Signal transduction; Plant hormone signal transduction
i2_LQ_CO3Flo_c20490/f1p3/2717	0	0	0	0	K14514	EIN3	ethylene-insensitive protein 3	-	ko04016; Environmental Information Processing; Signal transduction; MAPK signaling pathway - plant | ko04075; Environmental Information Processing; Signal transduction; Plant hormone signal transduction
i1_LQ_CO3Flo_c73774/f1p0/1072	0.41	3.5	0.85	18.82	K14497	PP2C	protein phosphatase 2C	3.1.3.16	ko04016; Environmental Information Processing; Signal transduction; MAPK signaling pathway - plant | ko04075; Environmental Information Processing; Signal transduction; Plant hormone signal transduction | ko04931; Human Diseases; Endocrine and metabolic diseases; Insulin resistance
i3_LQ_CO3Flo_c39110/f1p2/3843	0	0	0	0	K14509	ETR, ERS	ethylene receptor	2.7.13.-	ko04016; Environmental Information Processing; Signal transduction; MAPK signaling pathway - plant | ko04075; Environmental Information Processing; Signal transduction; Plant hormone signal transduction
i2_LQ_CO3Root_c18946/f1p0/2037	1.92	0	0	0	K14432	ABF	ABA responsive element binding factor	-	ko04075; Environmental Information Processing; Signal transduction; Plant hormone signal transduction
i2_LQ_CO3Stem_c20684/f1p0/2880	0	0	0	0	K13463	COI-1	coronatine-insensitive protein 1	-	ko04075; Environmental Information Processing; Signal transduction; Plant hormone signal transduction
i0_HQ_CO3Leaf_c19996/f2p0/648	1.16	15.72	36.15	6.75	K14488	SAUR	SAUR family protein	-	ko04075; Environmental Information Processing; Signal transduction; Plant hormone signal transduction
i2_LQ_CO3Flo_c45631/f1p2/2333	0	0	0	0.31	K14500	BSK	BR-signaling kinase	2.7.11.1	ko04075; Environmental Information Processing; Signal transduction; Plant hormone signal transduction
i4_LQ_CO3Flo_c11398/f1p6/4877	0	0	0	0.15	K14513	EIN2	ethylene-insensitive protein 2	-	ko04016; Environmental Information Processing; Signal transduction; MAPK signaling pathway - plant | ko04075; Environmental Information Processing; Signal transduction; Plant hormone signal transduction
i3_LQ_CO3Flo_c46243/f1p0/3199	0.89	0.33	0.12	1.03	K14490	AHP	histidine-containing phosphotransfer peotein	-	ko04075; Environmental Information Processing; Signal transduction; Plant hormone signal transduction
i3_LQ_CO3Flo_c21693/f1p0/3131	0.02	0	0	0.28	K14492	ARR-A	two-component response regulator ARR-A family	-	ko04075; Environmental Information Processing; Signal transduction; Plant hormone signal transduction
i4_LQ_CO3Root_c7063/f1p1/4728	0	0.15	0	0.14	K14498	SNRK2	serine/threonine-protein kinase SRK2	2.7.11.1	ko04016; Environmental Information Processing; Signal transduction; MAPK signaling pathway - plant | ko04075; Environmental Information Processing; Signal transduction; Plant hormone signal transduction
i1_LQ_CO3Flo_c4210/f1p1/1468	6.84	10.53	13.79	11.71	K13464	JAZ	jasmonate ZIM domain-containing protein	-	ko04075; Environmental Information Processing; Signal transduction; Plant hormone signal transduction
i2_HQ_CO3Stem_c18320/f2p2/2817	0	0.34	0	0	K14497	PP2C	protein phosphatase 2C	3.1.3.16	ko04016; Environmental Information Processing; Signal transduction; MAPK signaling pathway - plant | ko04075; Environmental Information Processing; Signal transduction; Plant hormone signal transduction | ko04931; Human Diseases; Endocrine and metabolic diseases; Insulin resistance
i1_LQ_CO3Root_c13691/f1p0/1244	3.61	0.88	0.98	0.12	K14488	SAUR	SAUR family protein	-	ko04075; Environmental Information Processing; Signal transduction; Plant hormone signal transduction
i1_HQ_CO3Flo_c44545/f2p2/1249	0	9.38	2.18	23.56	K14498	SNRK2	serine/threonine-protein kinase SRK2	2.7.11.1	ko04016; Environmental Information Processing; Signal transduction; MAPK signaling pathway - plant | ko04075; Environmental Information Processing; Signal transduction; Plant hormone signal transduction
i3_HQ_CO3Leaf_c850/f2p0/3668	0	0	0.83	4.07	K13422	MYC2	transcription factor MYC2	-	ko04016; Environmental Information Processing; Signal transduction; MAPK signaling pathway - plant | ko04075; Environmental Information Processing; Signal transduction; Plant hormone signal transduction
i5_LQ_CO3Leaf_c3854/f1p3/5246	0	0.4	0.19	0	K14513	EIN2	ethylene-insensitive protein 2	-	ko04016; Environmental Information Processing; Signal transduction; MAPK signaling pathway - plant | ko04075; Environmental Information Processing; Signal transduction; Plant hormone signal transduction
i1_LQ_CO3Root_c64802/f1p0/1248	7.35	0	0	0	K14487	GH3	auxin responsive GH3 gene family	-	ko04075; Environmental Information Processing; Signal transduction; Plant hormone signal transduction
i2_LQ_CO3Root_c10329/f1p0/2582	0	0.65	0.98	0	K14484	IAA	auxin-responsive protein IAA	-	ko04075; Environmental Information Processing; Signal transduction; Plant hormone signal transduction
i2_LQ_CO3Flo_c135769/f1p14/2793	3.3	2.87	3.91	0	K14497	PP2C	protein phosphatase 2C	3.1.3.16	ko04016; Environmental Information Processing; Signal transduction; MAPK signaling pathway - plant | ko04075; Environmental Information Processing; Signal transduction; Plant hormone signal transduction | ko04931; Human Diseases; Endocrine and metabolic diseases; Insulin resistance
i0_LQ_CO3Root_c13644/f1p2/825	244.71	0	0	0	K14488	SAUR	SAUR family protein	-	ko04075; Environmental Information Processing; Signal transduction; Plant hormone signal transduction
i2_LQ_CO3Stem_c3529/f1p6/2838	0.23	0.66	0.61	0.12	K14489	AHK2_3_4	arabidopsis histidine kinase 2/3/4 (cytokinin receptor)	2.7.13.3	ko04075; Environmental Information Processing; Signal transduction; Plant hormone signal transduction
i3_LQ_CO3Flo_c44438/f1p4/3388	0	0	0	0	K14491	ARR-B	two-component response regulator ARR-B family	-	ko04075; Environmental Information Processing; Signal transduction; Plant hormone signal transduction
i3_LQ_CO3Flo_c19701/f1p0/3518	0.65	0	0.25	0.15	K14508	NPR1	regulatory protein NPR1	-	ko04075; Environmental Information Processing; Signal transduction; Plant hormone signal transduction
i2_LQ_CO3Leaf_c19795/f1p1/2537	0	0	0	0.13	K14510	CTR1	serine/threonine-protein kinase CTR1	2.7.11.1	ko04016; Environmental Information Processing; Signal transduction; MAPK signaling pathway - plant | ko04075; Environmental Information Processing; Signal transduction; Plant hormone signal transduction
i2_HQ_CO3Flo_c148637/f3p0/2021	1.62	1.24	4.18	0	K14432	ABF	ABA responsive element binding factor	-	ko04075; Environmental Information Processing; Signal transduction; Plant hormone signal transduction
i4_HQ_CO3Stem_c15439/f3p0/4069	1.15	1.34	0	0.08	K13422	MYC2	transcription factor MYC2	-	ko04016; Environmental Information Processing; Signal transduction; MAPK signaling pathway - plant | ko04075; Environmental Information Processing; Signal transduction; Plant hormone signal transduction
i3_LQ_CO3Flo_c10085/f1p3/3575	0	0	0	0.41	K14497	PP2C	protein phosphatase 2C	3.1.3.16	ko04016; Environmental Information Processing; Signal transduction; MAPK signaling pathway - plant | ko04075; Environmental Information Processing; Signal transduction; Plant hormone signal transduction | ko04931; Human Diseases; Endocrine and metabolic diseases; Insulin resistance
i3_LQ_CO3Stem_c41267/f1p0/3207	0.3	1	0.69	0.36	K14484	IAA	auxin-responsive protein IAA	-	ko04075; Environmental Information Processing; Signal transduction; Plant hormone signal transduction
i1_LQ_CO3Root_c5489/f1p0/1224	4.41	3.32	1.93	2.29	K14492	ARR-A	two-component response regulator ARR-A family	-	ko04075; Environmental Information Processing; Signal transduction; Plant hormone signal transduction
i1_LQ_CO3Root_c12106/f1p0/1852	11.03	0	0	0	K14432	ABF	ABA responsive element binding factor	-	ko04075; Environmental Information Processing; Signal transduction; Plant hormone signal transduction
i2_LQ_CO3Root_c11225/f1p0/2553	1.57	0.18	0	0	K14431	TGA	transcription factor TGA	-	ko04075; Environmental Information Processing; Signal transduction; Plant hormone signal transduction
i5_LQ_CO3Stem_c8388/f1p1/5263	0.05	0.51	0.7	2	K14510	CTR1	serine/threonine-protein kinase CTR1	2.7.11.1	ko04016; Environmental Information Processing; Signal transduction; MAPK signaling pathway - plant | ko04075; Environmental Information Processing; Signal transduction; Plant hormone signal transduction
i2_HQ_CO3Leaf_c5434/f2p1/2669	7.93	31.84	32.3	21.4	K13464	JAZ	jasmonate ZIM domain-containing protein	-	ko04075; Environmental Information Processing; Signal transduction; Plant hormone signal transduction
i2_LQ_CO3Leaf_c14880/f1p0/2869	0.42	0.64	0.65	0.18	K13463	COI-1	coronatine-insensitive protein 1	-	ko04075; Environmental Information Processing; Signal transduction; Plant hormone signal transduction
i1_HQ_CO3Leaf_c1396/f3p0/1129	2.97	0	5.84	0	K14496	PYL	abscisic acid receptor PYR/PYL family	-	ko04016; Environmental Information Processing; Signal transduction; MAPK signaling pathway - plant | ko04075; Environmental Information Processing; Signal transduction; Plant hormone signal transduction
i5_LQ_CO3Stem_c8679/f1p0/5025	0	0.46	0	0.25	K13946	AUX1, LAX	auxin influx carrier (AUX1 LAX family)	-	ko04075; Environmental Information Processing; Signal transduction; Plant hormone signal transduction
i1_LQ_CO3Flo_c26820/f1p0/1351	0.6	0.41	0.84	0.23	K13464	JAZ	jasmonate ZIM domain-containing protein	-	ko04075; Environmental Information Processing; Signal transduction; Plant hormone signal transduction
i0_LQ_CO3Root_c70232/f1p0/447	1.64	0	0	13.66	K13464	JAZ	jasmonate ZIM domain-containing protein	-	ko04075; Environmental Information Processing; Signal transduction; Plant hormone signal transduction
i3_LQ_CO3Stem_c25207/f1p0/3185	0.07	0.31	0.11	0.23	K14509	ETR, ERS	ethylene receptor	2.7.13.-	ko04016; Environmental Information Processing; Signal transduction; MAPK signaling pathway - plant | ko04075; Environmental Information Processing; Signal transduction; Plant hormone signal transduction
i3_LQ_CO3Flo_c23735/f1p0/3239	0.17	0	0	0.63	K14515	EBF1_2	EIN3-binding F-box protein	-	ko04016; Environmental Information Processing; Signal transduction; MAPK signaling pathway - plant | ko04075; Environmental Information Processing; Signal transduction; Plant hormone signal transduction
i2_LQ_CO3Stem_c27362/f1p1/2991	0	0.91	0.35	0	K14484	IAA	auxin-responsive protein IAA	-	ko04075; Environmental Information Processing; Signal transduction; Plant hormone signal transduction
i3_HQ_CO3Stem_c23880/f2p0/3137	0	0.4	1.55	0	K14491	ARR-B	two-component response regulator ARR-B family	-	ko04075; Environmental Information Processing; Signal transduction; Plant hormone signal transduction
i1_LQ_CO3Leaf_c37183/f1p0/1120	19.34	8.4	9.63	0	K14496	PYL	abscisic acid receptor PYR/PYL family	-	ko04016; Environmental Information Processing; Signal transduction; MAPK signaling pathway - plant | ko04075; Environmental Information Processing; Signal transduction; Plant hormone signal transduction
i3_LQ_CO3Stem_c24838/f1p0/3142	0	0.41	0	0.06	K14508	NPR1	regulatory protein NPR1	-	ko04075; Environmental Information Processing; Signal transduction; Plant hormone signal transduction
i2_LQ_CO3Flo_c58047/f1p1/2473	0	0.55	0.29	0.12	K14500	BSK	BR-signaling kinase	2.7.11.1	ko04075; Environmental Information Processing; Signal transduction; Plant hormone signal transduction
i1_LQ_CO3Leaf_c28538/f1p0/1085	0	1.21	0.66	0	K14484	IAA	auxin-responsive protein IAA	-	ko04075; Environmental Information Processing; Signal transduction; Plant hormone signal transduction
i2_LQ_CO3Leaf_c14739/f1p0/2608	0	0	0	0	K13463	COI-1	coronatine-insensitive protein 1	-	ko04075; Environmental Information Processing; Signal transduction; Plant hormone signal transduction
i3_LQ_CO3Root_c1730/f1p0/3885	0	0	0	0	K14486	K14486, ARF	auxin response factor	-	ko04075; Environmental Information Processing; Signal transduction; Plant hormone signal transduction
i1_LQ_CO3Root_c21190/f1p2/1123	0.42	1.66	2.81	0.2	K14494	DELLA	DELLA protein	-	ko04075; Environmental Information Processing; Signal transduction; Plant hormone signal transduction
i3_LQ_CO3Flo_c5676/f1p0/3639	0	0	0.19	0	K14509	ETR, ERS	ethylene receptor	2.7.13.-	ko04016; Environmental Information Processing; Signal transduction; MAPK signaling pathway - plant | ko04075; Environmental Information Processing; Signal transduction; Plant hormone signal transduction
i3_LQ_CO3Flo_c12948/f1p31/3823	0.25	0.34	0.06	0	K14510	CTR1	serine/threonine-protein kinase CTR1	2.7.11.1	ko04016; Environmental Information Processing; Signal transduction; MAPK signaling pathway - plant | ko04075; Environmental Information Processing; Signal transduction; Plant hormone signal transduction
i2_LQ_CO3Root_c18829/f1p0/2251	138.43	0	0	0	K13422	MYC2	transcription factor MYC2	-	ko04016; Environmental Information Processing; Signal transduction; MAPK signaling pathway - plant | ko04075; Environmental Information Processing; Signal transduction; Plant hormone signal transduction
i2_LQ_CO3Root_c2709/f1p3/2299	0.05	0	0	0	K14500	BSK	BR-signaling kinase	2.7.11.1	ko04075; Environmental Information Processing; Signal transduction; Plant hormone signal transduction
i1_LQ_CO3Leaf_c11069/f1p0/1889	0	3.58	1.02	0	K13946	AUX1, LAX	auxin influx carrier (AUX1 LAX family)	-	ko04075; Environmental Information Processing; Signal transduction; Plant hormone signal transduction
i1_LQ_CO3Flo_c31447/f1p0/1112	2.44	1.17	1.66	148.26	K14504	TCH4	xyloglucan:xyloglucosyl transferase TCH4	2.4.1.207	ko04075; Environmental Information Processing; Signal transduction; Plant hormone signal transduction
i3_LQ_CO3Stem_c28193/f1p19/3850	0	0	0.37	0.2	K14509	ETR, ERS	ethylene receptor	2.7.13.-	ko04016; Environmental Information Processing; Signal transduction; MAPK signaling pathway - plant | ko04075; Environmental Information Processing; Signal transduction; Plant hormone signal transduction
i3_HQ_CO3Flo_c18705/f3p0/3937	0.61	0.53	0.17	1.83	K14490	AHP	histidine-containing phosphotransfer peotein	-	ko04075; Environmental Information Processing; Signal transduction; Plant hormone signal transduction
i2_HQ_CO3Stem_c94921/f10p3/2237	5.32	1.37	0	0	K14500	BSK	BR-signaling kinase	2.7.11.1	ko04075; Environmental Information Processing; Signal transduction; Plant hormone signal transduction
i1_LQ_CO3Root_c70880/f1p1/1529	0	0	0	0	K14486	K14486, ARF	auxin response factor	-	ko04075; Environmental Information Processing; Signal transduction; Plant hormone signal transduction
i2_LQ_CO3Flo_c58135/f1p0/2298	15.52	2.27	1.29	1.66	K14431	TGA	transcription factor TGA	-	ko04075; Environmental Information Processing; Signal transduction; Plant hormone signal transduction
i1_LQ_CO3Root_c61978/f1p1/1191	0	0	0	0	K14484	IAA	auxin-responsive protein IAA	-	ko04075; Environmental Information Processing; Signal transduction; Plant hormone signal transduction
i3_LQ_CO3Stem_c53507/f1p2/3015	1.95	7.15	5.74	4.28	K14497	PP2C	protein phosphatase 2C	3.1.3.16	ko04016; Environmental Information Processing; Signal transduction; MAPK signaling pathway - plant | ko04075; Environmental Information Processing; Signal transduction; Plant hormone signal transduction | ko04931; Human Diseases; Endocrine and metabolic diseases; Insulin resistance
i4_LQ_CO3Root_c8015/f1p0/4137	0	0	0	0	K14491	ARR-B	two-component response regulator ARR-B family	-	ko04075; Environmental Information Processing; Signal transduction; Plant hormone signal transduction
i4_LQ_CO3Flo_c24254/f1p0/4124	0	0.04	0.08	0.98	K14509	ETR, ERS	ethylene receptor	2.7.13.-	ko04016; Environmental Information Processing; Signal transduction; MAPK signaling pathway - plant | ko04075; Environmental Information Processing; Signal transduction; Plant hormone signal transduction
i4_LQ_CO3Root_c8096/f1p1/4110	1.14	0.01	0	0	K14486	K14486, ARF	auxin response factor	-	ko04075; Environmental Information Processing; Signal transduction; Plant hormone signal transduction
i3_LQ_CO3Stem_c20012/f1p1/3958	0	0.54	0.76	0	K14497	PP2C	protein phosphatase 2C	3.1.3.16	ko04016; Environmental Information Processing; Signal transduction; MAPK signaling pathway - plant | ko04075; Environmental Information Processing; Signal transduction; Plant hormone signal transduction | ko04931; Human Diseases; Endocrine and metabolic diseases; Insulin resistance
i1_HQ_CO3Leaf_c45988/f5p4/1501	71.95	53.29	48.71	18.38	K14496	PYL	abscisic acid receptor PYR/PYL family	-	ko04016; Environmental Information Processing; Signal transduction; MAPK signaling pathway - plant | ko04075; Environmental Information Processing; Signal transduction; Plant hormone signal transduction
i3_LQ_CO3Root_c2877/f1p0/3787	6.43	0	0	0	K14486	K14486, ARF	auxin response factor	-	ko04075; Environmental Information Processing; Signal transduction; Plant hormone signal transduction
i1_LQ_CO3Leaf_c29320/f1p0/1508	0	0	0	6.66	K13464	JAZ	jasmonate ZIM domain-containing protein	-	ko04075; Environmental Information Processing; Signal transduction; Plant hormone signal transduction
i5_LQ_CO3Root_c1719/f1p0/5178	0	0	0	0	K14513	EIN2	ethylene-insensitive protein 2	-	ko04016; Environmental Information Processing; Signal transduction; MAPK signaling pathway - plant | ko04075; Environmental Information Processing; Signal transduction; Plant hormone signal transduction
i1_LQ_CO3Flo_c64112/f1p0/1872	0	0.12	0	1.5	K13464	JAZ	jasmonate ZIM domain-containing protein	-	ko04075; Environmental Information Processing; Signal transduction; Plant hormone signal transduction
i2_LQ_CO3Stem_c66296/f1p0/2535	0	0.04	0	0	K14500	BSK	BR-signaling kinase	2.7.11.1	ko04075; Environmental Information Processing; Signal transduction; Plant hormone signal transduction
i2_LQ_CO3Leaf_c21227/f1p3/2333	0.53	2.2	0	0	K14431	TGA	transcription factor TGA	-	ko04075; Environmental Information Processing; Signal transduction; Plant hormone signal transduction
i4_LQ_CO3Flo_c26509/f1p0/4950	0	0	0	0	K13946	AUX1, LAX	auxin influx carrier (AUX1 LAX family)	-	ko04075; Environmental Information Processing; Signal transduction; Plant hormone signal transduction
i1_LQ_CO3Root_c42463/f1p5/2032	0	0	0	0	K14500	BSK	BR-signaling kinase	2.7.11.1	ko04075; Environmental Information Processing; Signal transduction; Plant hormone signal transduction
i1_LQ_CO3Root_c20863/f1p2/1487	0	0	0	0	K14514	EIN3	ethylene-insensitive protein 3	-	ko04016; Environmental Information Processing; Signal transduction; MAPK signaling pathway - plant | ko04075; Environmental Information Processing; Signal transduction; Plant hormone signal transduction
i1_LQ_CO3Root_c34729/f1p1/1046	1.32	4.08	2.69	2.63	K14490	AHP	histidine-containing phosphotransfer peotein	-	ko04075; Environmental Information Processing; Signal transduction; Plant hormone signal transduction
i1_LQ_CO3Flo_c19965/f1p2/1263	1.22	5.06	0.88	319.67	K14504	TCH4	xyloglucan:xyloglucosyl transferase TCH4	2.4.1.207	ko04075; Environmental Information Processing; Signal transduction; Plant hormone signal transduction
i2_LQ_CO3Stem_c63377/f1p1/2955	0	0	0	0	K14491	ARR-B	two-component response regulator ARR-B family	-	ko04075; Environmental Information Processing; Signal transduction; Plant hormone signal transduction
i1_LQ_CO3Root_c30971/f1p0/1576	0	0	0	0.08	K14498	SNRK2	serine/threonine-protein kinase SRK2	2.7.11.1	ko04016; Environmental Information Processing; Signal transduction; MAPK signaling pathway - plant | ko04075; Environmental Information Processing; Signal transduction; Plant hormone signal transduction
i2_HQ_CO3Root_c18058/f14p0/2900	28.8	58.94	48.15	5.68	K13463	COI-1	coronatine-insensitive protein 1	-	ko04075; Environmental Information Processing; Signal transduction; Plant hormone signal transduction
i4_LQ_CO3Flo_c22326/f1p0/4248	0.08	0.13	0.06	0.42	K14491	ARR-B	two-component response regulator ARR-B family	-	ko04075; Environmental Information Processing; Signal transduction; Plant hormone signal transduction
i0_LQ_CO3Flo_c13803/f1p2/887	0	0	0.72	0.72	K14486	K14486, ARF	auxin response factor	-	ko04075; Environmental Information Processing; Signal transduction; Plant hormone signal transduction
i1_LQ_CO3Root_c7557/f1p3/1708	0.47	0	0.41	2.34	K14497	PP2C	protein phosphatase 2C	3.1.3.16	ko04016; Environmental Information Processing; Signal transduction; MAPK signaling pathway - plant | ko04075; Environmental Information Processing; Signal transduction; Plant hormone signal transduction | ko04931; Human Diseases; Endocrine and metabolic diseases; Insulin resistance
i1_LQ_CO3Root_c27084/f1p0/1717	1.11	0	0	0.02	K14487	GH3	auxin responsive GH3 gene family	-	ko04075; Environmental Information Processing; Signal transduction; Plant hormone signal transduction
i2_LQ_CO3Flo_c146087/f1p0/2641	1.68	0.89	0.25	1.01	K13449	PR1	pathogenesis-related protein 1	-	ko04016; Environmental Information Processing; Signal transduction; MAPK signaling pathway - plant | ko04075; Environmental Information Processing; Signal transduction; Plant hormone signal transduction | ko04626; Organismal Systems; Environmental adaptation; Plant-pathogen interaction
i3_LQ_CO3Flo_c14814/f1p2/3025	0.26	0.25	0.15	0.09	K14500	BSK	BR-signaling kinase	2.7.11.1	ko04075; Environmental Information Processing; Signal transduction; Plant hormone signal transduction
i3_LQ_CO3Root_c3078/f1p0/3694	5.62	5.4	5.67	4.8	K14491	ARR-B	two-component response regulator ARR-B family	-	ko04075; Environmental Information Processing; Signal transduction; Plant hormone signal transduction
i1_LQ_CO3Stem_c30301/f1p0/1294	0	0	0	0	K14496	PYL	abscisic acid receptor PYR/PYL family	-	ko04016; Environmental Information Processing; Signal transduction; MAPK signaling pathway - plant | ko04075; Environmental Information Processing; Signal transduction; Plant hormone signal transduction
i1_LQ_CO3Root_c73073/f1p0/1600	43.95	0	0	0	K14484	IAA	auxin-responsive protein IAA	-	ko04075; Environmental Information Processing; Signal transduction; Plant hormone signal transduction
i4_LQ_CO3Root_c7965/f1p3/4337	0.02	0	0	0	K14510	CTR1	serine/threonine-protein kinase CTR1	2.7.11.1	ko04016; Environmental Information Processing; Signal transduction; MAPK signaling pathway - plant | ko04075; Environmental Information Processing; Signal transduction; Plant hormone signal transduction
i2_LQ_CO3Stem_c45595/f1p2/2478	10.02	17.69	12.33	8.14	K14484	IAA	auxin-responsive protein IAA	-	ko04075; Environmental Information Processing; Signal transduction; Plant hormone signal transduction
i3_LQ_CO3Stem_c38030/f1p0/3171	0.05	0.34	0.16	0	K14494	DELLA	DELLA protein	-	ko04075; Environmental Information Processing; Signal transduction; Plant hormone signal transduction
i3_LQ_CO3Stem_c51762/f1p0/3022	0	0.07	0.1	0	K14508	NPR1	regulatory protein NPR1	-	ko04075; Environmental Information Processing; Signal transduction; Plant hormone signal transduction
i3_HQ_CO3Root_c385/f2p5/3563	5.02	1.07	0	0	K13422	MYC2	transcription factor MYC2	-	ko04016; Environmental Information Processing; Signal transduction; MAPK signaling pathway - plant | ko04075; Environmental Information Processing; Signal transduction; Plant hormone signal transduction
i1_LQ_CO3Flo_c9450/f1p0/1763	0.29	0.17	0.12	1.43	K14500	BSK	BR-signaling kinase	2.7.11.1	ko04075; Environmental Information Processing; Signal transduction; Plant hormone signal transduction
i2_LQ_CO3Root_c8427/f1p0/2434	0.31	0	0	0	K14506	JAR1	jasmonic acid-amino synthetase	-	ko04075; Environmental Information Processing; Signal transduction; Plant hormone signal transduction
i2_HQ_CO3Stem_c3098/f4p0/2689	13.16	20.46	15.04	19.68	K14432	ABF	ABA responsive element binding factor	-	ko04075; Environmental Information Processing; Signal transduction; Plant hormone signal transduction
i1_LQ_CO3Root_c85940/f1p1/1770	0.1	1.18	1.82	0.45	K14491	ARR-B	two-component response regulator ARR-B family	-	ko04075; Environmental Information Processing; Signal transduction; Plant hormone signal transduction
i5_LQ_CO3Stem_c4167/f1p0/5807	0.02	0.08	0	0	K13463	COI-1	coronatine-insensitive protein 1	-	ko04075; Environmental Information Processing; Signal transduction; Plant hormone signal transduction
i0_LQ_CO3Root_c23926/f1p0/366	4.12	9.61	0.4	0	K14484	IAA	auxin-responsive protein IAA	-	ko04075; Environmental Information Processing; Signal transduction; Plant hormone signal transduction
i4_LQ_CO3Flo_c24161/f1p2/4684	0.08	1.17	1.33	0.19	K14513	EIN2	ethylene-insensitive protein 2	-	ko04016; Environmental Information Processing; Signal transduction; MAPK signaling pathway - plant | ko04075; Environmental Information Processing; Signal transduction; Plant hormone signal transduction
i2_LQ_CO3Flo_c86340/f1p4/2690	0.31	0.21	0.22	1.02	K14506	JAR1	jasmonic acid-amino synthetase	-	ko04075; Environmental Information Processing; Signal transduction; Plant hormone signal transduction
i4_LQ_CO3Stem_c8727/f1p1/4461	0	0.01	0	0	K14500	BSK	BR-signaling kinase	2.7.11.1	ko04075; Environmental Information Processing; Signal transduction; Plant hormone signal transduction
i1_LQ_CO3Flo_c30306/f1p0/1117	0	0.08	0.24	0.18	K14487	GH3	auxin responsive GH3 gene family	-	ko04075; Environmental Information Processing; Signal transduction; Plant hormone signal transduction
i2_LQ_CO3Flo_c82758/f1p1/2479	0	0.07	0	0	K14491	ARR-B	two-component response regulator ARR-B family	-	ko04075; Environmental Information Processing; Signal transduction; Plant hormone signal transduction
i3_LQ_CO3Stem_c5714/f1p6/3137	0	0	0	0	K14513	EIN2	ethylene-insensitive protein 2	-	ko04016; Environmental Information Processing; Signal transduction; MAPK signaling pathway - plant | ko04075; Environmental Information Processing; Signal transduction; Plant hormone signal transduction
i1_LQ_CO3Flo_c61231/f1p0/1955	0.77	1.75	1.9	1.39	K14498	SNRK2	serine/threonine-protein kinase SRK2	2.7.11.1	ko04016; Environmental Information Processing; Signal transduction; MAPK signaling pathway - plant | ko04075; Environmental Information Processing; Signal transduction; Plant hormone signal transduction
i0_LQ_CO3Root_c25673/f1p3/876	0.32	2.15	0.97	0	K14484	IAA	auxin-responsive protein IAA	-	ko04075; Environmental Information Processing; Signal transduction; Plant hormone signal transduction
i5_LQ_CO3Flo_c7181/f1p0/5395	0	0	0.04	0.21	K13946	AUX1, LAX	auxin influx carrier (AUX1 LAX family)	-	ko04075; Environmental Information Processing; Signal transduction; Plant hormone signal transduction
i3_LQ_CO3Root_c3714/f1p1/3826	0	0	0.01	0	K14513	EIN2	ethylene-insensitive protein 2	-	ko04016; Environmental Information Processing; Signal transduction; MAPK signaling pathway - plant | ko04075; Environmental Information Processing; Signal transduction; Plant hormone signal transduction
i3_LQ_CO3Root_c1848/f1p0/3845	1.08	1.85	1.18	0	K14489	AHK2_3_4	arabidopsis histidine kinase 2/3/4 (cytokinin receptor)	2.7.13.3	ko04075; Environmental Information Processing; Signal transduction; Plant hormone signal transduction
i2_LQ_CO3Root_c11846/f1p1/2271	0	0.14	0.24	0	K14431	TGA	transcription factor TGA	-	ko04075; Environmental Information Processing; Signal transduction; Plant hormone signal transduction
i4_LQ_CO3Root_c8214/f1p0/4358	0.29	0.03	0.21	0	K14498	SNRK2	serine/threonine-protein kinase SRK2	2.7.11.1	ko04016; Environmental Information Processing; Signal transduction; MAPK signaling pathway - plant | ko04075; Environmental Information Processing; Signal transduction; Plant hormone signal transduction
i2_LQ_CO3Stem_c21176/f1p3/2696	0	0	0.08	0	K14484	IAA	auxin-responsive protein IAA	-	ko04075; Environmental Information Processing; Signal transduction; Plant hormone signal transduction
i3_LQ_CO3Stem_c26761/f1p0/3141	0.34	1.75	0.93	0.47	K14431	TGA	transcription factor TGA	-	ko04075; Environmental Information Processing; Signal transduction; Plant hormone signal transduction
i0_LQ_CO3Root_c79800/f1p0/827	0.11	0	0	0	K13449	PR1	pathogenesis-related protein 1	-	ko04016; Environmental Information Processing; Signal transduction; MAPK signaling pathway - plant | ko04075; Environmental Information Processing; Signal transduction; Plant hormone signal transduction | ko04626; Organismal Systems; Environmental adaptation; Plant-pathogen interaction
i1_LQ_CO3Root_c71889/f1p0/1074	5.57	0	0	0	K14498	SNRK2	serine/threonine-protein kinase SRK2	2.7.11.1	ko04016; Environmental Information Processing; Signal transduction; MAPK signaling pathway - plant | ko04075; Environmental Information Processing; Signal transduction; Plant hormone signal transduction
i2_LQ_CO3Leaf_c11272/f1p0/2453	5.5	6.49	4.39	2.66	K14431	TGA	transcription factor TGA	-	ko04075; Environmental Information Processing; Signal transduction; Plant hormone signal transduction
i1_HQ_CO3Flo_c17461/f6p0/1815	2.08	2.59	0.4	4.94	K14498	SNRK2	serine/threonine-protein kinase SRK2	2.7.11.1	ko04016; Environmental Information Processing; Signal transduction; MAPK signaling pathway - plant | ko04075; Environmental Information Processing; Signal transduction; Plant hormone signal transduction
i1_LQ_CO3Flo_c38319/f1p39/1236	0	0	0	50.29	K14504	TCH4	xyloglucan:xyloglucosyl transferase TCH4	2.4.1.207	ko04075; Environmental Information Processing; Signal transduction; Plant hormone signal transduction
i2_LQ_CO3Flo_c165781/f1p1/2695	1.21	0.26	0.62	2.3	K14500	BSK	BR-signaling kinase	2.7.11.1	ko04075; Environmental Information Processing; Signal transduction; Plant hormone signal transduction
i2_LQ_CO3Stem_c32177/f1p0/2103	0	0	0	0	K14500	BSK	BR-signaling kinase	2.7.11.1	ko04075; Environmental Information Processing; Signal transduction; Plant hormone signal transduction
i2_LQ_CO3Flo_c136198/f1p1/2160	0	0.29	0.3	0	K14431	TGA	transcription factor TGA	-	ko04075; Environmental Information Processing; Signal transduction; Plant hormone signal transduction
i5_LQ_CO3Stem_c7601/f1p3/5032	0	0	0	0	K13946	AUX1, LAX	auxin influx carrier (AUX1 LAX family)	-	ko04075; Environmental Information Processing; Signal transduction; Plant hormone signal transduction
i4_LQ_CO3Root_c8274/f1p0/4140	0.07	0	0	0	K14489	AHK2_3_4	arabidopsis histidine kinase 2/3/4 (cytokinin receptor)	2.7.13.3	ko04075; Environmental Information Processing; Signal transduction; Plant hormone signal transduction
i3_LQ_CO3Stem_c8860/f1p0/3322	10.19	16.56	11.92	20.05	K14491	ARR-B	two-component response regulator ARR-B family	-	ko04075; Environmental Information Processing; Signal transduction; Plant hormone signal transduction
i2_HQ_CO3Stem_c2633/f8p2/2434	0	0	0	0	K14506	JAR1	jasmonic acid-amino synthetase	-	ko04075; Environmental Information Processing; Signal transduction; Plant hormone signal transduction
i2_HQ_CO3Flo_c64319/f2p3/2937	0	0.27	0	0	K14509	ETR, ERS	ethylene receptor	2.7.13.-	ko04016; Environmental Information Processing; Signal transduction; MAPK signaling pathway - plant | ko04075; Environmental Information Processing; Signal transduction; Plant hormone signal transduction
i2_HQ_CO3Flo_c6407/f3p1/2529	0	0	0.45	0.27	K14494	DELLA	DELLA protein	-	ko04075; Environmental Information Processing; Signal transduction; Plant hormone signal transduction
i4_LQ_CO3Flo_c6421/f1p2/4134	0	0	0	0	K14510	CTR1	serine/threonine-protein kinase CTR1	2.7.11.1	ko04016; Environmental Information Processing; Signal transduction; MAPK signaling pathway - plant | ko04075; Environmental Information Processing; Signal transduction; Plant hormone signal transduction
i3_LQ_CO3Stem_c4600/f1p0/3205	0.74	0.34	0.19	2.83	K14508	NPR1	regulatory protein NPR1	-	ko04075; Environmental Information Processing; Signal transduction; Plant hormone signal transduction
i1_LQ_CO3Root_c63568/f1p0/1650	28.88	0	0	0	K14503	BZR1_2	brassinosteroid resistant 1/2	-	ko04075; Environmental Information Processing; Signal transduction; Plant hormone signal transduction
i2_LQ_CO3Root_c15803/f1p0/2517	0	0	0	0	K14515	EBF1_2	EIN3-binding F-box protein	-	ko04016; Environmental Information Processing; Signal transduction; MAPK signaling pathway - plant | ko04075; Environmental Information Processing; Signal transduction; Plant hormone signal transduction
i2_LQ_CO3Stem_c39498/f1p5/2282	0.35	0.2	0.07	0.19	K14509	ETR, ERS	ethylene receptor	2.7.13.-	ko04016; Environmental Information Processing; Signal transduction; MAPK signaling pathway - plant | ko04075; Environmental Information Processing; Signal transduction; Plant hormone signal transduction
i1_LQ_CO3Root_c91562/f1p3/1714	60.7	0	0	0	K14484	IAA	auxin-responsive protein IAA	-	ko04075; Environmental Information Processing; Signal transduction; Plant hormone signal transduction
i1_LQ_CO3Root_c87295/f1p0/1669	27.91	0	0	0	K14497	PP2C	protein phosphatase 2C	3.1.3.16	ko04016; Environmental Information Processing; Signal transduction; MAPK signaling pathway - plant | ko04075; Environmental Information Processing; Signal transduction; Plant hormone signal transduction | ko04931; Human Diseases; Endocrine and metabolic diseases; Insulin resistance
i2_LQ_CO3Stem_c40932/f1p1/2718	1.44	1.43	2.77	1.17	K14484	IAA	auxin-responsive protein IAA	-	ko04075; Environmental Information Processing; Signal transduction; Plant hormone signal transduction
i1_LQ_CO3Flo_c80522/f1p0/1534	0	0	0	0	K13946	AUX1, LAX	auxin influx carrier (AUX1 LAX family)	-	ko04075; Environmental Information Processing; Signal transduction; Plant hormone signal transduction
i0_LQ_CO3Root_c71645/f1p0/855	0	0.26	0.3	0	K14490	AHP	histidine-containing phosphotransfer peotein	-	ko04075; Environmental Information Processing; Signal transduction; Plant hormone signal transduction
i1_LQ_CO3Flo_c14660/f1p0/1087	0.3	0.52	0.55	162.54	K14504	TCH4	xyloglucan:xyloglucosyl transferase TCH4	2.4.1.207	ko04075; Environmental Information Processing; Signal transduction; Plant hormone signal transduction
i3_LQ_CO3Flo_c59638/f1p1/3531	0	0	0	1.86	K14497	PP2C	protein phosphatase 2C	3.1.3.16	ko04016; Environmental Information Processing; Signal transduction; MAPK signaling pathway - plant | ko04075; Environmental Information Processing; Signal transduction; Plant hormone signal transduction | ko04931; Human Diseases; Endocrine and metabolic diseases; Insulin resistance
i3_HQ_CO3Stem_c57101/f17p22/3191	6.97	12.22	11.38	10.85	K14508	NPR1	regulatory protein NPR1	-	ko04075; Environmental Information Processing; Signal transduction; Plant hormone signal transduction
i2_LQ_CO3Root_c5546/f1p67/2314	1.81	0	0	0	K14500	BSK	BR-signaling kinase	2.7.11.1	ko04075; Environmental Information Processing; Signal transduction; Plant hormone signal transduction
i3_LQ_CO3Stem_c40918/f1p0/3487	0	0	1.1	0.48	K14509	ETR, ERS	ethylene receptor	2.7.13.-	ko04016; Environmental Information Processing; Signal transduction; MAPK signaling pathway - plant | ko04075; Environmental Information Processing; Signal transduction; Plant hormone signal transduction
i3_LQ_CO3Flo_c20813/f1p1/3441	0	0.21	0.19	0.76	K14497	PP2C	protein phosphatase 2C	3.1.3.16	ko04016; Environmental Information Processing; Signal transduction; MAPK signaling pathway - plant | ko04075; Environmental Information Processing; Signal transduction; Plant hormone signal transduction | ko04931; Human Diseases; Endocrine and metabolic diseases; Insulin resistance
i2_LQ_CO3Stem_c15790/f1p1/2098	1.29	5.4	4.27	0.22	K14508	NPR1	regulatory protein NPR1	-	ko04075; Environmental Information Processing; Signal transduction; Plant hormone signal transduction
i1_HQ_CO3Leaf_c25804/f2p0/1359	12.48	15.47	12.64	4.12	K14496	PYL	abscisic acid receptor PYR/PYL family	-	ko04016; Environmental Information Processing; Signal transduction; MAPK signaling pathway - plant | ko04075; Environmental Information Processing; Signal transduction; Plant hormone signal transduction
i4_HQ_CO3Flo_c16833/f2p0/4187	0.36	0.14	1.32	1.41	K13415	BRI1	protein brassinosteroid insensitive 1 [EC:2.7.10.1 2.7.11.1]	2.7.10.1,2.7.11.1	ko04075; Environmental Information Processing; Signal transduction; Plant hormone signal transduction
i3_HQ_CO3Flo_c5357/f2p0/3297	0	0	1.96	0	K12126	PIF3	phytochrome-interacting factor 3	-	ko04075; Environmental Information Processing; Signal transduction; Plant hormone signal transduction | ko04712; Organismal Systems; Environmental adaptation; Circadian rhythm - plant
i2_HQ_CO3Stem_c7404/f2p0/2673	2.4	3.22	3.82	0.39	K13463	COI-1	coronatine-insensitive protein 1	-	ko04075; Environmental Information Processing; Signal transduction; Plant hormone signal transduction
i3_LQ_CO3Flo_c42170/f1p0/3830	2.07	4.79	4.54	3.09	K14491	ARR-B	two-component response regulator ARR-B family	-	ko04075; Environmental Information Processing; Signal transduction; Plant hormone signal transduction
i3_LQ_CO3Stem_c28413/f1p0/3505	0.08	0.26	0.14	0.08	K14484	IAA	auxin-responsive protein IAA	-	ko04075; Environmental Information Processing; Signal transduction; Plant hormone signal transduction
i1_LQ_CO3Leaf_c25233/f1p3/1340	0	0	0	0	K14500	BSK	BR-signaling kinase	2.7.11.1	ko04075; Environmental Information Processing; Signal transduction; Plant hormone signal transduction
i3_LQ_CO3Root_c4490/f1p0/3027	2.01	0	0	0	K14431	TGA	transcription factor TGA	-	ko04075; Environmental Information Processing; Signal transduction; Plant hormone signal transduction
i1_LQ_CO3Flo_c44305/f1p0/1411	0	0	0	0	K14497	PP2C	protein phosphatase 2C	3.1.3.16	ko04016; Environmental Information Processing; Signal transduction; MAPK signaling pathway - plant | ko04075; Environmental Information Processing; Signal transduction; Plant hormone signal transduction | ko04931; Human Diseases; Endocrine and metabolic diseases; Insulin resistance
i1_LQ_CO3Stem_c11186/f1p0/1750	2.29	20.35	12.57	1.22	K14508	NPR1	regulatory protein NPR1	-	ko04075; Environmental Information Processing; Signal transduction; Plant hormone signal transduction
i2_HQ_CO3Leaf_c25435/f2p2/2937	2.59	4.22	2.26	1.46	K13463	COI-1	coronatine-insensitive protein 1	-	ko04075; Environmental Information Processing; Signal transduction; Plant hormone signal transduction
i2_HQ_CO3Stem_c4452/f2p1/2708	0.54	0.02	0.34	0.82	K14497	PP2C	protein phosphatase 2C	3.1.3.16	ko04016; Environmental Information Processing; Signal transduction; MAPK signaling pathway - plant | ko04075; Environmental Information Processing; Signal transduction; Plant hormone signal transduction | ko04931; Human Diseases; Endocrine and metabolic diseases; Insulin resistance
i1_LQ_CO3Flo_c11121/f1p37/1825	0.1	0	0.04	1.02	K14431	TGA	transcription factor TGA	-	ko04075; Environmental Information Processing; Signal transduction; Plant hormone signal transduction
i2_LQ_CO3Root_c14642/f1p0/2159	15.62	0	0	0	K14500	BSK	BR-signaling kinase	2.7.11.1	ko04075; Environmental Information Processing; Signal transduction; Plant hormone signal transduction
i4_LQ_CO3Stem_c6727/f1p0/4160	0	0	0	0	K14489	AHK2_3_4	arabidopsis histidine kinase 2/3/4 (cytokinin receptor)	2.7.13.3	ko04075; Environmental Information Processing; Signal transduction; Plant hormone signal transduction
i1_HQ_CO3Stem_c2707/f4p0/1606	2.82	43.8	66.41	40.66	K14497	PP2C	protein phosphatase 2C	3.1.3.16	ko04016; Environmental Information Processing; Signal transduction; MAPK signaling pathway - plant | ko04075; Environmental Information Processing; Signal transduction; Plant hormone signal transduction | ko04931; Human Diseases; Endocrine and metabolic diseases; Insulin resistance
i3_HQ_CO3Stem_c62664/f6p7/3788	3.61	7.94	4.9	4.41	K14497	PP2C	protein phosphatase 2C	3.1.3.16	ko04016; Environmental Information Processing; Signal transduction; MAPK signaling pathway - plant | ko04075; Environmental Information Processing; Signal transduction; Plant hormone signal transduction | ko04931; Human Diseases; Endocrine and metabolic diseases; Insulin resistance
i2_LQ_CO3Leaf_c20500/f1p0/2741	0	0	1.02	0	K14485	TIR1	transport inhibitor response 1	-	ko04075; Environmental Information Processing; Signal transduction; Plant hormone signal transduction
i3_LQ_CO3Stem_c10063/f1p0/3332	0	0.19	0	0	K14497	PP2C	protein phosphatase 2C	3.1.3.16	ko04016; Environmental Information Processing; Signal transduction; MAPK signaling pathway - plant | ko04075; Environmental Information Processing; Signal transduction; Plant hormone signal transduction | ko04931; Human Diseases; Endocrine and metabolic diseases; Insulin resistance
i5_LQ_CO3Flo_c6734/f1p0/5556	0.13	0.37	0.36	0.66	K14513	EIN2	ethylene-insensitive protein 2	-	ko04016; Environmental Information Processing; Signal transduction; MAPK signaling pathway - plant | ko04075; Environmental Information Processing; Signal transduction; Plant hormone signal transduction
i3_LQ_CO3Leaf_c3020/f1p6/3333	0	0	0	0	K14489	AHK2_3_4	arabidopsis histidine kinase 2/3/4 (cytokinin receptor)	2.7.13.3	ko04075; Environmental Information Processing; Signal transduction; Plant hormone signal transduction
i2_LQ_CO3Flo_c10162/f1p1/2422	1.51	3.19	2.08	0.26	K14431	TGA	transcription factor TGA	-	ko04075; Environmental Information Processing; Signal transduction; Plant hormone signal transduction
i0_LQ_CO3Root_c102174/f1p0/870	5.11	1.78	1.01	0.07	K14488	SAUR	SAUR family protein	-	ko04075; Environmental Information Processing; Signal transduction; Plant hormone signal transduction
i1_HQ_CO3Flo_c17401/f7p0/1624	18.67	7.53	4.17	9.1	K14496	PYL	abscisic acid receptor PYR/PYL family	-	ko04016; Environmental Information Processing; Signal transduction; MAPK signaling pathway - plant | ko04075; Environmental Information Processing; Signal transduction; Plant hormone signal transduction
i4_LQ_CO3Leaf_c10373/f1p0/4968	0	0	0	0.37	K13415	BRI1	protein brassinosteroid insensitive 1 [EC:2.7.10.1 2.7.11.1]	2.7.10.1,2.7.11.1	ko04075; Environmental Information Processing; Signal transduction; Plant hormone signal transduction
i2_HQ_CO3Stem_c55436/f2p0/2988	0	0	0	0	K14491	ARR-B	two-component response regulator ARR-B family	-	ko04075; Environmental Information Processing; Signal transduction; Plant hormone signal transduction
i3_LQ_CO3Root_c1711/f1p0/3484	0	0	0	0	K14509	ETR, ERS	ethylene receptor	2.7.13.-	ko04016; Environmental Information Processing; Signal transduction; MAPK signaling pathway - plant | ko04075; Environmental Information Processing; Signal transduction; Plant hormone signal transduction
i2_HQ_CO3Flo_c173794/f61p4/2235	7.64	49.32	34.5	37.29	K14498	SNRK2	serine/threonine-protein kinase SRK2	2.7.11.1	ko04016; Environmental Information Processing; Signal transduction; MAPK signaling pathway - plant | ko04075; Environmental Information Processing; Signal transduction; Plant hormone signal transduction
i0_LQ_CO3Root_c80760/f1p1/897	0	0.54	0	0.21	K14490	AHP	histidine-containing phosphotransfer peotein	-	ko04075; Environmental Information Processing; Signal transduction; Plant hormone signal transduction
i1_LQ_CO3Leaf_c14352/f1p0/1218	1.65	2.22	0.92	0.87	K14489	AHK2_3_4	arabidopsis histidine kinase 2/3/4 (cytokinin receptor)	2.7.13.3	ko04075; Environmental Information Processing; Signal transduction; Plant hormone signal transduction
i2_LQ_CO3Stem_c45797/f1p0/2890	0.6	1.74	1.49	0.18	K14491	ARR-B	two-component response regulator ARR-B family	-	ko04075; Environmental Information Processing; Signal transduction; Plant hormone signal transduction
i4_LQ_CO3Stem_c22303/f1p0/4312	0.11	0.67	0.21	0.06	K13463	COI-1	coronatine-insensitive protein 1	-	ko04075; Environmental Information Processing; Signal transduction; Plant hormone signal transduction
i2_LQ_CO3Flo_c4412/f1p0/2604	0	0	0	0	K13463	COI-1	coronatine-insensitive protein 1	-	ko04075; Environmental Information Processing; Signal transduction; Plant hormone signal transduction
i3_LQ_CO3Flo_c7548/f1p0/3984	7.16	12.77	7.3	4	K14514	EIN3	ethylene-insensitive protein 3	-	ko04016; Environmental Information Processing; Signal transduction; MAPK signaling pathway - plant | ko04075; Environmental Information Processing; Signal transduction; Plant hormone signal transduction
i3_HQ_CO3Flo_c29243/f2p0/3794	0	0.39	0	0.97	K14514	EIN3	ethylene-insensitive protein 3	-	ko04016; Environmental Information Processing; Signal transduction; MAPK signaling pathway - plant | ko04075; Environmental Information Processing; Signal transduction; Plant hormone signal transduction
i2_HQ_CO3Flo_c3545/f3p7/2906	0	1.08	0	1.3	K14497	PP2C	protein phosphatase 2C	3.1.3.16	ko04016; Environmental Information Processing; Signal transduction; MAPK signaling pathway - plant | ko04075; Environmental Information Processing; Signal transduction; Plant hormone signal transduction | ko04931; Human Diseases; Endocrine and metabolic diseases; Insulin resistance
i2_LQ_CO3Flo_c82359/f1p1/2984	2.77	0.78	0	1.57	K14491	ARR-B	two-component response regulator ARR-B family	-	ko04075; Environmental Information Processing; Signal transduction; Plant hormone signal transduction
i1_LQ_CO3Stem_c18254/f1p0/1998	0.57	1.51	1.2	1.84	K14506	JAR1	jasmonic acid-amino synthetase	-	ko04075; Environmental Information Processing; Signal transduction; Plant hormone signal transduction
i2_LQ_CO3Root_c6789/f1p3/2396	28.43	0	0	0	K14508	NPR1	regulatory protein NPR1	-	ko04075; Environmental Information Processing; Signal transduction; Plant hormone signal transduction
i1_LQ_CO3Stem_c9060/f1p1/1337	0.74	9.74	4.07	0.75	K14497	PP2C	protein phosphatase 2C	3.1.3.16	ko04016; Environmental Information Processing; Signal transduction; MAPK signaling pathway - plant | ko04075; Environmental Information Processing; Signal transduction; Plant hormone signal transduction | ko04931; Human Diseases; Endocrine and metabolic diseases; Insulin resistance
i6_LQ_CO3Stem_c1040/f1p13/6138	0.05	0.11	0.09	0.13	K14432	ABF	ABA responsive element binding factor	-	ko04075; Environmental Information Processing; Signal transduction; Plant hormone signal transduction
i1_LQ_CO3Leaf_c4475/f1p0/1897	0	0	0	0	K14432	ABF	ABA responsive element binding factor	-	ko04075; Environmental Information Processing; Signal transduction; Plant hormone signal transduction
i2_LQ_CO3Stem_c36151/f1p0/2296	0.25	0.95	0.46	0.08	K14508	NPR1	regulatory protein NPR1	-	ko04075; Environmental Information Processing; Signal transduction; Plant hormone signal transduction
i0_LQ_CO3Stem_c20627/f1p0/999	0.07	0.41	0.32	0.08	K14496	PYL	abscisic acid receptor PYR/PYL family	-	ko04016; Environmental Information Processing; Signal transduction; MAPK signaling pathway - plant | ko04075; Environmental Information Processing; Signal transduction; Plant hormone signal transduction
i2_LQ_CO3Stem_c20374/f1p0/2775	0.3	0.54	1.09	1.61	K14514	EIN3	ethylene-insensitive protein 3	-	ko04016; Environmental Information Processing; Signal transduction; MAPK signaling pathway - plant | ko04075; Environmental Information Processing; Signal transduction; Plant hormone signal transduction
i3_LQ_CO3Stem_c6564/f1p0/3483	0	0	0	0	K14497	PP2C	protein phosphatase 2C	3.1.3.16	ko04016; Environmental Information Processing; Signal transduction; MAPK signaling pathway - plant | ko04075; Environmental Information Processing; Signal transduction; Plant hormone signal transduction | ko04931; Human Diseases; Endocrine and metabolic diseases; Insulin resistance
i2_LQ_CO3Stem_c78960/f1p0/2169	2.1	2.12	0.83	0.72	K14431	TGA	transcription factor TGA	-	ko04075; Environmental Information Processing; Signal transduction; Plant hormone signal transduction
i3_LQ_CO3Root_c4082/f1p0/3566	0	0.14	0.08	0.02	K14431	TGA	transcription factor TGA	-	ko04075; Environmental Information Processing; Signal transduction; Plant hormone signal transduction
i2_HQ_CO3Flo_c18010/f4p1/2995	3.79	2.18	1.35	2.58	K13463	COI-1	coronatine-insensitive protein 1	-	ko04075; Environmental Information Processing; Signal transduction; Plant hormone signal transduction
i3_LQ_CO3Stem_c13968/f1p0/3417	3.96	4.83	5.69	1.62	K14485	TIR1	transport inhibitor response 1	-	ko04075; Environmental Information Processing; Signal transduction; Plant hormone signal transduction
i1_LQ_CO3Stem_c22798/f1p0/1257	0	0.21	0.07	0	K14496	PYL	abscisic acid receptor PYR/PYL family	-	ko04016; Environmental Information Processing; Signal transduction; MAPK signaling pathway - plant | ko04075; Environmental Information Processing; Signal transduction; Plant hormone signal transduction
i4_LQ_CO3Root_c3568/f1p0/4671	0.16	0	0	0	K14510	CTR1	serine/threonine-protein kinase CTR1	2.7.11.1	ko04016; Environmental Information Processing; Signal transduction; MAPK signaling pathway - plant | ko04075; Environmental Information Processing; Signal transduction; Plant hormone signal transduction
i1_LQ_CO3Flo_c6850/f1p23/1672	0.61	0.27	0	248.01	K14504	TCH4	xyloglucan:xyloglucosyl transferase TCH4	2.4.1.207	ko04075; Environmental Information Processing; Signal transduction; Plant hormone signal transduction
i0_LQ_CO3Flo_c24796/f1p0/520	0	0	0	0.18	K14490	AHP	histidine-containing phosphotransfer peotein	-	ko04075; Environmental Information Processing; Signal transduction; Plant hormone signal transduction
i1_LQ_CO3Root_c61720/f1p3/1693	0.64	5.38	2.06	1.81	K14432	ABF	ABA responsive element binding factor	-	ko04075; Environmental Information Processing; Signal transduction; Plant hormone signal transduction
i2_LQ_CO3Root_c9460/f1p1/2542	0	0.04	0	0	K13946	AUX1, LAX	auxin influx carrier (AUX1 LAX family)	-	ko04075; Environmental Information Processing; Signal transduction; Plant hormone signal transduction
i4_LQ_CO3Stem_c21724/f1p0/4278	0	0	0	0	K14489	AHK2_3_4	arabidopsis histidine kinase 2/3/4 (cytokinin receptor)	2.7.13.3	ko04075; Environmental Information Processing; Signal transduction; Plant hormone signal transduction
i4_LQ_CO3Flo_c28172/f1p49/4040	0.1	0	0	3.98	K14509	ETR, ERS	ethylene receptor	2.7.13.-	ko04016; Environmental Information Processing; Signal transduction; MAPK signaling pathway - plant | ko04075; Environmental Information Processing; Signal transduction; Plant hormone signal transduction
i3_HQ_CO3Flo_c69874/f14p0/3139	1.51	0	0	0	K14484	IAA	auxin-responsive protein IAA	-	ko04075; Environmental Information Processing; Signal transduction; Plant hormone signal transduction
i4_LQ_CO3Stem_c25229/f1p4/4158	0.12	0.1	0.02	0.19	K14509	ETR, ERS	ethylene receptor	2.7.13.-	ko04016; Environmental Information Processing; Signal transduction; MAPK signaling pathway - plant | ko04075; Environmental Information Processing; Signal transduction; Plant hormone signal transduction
i1_LQ_CO3Flo_c5122/f1p3/1897	0	0.08	0	0.17	K13464	JAZ	jasmonate ZIM domain-containing protein	-	ko04075; Environmental Information Processing; Signal transduction; Plant hormone signal transduction
i2_LQ_CO3Stem_c3165/f1p2/2863	0	0	0.83	1.48	K14497	PP2C	protein phosphatase 2C	3.1.3.16	ko04016; Environmental Information Processing; Signal transduction; MAPK signaling pathway - plant | ko04075; Environmental Information Processing; Signal transduction; Plant hormone signal transduction | ko04931; Human Diseases; Endocrine and metabolic diseases; Insulin resistance
i3_LQ_CO3Stem_c7733/f1p0/3470	1.09	0	1.02	0	K14514	EIN3	ethylene-insensitive protein 3	-	ko04016; Environmental Information Processing; Signal transduction; MAPK signaling pathway - plant | ko04075; Environmental Information Processing; Signal transduction; Plant hormone signal transduction
i3_HQ_CO3Stem_c18946/f2p0/3587	2.35	2.41	4.9	1.21	K14509	ETR, ERS	ethylene receptor	2.7.13.-	ko04016; Environmental Information Processing; Signal transduction; MAPK signaling pathway - plant | ko04075; Environmental Information Processing; Signal transduction; Plant hormone signal transduction
i4_LQ_CO3Stem_c28139/f1p0/4047	0.15	0.33	0.12	0	K14489	AHK2_3_4	arabidopsis histidine kinase 2/3/4 (cytokinin receptor)	2.7.13.3	ko04075; Environmental Information Processing; Signal transduction; Plant hormone signal transduction
i2_LQ_CO3Stem_c25304/f1p0/2370	0.79	0.34	0.33	0.03	K14484	IAA	auxin-responsive protein IAA	-	ko04075; Environmental Information Processing; Signal transduction; Plant hormone signal transduction
i1_LQ_CO3Root_c99053/f1p0/1040	41.37	42.57	30.61	6.74	K14490	AHP	histidine-containing phosphotransfer peotein	-	ko04075; Environmental Information Processing; Signal transduction; Plant hormone signal transduction
i5_LQ_CO3Flo_c3049/f1p0/5480	0	0	0	0.05	K13464	JAZ	jasmonate ZIM domain-containing protein	-	ko04075; Environmental Information Processing; Signal transduction; Plant hormone signal transduction
i1_LQ_CO3Stem_c31154/f1p0/1050	0	0	0	0	K14488	SAUR	SAUR family protein	-	ko04075; Environmental Information Processing; Signal transduction; Plant hormone signal transduction
i7_LQ_CO3Flo_c308/f1p0/7035	0.03	0.09	0.01	0.01	K14500	BSK	BR-signaling kinase	2.7.11.1	ko04075; Environmental Information Processing; Signal transduction; Plant hormone signal transduction
i1_LQ_CO3Flo_c15491/f1p5/1067	0.08	0.06	0	4.28	K13464	JAZ	jasmonate ZIM domain-containing protein	-	ko04075; Environmental Information Processing; Signal transduction; Plant hormone signal transduction
i3_LQ_CO3Stem_c13587/f1p0/3581	0	0.19	0	0	K14484	IAA	auxin-responsive protein IAA	-	ko04075; Environmental Information Processing; Signal transduction; Plant hormone signal transduction
i1_LQ_CO3Leaf_c4036/f1p0/1127	1.51	1.34	0	0	K14484	IAA	auxin-responsive protein IAA	-	ko04075; Environmental Information Processing; Signal transduction; Plant hormone signal transduction
i5_LQ_CO3Root_c2291/f1p0/5305	0	0	0	0	K13415	BRI1	protein brassinosteroid insensitive 1 [EC:2.7.10.1 2.7.11.1]	2.7.10.1,2.7.11.1	ko04075; Environmental Information Processing; Signal transduction; Plant hormone signal transduction
i2_HQ_CO3Root_c21753/f2p0/2173	13.41	0	0	0	K14484	IAA	auxin-responsive protein IAA	-	ko04075; Environmental Information Processing; Signal transduction; Plant hormone signal transduction
i3_LQ_CO3Flo_c59776/f1p0/3616	0	0.1	0	0	K14489	AHK2_3_4	arabidopsis histidine kinase 2/3/4 (cytokinin receptor)	2.7.13.3	ko04075; Environmental Information Processing; Signal transduction; Plant hormone signal transduction
i2_LQ_CO3Stem_c105143/f1p1/2002	52.39	33.08	59.39	22.77	K14498	SNRK2	serine/threonine-protein kinase SRK2	2.7.11.1	ko04016; Environmental Information Processing; Signal transduction; MAPK signaling pathway - plant | ko04075; Environmental Information Processing; Signal transduction; Plant hormone signal transduction
i0_LQ_CO3Root_c31288/f1p0/960	0	0	0	0	K14498	SNRK2	serine/threonine-protein kinase SRK2	2.7.11.1	ko04016; Environmental Information Processing; Signal transduction; MAPK signaling pathway - plant | ko04075; Environmental Information Processing; Signal transduction; Plant hormone signal transduction
i0_LQ_CO3Root_c46842/f1p0/578	89.64	0	0	0	K14431	TGA	transcription factor TGA	-	ko04075; Environmental Information Processing; Signal transduction; Plant hormone signal transduction
i1_LQ_CO3Stem_c26121/f1p5/1640	0	18.12	18.84	5.85	K14497	PP2C	protein phosphatase 2C	3.1.3.16	ko04016; Environmental Information Processing; Signal transduction; MAPK signaling pathway - plant | ko04075; Environmental Information Processing; Signal transduction; Plant hormone signal transduction | ko04931; Human Diseases; Endocrine and metabolic diseases; Insulin resistance
i6_LQ_CO3Flo_c221/f1p0/6821	0	0	0	0	K14510	CTR1	serine/threonine-protein kinase CTR1	2.7.11.1	ko04016; Environmental Information Processing; Signal transduction; MAPK signaling pathway - plant | ko04075; Environmental Information Processing; Signal transduction; Plant hormone signal transduction
i1_LQ_CO3Flo_c63099/f1p0/1558	9.74	5.9	4.69	1.43	K14496	PYL	abscisic acid receptor PYR/PYL family	-	ko04016; Environmental Information Processing; Signal transduction; MAPK signaling pathway - plant | ko04075; Environmental Information Processing; Signal transduction; Plant hormone signal transduction
i4_LQ_CO3Flo_c4815/f1p4/4744	0	0	0	0	K14509	ETR, ERS	ethylene receptor	2.7.13.-	ko04016; Environmental Information Processing; Signal transduction; MAPK signaling pathway - plant | ko04075; Environmental Information Processing; Signal transduction; Plant hormone signal transduction
i1_LQ_CO3Root_c50792/f1p0/1450	0.63	0.57	0.65	0.43	K14498	SNRK2	serine/threonine-protein kinase SRK2	2.7.11.1	ko04016; Environmental Information Processing; Signal transduction; MAPK signaling pathway - plant | ko04075; Environmental Information Processing; Signal transduction; Plant hormone signal transduction
i4_LQ_CO3Flo_c20213/f1p0/4503	0.56	0.8	0.38	3.1	K14491	ARR-B	two-component response regulator ARR-B family	-	ko04075; Environmental Information Processing; Signal transduction; Plant hormone signal transduction
i2_LQ_CO3Leaf_c12656/f2p0/2922	60.25	99.94	82.17	9.46	K14494	DELLA	DELLA protein	-	ko04075; Environmental Information Processing; Signal transduction; Plant hormone signal transduction
i1_LQ_CO3Stem_c2843/f1p0/1856	0	0	0	0.03	K13946	AUX1, LAX	auxin influx carrier (AUX1 LAX family)	-	ko04075; Environmental Information Processing; Signal transduction; Plant hormone signal transduction
i1_LQ_CO3Root_c63089/f1p0/1869	2.48	0	0	0	K14498	SNRK2	serine/threonine-protein kinase SRK2	2.7.11.1	ko04016; Environmental Information Processing; Signal transduction; MAPK signaling pathway - plant | ko04075; Environmental Information Processing; Signal transduction; Plant hormone signal transduction
i4_LQ_CO3Root_c2801/f1p0/4846	0.85	0.33	0.15	0.06	K14496	PYL	abscisic acid receptor PYR/PYL family	-	ko04016; Environmental Information Processing; Signal transduction; MAPK signaling pathway - plant | ko04075; Environmental Information Processing; Signal transduction; Plant hormone signal transduction
i3_LQ_CO3Flo_c7611/f1p2/3290	3.65	3.05	5.05	1.29	K14431	TGA	transcription factor TGA	-	ko04075; Environmental Information Processing; Signal transduction; Plant hormone signal transduction
i4_LQ_CO3Root_c2224/f1p1/4992	1.42	0	0	0	K14513	EIN2	ethylene-insensitive protein 2	-	ko04016; Environmental Information Processing; Signal transduction; MAPK signaling pathway - plant | ko04075; Environmental Information Processing; Signal transduction; Plant hormone signal transduction
i2_LQ_CO3Stem_c36856/f1p0/2909	0	0	0	0	K14489	AHK2_3_4	arabidopsis histidine kinase 2/3/4 (cytokinin receptor)	2.7.13.3	ko04075; Environmental Information Processing; Signal transduction; Plant hormone signal transduction
i4_LQ_CO3Stem_c21432/f1p0/4090	0	0	0	0	K14500	BSK	BR-signaling kinase	2.7.11.1	ko04075; Environmental Information Processing; Signal transduction; Plant hormone signal transduction
i4_LQ_CO3Stem_c7565/f1p1/4857	0	0	0.62	0	K14513	EIN2	ethylene-insensitive protein 2	-	ko04016; Environmental Information Processing; Signal transduction; MAPK signaling pathway - plant | ko04075; Environmental Information Processing; Signal transduction; Plant hormone signal transduction
i3_LQ_CO3Stem_c19949/f1p56/3584	0	0.47	0	0.9	K14491	ARR-B	two-component response regulator ARR-B family	-	ko04075; Environmental Information Processing; Signal transduction; Plant hormone signal transduction
i2_LQ_CO3Flo_c137702/f1p3/2094	0	0.33	0.52	4.68	K14497	PP2C	protein phosphatase 2C	3.1.3.16	ko04016; Environmental Information Processing; Signal transduction; MAPK signaling pathway - plant | ko04075; Environmental Information Processing; Signal transduction; Plant hormone signal transduction | ko04931; Human Diseases; Endocrine and metabolic diseases; Insulin resistance
i4_LQ_CO3Flo_c25536/f1p2/4417	0	0	0	0.23	K14513	EIN2	ethylene-insensitive protein 2	-	ko04016; Environmental Information Processing; Signal transduction; MAPK signaling pathway - plant | ko04075; Environmental Information Processing; Signal transduction; Plant hormone signal transduction
i3_LQ_CO3Leaf_c1998/f1p0/3124	0	0	0	0	K14491	ARR-B	two-component response regulator ARR-B family	-	ko04075; Environmental Information Processing; Signal transduction; Plant hormone signal transduction
i1_LQ_CO3Leaf_c44791/f1p0/1052	0.15	0.18	0.94	11.88	K13464	JAZ	jasmonate ZIM domain-containing protein	-	ko04075; Environmental Information Processing; Signal transduction; Plant hormone signal transduction
i2_LQ_CO3Root_c13922/f1p0/2168	0.26	0	0	0.09	K14487	GH3	auxin responsive GH3 gene family	-	ko04075; Environmental Information Processing; Signal transduction; Plant hormone signal transduction
i2_LQ_CO3Root_c9233/f1p0/2505	1.48	2.77	1.81	0.94	K14432	ABF	ABA responsive element binding factor	-	ko04075; Environmental Information Processing; Signal transduction; Plant hormone signal transduction
i4_LQ_CO3Leaf_c1993/f1p7/4469	1.33	0	0.99	0.01	K14489	AHK2_3_4	arabidopsis histidine kinase 2/3/4 (cytokinin receptor)	2.7.13.3	ko04075; Environmental Information Processing; Signal transduction; Plant hormone signal transduction
i2_LQ_CO3Root_c16619/f1p0/2034	0.3	0	0	0	K14510	CTR1	serine/threonine-protein kinase CTR1	2.7.11.1	ko04016; Environmental Information Processing; Signal transduction; MAPK signaling pathway - plant | ko04075; Environmental Information Processing; Signal transduction; Plant hormone signal transduction
i1_HQ_CO3Flo_c123595/f15p0/1431	0	0	0	17.79	K14497	PP2C	protein phosphatase 2C	3.1.3.16	ko04016; Environmental Information Processing; Signal transduction; MAPK signaling pathway - plant | ko04075; Environmental Information Processing; Signal transduction; Plant hormone signal transduction | ko04931; Human Diseases; Endocrine and metabolic diseases; Insulin resistance
i0_LQ_CO3Root_c14055/f1p2/1002	0.5	0	0	0	K14512	MPK6	mitogen-activated protein kinase 6	2.7.11.24	ko04016; Environmental Information Processing; Signal transduction; MAPK signaling pathway - plant | ko04075; Environmental Information Processing; Signal transduction; Plant hormone signal transduction
i2_LQ_CO3Flo_c21026/f1p0/2073	0	0	0	0	K13946	AUX1, LAX	auxin influx carrier (AUX1 LAX family)	-	ko04075; Environmental Information Processing; Signal transduction; Plant hormone signal transduction
i4_LQ_CO3Root_c2684/f1p0/4813	0	0	0	0	K14489	AHK2_3_4	arabidopsis histidine kinase 2/3/4 (cytokinin receptor)	2.7.13.3	ko04075; Environmental Information Processing; Signal transduction; Plant hormone signal transduction
i2_HQ_CO3Stem_c28219/f2p1/2809	0.04	0.03	0	0.03	K14508	NPR1	regulatory protein NPR1	-	ko04075; Environmental Information Processing; Signal transduction; Plant hormone signal transduction
i3_LQ_CO3Stem_c5580/f1p0/3301	0.46	0.79	0.43	0.82	K14510	CTR1	serine/threonine-protein kinase CTR1	2.7.11.1	ko04016; Environmental Information Processing; Signal transduction; MAPK signaling pathway - plant | ko04075; Environmental Information Processing; Signal transduction; Plant hormone signal transduction
i4_HQ_CO3Stem_c27339/f2p3/4025	0	0	0	0	K14489	AHK2_3_4	arabidopsis histidine kinase 2/3/4 (cytokinin receptor)	2.7.13.3	ko04075; Environmental Information Processing; Signal transduction; Plant hormone signal transduction
i0_LQ_CO3Flo_c29751/f1p0/732	0	0	0	7.22	K14504	TCH4	xyloglucan:xyloglucosyl transferase TCH4	2.4.1.207	ko04075; Environmental Information Processing; Signal transduction; Plant hormone signal transduction
i1_LQ_CO3Flo_c35312/f1p0/1142	0.61	3.97	2.84	105.52	K14504	TCH4	xyloglucan:xyloglucosyl transferase TCH4	2.4.1.207	ko04075; Environmental Information Processing; Signal transduction; Plant hormone signal transduction
i2_HQ_CO3Flo_c133751/f3p4/2161	7.9	19.88	21.11	1.57	K14498	SNRK2	serine/threonine-protein kinase SRK2	2.7.11.1	ko04016; Environmental Information Processing; Signal transduction; MAPK signaling pathway - plant | ko04075; Environmental Information Processing; Signal transduction; Plant hormone signal transduction
i3_HQ_CO3Stem_c1980/f2p0/3087	0.46	1.12	1.65	0	K14485	TIR1	transport inhibitor response 1	-	ko04075; Environmental Information Processing; Signal transduction; Plant hormone signal transduction
i5_LQ_CO3Leaf_c4538/f1p1/5534	0	0	0.15	0.27	K14510	CTR1	serine/threonine-protein kinase CTR1	2.7.11.1	ko04016; Environmental Information Processing; Signal transduction; MAPK signaling pathway - plant | ko04075; Environmental Information Processing; Signal transduction; Plant hormone signal transduction
i2_LQ_CO3Flo_c135249/f1p1/2504	2.08	0.46	0.59	2.24	K14484	IAA	auxin-responsive protein IAA	-	ko04075; Environmental Information Processing; Signal transduction; Plant hormone signal transduction
i2_LQ_CO3Flo_c113479/f1p1/2726	0.8	0.27	0.1	0.42	K13463	COI-1	coronatine-insensitive protein 1	-	ko04075; Environmental Information Processing; Signal transduction; Plant hormone signal transduction
i2_LQ_CO3Stem_c56720/f1p2/2618	0	0	0	0.2	K14431	TGA	transcription factor TGA	-	ko04075; Environmental Information Processing; Signal transduction; Plant hormone signal transduction
i3_HQ_CO3Stem_c51449/f2p29/3028	3.18	2.34	1.18	3.32	K13463	COI-1	coronatine-insensitive protein 1	-	ko04075; Environmental Information Processing; Signal transduction; Plant hormone signal transduction
i1_HQ_CO3Root_c19565/f2p3/1919	14.02	14.81	15.03	127.99	K13464	JAZ	jasmonate ZIM domain-containing protein	-	ko04075; Environmental Information Processing; Signal transduction; Plant hormone signal transduction
i2_LQ_CO3Stem_c20623/f1p0/2662	0	1.14	2.69	0	K14508	NPR1	regulatory protein NPR1	-	ko04075; Environmental Information Processing; Signal transduction; Plant hormone signal transduction
i2_LQ_CO3Flo_c3307/f1p7/2711	0	0	0	0.08	K14497	PP2C	protein phosphatase 2C	3.1.3.16	ko04016; Environmental Information Processing; Signal transduction; MAPK signaling pathway - plant | ko04075; Environmental Information Processing; Signal transduction; Plant hormone signal transduction | ko04931; Human Diseases; Endocrine and metabolic diseases; Insulin resistance
i1_LQ_CO3Root_c79504/f1p0/1028	0	0	0	0	K13464	JAZ	jasmonate ZIM domain-containing protein	-	ko04075; Environmental Information Processing; Signal transduction; Plant hormone signal transduction
i1_LQ_CO3Root_c39842/f1p0/1094	6.09	11.73	6.67	1.4	K14496	PYL	abscisic acid receptor PYR/PYL family	-	ko04016; Environmental Information Processing; Signal transduction; MAPK signaling pathway - plant | ko04075; Environmental Information Processing; Signal transduction; Plant hormone signal transduction
i3_LQ_CO3Stem_c21943/f1p1/3127	0	0.24	0	0	K14432	ABF	ABA responsive element binding factor	-	ko04075; Environmental Information Processing; Signal transduction; Plant hormone signal transduction
i4_LQ_CO3Stem_c27760/f1p3/4077	0	0	0	0	K13463	COI-1	coronatine-insensitive protein 1	-	ko04075; Environmental Information Processing; Signal transduction; Plant hormone signal transduction
i2_LQ_CO3Leaf_c10218/f1p2/2304	5.88	3.2	9.74	2.17	K14506	JAR1	jasmonic acid-amino synthetase	-	ko04075; Environmental Information Processing; Signal transduction; Plant hormone signal transduction
i3_HQ_CO3Root_c137/f4p0/3502	15.23	6.68	3.89	0.91	K14514	EIN3	ethylene-insensitive protein 3	-	ko04016; Environmental Information Processing; Signal transduction; MAPK signaling pathway - plant | ko04075; Environmental Information Processing; Signal transduction; Plant hormone signal transduction
i0_LQ_CO3Stem_c14810/f1p0/868	0	0	0	0	K14490	AHP	histidine-containing phosphotransfer peotein	-	ko04075; Environmental Information Processing; Signal transduction; Plant hormone signal transduction
i3_HQ_CO3Flo_c69630/f11p0/3287	1.75	0.98	0	4.07	K14515	EBF1_2	EIN3-binding F-box protein	-	ko04016; Environmental Information Processing; Signal transduction; MAPK signaling pathway - plant | ko04075; Environmental Information Processing; Signal transduction; Plant hormone signal transduction
i3_LQ_CO3Leaf_c1038/f1p0/3334	7.02	0.66	2.57	0.96	K14494	DELLA	DELLA protein	-	ko04075; Environmental Information Processing; Signal transduction; Plant hormone signal transduction
i3_LQ_CO3Stem_c8442/f1p1/3450	0.14	0.08	0.09	0	K14431	TGA	transcription factor TGA	-	ko04075; Environmental Information Processing; Signal transduction; Plant hormone signal transduction
i2_LQ_CO3Flo_c90397/f1p1/2662	2.48	1.58	2.32	3.05	K14497	PP2C	protein phosphatase 2C	3.1.3.16	ko04016; Environmental Information Processing; Signal transduction; MAPK signaling pathway - plant | ko04075; Environmental Information Processing; Signal transduction; Plant hormone signal transduction | ko04931; Human Diseases; Endocrine and metabolic diseases; Insulin resistance
i4_LQ_CO3Flo_c4904/f1p1/4257	0	0.17	0	0	K14489	AHK2_3_4	arabidopsis histidine kinase 2/3/4 (cytokinin receptor)	2.7.13.3	ko04075; Environmental Information Processing; Signal transduction; Plant hormone signal transduction
i2_LQ_CO3Stem_c83585/f1p0/2209	0.23	0.37	0	0.26	K14491	ARR-B	two-component response regulator ARR-B family	-	ko04075; Environmental Information Processing; Signal transduction; Plant hormone signal transduction
i2_HQ_CO3Stem_c94887/f3p1/2461	1.13	4.43	3.51	0.06	K14491	ARR-B	two-component response regulator ARR-B family	-	ko04075; Environmental Information Processing; Signal transduction; Plant hormone signal transduction
i4_HQ_CO3Flo_c2639/f2p0/4308	0.26	0.67	0.32	0.32	K14432	ABF	ABA responsive element binding factor	-	ko04075; Environmental Information Processing; Signal transduction; Plant hormone signal transduction
i4_LQ_CO3Root_c2680/f1p1/4875	0.5	0.34	0.17	0.02	K14496	PYL	abscisic acid receptor PYR/PYL family	-	ko04016; Environmental Information Processing; Signal transduction; MAPK signaling pathway - plant | ko04075; Environmental Information Processing; Signal transduction; Plant hormone signal transduction
i2_LQ_CO3Root_c5709/f1p3/2733	21.15	0	0	0	K14486	K14486, ARF	auxin response factor	-	ko04075; Environmental Information Processing; Signal transduction; Plant hormone signal transduction
i2_LQ_CO3Root_c9376/f1p0/2139	39.4	0	0	0	K14515	EBF1_2	EIN3-binding F-box protein	-	ko04016; Environmental Information Processing; Signal transduction; MAPK signaling pathway - plant | ko04075; Environmental Information Processing; Signal transduction; Plant hormone signal transduction
i3_LQ_CO3Flo_c3024/f1p0/3366	0.05	0	0	0	K14432	ABF	ABA responsive element binding factor	-	ko04075; Environmental Information Processing; Signal transduction; Plant hormone signal transduction
i4_LQ_CO3Stem_c22120/f1p0/4695	0.35	2.52	0.78	0.14	K14508	NPR1	regulatory protein NPR1	-	ko04075; Environmental Information Processing; Signal transduction; Plant hormone signal transduction
i2_HQ_CO3Stem_c95202/f2p2/2732	0	1.03	2.18	1.43	K14432	ABF	ABA responsive element binding factor	-	ko04075; Environmental Information Processing; Signal transduction; Plant hormone signal transduction
i3_LQ_CO3Flo_c45247/f1p10/3318	0.55	0	0	0	K12126	PIF3	phytochrome-interacting factor 3	-	ko04075; Environmental Information Processing; Signal transduction; Plant hormone signal transduction | ko04712; Organismal Systems; Environmental adaptation; Circadian rhythm - plant
i1_LQ_CO3Root_c40373/f1p0/1870	0.16	0.27	0.31	0.3	K14492	ARR-A	two-component response regulator ARR-A family	-	ko04075; Environmental Information Processing; Signal transduction; Plant hormone signal transduction
i2_LQ_CO3Stem_c84886/f1p4/2687	1.29	9.54	0.69	8.65	K13946	AUX1, LAX	auxin influx carrier (AUX1 LAX family)	-	ko04075; Environmental Information Processing; Signal transduction; Plant hormone signal transduction
i3_LQ_CO3Root_c3704/f1p1/3067	0.26	0.7	0.82	1.08	K14431	TGA	transcription factor TGA	-	ko04075; Environmental Information Processing; Signal transduction; Plant hormone signal transduction
i1_LQ_CO3Stem_c13530/f1p0/1941	1.04	1.17	0.85	0.17	K14496	PYL	abscisic acid receptor PYR/PYL family	-	ko04016; Environmental Information Processing; Signal transduction; MAPK signaling pathway - plant | ko04075; Environmental Information Processing; Signal transduction; Plant hormone signal transduction
i1_HQ_CO3Flo_c124974/f10p0/1088	2.14	1	0.72	452.14	K14504	TCH4	xyloglucan:xyloglucosyl transferase TCH4	2.4.1.207	ko04075; Environmental Information Processing; Signal transduction; Plant hormone signal transduction
i2_HQ_CO3Root_c1867/f2p0/2799	0	0	0	0	K14508	NPR1	regulatory protein NPR1	-	ko04075; Environmental Information Processing; Signal transduction; Plant hormone signal transduction
i1_LQ_CO3Flo_c82042/f1p8/1951	0	1.68	0.32	1.34	K14497	PP2C	protein phosphatase 2C	3.1.3.16	ko04016; Environmental Information Processing; Signal transduction; MAPK signaling pathway - plant | ko04075; Environmental Information Processing; Signal transduction; Plant hormone signal transduction | ko04931; Human Diseases; Endocrine and metabolic diseases; Insulin resistance
i2_LQ_CO3Flo_c40064/f1p1/2667	0	0	0	0	K14484	IAA	auxin-responsive protein IAA	-	ko04075; Environmental Information Processing; Signal transduction; Plant hormone signal transduction
i2_LQ_CO3Flo_c21914/f1p4/2145	0	0	0	0	K14497	PP2C	protein phosphatase 2C	3.1.3.16	ko04016; Environmental Information Processing; Signal transduction; MAPK signaling pathway - plant | ko04075; Environmental Information Processing; Signal transduction; Plant hormone signal transduction | ko04931; Human Diseases; Endocrine and metabolic diseases; Insulin resistance
i3_LQ_CO3Flo_c11849/f1p0/3735	0	1.15	0.14	0.33	K14497	PP2C	protein phosphatase 2C	3.1.3.16	ko04016; Environmental Information Processing; Signal transduction; MAPK signaling pathway - plant | ko04075; Environmental Information Processing; Signal transduction; Plant hormone signal transduction | ko04931; Human Diseases; Endocrine and metabolic diseases; Insulin resistance
i2_LQ_CO3Root_c13320/f1p0/2299	0	0	0	0	K14508	NPR1	regulatory protein NPR1	-	ko04075; Environmental Information Processing; Signal transduction; Plant hormone signal transduction
i3_LQ_CO3Root_c1261/f1p0/3377	0.04	0.01	0.11	0	K14497	PP2C	protein phosphatase 2C	3.1.3.16	ko04016; Environmental Information Processing; Signal transduction; MAPK signaling pathway - plant | ko04075; Environmental Information Processing; Signal transduction; Plant hormone signal transduction | ko04931; Human Diseases; Endocrine and metabolic diseases; Insulin resistance
i2_HQ_CO3Stem_c2484/f4p2/2532	9.56	14.8	10.01	3.85	K14431	TGA	transcription factor TGA	-	ko04075; Environmental Information Processing; Signal transduction; Plant hormone signal transduction
i2_LQ_CO3Flo_c144997/f1p4/2306	4.44	5.08	0	4.27	K14506	JAR1	jasmonic acid-amino synthetase	-	ko04075; Environmental Information Processing; Signal transduction; Plant hormone signal transduction
i5_LQ_CO3Root_c2949/f1p2/5236	0	0	0	0	K14489	AHK2_3_4	arabidopsis histidine kinase 2/3/4 (cytokinin receptor)	2.7.13.3	ko04075; Environmental Information Processing; Signal transduction; Plant hormone signal transduction
i2_LQ_CO3Root_c10130/f1p0/2071	0.22	0.42	0.03	0.27	K13946	AUX1, LAX	auxin influx carrier (AUX1 LAX family)	-	ko04075; Environmental Information Processing; Signal transduction; Plant hormone signal transduction
i2_LQ_CO3Root_c16641/f1p0/2042	0	0	0	0	K14491	ARR-B	two-component response regulator ARR-B family	-	ko04075; Environmental Information Processing; Signal transduction; Plant hormone signal transduction
i3_LQ_CO3Stem_c33976/f1p0/3029	0	0	0.13	0.22	K14491	ARR-B	two-component response regulator ARR-B family	-	ko04075; Environmental Information Processing; Signal transduction; Plant hormone signal transduction
i1_HQ_CO3Flo_c125562/f10p0/1115	3.82	1.8	0.25	662.25	K14504	TCH4	xyloglucan:xyloglucosyl transferase TCH4	2.4.1.207	ko04075; Environmental Information Processing; Signal transduction; Plant hormone signal transduction
i2_LQ_CO3Root_c13503/f1p0/2421	0	0	0	0.19	K14489	AHK2_3_4	arabidopsis histidine kinase 2/3/4 (cytokinin receptor)	2.7.13.3	ko04075; Environmental Information Processing; Signal transduction; Plant hormone signal transduction
i3_HQ_CO3Root_c368/f2p0/3169	4.52	4.05	1.81	0	K14431	TGA	transcription factor TGA	-	ko04075; Environmental Information Processing; Signal transduction; Plant hormone signal transduction
i3_LQ_CO3Flo_c13607/f1p6/3491	0	0	0	0	K12126	PIF3	phytochrome-interacting factor 3	-	ko04075; Environmental Information Processing; Signal transduction; Plant hormone signal transduction | ko04712; Organismal Systems; Environmental adaptation; Circadian rhythm - plant
i1_LQ_CO3Root_c42164/f1p0/1241	8.43	0	0	0	K14491	ARR-B	two-component response regulator ARR-B family	-	ko04075; Environmental Information Processing; Signal transduction; Plant hormone signal transduction
i4_HQ_CO3Stem_c29583/f2p0/4821	0	1.15	1.31	1.43	K14513	EIN2	ethylene-insensitive protein 2	-	ko04016; Environmental Information Processing; Signal transduction; MAPK signaling pathway - plant | ko04075; Environmental Information Processing; Signal transduction; Plant hormone signal transduction
i3_LQ_CO3Stem_c20575/f1p0/3691	0	0.14	0	0	K14497	PP2C	protein phosphatase 2C	3.1.3.16	ko04016; Environmental Information Processing; Signal transduction; MAPK signaling pathway - plant | ko04075; Environmental Information Processing; Signal transduction; Plant hormone signal transduction | ko04931; Human Diseases; Endocrine and metabolic diseases; Insulin resistance
i3_LQ_CO3Stem_c56135/f1p0/3157	0.28	0	0.95	0.61	K12126	PIF3	phytochrome-interacting factor 3	-	ko04075; Environmental Information Processing; Signal transduction; Plant hormone signal transduction | ko04712; Organismal Systems; Environmental adaptation; Circadian rhythm - plant
i2_HQ_CO3Flo_c101614/f4p0/2129	5.76	5.07	5.6	10.35	K14493	GID1	gibberellin receptor GID1	3.-.-.-	ko04075; Environmental Information Processing; Signal transduction; Plant hormone signal transduction
i3_LQ_CO3Root_c3079/f1p0/3470	1.18	0	0	0	K14510	CTR1	serine/threonine-protein kinase CTR1	2.7.11.1	ko04016; Environmental Information Processing; Signal transduction; MAPK signaling pathway - plant | ko04075; Environmental Information Processing; Signal transduction; Plant hormone signal transduction
i3_LQ_CO3Stem_c45502/f1p0/3888	0.52	1.15	0.82	0.01	K14491	ARR-B	two-component response regulator ARR-B family	-	ko04075; Environmental Information Processing; Signal transduction; Plant hormone signal transduction
i0_LQ_CO3Root_c12031/f1p1/817	0.11	0	0	0	K14512	MPK6	mitogen-activated protein kinase 6	2.7.11.24	ko04016; Environmental Information Processing; Signal transduction; MAPK signaling pathway - plant | ko04075; Environmental Information Processing; Signal transduction; Plant hormone signal transduction
i4_LQ_CO3Flo_c13107/f1p0/4798	0	0	0	0	K14513	EIN2	ethylene-insensitive protein 2	-	ko04016; Environmental Information Processing; Signal transduction; MAPK signaling pathway - plant | ko04075; Environmental Information Processing; Signal transduction; Plant hormone signal transduction
i3_HQ_CO3Stem_c27506/f2p4/3918	0	0	0	0	K14491	ARR-B	two-component response regulator ARR-B family	-	ko04075; Environmental Information Processing; Signal transduction; Plant hormone signal transduction
i1_LQ_CO3Flo_c86508/f1p2/1157	0	0	0	0	K13464	JAZ	jasmonate ZIM domain-containing protein	-	ko04075; Environmental Information Processing; Signal transduction; Plant hormone signal transduction
i1_LQ_CO3Root_c64712/f1p0/1645	11.17	0	0	0	K14496	PYL	abscisic acid receptor PYR/PYL family	-	ko04016; Environmental Information Processing; Signal transduction; MAPK signaling pathway - plant | ko04075; Environmental Information Processing; Signal transduction; Plant hormone signal transduction
i1_LQ_CO3Root_c2234/f1p0/1125	0.62	1.02	1	0	K14508	NPR1	regulatory protein NPR1	-	ko04075; Environmental Information Processing; Signal transduction; Plant hormone signal transduction
i2_LQ_CO3Root_c5243/f1p0/2131	11.03	0	0	0	K14502	BIN2	protein brassinosteroid insensitive 2	2.7.11.1	ko04075; Environmental Information Processing; Signal transduction; Plant hormone signal transduction
i2_LQ_CO3Leaf_c14913/f1p0/2236	0.05	0.18	0.19	0	K13463	COI-1	coronatine-insensitive protein 1	-	ko04075; Environmental Information Processing; Signal transduction; Plant hormone signal transduction
i2_LQ_CO3Stem_c94313/f1p0/2652	7.94	44.73	47.71	8.21	K14484	IAA	auxin-responsive protein IAA	-	ko04075; Environmental Information Processing; Signal transduction; Plant hormone signal transduction
i2_HQ_CO3Stem_c94063/f2p1/2154	0	0	0	1.29	K14498	SNRK2	serine/threonine-protein kinase SRK2	2.7.11.1	ko04016; Environmental Information Processing; Signal transduction; MAPK signaling pathway - plant | ko04075; Environmental Information Processing; Signal transduction; Plant hormone signal transduction
i5_LQ_CO3Flo_c5752/f1p0/5159	0	0.03	0	0	K14513	EIN2	ethylene-insensitive protein 2	-	ko04016; Environmental Information Processing; Signal transduction; MAPK signaling pathway - plant | ko04075; Environmental Information Processing; Signal transduction; Plant hormone signal transduction
i2_LQ_CO3Leaf_c4000/f1p53/2810	0	0.09	0	0	K13463	COI-1	coronatine-insensitive protein 1	-	ko04075; Environmental Information Processing; Signal transduction; Plant hormone signal transduction
i1_LQ_CO3Root_c54054/f1p0/1018	1.53	0.81	2.02	0.45	K14496	PYL	abscisic acid receptor PYR/PYL family	-	ko04016; Environmental Information Processing; Signal transduction; MAPK signaling pathway - plant | ko04075; Environmental Information Processing; Signal transduction; Plant hormone signal transduction
i4_LQ_CO3Leaf_c12403/f1p0/4320	0	0	0	0	K14489	AHK2_3_4	arabidopsis histidine kinase 2/3/4 (cytokinin receptor)	2.7.13.3	ko04075; Environmental Information Processing; Signal transduction; Plant hormone signal transduction
i5_LQ_CO3Stem_c4165/f1p0/5507	0	0.46	2.07	0.74	K14513	EIN2	ethylene-insensitive protein 2	-	ko04016; Environmental Information Processing; Signal transduction; MAPK signaling pathway - plant | ko04075; Environmental Information Processing; Signal transduction; Plant hormone signal transduction
i1_LQ_CO3Flo_c111666/f1p2/1503	0.05	0	0	0.59	K14500	BSK	BR-signaling kinase	2.7.11.1	ko04075; Environmental Information Processing; Signal transduction; Plant hormone signal transduction
i4_LQ_CO3Flo_c15486/f1p0/4058	0	0	0	0	K14509	ETR, ERS	ethylene receptor	2.7.13.-	ko04016; Environmental Information Processing; Signal transduction; MAPK signaling pathway - plant | ko04075; Environmental Information Processing; Signal transduction; Plant hormone signal transduction
i2_LQ_CO3Root_c15229/f1p4/2354	0	0	0	0	K14431	TGA	transcription factor TGA	-	ko04075; Environmental Information Processing; Signal transduction; Plant hormone signal transduction
i2_HQ_CO3Flo_c76421/f16p2/2469	6.99	11.65	6.07	30.84	K14500	BSK	BR-signaling kinase	2.7.11.1	ko04075; Environmental Information Processing; Signal transduction; Plant hormone signal transduction
i1_LQ_CO3Flo_c105772/f1p0/1928	0.22	2.62	3.36	16.23	K14497	PP2C	protein phosphatase 2C	3.1.3.16	ko04016; Environmental Information Processing; Signal transduction; MAPK signaling pathway - plant | ko04075; Environmental Information Processing; Signal transduction; Plant hormone signal transduction | ko04931; Human Diseases; Endocrine and metabolic diseases; Insulin resistance
i2_LQ_CO3Root_c2467/f1p1/2202	3.35	3.98	2.91	2.46	K14484	IAA	auxin-responsive protein IAA	-	ko04075; Environmental Information Processing; Signal transduction; Plant hormone signal transduction
i3_LQ_CO3Stem_c23509/f1p4/3791	0.4	0.61	0.31	1.77	K14509	ETR, ERS	ethylene receptor	2.7.13.-	ko04016; Environmental Information Processing; Signal transduction; MAPK signaling pathway - plant | ko04075; Environmental Information Processing; Signal transduction; Plant hormone signal transduction
i4_LQ_CO3Root_c2198/f1p0/4667	0.41	0	0	0	K14489	AHK2_3_4	arabidopsis histidine kinase 2/3/4 (cytokinin receptor)	2.7.13.3	ko04075; Environmental Information Processing; Signal transduction; Plant hormone signal transduction
i1_HQ_CO3Leaf_c34911/f2p0/1125	11.85	7.18	3	0	K14496	PYL	abscisic acid receptor PYR/PYL family	-	ko04016; Environmental Information Processing; Signal transduction; MAPK signaling pathway - plant | ko04075; Environmental Information Processing; Signal transduction; Plant hormone signal transduction
i0_LQ_CO3Root_c9332/f1p0/631	42.67	0	0	0	K14509	ETR, ERS	ethylene receptor	2.7.13.-	ko04016; Environmental Information Processing; Signal transduction; MAPK signaling pathway - plant | ko04075; Environmental Information Processing; Signal transduction; Plant hormone signal transduction
i2_LQ_CO3Stem_c25263/f1p0/2540	0	0	0	0	K14498	SNRK2	serine/threonine-protein kinase SRK2	2.7.11.1	ko04016; Environmental Information Processing; Signal transduction; MAPK signaling pathway - plant | ko04075; Environmental Information Processing; Signal transduction; Plant hormone signal transduction
i2_LQ_CO3Root_c5153/f1p0/2408	0	0	0	0	K14509	ETR, ERS	ethylene receptor	2.7.13.-	ko04016; Environmental Information Processing; Signal transduction; MAPK signaling pathway - plant | ko04075; Environmental Information Processing; Signal transduction; Plant hormone signal transduction
i1_LQ_CO3Root_c44811/f1p0/1145	0	0	0	0	K14508	NPR1	regulatory protein NPR1	-	ko04075; Environmental Information Processing; Signal transduction; Plant hormone signal transduction
i2_LQ_CO3Leaf_c5059/f1p0/2784	5.58	6.71	5.59	2.11	K14496	PYL	abscisic acid receptor PYR/PYL family	-	ko04016; Environmental Information Processing; Signal transduction; MAPK signaling pathway - plant | ko04075; Environmental Information Processing; Signal transduction; Plant hormone signal transduction
i4_LQ_CO3Flo_c19149/f1p9/4470	0.49	0.3	0	1.04	K14497	PP2C	protein phosphatase 2C	3.1.3.16	ko04016; Environmental Information Processing; Signal transduction; MAPK signaling pathway - plant | ko04075; Environmental Information Processing; Signal transduction; Plant hormone signal transduction | ko04931; Human Diseases; Endocrine and metabolic diseases; Insulin resistance
i0_HQ_CO3Flo_c36314/f2p1/452	0	0	0	20.83	K14488	SAUR	SAUR family protein	-	ko04075; Environmental Information Processing; Signal transduction; Plant hormone signal transduction
i4_LQ_CO3Stem_c10333/f1p0/4736	0.12	0.2	0.05	0.04	K13463	COI-1	coronatine-insensitive protein 1	-	ko04075; Environmental Information Processing; Signal transduction; Plant hormone signal transduction
i5_HQ_CO3Stem_c756/f3p0/5392	0	0.15	0	0	K14491	ARR-B	two-component response regulator ARR-B family	-	ko04075; Environmental Information Processing; Signal transduction; Plant hormone signal transduction
i5_LQ_CO3Root_c3301/f1p0/5242	1.88	0	0	0	K14432	ABF	ABA responsive element binding factor	-	ko04075; Environmental Information Processing; Signal transduction; Plant hormone signal transduction
i1_LQ_CO3Root_c91452/f1p2/1857	0	0	0	0	K14484	IAA	auxin-responsive protein IAA	-	ko04075; Environmental Information Processing; Signal transduction; Plant hormone signal transduction
i0_LQ_CO3Root_c26207/f1p0/733	0	0	0	0	K14490	AHP	histidine-containing phosphotransfer peotein	-	ko04075; Environmental Information Processing; Signal transduction; Plant hormone signal transduction
i3_HQ_CO3Leaf_c198/f7p2/3491	20.17	17.96	15.1	7.93	K14514	EIN3	ethylene-insensitive protein 3	-	ko04016; Environmental Information Processing; Signal transduction; MAPK signaling pathway - plant | ko04075; Environmental Information Processing; Signal transduction; Plant hormone signal transduction
i4_LQ_CO3Flo_c14329/f1p0/4616	0.72	1.61	0.56	0.41	K14513	EIN2	ethylene-insensitive protein 2	-	ko04016; Environmental Information Processing; Signal transduction; MAPK signaling pathway - plant | ko04075; Environmental Information Processing; Signal transduction; Plant hormone signal transduction
i1_LQ_CO3Leaf_c27650/f1p0/1908	34.75	11.15	13.84	35.82	K14493	GID1	gibberellin receptor GID1	3.-.-.-	ko04075; Environmental Information Processing; Signal transduction; Plant hormone signal transduction
i1_LQ_CO3Root_c61827/f1p0/1366	4.46	0	0	0	K14491	ARR-B	two-component response regulator ARR-B family	-	ko04075; Environmental Information Processing; Signal transduction; Plant hormone signal transduction
i1_LQ_CO3Flo_c55638/f1p0/1793	0	0	0	0	K14485	TIR1	transport inhibitor response 1	-	ko04075; Environmental Information Processing; Signal transduction; Plant hormone signal transduction
i3_LQ_CO3Flo_c19497/f1p0/3525	0.65	1.7	0.1	0.95	K14497	PP2C	protein phosphatase 2C	3.1.3.16	ko04016; Environmental Information Processing; Signal transduction; MAPK signaling pathway - plant | ko04075; Environmental Information Processing; Signal transduction; Plant hormone signal transduction | ko04931; Human Diseases; Endocrine and metabolic diseases; Insulin resistance
i2_LQ_CO3Stem_c37570/f1p0/2605	0	0	0.2	0	K13463	COI-1	coronatine-insensitive protein 1	-	ko04075; Environmental Information Processing; Signal transduction; Plant hormone signal transduction
i1_HQ_CO3Root_c2890/f4p4/1649	171.78	0	0	0	K14484	IAA	auxin-responsive protein IAA	-	ko04075; Environmental Information Processing; Signal transduction; Plant hormone signal transduction
i1_LQ_CO3Flo_c64553/f1p67/1278	8.34	32.96	12.9	4.42	K14497	PP2C	protein phosphatase 2C	3.1.3.16	ko04016; Environmental Information Processing; Signal transduction; MAPK signaling pathway - plant | ko04075; Environmental Information Processing; Signal transduction; Plant hormone signal transduction | ko04931; Human Diseases; Endocrine and metabolic diseases; Insulin resistance
i2_LQ_CO3Root_c15050/f1p1/2360	10.12	0.24	0	0	K14487	GH3	auxin responsive GH3 gene family	-	ko04075; Environmental Information Processing; Signal transduction; Plant hormone signal transduction
i1_LQ_CO3Leaf_c29738/f1p0/1768	24.59	15.94	7.43	20.4	K13464	JAZ	jasmonate ZIM domain-containing protein	-	ko04075; Environmental Information Processing; Signal transduction; Plant hormone signal transduction
i0_LQ_CO3Root_c10631/f1p0/601	30.75	0	0	0	K14486	K14486, ARF	auxin response factor	-	ko04075; Environmental Information Processing; Signal transduction; Plant hormone signal transduction
i1_LQ_CO3Root_c67097/f1p3/1402	7.32	7.12	14.82	0	K14432	ABF	ABA responsive element binding factor	-	ko04075; Environmental Information Processing; Signal transduction; Plant hormone signal transduction
i3_LQ_CO3Root_c3251/f1p0/3613	0	0	0	0	K14510	CTR1	serine/threonine-protein kinase CTR1	2.7.11.1	ko04016; Environmental Information Processing; Signal transduction; MAPK signaling pathway - plant | ko04075; Environmental Information Processing; Signal transduction; Plant hormone signal transduction
i2_LQ_CO3Leaf_c17352/f1p19/2041	8.73	14.29	6.25	2.31	K14489	AHK2_3_4	arabidopsis histidine kinase 2/3/4 (cytokinin receptor)	2.7.13.3	ko04075; Environmental Information Processing; Signal transduction; Plant hormone signal transduction
i2_HQ_CO3Stem_c67598/f5p3/2104	5.14	39.79	17.16	15.8	K14497	PP2C	protein phosphatase 2C	3.1.3.16	ko04016; Environmental Information Processing; Signal transduction; MAPK signaling pathway - plant | ko04075; Environmental Information Processing; Signal transduction; Plant hormone signal transduction | ko04931; Human Diseases; Endocrine and metabolic diseases; Insulin resistance
i6_LQ_CO3Flo_c285/f1p0/6218	0.07	0	0	0	K14513	EIN2	ethylene-insensitive protein 2	-	ko04016; Environmental Information Processing; Signal transduction; MAPK signaling pathway - plant | ko04075; Environmental Information Processing; Signal transduction; Plant hormone signal transduction
i2_LQ_CO3Root_c11621/f1p0/2445	0	0	0	0	K14494	DELLA	DELLA protein	-	ko04075; Environmental Information Processing; Signal transduction; Plant hormone signal transduction
i2_LQ_CO3Leaf_c17992/f1p0/2053	0	0	0	0.76	K14431	TGA	transcription factor TGA	-	ko04075; Environmental Information Processing; Signal transduction; Plant hormone signal transduction
i2_LQ_CO3Root_c5872/f1p1/2739	15.35	29.36	25.17	12.33	K14491	ARR-B	two-component response regulator ARR-B family	-	ko04075; Environmental Information Processing; Signal transduction; Plant hormone signal transduction
i2_LQ_CO3Stem_c37993/f1p0/2702	0	0	0	0	K12126	PIF3	phytochrome-interacting factor 3	-	ko04075; Environmental Information Processing; Signal transduction; Plant hormone signal transduction | ko04712; Organismal Systems; Environmental adaptation; Circadian rhythm - plant
i4_LQ_CO3Flo_c5363/f1p1/4494	0.88	0.13	0.57	0	K14513	EIN2	ethylene-insensitive protein 2	-	ko04016; Environmental Information Processing; Signal transduction; MAPK signaling pathway - plant | ko04075; Environmental Information Processing; Signal transduction; Plant hormone signal transduction
i2_LQ_CO3Stem_c19205/f1p0/2880	1.68	7.59	5.36	0.95	K13463	COI-1	coronatine-insensitive protein 1	-	ko04075; Environmental Information Processing; Signal transduction; Plant hormone signal transduction
i3_LQ_CO3Flo_c58601/f1p1/3416	0.16	0.79	0.41	0.83	K14514	EIN3	ethylene-insensitive protein 3	-	ko04016; Environmental Information Processing; Signal transduction; MAPK signaling pathway - plant | ko04075; Environmental Information Processing; Signal transduction; Plant hormone signal transduction
i1_LQ_CO3Root_c12278/f1p0/1275	15.9	0	0	0	K14498	SNRK2	serine/threonine-protein kinase SRK2	2.7.11.1	ko04016; Environmental Information Processing; Signal transduction; MAPK signaling pathway - plant | ko04075; Environmental Information Processing; Signal transduction; Plant hormone signal transduction
i2_LQ_CO3Root_c19101/f1p0/2047	27.96	0	0	0	K13946	AUX1, LAX	auxin influx carrier (AUX1 LAX family)	-	ko04075; Environmental Information Processing; Signal transduction; Plant hormone signal transduction
i2_LQ_CO3Stem_c10189/f1p0/2497	0	0.15	0.01	0.06	K14484	IAA	auxin-responsive protein IAA	-	ko04075; Environmental Information Processing; Signal transduction; Plant hormone signal transduction
i0_LQ_CO3Root_c2157/f1p0/936	0	1.84	1.17	0.18	K14515	EBF1_2	EIN3-binding F-box protein	-	ko04016; Environmental Information Processing; Signal transduction; MAPK signaling pathway - plant | ko04075; Environmental Information Processing; Signal transduction; Plant hormone signal transduction
i1_LQ_CO3Leaf_c39600/f1p1/1681	0	1.85	2.01	7.27	K14497	PP2C	protein phosphatase 2C	3.1.3.16	ko04016; Environmental Information Processing; Signal transduction; MAPK signaling pathway - plant | ko04075; Environmental Information Processing; Signal transduction; Plant hormone signal transduction | ko04931; Human Diseases; Endocrine and metabolic diseases; Insulin resistance
i1_LQ_CO3Root_c20552/f1p2/1715	1.07	0	0	0	K13946	AUX1, LAX	auxin influx carrier (AUX1 LAX family)	-	ko04075; Environmental Information Processing; Signal transduction; Plant hormone signal transduction
i1_LQ_CO3Flo_c26810/f1p0/1139	0	0	0	0.25	K14504	TCH4	xyloglucan:xyloglucosyl transferase TCH4	2.4.1.207	ko04075; Environmental Information Processing; Signal transduction; Plant hormone signal transduction
i0_HQ_CO3Root_c29164/f3p0/461	15.77	0	0	0	K14497	PP2C	protein phosphatase 2C	3.1.3.16	ko04016; Environmental Information Processing; Signal transduction; MAPK signaling pathway - plant | ko04075; Environmental Information Processing; Signal transduction; Plant hormone signal transduction | ko04931; Human Diseases; Endocrine and metabolic diseases; Insulin resistance
i3_LQ_CO3Flo_c10825/f1p0/3727	0	0	0	0	K14514	EIN3	ethylene-insensitive protein 3	-	ko04016; Environmental Information Processing; Signal transduction; MAPK signaling pathway - plant | ko04075; Environmental Information Processing; Signal transduction; Plant hormone signal transduction
i1_LQ_CO3Flo_c107447/f1p0/1708	0.21	0	0	0.48	K14431	TGA	transcription factor TGA	-	ko04075; Environmental Information Processing; Signal transduction; Plant hormone signal transduction
i3_LQ_CO3Root_c764/f1p0/3418	0.18	0.27	0.11	0.14	K14500	BSK	BR-signaling kinase	2.7.11.1	ko04075; Environmental Information Processing; Signal transduction; Plant hormone signal transduction
i3_LQ_CO3Stem_c4770/f1p4/3342	0	0.18	0	0	K14514	EIN3	ethylene-insensitive protein 3	-	ko04016; Environmental Information Processing; Signal transduction; MAPK signaling pathway - plant | ko04075; Environmental Information Processing; Signal transduction; Plant hormone signal transduction
i0_LQ_CO3Root_c7721/f1p1/705	2.66	13.47	0	7.57	K13946	AUX1, LAX	auxin influx carrier (AUX1 LAX family)	-	ko04075; Environmental Information Processing; Signal transduction; Plant hormone signal transduction
i3_LQ_CO3Stem_c47349/f1p0/3970	0	0.32	0.62	0	K13946	AUX1, LAX	auxin influx carrier (AUX1 LAX family)	-	ko04075; Environmental Information Processing; Signal transduction; Plant hormone signal transduction
i5_LQ_CO3Leaf_c6787/f1p0/5024	0.29	0.49	0	0.25	K14513	EIN2	ethylene-insensitive protein 2	-	ko04016; Environmental Information Processing; Signal transduction; MAPK signaling pathway - plant | ko04075; Environmental Information Processing; Signal transduction; Plant hormone signal transduction
i1_LQ_CO3Root_c27500/f1p0/1853	0.24	0.09	0	0	K14498	SNRK2	serine/threonine-protein kinase SRK2	2.7.11.1	ko04016; Environmental Information Processing; Signal transduction; MAPK signaling pathway - plant | ko04075; Environmental Information Processing; Signal transduction; Plant hormone signal transduction
i0_LQ_CO3Root_c69795/f1p0/611	0	0	0	0	K14512	MPK6	mitogen-activated protein kinase 6	2.7.11.24	ko04016; Environmental Information Processing; Signal transduction; MAPK signaling pathway - plant | ko04075; Environmental Information Processing; Signal transduction; Plant hormone signal transduction
i3_LQ_CO3Stem_c28759/f1p0/3365	0.08	0.21	0.11	0.17	K14491	ARR-B	two-component response regulator ARR-B family	-	ko04075; Environmental Information Processing; Signal transduction; Plant hormone signal transduction
i3_LQ_CO3Leaf_c3968/f1p0/3149	0	0.17	0.53	0	K14514	EIN3	ethylene-insensitive protein 3	-	ko04016; Environmental Information Processing; Signal transduction; MAPK signaling pathway - plant | ko04075; Environmental Information Processing; Signal transduction; Plant hormone signal transduction
i3_LQ_CO3Root_c3052/f1p0/3387	0.56	0	0	0	K14514	EIN3	ethylene-insensitive protein 3	-	ko04016; Environmental Information Processing; Signal transduction; MAPK signaling pathway - plant | ko04075; Environmental Information Processing; Signal transduction; Plant hormone signal transduction
i2_LQ_CO3Stem_c19660/f1p0/2991	0	0	0	0	K14514	EIN3	ethylene-insensitive protein 3	-	ko04016; Environmental Information Processing; Signal transduction; MAPK signaling pathway - plant | ko04075; Environmental Information Processing; Signal transduction; Plant hormone signal transduction
i1_LQ_CO3Root_c8282/f1p0/1809	0	0	0	0.65	K14431	TGA	transcription factor TGA	-	ko04075; Environmental Information Processing; Signal transduction; Plant hormone signal transduction
i3_LQ_CO3Root_c3796/f1p3/3511	4.73	0	0	0	K13415	BRI1	protein brassinosteroid insensitive 1 [EC:2.7.10.1 2.7.11.1]	2.7.10.1,2.7.11.1	ko04075; Environmental Information Processing; Signal transduction; Plant hormone signal transduction
i3_LQ_CO3Flo_c25845/f1p1/3213	0	0	0	0	K14509	ETR, ERS	ethylene receptor	2.7.13.-	ko04016; Environmental Information Processing; Signal transduction; MAPK signaling pathway - plant | ko04075; Environmental Information Processing; Signal transduction; Plant hormone signal transduction
i3_LQ_CO3Stem_c22490/f1p0/3821	1.67	6.64	3.27	3.18	K14497	PP2C	protein phosphatase 2C	3.1.3.16	ko04016; Environmental Information Processing; Signal transduction; MAPK signaling pathway - plant | ko04075; Environmental Information Processing; Signal transduction; Plant hormone signal transduction | ko04931; Human Diseases; Endocrine and metabolic diseases; Insulin resistance
i5_LQ_CO3Leaf_c3567/f1p0/5255	0.73	5.12	4.77	0.99	K14484	IAA	auxin-responsive protein IAA	-	ko04075; Environmental Information Processing; Signal transduction; Plant hormone signal transduction
i2_HQ_CO3Flo_c24971/f3p0/2804	0	0.58	0	3.12	K14487	GH3	auxin responsive GH3 gene family	-	ko04075; Environmental Information Processing; Signal transduction; Plant hormone signal transduction
i3_LQ_CO3Leaf_c5769/f1p2/3314	4.47	1.35	2.03	0.38	K14494	DELLA	DELLA protein	-	ko04075; Environmental Information Processing; Signal transduction; Plant hormone signal transduction
i2_HQ_CO3Leaf_c18566/f3p3/2201	3.03	7.75	10.55	0	K14506	JAR1	jasmonic acid-amino synthetase	-	ko04075; Environmental Information Processing; Signal transduction; Plant hormone signal transduction
i3_HQ_CO3Stem_c1956/f2p1/3595	0.02	0	0.02	0	K14431	TGA	transcription factor TGA	-	ko04075; Environmental Information Processing; Signal transduction; Plant hormone signal transduction
i3_HQ_CO3Stem_c57694/f6p1/3051	9.89	26.64	13.45	0.45	K14491	ARR-B	two-component response regulator ARR-B family	-	ko04075; Environmental Information Processing; Signal transduction; Plant hormone signal transduction
i2_LQ_CO3Root_c15946/f1p0/2706	0.37	0	0	0	K14494	DELLA	DELLA protein	-	ko04075; Environmental Information Processing; Signal transduction; Plant hormone signal transduction
i4_LQ_CO3Stem_c6147/f1p0/4951	0	0.22	0.09	0.16	K14497	PP2C	protein phosphatase 2C	3.1.3.16	ko04016; Environmental Information Processing; Signal transduction; MAPK signaling pathway - plant | ko04075; Environmental Information Processing; Signal transduction; Plant hormone signal transduction | ko04931; Human Diseases; Endocrine and metabolic diseases; Insulin resistance
i3_LQ_CO3Stem_c11756/f1p0/3237	0.27	0.83	0.48	0.41	K13422	MYC2	transcription factor MYC2	-	ko04016; Environmental Information Processing; Signal transduction; MAPK signaling pathway - plant | ko04075; Environmental Information Processing; Signal transduction; Plant hormone signal transduction
i1_LQ_CO3Root_c61306/f1p2/1741	2.25	2.39	1.11	0.17	K14489	AHK2_3_4	arabidopsis histidine kinase 2/3/4 (cytokinin receptor)	2.7.13.3	ko04075; Environmental Information Processing; Signal transduction; Plant hormone signal transduction
i4_HQ_CO3Stem_c7525/f2p0/4625	0.13	0.69	0.18	0	K14515	EBF1_2	EIN3-binding F-box protein	-	ko04016; Environmental Information Processing; Signal transduction; MAPK signaling pathway - plant | ko04075; Environmental Information Processing; Signal transduction; Plant hormone signal transduction
i3_LQ_CO3Stem_c20936/f1p6/3669	0.24	0.12	0.11	0.08	K14497	PP2C	protein phosphatase 2C	3.1.3.16	ko04016; Environmental Information Processing; Signal transduction; MAPK signaling pathway - plant | ko04075; Environmental Information Processing; Signal transduction; Plant hormone signal transduction | ko04931; Human Diseases; Endocrine and metabolic diseases; Insulin resistance
i2_LQ_CO3Root_c4002/f1p0/2696	0	0	0	0	K14491	ARR-B	two-component response regulator ARR-B family	-	ko04075; Environmental Information Processing; Signal transduction; Plant hormone signal transduction
i3_HQ_CO3Flo_c70631/f5p0/3216	0	0.48	0.49	2.76	K14515	EBF1_2	EIN3-binding F-box protein	-	ko04016; Environmental Information Processing; Signal transduction; MAPK signaling pathway - plant | ko04075; Environmental Information Processing; Signal transduction; Plant hormone signal transduction
i2_LQ_CO3Flo_c162004/f1p0/2405	2.09	5.91	11.33	7.4	K13464	JAZ	jasmonate ZIM domain-containing protein	-	ko04075; Environmental Information Processing; Signal transduction; Plant hormone signal transduction
i3_LQ_CO3Flo_c41909/f1p5/3638	0	0	0	1.37	K14497	PP2C	protein phosphatase 2C	3.1.3.16	ko04016; Environmental Information Processing; Signal transduction; MAPK signaling pathway - plant | ko04075; Environmental Information Processing; Signal transduction; Plant hormone signal transduction | ko04931; Human Diseases; Endocrine and metabolic diseases; Insulin resistance
i2_HQ_CO3Flo_c101328/f10p1/2449	19.25	24.45	16.23	27.15	K14500	BSK	BR-signaling kinase	2.7.11.1	ko04075; Environmental Information Processing; Signal transduction; Plant hormone signal transduction
i2_LQ_CO3Stem_c57283/f1p0/2301	0.19	0.29	0.63	0	K13449	PR1	pathogenesis-related protein 1	-	ko04016; Environmental Information Processing; Signal transduction; MAPK signaling pathway - plant | ko04075; Environmental Information Processing; Signal transduction; Plant hormone signal transduction | ko04626; Organismal Systems; Environmental adaptation; Plant-pathogen interaction
i1_HQ_CO3Flo_c19906/f2p0/1885	1.34	1.1	1.51	0.85	K14432	ABF	ABA responsive element binding factor	-	ko04075; Environmental Information Processing; Signal transduction; Plant hormone signal transduction
i1_LQ_CO3Root_c13713/f1p0/1662	0	0.85	0	0	K12126	PIF3	phytochrome-interacting factor 3	-	ko04075; Environmental Information Processing; Signal transduction; Plant hormone signal transduction | ko04712; Organismal Systems; Environmental adaptation; Circadian rhythm - plant
i0_LQ_CO3Flo_c19977/f1p0/779	2.3	3.77	3.38	8.83	K14488	SAUR	SAUR family protein	-	ko04075; Environmental Information Processing; Signal transduction; Plant hormone signal transduction
i3_LQ_CO3Flo_c15581/f1p0/3056	3.32	5.87	4.91	0.8	K14514	EIN3	ethylene-insensitive protein 3	-	ko04016; Environmental Information Processing; Signal transduction; MAPK signaling pathway - plant | ko04075; Environmental Information Processing; Signal transduction; Plant hormone signal transduction
i4_LQ_CO3Root_c5020/f1p18/4683	0.34	0.21	0.05	0.21	K14487	GH3	auxin responsive GH3 gene family	-	ko04075; Environmental Information Processing; Signal transduction; Plant hormone signal transduction
i3_HQ_CO3Stem_c35177/f3p0/3868	0	1.2	0	0	K14509	ETR, ERS	ethylene receptor	2.7.13.-	ko04016; Environmental Information Processing; Signal transduction; MAPK signaling pathway - plant | ko04075; Environmental Information Processing; Signal transduction; Plant hormone signal transduction
i1_LQ_CO3Root_c86896/f1p0/1218	25.43	0	0	0	K14486	K14486, ARF	auxin response factor	-	ko04075; Environmental Information Processing; Signal transduction; Plant hormone signal transduction
i2_LQ_CO3Leaf_c9192/f1p0/2261	0	0	0	0	K14514	EIN3	ethylene-insensitive protein 3	-	ko04016; Environmental Information Processing; Signal transduction; MAPK signaling pathway - plant | ko04075; Environmental Information Processing; Signal transduction; Plant hormone signal transduction
i2_LQ_CO3Root_c16736/f1p0/2053	2.22	6.37	5.33	4.35	K14485	TIR1	transport inhibitor response 1	-	ko04075; Environmental Information Processing; Signal transduction; Plant hormone signal transduction
i1_LQ_CO3Flo_c93671/f1p0/1025	5.93	0.33	0	5.45	K14490	AHP	histidine-containing phosphotransfer peotein	-	ko04075; Environmental Information Processing; Signal transduction; Plant hormone signal transduction
i3_LQ_CO3Stem_c28614/f1p0/3237	0	0.64	1.25	0	K14497	PP2C	protein phosphatase 2C	3.1.3.16	ko04016; Environmental Information Processing; Signal transduction; MAPK signaling pathway - plant | ko04075; Environmental Information Processing; Signal transduction; Plant hormone signal transduction | ko04931; Human Diseases; Endocrine and metabolic diseases; Insulin resistance
i1_LQ_CO3Root_c44351/f1p0/1638	1.04	0	0	0	K14493	GID1	gibberellin receptor GID1	3.-.-.-	ko04075; Environmental Information Processing; Signal transduction; Plant hormone signal transduction
i3_LQ_CO3Stem_c3919/f1p3/3989	1.2	1.57	1.67	0	K13422	MYC2	transcription factor MYC2	-	ko04016; Environmental Information Processing; Signal transduction; MAPK signaling pathway - plant | ko04075; Environmental Information Processing; Signal transduction; Plant hormone signal transduction
i3_LQ_CO3Stem_c5485/f1p1/3075	2.04	2.68	2.51	1.89	K13422	MYC2	transcription factor MYC2	-	ko04016; Environmental Information Processing; Signal transduction; MAPK signaling pathway - plant | ko04075; Environmental Information Processing; Signal transduction; Plant hormone signal transduction
i1_LQ_CO3Root_c105139/f1p1/1827	6.24	0	0	0	K14497	PP2C	protein phosphatase 2C	3.1.3.16	ko04016; Environmental Information Processing; Signal transduction; MAPK signaling pathway - plant | ko04075; Environmental Information Processing; Signal transduction; Plant hormone signal transduction | ko04931; Human Diseases; Endocrine and metabolic diseases; Insulin resistance
i1_LQ_CO3Flo_c79626/f1p0/1231	3.76	0.28	0.28	789.75	K14504	TCH4	xyloglucan:xyloglucosyl transferase TCH4	2.4.1.207	ko04075; Environmental Information Processing; Signal transduction; Plant hormone signal transduction
i3_LQ_CO3Root_c3264/f1p0/3563	3.94	6.51	6.73	4.34	K14514	EIN3	ethylene-insensitive protein 3	-	ko04016; Environmental Information Processing; Signal transduction; MAPK signaling pathway - plant | ko04075; Environmental Information Processing; Signal transduction; Plant hormone signal transduction
i3_LQ_CO3Leaf_c7014/f1p22/3050	0	4.19	6.5	0	K14491	ARR-B	two-component response regulator ARR-B family	-	ko04075; Environmental Information Processing; Signal transduction; Plant hormone signal transduction
i1_LQ_CO3Root_c32450/f2p0/1261	20.35	0	0	0	K14431	TGA	transcription factor TGA	-	ko04075; Environmental Information Processing; Signal transduction; Plant hormone signal transduction
i0_HQ_CO3Flo_c1048/f7p0/708	0	0	0	114.72	K14488	SAUR	SAUR family protein	-	ko04075; Environmental Information Processing; Signal transduction; Plant hormone signal transduction
i1_LQ_CO3Leaf_c23429/f1p0/1835	0.19	0.06	0.03	0.18	K13946	AUX1, LAX	auxin influx carrier (AUX1 LAX family)	-	ko04075; Environmental Information Processing; Signal transduction; Plant hormone signal transduction
i0_HQ_CO3Leaf_c6569/f2p1/931	2.99	20.42	10.95	0.12	K14488	SAUR	SAUR family protein	-	ko04075; Environmental Information Processing; Signal transduction; Plant hormone signal transduction
i1_LQ_CO3Root_c72468/f1p6/1923	0	0	0	0	K14496	PYL	abscisic acid receptor PYR/PYL family	-	ko04016; Environmental Information Processing; Signal transduction; MAPK signaling pathway - plant | ko04075; Environmental Information Processing; Signal transduction; Plant hormone signal transduction
i1_LQ_CO3Root_c39384/f1p1/1415	20.18	0	0	0	K14484	IAA	auxin-responsive protein IAA	-	ko04075; Environmental Information Processing; Signal transduction; Plant hormone signal transduction
i1_LQ_CO3Root_c34892/f1p0/1036	0	0	0	0.26	K14509	ETR, ERS	ethylene receptor	2.7.13.-	ko04016; Environmental Information Processing; Signal transduction; MAPK signaling pathway - plant | ko04075; Environmental Information Processing; Signal transduction; Plant hormone signal transduction
i3_LQ_CO3Stem_c44237/f1p2/3812	0	0.08	0	0	K14489	AHK2_3_4	arabidopsis histidine kinase 2/3/4 (cytokinin receptor)	2.7.13.3	ko04075; Environmental Information Processing; Signal transduction; Plant hormone signal transduction
i1_LQ_CO3Flo_c62840/f1p2/1341	0	0	0	0.2	K14504	TCH4	xyloglucan:xyloglucosyl transferase TCH4	2.4.1.207	ko04075; Environmental Information Processing; Signal transduction; Plant hormone signal transduction
i1_LQ_CO3Leaf_c29556/f1p0/1217	0.13	4.24	3.21	0	K14488	SAUR	SAUR family protein	-	ko04075; Environmental Information Processing; Signal transduction; Plant hormone signal transduction
i1_LQ_CO3Root_c51021/f1p0/1274	0	0	0	0	K14493	GID1	gibberellin receptor GID1	3.-.-.-	ko04075; Environmental Information Processing; Signal transduction; Plant hormone signal transduction
i3_LQ_CO3Stem_c21885/f1p0/3369	0	0	0	0	K14484	IAA	auxin-responsive protein IAA	-	ko04075; Environmental Information Processing; Signal transduction; Plant hormone signal transduction
i1_LQ_CO3Root_c64054/f1p0/1803	14.92	0	0	0	K13946	AUX1, LAX	auxin influx carrier (AUX1 LAX family)	-	ko04075; Environmental Information Processing; Signal transduction; Plant hormone signal transduction
i4_HQ_CO3Leaf_c1502/f2p0/4673	0.69	1.56	1.2	1.02	K14513	EIN2	ethylene-insensitive protein 2	-	ko04016; Environmental Information Processing; Signal transduction; MAPK signaling pathway - plant | ko04075; Environmental Information Processing; Signal transduction; Plant hormone signal transduction
i3_LQ_CO3Stem_c10869/f1p0/3265	1.54	3.8	2.25	0.35	K14489	AHK2_3_4	arabidopsis histidine kinase 2/3/4 (cytokinin receptor)	2.7.13.3	ko04075; Environmental Information Processing; Signal transduction; Plant hormone signal transduction
i3_LQ_CO3Flo_c24532/f1p2/3174	0	0.1	0.1	0.37	K14497	PP2C	protein phosphatase 2C	3.1.3.16	ko04016; Environmental Information Processing; Signal transduction; MAPK signaling pathway - plant | ko04075; Environmental Information Processing; Signal transduction; Plant hormone signal transduction | ko04931; Human Diseases; Endocrine and metabolic diseases; Insulin resistance
i3_HQ_CO3Root_c160/f3p0/3606	1.14	1.39	2.93	0.72	K14514	EIN3	ethylene-insensitive protein 3	-	ko04016; Environmental Information Processing; Signal transduction; MAPK signaling pathway - plant | ko04075; Environmental Information Processing; Signal transduction; Plant hormone signal transduction
i2_LQ_CO3Flo_c66038/f1p0/2403	0.42	2.32	0	0	K14431	TGA	transcription factor TGA	-	ko04075; Environmental Information Processing; Signal transduction; Plant hormone signal transduction
i1_LQ_CO3Stem_c14031/f1p0/1748	0	0	0	0	K14498	SNRK2	serine/threonine-protein kinase SRK2	2.7.11.1	ko04016; Environmental Information Processing; Signal transduction; MAPK signaling pathway - plant | ko04075; Environmental Information Processing; Signal transduction; Plant hormone signal transduction
i3_LQ_CO3Flo_c19739/f1p0/3356	0.57	0.19	0.53	0.34	K14489	AHK2_3_4	arabidopsis histidine kinase 2/3/4 (cytokinin receptor)	2.7.13.3	ko04075; Environmental Information Processing; Signal transduction; Plant hormone signal transduction
i2_LQ_CO3Root_c13872/f1p0/2133	7.22	11.02	2.72	0	K14500	BSK	BR-signaling kinase	2.7.11.1	ko04075; Environmental Information Processing; Signal transduction; Plant hormone signal transduction
i1_LQ_CO3Stem_c29982/f1p0/1011	0	0.05	0.35	0	K14500	BSK	BR-signaling kinase	2.7.11.1	ko04075; Environmental Information Processing; Signal transduction; Plant hormone signal transduction
i2_LQ_CO3Root_c5466/f1p0/2114	0.93	0	0	0	K14484	IAA	auxin-responsive protein IAA	-	ko04075; Environmental Information Processing; Signal transduction; Plant hormone signal transduction
i1_HQ_CO3Flo_c17891/f3p3/1994	30.53	36.18	21.46	16.41	K14432	ABF	ABA responsive element binding factor	-	ko04075; Environmental Information Processing; Signal transduction; Plant hormone signal transduction
i3_LQ_CO3Flo_c9039/f1p0/3221	0	0	0	0	K14497	PP2C	protein phosphatase 2C	3.1.3.16	ko04016; Environmental Information Processing; Signal transduction; MAPK signaling pathway - plant | ko04075; Environmental Information Processing; Signal transduction; Plant hormone signal transduction | ko04931; Human Diseases; Endocrine and metabolic diseases; Insulin resistance
i2_LQ_CO3Stem_c62919/f1p3/2729	1.06	9.75	3.27	2.61	K14497	PP2C	protein phosphatase 2C	3.1.3.16	ko04016; Environmental Information Processing; Signal transduction; MAPK signaling pathway - plant | ko04075; Environmental Information Processing; Signal transduction; Plant hormone signal transduction | ko04931; Human Diseases; Endocrine and metabolic diseases; Insulin resistance
i2_LQ_CO3Root_c17584/f1p0/2021	7.68	24.08	11.78	18.23	K14500	BSK	BR-signaling kinase	2.7.11.1	ko04075; Environmental Information Processing; Signal transduction; Plant hormone signal transduction
i4_LQ_CO3Stem_c23861/f1p0/4507	0.07	0.1	0.04	0.13	K14500	BSK	BR-signaling kinase	2.7.11.1	ko04075; Environmental Information Processing; Signal transduction; Plant hormone signal transduction
i2_LQ_CO3Flo_c18580/f1p7/2873	0.94	5.22	2.12	6.79	K14497	PP2C	protein phosphatase 2C	3.1.3.16	ko04016; Environmental Information Processing; Signal transduction; MAPK signaling pathway - plant | ko04075; Environmental Information Processing; Signal transduction; Plant hormone signal transduction | ko04931; Human Diseases; Endocrine and metabolic diseases; Insulin resistance
i0_LQ_CO3Root_c2744/f1p1/936	0.18	0.46	0.02	0.49	K14484	IAA	auxin-responsive protein IAA	-	ko04075; Environmental Information Processing; Signal transduction; Plant hormone signal transduction
i2_LQ_CO3Root_c19933/f1p1/2793	0.62	0	0.02	0.03	K14510	CTR1	serine/threonine-protein kinase CTR1	2.7.11.1	ko04016; Environmental Information Processing; Signal transduction; MAPK signaling pathway - plant | ko04075; Environmental Information Processing; Signal transduction; Plant hormone signal transduction
i2_LQ_CO3Stem_c10009/f1p0/2809	0.13	0.56	0.08	0.05	K14491	ARR-B	two-component response regulator ARR-B family	-	ko04075; Environmental Information Processing; Signal transduction; Plant hormone signal transduction
i2_LQ_CO3Stem_c64898/f1p0/2146	0.21	2.98	3.79	0.39	K14491	ARR-B	two-component response regulator ARR-B family	-	ko04075; Environmental Information Processing; Signal transduction; Plant hormone signal transduction
i3_LQ_CO3Flo_c47283/f1p0/3373	0.11	0.22	0.1	0.28	K14500	BSK	BR-signaling kinase	2.7.11.1	ko04075; Environmental Information Processing; Signal transduction; Plant hormone signal transduction
i0_LQ_CO3Root_c49706/f1p0/806	11.45	49.16	62.93	79.69	K14488	SAUR	SAUR family protein	-	ko04075; Environmental Information Processing; Signal transduction; Plant hormone signal transduction
i2_LQ_CO3Flo_c44396/f1p0/2346	0	0.19	0	0	K14432	ABF	ABA responsive element binding factor	-	ko04075; Environmental Information Processing; Signal transduction; Plant hormone signal transduction
i2_LQ_CO3Leaf_c12836/f1p2/2161	0	0	0	0	K14497	PP2C	protein phosphatase 2C	3.1.3.16	ko04016; Environmental Information Processing; Signal transduction; MAPK signaling pathway - plant | ko04075; Environmental Information Processing; Signal transduction; Plant hormone signal transduction | ko04931; Human Diseases; Endocrine and metabolic diseases; Insulin resistance
i2_LQ_CO3Root_c11174/f1p0/2939	5.11	0	0	0	K14486	K14486, ARF	auxin response factor	-	ko04075; Environmental Information Processing; Signal transduction; Plant hormone signal transduction
i4_LQ_CO3Stem_c16702/f1p0/4024	2.58	1.91	1.94	1.45	K14491	ARR-B	two-component response regulator ARR-B family	-	ko04075; Environmental Information Processing; Signal transduction; Plant hormone signal transduction
i3_LQ_CO3Stem_c6016/f1p0/3148	0	0	0	0	K14484	IAA	auxin-responsive protein IAA	-	ko04075; Environmental Information Processing; Signal transduction; Plant hormone signal transduction
i4_LQ_CO3Flo_c4826/f1p1/4621	0.15	0	0.11	0.22	K14489	AHK2_3_4	arabidopsis histidine kinase 2/3/4 (cytokinin receptor)	2.7.13.3	ko04075; Environmental Information Processing; Signal transduction; Plant hormone signal transduction
i4_LQ_CO3Leaf_c3021/f1p2/4568	0	0	0	0	K14489	AHK2_3_4	arabidopsis histidine kinase 2/3/4 (cytokinin receptor)	2.7.13.3	ko04075; Environmental Information Processing; Signal transduction; Plant hormone signal transduction
i4_LQ_CO3Stem_c10361/f1p5/4606	0.85	0	0	0	K14489	AHK2_3_4	arabidopsis histidine kinase 2/3/4 (cytokinin receptor)	2.7.13.3	ko04075; Environmental Information Processing; Signal transduction; Plant hormone signal transduction
i3_LQ_CO3Stem_c22161/f1p2/3811	0.04	0.98	0.19	0.63	K14497	PP2C	protein phosphatase 2C	3.1.3.16	ko04016; Environmental Information Processing; Signal transduction; MAPK signaling pathway - plant | ko04075; Environmental Information Processing; Signal transduction; Plant hormone signal transduction | ko04931; Human Diseases; Endocrine and metabolic diseases; Insulin resistance
i1_LQ_CO3Stem_c8575/f1p0/1988	0	0	0	0	K14431	TGA	transcription factor TGA	-	ko04075; Environmental Information Processing; Signal transduction; Plant hormone signal transduction
i3_HQ_CO3Flo_c54763/f3p0/3437	0	0	0	0	K12126	PIF3	phytochrome-interacting factor 3	-	ko04075; Environmental Information Processing; Signal transduction; Plant hormone signal transduction | ko04712; Organismal Systems; Environmental adaptation; Circadian rhythm - plant
i2_LQ_CO3Flo_c59433/f1p1/2111	1.94	0	0.37	0	K14496	PYL	abscisic acid receptor PYR/PYL family	-	ko04016; Environmental Information Processing; Signal transduction; MAPK signaling pathway - plant | ko04075; Environmental Information Processing; Signal transduction; Plant hormone signal transduction
i2_LQ_CO3Root_c19707/f1p1/2694	15.73	0	0	0	K14509	ETR, ERS	ethylene receptor	2.7.13.-	ko04016; Environmental Information Processing; Signal transduction; MAPK signaling pathway - plant | ko04075; Environmental Information Processing; Signal transduction; Plant hormone signal transduction
i2_LQ_CO3Leaf_c10330/f1p1/2493	0.87	0.83	0	0	K13464	JAZ	jasmonate ZIM domain-containing protein	-	ko04075; Environmental Information Processing; Signal transduction; Plant hormone signal transduction
i4_LQ_CO3Root_c2228/f1p1/4757	6.72	0	0	0	K14489	AHK2_3_4	arabidopsis histidine kinase 2/3/4 (cytokinin receptor)	2.7.13.3	ko04075; Environmental Information Processing; Signal transduction; Plant hormone signal transduction
i4_LQ_CO3Stem_c15904/f1p7/4078	0	0	0	0	K14491	ARR-B	two-component response regulator ARR-B family	-	ko04075; Environmental Information Processing; Signal transduction; Plant hormone signal transduction
i3_LQ_CO3Stem_c40503/f1p0/3461	0.18	0.72	0.34	0.03	K14484	IAA	auxin-responsive protein IAA	-	ko04075; Environmental Information Processing; Signal transduction; Plant hormone signal transduction
i3_LQ_CO3Flo_c45609/f1p5/3294	0	0.26	0	0	K14509	ETR, ERS	ethylene receptor	2.7.13.-	ko04016; Environmental Information Processing; Signal transduction; MAPK signaling pathway - plant | ko04075; Environmental Information Processing; Signal transduction; Plant hormone signal transduction
i1_LQ_CO3Root_c21279/f4p4/1880	4.88	5.21	2.3	2.75	K14498	SNRK2	serine/threonine-protein kinase SRK2	2.7.11.1	ko04016; Environmental Information Processing; Signal transduction; MAPK signaling pathway - plant | ko04075; Environmental Information Processing; Signal transduction; Plant hormone signal transduction
i4_LQ_CO3Flo_c16006/f1p0/4075	0	0	0.4	0	K14491	ARR-B	two-component response regulator ARR-B family	-	ko04075; Environmental Information Processing; Signal transduction; Plant hormone signal transduction
i2_LQ_CO3Root_c2477/f1p2/2284	6.81	16.93	5.69	29.06	K14484	IAA	auxin-responsive protein IAA	-	ko04075; Environmental Information Processing; Signal transduction; Plant hormone signal transduction
i1_HQ_CO3Root_c57896/f5p1/1647	15.92	29.98	26.83	4.37	K14512	MPK6	mitogen-activated protein kinase 6	2.7.11.24	ko04016; Environmental Information Processing; Signal transduction; MAPK signaling pathway - plant | ko04075; Environmental Information Processing; Signal transduction; Plant hormone signal transduction
i2_LQ_CO3Root_c15461/f1p0/2733	0.51	0.54	0.54	0.14	K14494	DELLA	DELLA protein	-	ko04075; Environmental Information Processing; Signal transduction; Plant hormone signal transduction
i0_HQ_CO3Root_c93441/f46p1/638	496.61	0	0	0	K13449	PR1	pathogenesis-related protein 1	-	ko04016; Environmental Information Processing; Signal transduction; MAPK signaling pathway - plant | ko04075; Environmental Information Processing; Signal transduction; Plant hormone signal transduction | ko04626; Organismal Systems; Environmental adaptation; Plant-pathogen interaction
i3_HQ_CO3Stem_c56219/f2p2/3241	0	2.08	0.99	2.08	K12126	PIF3	phytochrome-interacting factor 3	-	ko04075; Environmental Information Processing; Signal transduction; Plant hormone signal transduction | ko04712; Organismal Systems; Environmental adaptation; Circadian rhythm - plant
i0_LQ_CO3Leaf_c21300/f1p0/913	0	0	0	0	K14432	ABF	ABA responsive element binding factor	-	ko04075; Environmental Information Processing; Signal transduction; Plant hormone signal transduction
i2_LQ_CO3Flo_c89443/f1p1/2614	1.26	1.25	1.66	0.74	K14431	TGA	transcription factor TGA	-	ko04075; Environmental Information Processing; Signal transduction; Plant hormone signal transduction
i4_LQ_CO3Stem_c14268/f1p0/4158	0.59	1.44	1.2	0.13	K14484	IAA	auxin-responsive protein IAA	-	ko04075; Environmental Information Processing; Signal transduction; Plant hormone signal transduction
i3_LQ_CO3Stem_c3517/f1p0/3421	0	0.15	0	0	K14514	EIN3	ethylene-insensitive protein 3	-	ko04016; Environmental Information Processing; Signal transduction; MAPK signaling pathway - plant | ko04075; Environmental Information Processing; Signal transduction; Plant hormone signal transduction
i2_LQ_CO3Root_c14579/f1p6/2871	5.56	8.74	10.66	12.06	K14484	IAA	auxin-responsive protein IAA	-	ko04075; Environmental Information Processing; Signal transduction; Plant hormone signal transduction
i0_LQ_CO3Stem_c4222/f1p7/812	0	4.05	1.16	6.58	K14498	SNRK2	serine/threonine-protein kinase SRK2	2.7.11.1	ko04016; Environmental Information Processing; Signal transduction; MAPK signaling pathway - plant | ko04075; Environmental Information Processing; Signal transduction; Plant hormone signal transduction
i1_LQ_CO3Stem_c26829/f1p0/1713	0.46	9.68	7.6	3.28	K14497	PP2C	protein phosphatase 2C	3.1.3.16	ko04016; Environmental Information Processing; Signal transduction; MAPK signaling pathway - plant | ko04075; Environmental Information Processing; Signal transduction; Plant hormone signal transduction | ko04931; Human Diseases; Endocrine and metabolic diseases; Insulin resistance
i2_LQ_CO3Flo_c43009/f1p2/2435	0	0	0	0	K14500	BSK	BR-signaling kinase	2.7.11.1	ko04075; Environmental Information Processing; Signal transduction; Plant hormone signal transduction
i3_LQ_CO3Root_c1060/f1p0/3383	2.15	3.63	2.93	2.37	K14491	ARR-B	two-component response regulator ARR-B family	-	ko04075; Environmental Information Processing; Signal transduction; Plant hormone signal transduction
i1_LQ_CO3Leaf_c38038/f1p1/1946	16.17	26.95	26.82	0	K14432	ABF	ABA responsive element binding factor	-	ko04075; Environmental Information Processing; Signal transduction; Plant hormone signal transduction
i2_HQ_CO3Flo_c8868/f8p6/2879	1.5	0.86	0	0.38	K14432	ABF	ABA responsive element binding factor	-	ko04075; Environmental Information Processing; Signal transduction; Plant hormone signal transduction
i2_LQ_CO3Root_c3359/f1p0/2612	0.03	0	0	0	K14484	IAA	auxin-responsive protein IAA	-	ko04075; Environmental Information Processing; Signal transduction; Plant hormone signal transduction
i3_HQ_CO3Stem_c19084/f4p0/3169	0	0	0	1.18	K12126	PIF3	phytochrome-interacting factor 3	-	ko04075; Environmental Information Processing; Signal transduction; Plant hormone signal transduction | ko04712; Organismal Systems; Environmental adaptation; Circadian rhythm - plant
i3_LQ_CO3Stem_c45248/f1p0/3074	0.23	0	0	0	K14431	TGA	transcription factor TGA	-	ko04075; Environmental Information Processing; Signal transduction; Plant hormone signal transduction
i4_LQ_CO3Stem_c11089/f1p0/4524	0.57	0.27	0.45	0.56	K14513	EIN2	ethylene-insensitive protein 2	-	ko04016; Environmental Information Processing; Signal transduction; MAPK signaling pathway - plant | ko04075; Environmental Information Processing; Signal transduction; Plant hormone signal transduction
i1_LQ_CO3Leaf_c27795/f1p1/1093	0.12	0	0	0.14	K14496	PYL	abscisic acid receptor PYR/PYL family	-	ko04016; Environmental Information Processing; Signal transduction; MAPK signaling pathway - plant | ko04075; Environmental Information Processing; Signal transduction; Plant hormone signal transduction
i3_LQ_CO3Flo_c9526/f1p2/3641	0	0	0.12	0	K14497	PP2C	protein phosphatase 2C	3.1.3.16	ko04016; Environmental Information Processing; Signal transduction; MAPK signaling pathway - plant | ko04075; Environmental Information Processing; Signal transduction; Plant hormone signal transduction | ko04931; Human Diseases; Endocrine and metabolic diseases; Insulin resistance
i0_LQ_CO3Root_c78505/f1p0/698	0.29	0	0	0	K14484	IAA	auxin-responsive protein IAA	-	ko04075; Environmental Information Processing; Signal transduction; Plant hormone signal transduction
i2_LQ_CO3Root_c10970/f1p0/2808	1.61	0	0	0	K13946	AUX1, LAX	auxin influx carrier (AUX1 LAX family)	-	ko04075; Environmental Information Processing; Signal transduction; Plant hormone signal transduction
i1_LQ_CO3Leaf_c11584/f1p0/1340	3.32	3.68	0.45	2.37	K14508	NPR1	regulatory protein NPR1	-	ko04075; Environmental Information Processing; Signal transduction; Plant hormone signal transduction
i0_LQ_CO3Flo_c24595/f1p0/907	0	0.28	0.26	2.77	K14490	AHP	histidine-containing phosphotransfer peotein	-	ko04075; Environmental Information Processing; Signal transduction; Plant hormone signal transduction
i1_LQ_CO3Flo_c4140/f1p2/1202	0	0.37	0.34	10.22	K14504	TCH4	xyloglucan:xyloglucosyl transferase TCH4	2.4.1.207	ko04075; Environmental Information Processing; Signal transduction; Plant hormone signal transduction
i1_LQ_CO3Stem_c12907/f1p1/1622	0.44	1.2	0.27	0.7	K14515	EBF1_2	EIN3-binding F-box protein	-	ko04016; Environmental Information Processing; Signal transduction; MAPK signaling pathway - plant | ko04075; Environmental Information Processing; Signal transduction; Plant hormone signal transduction
i0_LQ_CO3Leaf_c28547/f1p1/736	0	1.14	0	0.33	K14492	ARR-A	two-component response regulator ARR-A family	-	ko04075; Environmental Information Processing; Signal transduction; Plant hormone signal transduction
i4_LQ_CO3Stem_c19738/f1p21/4457	0	0.89	0.44	0.2	K14489	AHK2_3_4	arabidopsis histidine kinase 2/3/4 (cytokinin receptor)	2.7.13.3	ko04075; Environmental Information Processing; Signal transduction; Plant hormone signal transduction
i4_LQ_CO3Root_c3882/f1p0/4725	1.09	0.65	0.44	0	K14489	AHK2_3_4	arabidopsis histidine kinase 2/3/4 (cytokinin receptor)	2.7.13.3	ko04075; Environmental Information Processing; Signal transduction; Plant hormone signal transduction
i1_LQ_CO3Root_c7134/f2p0/1851	30.65	0	0	0	K14493	GID1	gibberellin receptor GID1	3.-.-.-	ko04075; Environmental Information Processing; Signal transduction; Plant hormone signal transduction
i1_LQ_CO3Stem_c8095/f1p0/1261	0.21	0.8	0.26	0	K14494	DELLA	DELLA protein	-	ko04075; Environmental Information Processing; Signal transduction; Plant hormone signal transduction
i3_LQ_CO3Stem_c45963/f1p0/3419	0.01	0.01	0.11	0	K13463	COI-1	coronatine-insensitive protein 1	-	ko04075; Environmental Information Processing; Signal transduction; Plant hormone signal transduction
i5_LQ_CO3Stem_c7653/f1p0/5045	0.01	0.06	0	0.02	K14508	NPR1	regulatory protein NPR1	-	ko04075; Environmental Information Processing; Signal transduction; Plant hormone signal transduction
i2_LQ_CO3Root_c5471/f1p3/2416	0	0	0	0	K14491	ARR-B	two-component response regulator ARR-B family	-	ko04075; Environmental Information Processing; Signal transduction; Plant hormone signal transduction
i0_HQ_CO3Flo_c36450/f14p0/973	0.35	0.13	1.12	231.26	K13464	JAZ	jasmonate ZIM domain-containing protein	-	ko04075; Environmental Information Processing; Signal transduction; Plant hormone signal transduction
i3_LQ_CO3Stem_c23198/f1p12/3192	0	0	0	0	K14432	ABF	ABA responsive element binding factor	-	ko04075; Environmental Information Processing; Signal transduction; Plant hormone signal transduction
i0_LQ_CO3Root_c26424/f1p0/748	4.26	0	0	0	K14496	PYL	abscisic acid receptor PYR/PYL family	-	ko04016; Environmental Information Processing; Signal transduction; MAPK signaling pathway - plant | ko04075; Environmental Information Processing; Signal transduction; Plant hormone signal transduction
i1_LQ_CO3Root_c7430/f4p0/1311	0	0	0	0	K14498	SNRK2	serine/threonine-protein kinase SRK2	2.7.11.1	ko04016; Environmental Information Processing; Signal transduction; MAPK signaling pathway - plant | ko04075; Environmental Information Processing; Signal transduction; Plant hormone signal transduction
i3_LQ_CO3Flo_c25501/f1p0/3888	0	0	0	0.64	K14497	PP2C	protein phosphatase 2C	3.1.3.16	ko04016; Environmental Information Processing; Signal transduction; MAPK signaling pathway - plant | ko04075; Environmental Information Processing; Signal transduction; Plant hormone signal transduction | ko04931; Human Diseases; Endocrine and metabolic diseases; Insulin resistance
i1_LQ_CO3Leaf_c24152/f1p1/1454	0.98	2.19	2.14	2.5	K14515	EBF1_2	EIN3-binding F-box protein	-	ko04016; Environmental Information Processing; Signal transduction; MAPK signaling pathway - plant | ko04075; Environmental Information Processing; Signal transduction; Plant hormone signal transduction
i2_LQ_CO3Root_c3809/f1p0/2062	14.98	4.19	3.1	1.32	K14487	GH3	auxin responsive GH3 gene family	-	ko04075; Environmental Information Processing; Signal transduction; Plant hormone signal transduction
i4_LQ_CO3Stem_c16017/f1p0/4046	0.13	0.29	0.69	0.44	K14491	ARR-B	two-component response regulator ARR-B family	-	ko04075; Environmental Information Processing; Signal transduction; Plant hormone signal transduction
i1_HQ_CO3Flo_c123884/f11p0/1514	0.39	5.17	8.32	38.41	K14497	PP2C	protein phosphatase 2C	3.1.3.16	ko04016; Environmental Information Processing; Signal transduction; MAPK signaling pathway - plant | ko04075; Environmental Information Processing; Signal transduction; Plant hormone signal transduction | ko04931; Human Diseases; Endocrine and metabolic diseases; Insulin resistance
i0_LQ_CO3Root_c30169/f1p2/856	1.04	0.4	0	3.22	K14492	ARR-A	two-component response regulator ARR-A family	-	ko04075; Environmental Information Processing; Signal transduction; Plant hormone signal transduction
i3_LQ_CO3Root_c3964/f1p0/3078	2.41	1.35	0	0.7	K13463	COI-1	coronatine-insensitive protein 1	-	ko04075; Environmental Information Processing; Signal transduction; Plant hormone signal transduction
i2_HQ_CO3Flo_c173874/f28p2/2513	5.18	3.07	4.22	22.52	K13946	AUX1, LAX	auxin influx carrier (AUX1 LAX family)	-	ko04075; Environmental Information Processing; Signal transduction; Plant hormone signal transduction
i3_HQ_CO3Stem_c35907/f3p0/3033	0.83	0.96	0.31	0.02	K14496	PYL	abscisic acid receptor PYR/PYL family	-	ko04016; Environmental Information Processing; Signal transduction; MAPK signaling pathway - plant | ko04075; Environmental Information Processing; Signal transduction; Plant hormone signal transduction
i2_LQ_CO3Stem_c20395/f2p3/2916	3.48	4.99	2.13	1.2	K14496	PYL	abscisic acid receptor PYR/PYL family	-	ko04016; Environmental Information Processing; Signal transduction; MAPK signaling pathway - plant | ko04075; Environmental Information Processing; Signal transduction; Plant hormone signal transduction
i5_LQ_CO3Leaf_c3352/f1p0/5933	0	0.82	1.19	0	K14513	EIN2	ethylene-insensitive protein 2	-	ko04016; Environmental Information Processing; Signal transduction; MAPK signaling pathway - plant | ko04075; Environmental Information Processing; Signal transduction; Plant hormone signal transduction
i1_HQ_CO3Flo_c17654/f2p0/1710	1.63	0.38	1.13	1.19	K14515	EBF1_2	EIN3-binding F-box protein	-	ko04016; Environmental Information Processing; Signal transduction; MAPK signaling pathway - plant | ko04075; Environmental Information Processing; Signal transduction; Plant hormone signal transduction
i2_LQ_CO3Stem_c3070/f1p3/2180	0.14	0.59	0	0	K14498	SNRK2	serine/threonine-protein kinase SRK2	2.7.11.1	ko04016; Environmental Information Processing; Signal transduction; MAPK signaling pathway - plant | ko04075; Environmental Information Processing; Signal transduction; Plant hormone signal transduction
i1_LQ_CO3Flo_c18856/f1p7/1920	1.05	0.31	0.17	0	K14432	ABF	ABA responsive element binding factor	-	ko04075; Environmental Information Processing; Signal transduction; Plant hormone signal transduction
i2_LQ_CO3Stem_c63313/f1p3/2715	0	0	0.33	0	K14497	PP2C	protein phosphatase 2C	3.1.3.16	ko04016; Environmental Information Processing; Signal transduction; MAPK signaling pathway - plant | ko04075; Environmental Information Processing; Signal transduction; Plant hormone signal transduction | ko04931; Human Diseases; Endocrine and metabolic diseases; Insulin resistance
i2_LQ_CO3Root_c18888/f1p0/2548	0	0	0	0	K13463	COI-1	coronatine-insensitive protein 1	-	ko04075; Environmental Information Processing; Signal transduction; Plant hormone signal transduction
i1_LQ_CO3Flo_c44109/f1p0/1610	0	3.02	1.82	1.18	K14497	PP2C	protein phosphatase 2C	3.1.3.16	ko04016; Environmental Information Processing; Signal transduction; MAPK signaling pathway - plant | ko04075; Environmental Information Processing; Signal transduction; Plant hormone signal transduction | ko04931; Human Diseases; Endocrine and metabolic diseases; Insulin resistance
i1_HQ_CO3Flo_c68113/f2p0/1042	2.58	0.29	0.83	140.63	K14504	TCH4	xyloglucan:xyloglucosyl transferase TCH4	2.4.1.207	ko04075; Environmental Information Processing; Signal transduction; Plant hormone signal transduction
i3_LQ_CO3Stem_c25478/f1p2/3097	2.66	0.48	0.72	1.36	K14489	AHK2_3_4	arabidopsis histidine kinase 2/3/4 (cytokinin receptor)	2.7.13.3	ko04075; Environmental Information Processing; Signal transduction; Plant hormone signal transduction
i1_LQ_CO3Root_c92114/f1p2/1964	53	48.14	31.99	27.36	K14498	SNRK2	serine/threonine-protein kinase SRK2	2.7.11.1	ko04016; Environmental Information Processing; Signal transduction; MAPK signaling pathway - plant | ko04075; Environmental Information Processing; Signal transduction; Plant hormone signal transduction
i1_LQ_CO3Flo_c109375/f1p0/1570	1.81	2.31	0.99	1.12	K13449	PR1	pathogenesis-related protein 1	-	ko04016; Environmental Information Processing; Signal transduction; MAPK signaling pathway - plant | ko04075; Environmental Information Processing; Signal transduction; Plant hormone signal transduction | ko04626; Organismal Systems; Environmental adaptation; Plant-pathogen interaction
i2_LQ_CO3Root_c3550/f1p2/2386	0.85	2.93	3.24	0.92	K13463	COI-1	coronatine-insensitive protein 1	-	ko04075; Environmental Information Processing; Signal transduction; Plant hormone signal transduction
i1_LQ_CO3Flo_c6308/f1p3/1408	0	0	0	0	K14496	PYL	abscisic acid receptor PYR/PYL family	-	ko04016; Environmental Information Processing; Signal transduction; MAPK signaling pathway - plant | ko04075; Environmental Information Processing; Signal transduction; Plant hormone signal transduction
i2_LQ_CO3Stem_c39052/f1p1/2431	0.49	0.98	1.16	1.11	K14498	SNRK2	serine/threonine-protein kinase SRK2	2.7.11.1	ko04016; Environmental Information Processing; Signal transduction; MAPK signaling pathway - plant | ko04075; Environmental Information Processing; Signal transduction; Plant hormone signal transduction
i4_LQ_CO3Stem_c24546/f1p0/4611	0.03	0	0	0.17	K14497	PP2C	protein phosphatase 2C	3.1.3.16	ko04016; Environmental Information Processing; Signal transduction; MAPK signaling pathway - plant | ko04075; Environmental Information Processing; Signal transduction; Plant hormone signal transduction | ko04931; Human Diseases; Endocrine and metabolic diseases; Insulin resistance
i2_LQ_CO3Root_c15084/f1p0/2978	0.16	0.11	0	0.13	K13946	AUX1, LAX	auxin influx carrier (AUX1 LAX family)	-	ko04075; Environmental Information Processing; Signal transduction; Plant hormone signal transduction
i4_LQ_CO3Stem_c22060/f1p0/4209	0.38	0.62	0.08	0	K14489	AHK2_3_4	arabidopsis histidine kinase 2/3/4 (cytokinin receptor)	2.7.13.3	ko04075; Environmental Information Processing; Signal transduction; Plant hormone signal transduction
i3_LQ_CO3Flo_c24029/f1p0/3659	0	0.58	0	0.35	K14497	PP2C	protein phosphatase 2C	3.1.3.16	ko04016; Environmental Information Processing; Signal transduction; MAPK signaling pathway - plant | ko04075; Environmental Information Processing; Signal transduction; Plant hormone signal transduction | ko04931; Human Diseases; Endocrine and metabolic diseases; Insulin resistance
i1_LQ_CO3Root_c96142/f1p2/1511	1.51	0	0.55	3.53	K14497	PP2C	protein phosphatase 2C	3.1.3.16	ko04016; Environmental Information Processing; Signal transduction; MAPK signaling pathway - plant | ko04075; Environmental Information Processing; Signal transduction; Plant hormone signal transduction | ko04931; Human Diseases; Endocrine and metabolic diseases; Insulin resistance
i1_LQ_CO3Root_c5158/f1p5/1848	0	0	0	0	K14498	SNRK2	serine/threonine-protein kinase SRK2	2.7.11.1	ko04016; Environmental Information Processing; Signal transduction; MAPK signaling pathway - plant | ko04075; Environmental Information Processing; Signal transduction; Plant hormone signal transduction
i3_LQ_CO3Leaf_c7120/f1p0/3025	0	0	0.46	0	K14508	NPR1	regulatory protein NPR1	-	ko04075; Environmental Information Processing; Signal transduction; Plant hormone signal transduction
i1_LQ_CO3Root_c27698/f1p2/1590	27.85	23.91	21.5	28.33	K14497	PP2C	protein phosphatase 2C	3.1.3.16	ko04016; Environmental Information Processing; Signal transduction; MAPK signaling pathway - plant | ko04075; Environmental Information Processing; Signal transduction; Plant hormone signal transduction | ko04931; Human Diseases; Endocrine and metabolic diseases; Insulin resistance
i2_LQ_CO3Stem_c7879/f1p0/2687	8.54	12.34	6.94	0	K13463	COI-1	coronatine-insensitive protein 1	-	ko04075; Environmental Information Processing; Signal transduction; Plant hormone signal transduction
i3_HQ_CO3Flo_c5041/f3p0/3655	0.32	3.41	2.78	1.78	K14497	PP2C	protein phosphatase 2C	3.1.3.16	ko04016; Environmental Information Processing; Signal transduction; MAPK signaling pathway - plant | ko04075; Environmental Information Processing; Signal transduction; Plant hormone signal transduction | ko04931; Human Diseases; Endocrine and metabolic diseases; Insulin resistance
i2_LQ_CO3Stem_c60095/f1p0/2457	0	0	0	0	K14431	TGA	transcription factor TGA	-	ko04075; Environmental Information Processing; Signal transduction; Plant hormone signal transduction
i4_LQ_CO3Flo_c24697/f1p4/4698	0	0	0	0.18	K14510	CTR1	serine/threonine-protein kinase CTR1	2.7.11.1	ko04016; Environmental Information Processing; Signal transduction; MAPK signaling pathway - plant | ko04075; Environmental Information Processing; Signal transduction; Plant hormone signal transduction
i2_LQ_CO3Root_c15487/f1p1/2620	0	0	0	0	K14512	MPK6	mitogen-activated protein kinase 6	2.7.11.24	ko04016; Environmental Information Processing; Signal transduction; MAPK signaling pathway - plant | ko04075; Environmental Information Processing; Signal transduction; Plant hormone signal transduction
i3_LQ_CO3Flo_c5502/f1p0/3339	0	0	0	0.19	K12126	PIF3	phytochrome-interacting factor 3	-	ko04075; Environmental Information Processing; Signal transduction; Plant hormone signal transduction | ko04712; Organismal Systems; Environmental adaptation; Circadian rhythm - plant
i1_LQ_CO3Root_c15804/f1p1/1740	27.77	0	0	0	K14484	IAA	auxin-responsive protein IAA	-	ko04075; Environmental Information Processing; Signal transduction; Plant hormone signal transduction
i4_HQ_CO3Flo_c18603/f2p22/4446	0.8	1.05	0.35	3.3	K14491	ARR-B	two-component response regulator ARR-B family	-	ko04075; Environmental Information Processing; Signal transduction; Plant hormone signal transduction
i2_LQ_CO3Leaf_c4860/f1p0/2576	1.27	0.23	0.67	0.83	K14432	ABF	ABA responsive element binding factor	-	ko04075; Environmental Information Processing; Signal transduction; Plant hormone signal transduction
i5_LQ_CO3Leaf_c7679/f1p0/5503	1.6	1.3	1.34	0.71	K14513	EIN2	ethylene-insensitive protein 2	-	ko04016; Environmental Information Processing; Signal transduction; MAPK signaling pathway - plant | ko04075; Environmental Information Processing; Signal transduction; Plant hormone signal transduction
i1_HQ_CO3Root_c2901/f2p1/1401	1.72	4.46	2.14	2.04	K14497	PP2C	protein phosphatase 2C	3.1.3.16	ko04016; Environmental Information Processing; Signal transduction; MAPK signaling pathway - plant | ko04075; Environmental Information Processing; Signal transduction; Plant hormone signal transduction | ko04931; Human Diseases; Endocrine and metabolic diseases; Insulin resistance
i4_LQ_CO3Flo_c23524/f1p9/4092	0	0	0	0	K13464	JAZ	jasmonate ZIM domain-containing protein	-	ko04075; Environmental Information Processing; Signal transduction; Plant hormone signal transduction
i0_LQ_CO3Root_c50784/f1p0/700	0	0	0	0	K14484	IAA	auxin-responsive protein IAA	-	ko04075; Environmental Information Processing; Signal transduction; Plant hormone signal transduction
i0_LQ_CO3Stem_c26826/f1p0/971	1.87	6.73	3.71	0.53	K14488	SAUR	SAUR family protein	-	ko04075; Environmental Information Processing; Signal transduction; Plant hormone signal transduction
i2_LQ_CO3Stem_c26390/f1p1/2715	0	2	1.74	0	K14497	PP2C	protein phosphatase 2C	3.1.3.16	ko04016; Environmental Information Processing; Signal transduction; MAPK signaling pathway - plant | ko04075; Environmental Information Processing; Signal transduction; Plant hormone signal transduction | ko04931; Human Diseases; Endocrine and metabolic diseases; Insulin resistance
i4_LQ_CO3Stem_c3035/f1p0/4902	0.14	0.18	0.1	0	K14491	ARR-B	two-component response regulator ARR-B family	-	ko04075; Environmental Information Processing; Signal transduction; Plant hormone signal transduction
i3_LQ_CO3Stem_c47846/f1p0/3687	0	0.54	0.83	0.8	K14514	EIN3	ethylene-insensitive protein 3	-	ko04016; Environmental Information Processing; Signal transduction; MAPK signaling pathway - plant | ko04075; Environmental Information Processing; Signal transduction; Plant hormone signal transduction
i1_LQ_CO3Stem_c29897/f1p0/1084	2.45	9.18	4.41	2.03	K14484	IAA	auxin-responsive protein IAA	-	ko04075; Environmental Information Processing; Signal transduction; Plant hormone signal transduction
i2_LQ_CO3Stem_c94712/f1p0/2778	0	0.76	0.82	0.64	K14497	PP2C	protein phosphatase 2C	3.1.3.16	ko04016; Environmental Information Processing; Signal transduction; MAPK signaling pathway - plant | ko04075; Environmental Information Processing; Signal transduction; Plant hormone signal transduction | ko04931; Human Diseases; Endocrine and metabolic diseases; Insulin resistance
i0_LQ_CO3Root_c67014/f1p0/739	54.2	0	0	0	K14497	PP2C	protein phosphatase 2C	3.1.3.16	ko04016; Environmental Information Processing; Signal transduction; MAPK signaling pathway - plant | ko04075; Environmental Information Processing; Signal transduction; Plant hormone signal transduction | ko04931; Human Diseases; Endocrine and metabolic diseases; Insulin resistance
i3_LQ_CO3Flo_c4626/f1p0/3668	0.24	0.05	0.09	0.78	K14491	ARR-B	two-component response regulator ARR-B family	-	ko04075; Environmental Information Processing; Signal transduction; Plant hormone signal transduction
i1_LQ_CO3Root_c27039/f1p0/1685	33.46	0	0	0	K14497	PP2C	protein phosphatase 2C	3.1.3.16	ko04016; Environmental Information Processing; Signal transduction; MAPK signaling pathway - plant | ko04075; Environmental Information Processing; Signal transduction; Plant hormone signal transduction | ko04931; Human Diseases; Endocrine and metabolic diseases; Insulin resistance
i3_LQ_CO3Stem_c52166/f1p0/3051	8.99	14.5	10	1.28	K14494	DELLA	DELLA protein	-	ko04075; Environmental Information Processing; Signal transduction; Plant hormone signal transduction
i0_LQ_CO3Root_c44396/f1p0/634	0.18	0	0	0	K14488	SAUR	SAUR family protein	-	ko04075; Environmental Information Processing; Signal transduction; Plant hormone signal transduction
i3_LQ_CO3Stem_c6415/f1p9/3399	0	0	0	0	K12126	PIF3	phytochrome-interacting factor 3	-	ko04075; Environmental Information Processing; Signal transduction; Plant hormone signal transduction | ko04712; Organismal Systems; Environmental adaptation; Circadian rhythm - plant
i3_LQ_CO3Root_c3586/f1p0/3674	0	1.6	0	0	K12126	PIF3	phytochrome-interacting factor 3	-	ko04075; Environmental Information Processing; Signal transduction; Plant hormone signal transduction | ko04712; Organismal Systems; Environmental adaptation; Circadian rhythm - plant
i2_LQ_CO3Root_c4360/f1p19/2471	5.55	8.33	8.8	1.03	K14494	DELLA	DELLA protein	-	ko04075; Environmental Information Processing; Signal transduction; Plant hormone signal transduction
i2_LQ_CO3Leaf_c2473/f1p0/2891	0	5.5	2.72	0.12	K14494	DELLA	DELLA protein	-	ko04075; Environmental Information Processing; Signal transduction; Plant hormone signal transduction
i1_LQ_CO3Stem_c26799/f1p0/1857	0.85	0.44	0	0	K14491	ARR-B	two-component response regulator ARR-B family	-	ko04075; Environmental Information Processing; Signal transduction; Plant hormone signal transduction
i1_LQ_CO3Root_c91334/f1p5/1521	20.64	19.32	20.44	11.95	K14496	PYL	abscisic acid receptor PYR/PYL family	-	ko04016; Environmental Information Processing; Signal transduction; MAPK signaling pathway - plant | ko04075; Environmental Information Processing; Signal transduction; Plant hormone signal transduction
i1_LQ_CO3Root_c55245/f1p0/1060	2.54	0.12	0	0.15	K14488	SAUR	SAUR family protein	-	ko04075; Environmental Information Processing; Signal transduction; Plant hormone signal transduction
i3_LQ_CO3Leaf_c5913/f1p0/3253	0	0	0	0	K14489	AHK2_3_4	arabidopsis histidine kinase 2/3/4 (cytokinin receptor)	2.7.13.3	ko04075; Environmental Information Processing; Signal transduction; Plant hormone signal transduction
i4_LQ_CO3Stem_c12519/f1p0/4327	1.86	1.68	3.38	0.5	K14489	AHK2_3_4	arabidopsis histidine kinase 2/3/4 (cytokinin receptor)	2.7.13.3	ko04075; Environmental Information Processing; Signal transduction; Plant hormone signal transduction
i0_HQ_CO3Root_c43833/f2p1/739	191.62	0	0.1	16.07	K13449	PR1	pathogenesis-related protein 1	-	ko04016; Environmental Information Processing; Signal transduction; MAPK signaling pathway - plant | ko04075; Environmental Information Processing; Signal transduction; Plant hormone signal transduction | ko04626; Organismal Systems; Environmental adaptation; Plant-pathogen interaction
i3_LQ_CO3Stem_c45220/f1p0/3267	0	0	0.13	0	K14509	ETR, ERS	ethylene receptor	2.7.13.-	ko04016; Environmental Information Processing; Signal transduction; MAPK signaling pathway - plant | ko04075; Environmental Information Processing; Signal transduction; Plant hormone signal transduction
i1_HQ_CO3Flo_c2810/f3p0/1946	32.06	40.75	31.59	44.59	K14512	MPK6	mitogen-activated protein kinase 6	2.7.11.24	ko04016; Environmental Information Processing; Signal transduction; MAPK signaling pathway - plant | ko04075; Environmental Information Processing; Signal transduction; Plant hormone signal transduction
i1_LQ_CO3Root_c89666/f1p0/1283	0	0	0	0	K14496	PYL	abscisic acid receptor PYR/PYL family	-	ko04016; Environmental Information Processing; Signal transduction; MAPK signaling pathway - plant | ko04075; Environmental Information Processing; Signal transduction; Plant hormone signal transduction
i4_LQ_CO3Flo_c14117/f1p0/4218	0	0	0.77	0.65	K14491	ARR-B	two-component response regulator ARR-B family	-	ko04075; Environmental Information Processing; Signal transduction; Plant hormone signal transduction
i3_LQ_CO3Stem_c13230/f1p0/3390	3.64	3.79	5.18	2.74	K14491	ARR-B	two-component response regulator ARR-B family	-	ko04075; Environmental Information Processing; Signal transduction; Plant hormone signal transduction
i2_LQ_CO3Stem_c40041/f1p0/2585	0	0.1	0.08	0.08	K14431	TGA	transcription factor TGA	-	ko04075; Environmental Information Processing; Signal transduction; Plant hormone signal transduction
i4_LQ_CO3Root_c7118/f1p0/4893	0.56	0	0	0	K14500	BSK	BR-signaling kinase	2.7.11.1	ko04075; Environmental Information Processing; Signal transduction; Plant hormone signal transduction
i4_LQ_CO3Root_c4005/f1p0/4746	0	0.02	0	0	K14497	PP2C	protein phosphatase 2C	3.1.3.16	ko04016; Environmental Information Processing; Signal transduction; MAPK signaling pathway - plant | ko04075; Environmental Information Processing; Signal transduction; Plant hormone signal transduction | ko04931; Human Diseases; Endocrine and metabolic diseases; Insulin resistance
i2_LQ_CO3Root_c19583/f1p0/2157	0	0	0.12	0.38	K14489	AHK2_3_4	arabidopsis histidine kinase 2/3/4 (cytokinin receptor)	2.7.13.3	ko04075; Environmental Information Processing; Signal transduction; Plant hormone signal transduction
i3_LQ_CO3Flo_c23690/f1p0/3391	1.86	1.18	0.86	1.89	K14431	TGA	transcription factor TGA	-	ko04075; Environmental Information Processing; Signal transduction; Plant hormone signal transduction
i2_HQ_CO3Root_c782/f5p0/2625	17.01	69.74	63.93	14.62	K14484	IAA	auxin-responsive protein IAA	-	ko04075; Environmental Information Processing; Signal transduction; Plant hormone signal transduction
i3_LQ_CO3Flo_c62610/f1p0/3144	0	0.06	0.08	0.2	K14431	TGA	transcription factor TGA	-	ko04075; Environmental Information Processing; Signal transduction; Plant hormone signal transduction
i3_HQ_CO3Leaf_c779/f2p0/3462	3.14	5.45	2.39	40.29	K14509	ETR, ERS	ethylene receptor	2.7.13.-	ko04016; Environmental Information Processing; Signal transduction; MAPK signaling pathway - plant | ko04075; Environmental Information Processing; Signal transduction; Plant hormone signal transduction
i1_LQ_CO3Stem_c34979/f1p2/1098	3.06	11.76	5.7	188.68	K14504	TCH4	xyloglucan:xyloglucosyl transferase TCH4	2.4.1.207	ko04075; Environmental Information Processing; Signal transduction; Plant hormone signal transduction
i4_LQ_CO3Flo_c14981/f1p0/4076	0.09	0.43	0.37	1.29	K14491	ARR-B	two-component response regulator ARR-B family	-	ko04075; Environmental Information Processing; Signal transduction; Plant hormone signal transduction
i3_LQ_CO3Stem_c19447/f1p0/3262	0	0.11	0	0.03	K14431	TGA	transcription factor TGA	-	ko04075; Environmental Information Processing; Signal transduction; Plant hormone signal transduction
i4_LQ_CO3Stem_c9433/f1p0/4359	0.1	0.28	0.08	0.17	K14484	IAA	auxin-responsive protein IAA	-	ko04075; Environmental Information Processing; Signal transduction; Plant hormone signal transduction
i4_LQ_CO3Flo_c11268/f1p3/4522	0.03	0.2	0.23	0.28	K14510	CTR1	serine/threonine-protein kinase CTR1	2.7.11.1	ko04016; Environmental Information Processing; Signal transduction; MAPK signaling pathway - plant | ko04075; Environmental Information Processing; Signal transduction; Plant hormone signal transduction
i2_LQ_CO3Stem_c39955/f1p0/2872	0	0	0	0	K13463	COI-1	coronatine-insensitive protein 1	-	ko04075; Environmental Information Processing; Signal transduction; Plant hormone signal transduction
i4_LQ_CO3Flo_c4618/f1p14/4561	0	0	0	0	K14510	CTR1	serine/threonine-protein kinase CTR1	2.7.11.1	ko04016; Environmental Information Processing; Signal transduction; MAPK signaling pathway - plant | ko04075; Environmental Information Processing; Signal transduction; Plant hormone signal transduction
i2_LQ_CO3Root_c17370/f1p2/2015	0.46	0.06	0.12	0.46	K14432	ABF	ABA responsive element binding factor	-	ko04075; Environmental Information Processing; Signal transduction; Plant hormone signal transduction
i3_LQ_CO3Stem_c26867/f1p0/3289	0.73	0	0.25	0.08	K12126	PIF3	phytochrome-interacting factor 3	-	ko04075; Environmental Information Processing; Signal transduction; Plant hormone signal transduction | ko04712; Organismal Systems; Environmental adaptation; Circadian rhythm - plant
i0_LQ_CO3Leaf_c42306/f1p0/767	0	0	0	0	K13449	PR1	pathogenesis-related protein 1	-	ko04016; Environmental Information Processing; Signal transduction; MAPK signaling pathway - plant | ko04075; Environmental Information Processing; Signal transduction; Plant hormone signal transduction | ko04626; Organismal Systems; Environmental adaptation; Plant-pathogen interaction
i1_HQ_CO3Stem_c17379/f2p0/1491	7.49	22.63	25.39	16.11	K13464	JAZ	jasmonate ZIM domain-containing protein	-	ko04075; Environmental Information Processing; Signal transduction; Plant hormone signal transduction
i3_LQ_CO3Leaf_c1771/f1p6/3110	0	0	0.12	0	K13463	COI-1	coronatine-insensitive protein 1	-	ko04075; Environmental Information Processing; Signal transduction; Plant hormone signal transduction
i2_LQ_CO3Stem_c9876/f1p1/2446	0.61	6.05	4.29	2.02	K14498	SNRK2	serine/threonine-protein kinase SRK2	2.7.11.1	ko04016; Environmental Information Processing; Signal transduction; MAPK signaling pathway - plant | ko04075; Environmental Information Processing; Signal transduction; Plant hormone signal transduction
i1_HQ_CO3Flo_c127196/f5p0/1492	0	0	0	0	K14497	PP2C	protein phosphatase 2C	3.1.3.16	ko04016; Environmental Information Processing; Signal transduction; MAPK signaling pathway - plant | ko04075; Environmental Information Processing; Signal transduction; Plant hormone signal transduction | ko04931; Human Diseases; Endocrine and metabolic diseases; Insulin resistance
i2_HQ_CO3Stem_c23877/f2p0/2982	0	0.95	0.07	0.31	K14498	SNRK2	serine/threonine-protein kinase SRK2	2.7.11.1	ko04016; Environmental Information Processing; Signal transduction; MAPK signaling pathway - plant | ko04075; Environmental Information Processing; Signal transduction; Plant hormone signal transduction
i0_LQ_CO3Root_c32579/f1p4/864	0	0	0.24	0.21	K14490	AHP	histidine-containing phosphotransfer peotein	-	ko04075; Environmental Information Processing; Signal transduction; Plant hormone signal transduction
i2_LQ_CO3Flo_c23231/f1p4/2870	6.97	4.91	3.95	1.43	K14496	PYL	abscisic acid receptor PYR/PYL family	-	ko04016; Environmental Information Processing; Signal transduction; MAPK signaling pathway - plant | ko04075; Environmental Information Processing; Signal transduction; Plant hormone signal transduction
i0_LQ_CO3Root_c4026/f1p0/795	0	0.25	0	0	K14490	AHP	histidine-containing phosphotransfer peotein	-	ko04075; Environmental Information Processing; Signal transduction; Plant hormone signal transduction
i1_LQ_CO3Leaf_c9859/f1p0/1207	11.46	5.66	3.57	1.13	K14487	GH3	auxin responsive GH3 gene family	-	ko04075; Environmental Information Processing; Signal transduction; Plant hormone signal transduction
i4_LQ_CO3Stem_c7057/f1p1/4684	0.24	0.9	0.48	0	K14513	EIN2	ethylene-insensitive protein 2	-	ko04016; Environmental Information Processing; Signal transduction; MAPK signaling pathway - plant | ko04075; Environmental Information Processing; Signal transduction; Plant hormone signal transduction
i4_LQ_CO3Leaf_c1825/f1p2/4703	0	0	0	0	K14513	EIN2	ethylene-insensitive protein 2	-	ko04016; Environmental Information Processing; Signal transduction; MAPK signaling pathway - plant | ko04075; Environmental Information Processing; Signal transduction; Plant hormone signal transduction
i4_HQ_CO3Leaf_c1638/f2p1/4595	0.31	0	2.2	2.16	K14489	AHK2_3_4	arabidopsis histidine kinase 2/3/4 (cytokinin receptor)	2.7.13.3	ko04075; Environmental Information Processing; Signal transduction; Plant hormone signal transduction
i1_LQ_CO3Flo_c14042/f1p0/1675	0.09	0	0	1.68	K14490	AHP	histidine-containing phosphotransfer peotein	-	ko04075; Environmental Information Processing; Signal transduction; Plant hormone signal transduction
i3_LQ_CO3Flo_c45635/f1p5/3414	0.02	0.37	0.15	0.4	K14490	AHP	histidine-containing phosphotransfer peotein	-	ko04075; Environmental Information Processing; Signal transduction; Plant hormone signal transduction
i1_LQ_CO3Flo_c61360/f1p0/1920	0.26	0	0	0.79	K13946	AUX1, LAX	auxin influx carrier (AUX1 LAX family)	-	ko04075; Environmental Information Processing; Signal transduction; Plant hormone signal transduction
i1_HQ_CO3Leaf_c21286/f2p0/1335	29.94	17.94	11.42	2.34	K14496	PYL	abscisic acid receptor PYR/PYL family	-	ko04016; Environmental Information Processing; Signal transduction; MAPK signaling pathway - plant | ko04075; Environmental Information Processing; Signal transduction; Plant hormone signal transduction
i3_LQ_CO3Stem_c61057/f1p14/3322	2.64	2.28	1.35	0.82	K12126	PIF3	phytochrome-interacting factor 3	-	ko04075; Environmental Information Processing; Signal transduction; Plant hormone signal transduction | ko04712; Organismal Systems; Environmental adaptation; Circadian rhythm - plant
i3_LQ_CO3Stem_c49484/f1p0/3343	0	0	0	0	K12126	PIF3	phytochrome-interacting factor 3	-	ko04075; Environmental Information Processing; Signal transduction; Plant hormone signal transduction | ko04712; Organismal Systems; Environmental adaptation; Circadian rhythm - plant
i3_LQ_CO3Flo_c24172/f1p0/3120	2.25	9.8	16.3	5.04	K14494	DELLA	DELLA protein	-	ko04075; Environmental Information Processing; Signal transduction; Plant hormone signal transduction
i1_LQ_CO3Root_c86091/f1p0/1579	9.34	3.56	8.72	0	K14498	SNRK2	serine/threonine-protein kinase SRK2	2.7.11.1	ko04016; Environmental Information Processing; Signal transduction; MAPK signaling pathway - plant | ko04075; Environmental Information Processing; Signal transduction; Plant hormone signal transduction
i1_LQ_CO3Flo_c30773/f1p2/1045	0.5	0.35	0.29	17.28	K14504	TCH4	xyloglucan:xyloglucosyl transferase TCH4	2.4.1.207	ko04075; Environmental Information Processing; Signal transduction; Plant hormone signal transduction
i2_LQ_CO3Flo_c38626/f1p1/2449	9.04	16.04	15.93	21.49	K14500	BSK	BR-signaling kinase	2.7.11.1	ko04075; Environmental Information Processing; Signal transduction; Plant hormone signal transduction
i3_LQ_CO3Flo_c5668/f1p0/3726	1.06	1.35	0.94	0.61	K14509	ETR, ERS	ethylene receptor	2.7.13.-	ko04016; Environmental Information Processing; Signal transduction; MAPK signaling pathway - plant | ko04075; Environmental Information Processing; Signal transduction; Plant hormone signal transduction
i5_LQ_CO3Leaf_c4623/f1p5/5366	1.45	1.73	1.78	0.94	K14510	CTR1	serine/threonine-protein kinase CTR1	2.7.11.1	ko04016; Environmental Information Processing; Signal transduction; MAPK signaling pathway - plant | ko04075; Environmental Information Processing; Signal transduction; Plant hormone signal transduction
i2_LQ_CO3Stem_c3153/f1p0/2217	0.43	0.74	0.08	1.01	K14494	DELLA	DELLA protein	-	ko04075; Environmental Information Processing; Signal transduction; Plant hormone signal transduction
i1_LQ_CO3Root_c41634/f1p1/1909	0	0	0	2.15	K12126	PIF3	phytochrome-interacting factor 3	-	ko04075; Environmental Information Processing; Signal transduction; Plant hormone signal transduction | ko04712; Organismal Systems; Environmental adaptation; Circadian rhythm - plant
i2_LQ_CO3Flo_c38785/f1p1/2361	0	0	0	0	K14484	IAA	auxin-responsive protein IAA	-	ko04075; Environmental Information Processing; Signal transduction; Plant hormone signal transduction
i2_LQ_CO3Root_c15483/f1p1/2666	0.72	0	0	0	K14498	SNRK2	serine/threonine-protein kinase SRK2	2.7.11.1	ko04016; Environmental Information Processing; Signal transduction; MAPK signaling pathway - plant | ko04075; Environmental Information Processing; Signal transduction; Plant hormone signal transduction
i1_LQ_CO3Root_c64759/f1p0/1123	0	0	0	0	K14513	EIN2	ethylene-insensitive protein 2	-	ko04016; Environmental Information Processing; Signal transduction; MAPK signaling pathway - plant | ko04075; Environmental Information Processing; Signal transduction; Plant hormone signal transduction
i5_LQ_CO3Leaf_c3058/f1p0/5500	0.38	0.85	0.19	0.11	K13463	COI-1	coronatine-insensitive protein 1	-	ko04075; Environmental Information Processing; Signal transduction; Plant hormone signal transduction
i3_HQ_CO3Flo_c29022/f3p0/3790	0	0	0	0.34	K13422	MYC2	transcription factor MYC2	-	ko04016; Environmental Information Processing; Signal transduction; MAPK signaling pathway - plant | ko04075; Environmental Information Processing; Signal transduction; Plant hormone signal transduction
i3_LQ_CO3Flo_c61231/f1p0/3709	1.05	1.23	0.79	1	K14497	PP2C	protein phosphatase 2C	3.1.3.16	ko04016; Environmental Information Processing; Signal transduction; MAPK signaling pathway - plant | ko04075; Environmental Information Processing; Signal transduction; Plant hormone signal transduction | ko04931; Human Diseases; Endocrine and metabolic diseases; Insulin resistance
i2_LQ_CO3Root_c13165/f1p1/2450	3.89	0	0	0	K14510	CTR1	serine/threonine-protein kinase CTR1	2.7.11.1	ko04016; Environmental Information Processing; Signal transduction; MAPK signaling pathway - plant | ko04075; Environmental Information Processing; Signal transduction; Plant hormone signal transduction
i2_LQ_CO3Stem_c41407/f1p2/2895	0	0	0	0.11	K14484	IAA	auxin-responsive protein IAA	-	ko04075; Environmental Information Processing; Signal transduction; Plant hormone signal transduction
i3_HQ_CO3Stem_c57984/f15p0/3307	0.8	7.87	3.13	0	K14484	IAA	auxin-responsive protein IAA	-	ko04075; Environmental Information Processing; Signal transduction; Plant hormone signal transduction
i2_LQ_CO3Flo_c142119/f1p2/2743	0	0	0	0	K12126	PIF3	phytochrome-interacting factor 3	-	ko04075; Environmental Information Processing; Signal transduction; Plant hormone signal transduction | ko04712; Organismal Systems; Environmental adaptation; Circadian rhythm - plant
i2_LQ_CO3Stem_c49946/f1p6/2874	29.45	78.41	77.2	8.42	K13463	COI-1	coronatine-insensitive protein 1	-	ko04075; Environmental Information Processing; Signal transduction; Plant hormone signal transduction
i0_LQ_CO3Root_c11837/f1p0/970	0	0	0	0	K14431	TGA	transcription factor TGA	-	ko04075; Environmental Information Processing; Signal transduction; Plant hormone signal transduction
i5_LQ_CO3Stem_c1162/f1p0/5249	0	0.28	0.34	0	K14513	EIN2	ethylene-insensitive protein 2	-	ko04016; Environmental Information Processing; Signal transduction; MAPK signaling pathway - plant | ko04075; Environmental Information Processing; Signal transduction; Plant hormone signal transduction
i2_LQ_CO3Root_c8843/f1p0/2726	0	0	0	0	K14514	EIN3	ethylene-insensitive protein 3	-	ko04016; Environmental Information Processing; Signal transduction; MAPK signaling pathway - plant | ko04075; Environmental Information Processing; Signal transduction; Plant hormone signal transduction
i2_LQ_CO3Leaf_c4503/f1p0/2418	6	3.46	1.4	2.91	K13422	MYC2	transcription factor MYC2	-	ko04016; Environmental Information Processing; Signal transduction; MAPK signaling pathway - plant | ko04075; Environmental Information Processing; Signal transduction; Plant hormone signal transduction
i4_HQ_CO3Stem_c1529/f3p0/4711	0	2.03	0	0.34	K14489	AHK2_3_4	arabidopsis histidine kinase 2/3/4 (cytokinin receptor)	2.7.13.3	ko04075; Environmental Information Processing; Signal transduction; Plant hormone signal transduction
i3_LQ_CO3Stem_c11544/f1p0/3402	0	0.42	1.46	0	K14497	PP2C	protein phosphatase 2C	3.1.3.16	ko04016; Environmental Information Processing; Signal transduction; MAPK signaling pathway - plant | ko04075; Environmental Information Processing; Signal transduction; Plant hormone signal transduction | ko04931; Human Diseases; Endocrine and metabolic diseases; Insulin resistance
i2_LQ_CO3Leaf_c9060/f1p0/2397	2.66	0	0.43	0	K14494	DELLA	DELLA protein	-	ko04075; Environmental Information Processing; Signal transduction; Plant hormone signal transduction
i2_LQ_CO3Root_c6026/f1p0/2580	0.46	0.7	0.46	0.31	K14498	SNRK2	serine/threonine-protein kinase SRK2	2.7.11.1	ko04016; Environmental Information Processing; Signal transduction; MAPK signaling pathway - plant | ko04075; Environmental Information Processing; Signal transduction; Plant hormone signal transduction
i0_LQ_CO3Flo_c9324/f1p0/813	6.41	0	0	11.38	K13464	JAZ	jasmonate ZIM domain-containing protein	-	ko04075; Environmental Information Processing; Signal transduction; Plant hormone signal transduction
i4_LQ_CO3Stem_c25073/f1p0/4451	0	1.18	0.2	0	K14489	AHK2_3_4	arabidopsis histidine kinase 2/3/4 (cytokinin receptor)	2.7.13.3	ko04075; Environmental Information Processing; Signal transduction; Plant hormone signal transduction
i1_LQ_CO3Root_c41021/f1p0/1653	0	0	0	0	K14508	NPR1	regulatory protein NPR1	-	ko04075; Environmental Information Processing; Signal transduction; Plant hormone signal transduction
i2_LQ_CO3Leaf_c20058/f1p0/2662	0.26	0.48	0.62	0.52	K14484	IAA	auxin-responsive protein IAA	-	ko04075; Environmental Information Processing; Signal transduction; Plant hormone signal transduction
i2_LQ_CO3Flo_c107685/f1p3/2195	0.08	0.18	0	0.21	K14512	MPK6	mitogen-activated protein kinase 6	2.7.11.24	ko04016; Environmental Information Processing; Signal transduction; MAPK signaling pathway - plant | ko04075; Environmental Information Processing; Signal transduction; Plant hormone signal transduction
i2_LQ_CO3Leaf_c17583/f1p0/2073	0.03	10.35	11.99	0	K14500	BSK	BR-signaling kinase	2.7.11.1	ko04075; Environmental Information Processing; Signal transduction; Plant hormone signal transduction
i3_LQ_CO3Flo_c38960/f1p1/3316	0	0.52	0.39	0.81	K14515	EBF1_2	EIN3-binding F-box protein	-	ko04016; Environmental Information Processing; Signal transduction; MAPK signaling pathway - plant | ko04075; Environmental Information Processing; Signal transduction; Plant hormone signal transduction
i0_LQ_CO3Leaf_c31494/f1p0/935	0.09	14.77	10.13	23.54	K14488	SAUR	SAUR family protein	-	ko04075; Environmental Information Processing; Signal transduction; Plant hormone signal transduction
i1_HQ_CO3Stem_c1857/f2p1/1765	1.82	11.74	1.67	3.76	K14491	ARR-B	two-component response regulator ARR-B family	-	ko04075; Environmental Information Processing; Signal transduction; Plant hormone signal transduction
i2_LQ_CO3Root_c6378/f1p2/2840	0.06	0	0.05	0	K14496	PYL	abscisic acid receptor PYR/PYL family	-	ko04016; Environmental Information Processing; Signal transduction; MAPK signaling pathway - plant | ko04075; Environmental Information Processing; Signal transduction; Plant hormone signal transduction
i1_LQ_CO3Flo_c106866/f1p1/1799	1.93	1.42	0.18	3.99	K14505	CYCD3	cyclin D3, plant	-	ko04075; Environmental Information Processing; Signal transduction; Plant hormone signal transduction
i2_LQ_CO3Flo_c39143/f1p0/2610	0.29	0.44	0.64	1.59	K14492	ARR-A	two-component response regulator ARR-A family	-	ko04075; Environmental Information Processing; Signal transduction; Plant hormone signal transduction
i1_LQ_CO3Leaf_c25577/f1p4/1982	0	0	0	0	K14500	BSK	BR-signaling kinase	2.7.11.1	ko04075; Environmental Information Processing; Signal transduction; Plant hormone signal transduction
i3_LQ_CO3Flo_c4781/f1p4/3404	0	0	0.31	3.27	K14497	PP2C	protein phosphatase 2C	3.1.3.16	ko04016; Environmental Information Processing; Signal transduction; MAPK signaling pathway - plant | ko04075; Environmental Information Processing; Signal transduction; Plant hormone signal transduction | ko04931; Human Diseases; Endocrine and metabolic diseases; Insulin resistance
i1_LQ_CO3Root_c5991/f2p0/1522	0	0	0	0	K14431	TGA	transcription factor TGA	-	ko04075; Environmental Information Processing; Signal transduction; Plant hormone signal transduction
i2_LQ_CO3Leaf_c3058/f1p0/2413	0	0	0	0.53	K14484	IAA	auxin-responsive protein IAA	-	ko04075; Environmental Information Processing; Signal transduction; Plant hormone signal transduction
i1_HQ_CO3Root_c9462/f2p0/1279	46.8	0	0	0	K13464	JAZ	jasmonate ZIM domain-containing protein	-	ko04075; Environmental Information Processing; Signal transduction; Plant hormone signal transduction
i2_LQ_CO3Flo_c39603/f1p1/2409	1.53	0	1.23	0	K14431	TGA	transcription factor TGA	-	ko04075; Environmental Information Processing; Signal transduction; Plant hormone signal transduction
i4_LQ_CO3Flo_c22674/f1p0/4920	0.26	0.08	0.02	0.02	K14432	ABF	ABA responsive element binding factor	-	ko04075; Environmental Information Processing; Signal transduction; Plant hormone signal transduction
i4_LQ_CO3Stem_c4023/f1p0/4860	0.19	0.21	0	0	K12126	PIF3	phytochrome-interacting factor 3	-	ko04075; Environmental Information Processing; Signal transduction; Plant hormone signal transduction | ko04712; Organismal Systems; Environmental adaptation; Circadian rhythm - plant
i2_HQ_CO3Stem_c54273/f34p0/2580	10.31	17.99	17.83	6.8	K14432	ABF	ABA responsive element binding factor	-	ko04075; Environmental Information Processing; Signal transduction; Plant hormone signal transduction
i2_LQ_CO3Flo_c81207/f1p4/2127	0.91	0	0.32	0	K14506	JAR1	jasmonic acid-amino synthetase	-	ko04075; Environmental Information Processing; Signal transduction; Plant hormone signal transduction
i1_LQ_CO3Stem_c15727/f1p2/1051	0.69	1.17	0	0.14	K14496	PYL	abscisic acid receptor PYR/PYL family	-	ko04016; Environmental Information Processing; Signal transduction; MAPK signaling pathway - plant | ko04075; Environmental Information Processing; Signal transduction; Plant hormone signal transduction
i2_LQ_CO3Stem_c42520/f1p1/2598	0.44	0.47	0.5	0.4	K14431	TGA	transcription factor TGA	-	ko04075; Environmental Information Processing; Signal transduction; Plant hormone signal transduction
i0_LQ_CO3Root_c74608/f1p0/533	0	0	0	0	K13449	PR1	pathogenesis-related protein 1	-	ko04016; Environmental Information Processing; Signal transduction; MAPK signaling pathway - plant | ko04075; Environmental Information Processing; Signal transduction; Plant hormone signal transduction | ko04626; Organismal Systems; Environmental adaptation; Plant-pathogen interaction
i2_LQ_CO3Stem_c27315/f1p0/2969	0	0	0	0	K12126	PIF3	phytochrome-interacting factor 3	-	ko04075; Environmental Information Processing; Signal transduction; Plant hormone signal transduction | ko04712; Organismal Systems; Environmental adaptation; Circadian rhythm - plant
i2_LQ_CO3Root_c5289/f1p0/2624	0	0	0	0	K14510	CTR1	serine/threonine-protein kinase CTR1	2.7.11.1	ko04016; Environmental Information Processing; Signal transduction; MAPK signaling pathway - plant | ko04075; Environmental Information Processing; Signal transduction; Plant hormone signal transduction
i2_LQ_CO3Stem_c19640/f1p0/2710	0	0	0	0	K14432	ABF	ABA responsive element binding factor	-	ko04075; Environmental Information Processing; Signal transduction; Plant hormone signal transduction
i2_LQ_CO3Leaf_c20915/f1p0/2554	0.15	0.32	0.61	0.19	K14484	IAA	auxin-responsive protein IAA	-	ko04075; Environmental Information Processing; Signal transduction; Plant hormone signal transduction
i2_LQ_CO3Stem_c42296/f1p10/2829	0.51	0.73	0.32	0.09	K14489	AHK2_3_4	arabidopsis histidine kinase 2/3/4 (cytokinin receptor)	2.7.13.3	ko04075; Environmental Information Processing; Signal transduction; Plant hormone signal transduction
i2_LQ_CO3Flo_c24591/f1p3/2917	0	0	0	0	K14514	EIN3	ethylene-insensitive protein 3	-	ko04016; Environmental Information Processing; Signal transduction; MAPK signaling pathway - plant | ko04075; Environmental Information Processing; Signal transduction; Plant hormone signal transduction
i2_LQ_CO3Root_c13894/f1p1/2541	0	0	0	0	K14491	ARR-B	two-component response regulator ARR-B family	-	ko04075; Environmental Information Processing; Signal transduction; Plant hormone signal transduction
i2_LQ_CO3Stem_c10130/f1p6/2987	0	0	0	0.75	K14484	IAA	auxin-responsive protein IAA	-	ko04075; Environmental Information Processing; Signal transduction; Plant hormone signal transduction
i1_LQ_CO3Flo_c107606/f1p0/1144	0	0	0	0.54	K14504	TCH4	xyloglucan:xyloglucosyl transferase TCH4	2.4.1.207	ko04075; Environmental Information Processing; Signal transduction; Plant hormone signal transduction
i5_LQ_CO3Stem_c4016/f1p13/5554	0.1	0.31	0	0	K14513	EIN2	ethylene-insensitive protein 2	-	ko04016; Environmental Information Processing; Signal transduction; MAPK signaling pathway - plant | ko04075; Environmental Information Processing; Signal transduction; Plant hormone signal transduction
i2_LQ_CO3Root_c3096/f1p0/2335	0	0	0	0	K13422	MYC2	transcription factor MYC2	-	ko04016; Environmental Information Processing; Signal transduction; MAPK signaling pathway - plant | ko04075; Environmental Information Processing; Signal transduction; Plant hormone signal transduction
i1_HQ_CO3Root_c38704/f2p0/1711	0.73	0.63	0.77	0.83	K14498	SNRK2	serine/threonine-protein kinase SRK2	2.7.11.1	ko04016; Environmental Information Processing; Signal transduction; MAPK signaling pathway - plant | ko04075; Environmental Information Processing; Signal transduction; Plant hormone signal transduction
i2_LQ_CO3Stem_c39610/f1p0/2655	0.22	0.06	0	0.35	K14431	TGA	transcription factor TGA	-	ko04075; Environmental Information Processing; Signal transduction; Plant hormone signal transduction
i2_LQ_CO3Leaf_c10852/f1p0/2196	0.21	0.51	0.19	0.61	K14497	PP2C	protein phosphatase 2C	3.1.3.16	ko04016; Environmental Information Processing; Signal transduction; MAPK signaling pathway - plant | ko04075; Environmental Information Processing; Signal transduction; Plant hormone signal transduction | ko04931; Human Diseases; Endocrine and metabolic diseases; Insulin resistance
i2_LQ_CO3Root_c13765/f1p0/2157	0.32	0.31	0.17	2.03	K13464	JAZ	jasmonate ZIM domain-containing protein	-	ko04075; Environmental Information Processing; Signal transduction; Plant hormone signal transduction
i2_LQ_CO3Stem_c44348/f1p0/2386	0	0	0	0	K14489	AHK2_3_4	arabidopsis histidine kinase 2/3/4 (cytokinin receptor)	2.7.13.3	ko04075; Environmental Information Processing; Signal transduction; Plant hormone signal transduction
i0_HQ_CO3Flo_c1689/f2p0/992	0.45	7.7	0.89	8.03	K14492	ARR-A	two-component response regulator ARR-A family	-	ko04075; Environmental Information Processing; Signal transduction; Plant hormone signal transduction
i4_LQ_CO3Flo_c8107/f1p0/4561	0.05	0.04	0.02	0.46	K13464	JAZ	jasmonate ZIM domain-containing protein	-	ko04075; Environmental Information Processing; Signal transduction; Plant hormone signal transduction
i0_LQ_CO3Root_c43106/f1p1/588	0	0	0.17	1.03	K13463	COI-1	coronatine-insensitive protein 1	-	ko04075; Environmental Information Processing; Signal transduction; Plant hormone signal transduction
i4_LQ_CO3Stem_c6037/f1p1/4685	0	0.13	0	0.04	K14515	EBF1_2	EIN3-binding F-box protein	-	ko04016; Environmental Information Processing; Signal transduction; MAPK signaling pathway - plant | ko04075; Environmental Information Processing; Signal transduction; Plant hormone signal transduction
i4_HQ_CO3Stem_c1584/f7p0/4620	5.38	4.08	1.69	0.83	K14489	AHK2_3_4	arabidopsis histidine kinase 2/3/4 (cytokinin receptor)	2.7.13.3	ko04075; Environmental Information Processing; Signal transduction; Plant hormone signal transduction
i3_LQ_CO3Stem_c47605/f1p0/3133	0.21	1.2	2.49	2.44	K14497	PP2C	protein phosphatase 2C	3.1.3.16	ko04016; Environmental Information Processing; Signal transduction; MAPK signaling pathway - plant | ko04075; Environmental Information Processing; Signal transduction; Plant hormone signal transduction | ko04931; Human Diseases; Endocrine and metabolic diseases; Insulin resistance
i3_HQ_CO3Flo_c55429/f2p0/3078	0	2.19	0	0	K14484	IAA	auxin-responsive protein IAA	-	ko04075; Environmental Information Processing; Signal transduction; Plant hormone signal transduction
i3_LQ_CO3Stem_c33825/f1p0/3029	0	0.74	1.65	0	K14431	TGA	transcription factor TGA	-	ko04075; Environmental Information Processing; Signal transduction; Plant hormone signal transduction
i2_LQ_CO3Stem_c61657/f1p0/2860	0	0.42	0.57	0.93	K13463	COI-1	coronatine-insensitive protein 1	-	ko04075; Environmental Information Processing; Signal transduction; Plant hormone signal transduction
i3_LQ_CO3Stem_c47698/f1p0/3439	0	0	0.03	0	K14497	PP2C	protein phosphatase 2C	3.1.3.16	ko04016; Environmental Information Processing; Signal transduction; MAPK signaling pathway - plant | ko04075; Environmental Information Processing; Signal transduction; Plant hormone signal transduction | ko04931; Human Diseases; Endocrine and metabolic diseases; Insulin resistance
i2_LQ_CO3Leaf_c3046/f1p2/2584	0	0.7	0	1.29	K14509	ETR, ERS	ethylene receptor	2.7.13.-	ko04016; Environmental Information Processing; Signal transduction; MAPK signaling pathway - plant | ko04075; Environmental Information Processing; Signal transduction; Plant hormone signal transduction
i2_LQ_CO3Stem_c40655/f1p0/2417	23.57	36.48	20.04	6.8	K14500	BSK	BR-signaling kinase	2.7.11.1	ko04075; Environmental Information Processing; Signal transduction; Plant hormone signal transduction
i1_LQ_CO3Stem_c34243/f1p0/1311	0	0.38	0.7	0	K14496	PYL	abscisic acid receptor PYR/PYL family	-	ko04016; Environmental Information Processing; Signal transduction; MAPK signaling pathway - plant | ko04075; Environmental Information Processing; Signal transduction; Plant hormone signal transduction
i1_LQ_CO3Root_c13966/f1p0/1495	6.86	0	0	0	K14491	ARR-B	two-component response regulator ARR-B family	-	ko04075; Environmental Information Processing; Signal transduction; Plant hormone signal transduction
i3_LQ_CO3Flo_c12330/f1p0/3333	0	0.17	0	0	K14490	AHP	histidine-containing phosphotransfer peotein	-	ko04075; Environmental Information Processing; Signal transduction; Plant hormone signal transduction
i2_LQ_CO3Root_c15947/f1p1/2216	4.59	0	0	7.08	K14500	BSK	BR-signaling kinase	2.7.11.1	ko04075; Environmental Information Processing; Signal transduction; Plant hormone signal transduction
i1_LQ_CO3Root_c44991/f1p1/1977	11.78	0	0	0	K14431	TGA	transcription factor TGA	-	ko04075; Environmental Information Processing; Signal transduction; Plant hormone signal transduction
i2_LQ_CO3Stem_c81196/f1p2/2475	0	0.1	0.33	0.44	K14506	JAR1	jasmonic acid-amino synthetase	-	ko04075; Environmental Information Processing; Signal transduction; Plant hormone signal transduction
i1_LQ_CO3Flo_c107196/f1p0/1678	0	0	0	2.57	K14497	PP2C	protein phosphatase 2C	3.1.3.16	ko04016; Environmental Information Processing; Signal transduction; MAPK signaling pathway - plant | ko04075; Environmental Information Processing; Signal transduction; Plant hormone signal transduction | ko04931; Human Diseases; Endocrine and metabolic diseases; Insulin resistance
i0_LQ_CO3Root_c12525/f1p0/998	0	0	0	0	K14487	GH3	auxin responsive GH3 gene family	-	ko04075; Environmental Information Processing; Signal transduction; Plant hormone signal transduction
i1_LQ_CO3Root_c89182/f1p1/1770	9.43	0	0	0	K14431	TGA	transcription factor TGA	-	ko04075; Environmental Information Processing; Signal transduction; Plant hormone signal transduction
i4_LQ_CO3Leaf_c10074/f1p0/4654	0.19	0	0	0	K14513	EIN2	ethylene-insensitive protein 2	-	ko04016; Environmental Information Processing; Signal transduction; MAPK signaling pathway - plant | ko04075; Environmental Information Processing; Signal transduction; Plant hormone signal transduction
i3_LQ_CO3Root_c3246/f1p4/3805	0	0	0	0	K14486	K14486, ARF	auxin response factor	-	ko04075; Environmental Information Processing; Signal transduction; Plant hormone signal transduction
i3_LQ_CO3Stem_c3562/f1p11/3542	0.82	1.59	1.06	0.6	K14514	EIN3	ethylene-insensitive protein 3	-	ko04016; Environmental Information Processing; Signal transduction; MAPK signaling pathway - plant | ko04075; Environmental Information Processing; Signal transduction; Plant hormone signal transduction
i1_LQ_CO3Flo_c87759/f1p0/1670	0	0	0	24.62	K14497	PP2C	protein phosphatase 2C	3.1.3.16	ko04016; Environmental Information Processing; Signal transduction; MAPK signaling pathway - plant | ko04075; Environmental Information Processing; Signal transduction; Plant hormone signal transduction | ko04931; Human Diseases; Endocrine and metabolic diseases; Insulin resistance
i1_LQ_CO3Root_c20728/f1p0/1243	485.34	0	0	0	K13464	JAZ	jasmonate ZIM domain-containing protein	-	ko04075; Environmental Information Processing; Signal transduction; Plant hormone signal transduction
i1_LQ_CO3Flo_c24271/f1p0/1126	0.5	0.21	0	8.88	K14504	TCH4	xyloglucan:xyloglucosyl transferase TCH4	2.4.1.207	ko04075; Environmental Information Processing; Signal transduction; Plant hormone signal transduction
i3_LQ_CO3Leaf_c6265/f1p0/3139	0.06	0.33	0	0.23	K14497	PP2C	protein phosphatase 2C	3.1.3.16	ko04016; Environmental Information Processing; Signal transduction; MAPK signaling pathway - plant | ko04075; Environmental Information Processing; Signal transduction; Plant hormone signal transduction | ko04931; Human Diseases; Endocrine and metabolic diseases; Insulin resistance
i1_LQ_CO3Flo_c63622/f1p3/1895	0	0	0	0	K13946	AUX1, LAX	auxin influx carrier (AUX1 LAX family)	-	ko04075; Environmental Information Processing; Signal transduction; Plant hormone signal transduction
i2_HQ_CO3Leaf_c25650/f18p1/2678	3.49	13.92	12.67	0	K14484	IAA	auxin-responsive protein IAA	-	ko04075; Environmental Information Processing; Signal transduction; Plant hormone signal transduction
i4_LQ_CO3Root_c7332/f1p2/4981	0.32	0	0	0	K14431	TGA	transcription factor TGA	-	ko04075; Environmental Information Processing; Signal transduction; Plant hormone signal transduction
i1_LQ_CO3Flo_c7420/f1p0/1673	1.47	0.83	0.53	0.36	K14498	SNRK2	serine/threonine-protein kinase SRK2	2.7.11.1	ko04016; Environmental Information Processing; Signal transduction; MAPK signaling pathway - plant | ko04075; Environmental Information Processing; Signal transduction; Plant hormone signal transduction
i0_LQ_CO3Root_c48481/f1p1/878	0	0	0	0	K14484	IAA	auxin-responsive protein IAA	-	ko04075; Environmental Information Processing; Signal transduction; Plant hormone signal transduction
i3_LQ_CO3Stem_c52816/f1p0/3044	0	12.17	3.32	0	K14491	ARR-B	two-component response regulator ARR-B family	-	ko04075; Environmental Information Processing; Signal transduction; Plant hormone signal transduction
i3_HQ_CO3Stem_c20745/f2p2/3446	0.87	2.1	0.15	0	K14497	PP2C	protein phosphatase 2C	3.1.3.16	ko04016; Environmental Information Processing; Signal transduction; MAPK signaling pathway - plant | ko04075; Environmental Information Processing; Signal transduction; Plant hormone signal transduction | ko04931; Human Diseases; Endocrine and metabolic diseases; Insulin resistance
i1_LQ_CO3Flo_c11225/f1p0/1890	0.62	0.47	0.58	0.86	K14515	EBF1_2	EIN3-binding F-box protein	-	ko04016; Environmental Information Processing; Signal transduction; MAPK signaling pathway - plant | ko04075; Environmental Information Processing; Signal transduction; Plant hormone signal transduction
i1_LQ_CO3Root_c4350/f1p1/1555	0	0	0	0	K14512	MPK6	mitogen-activated protein kinase 6	2.7.11.24	ko04016; Environmental Information Processing; Signal transduction; MAPK signaling pathway - plant | ko04075; Environmental Information Processing; Signal transduction; Plant hormone signal transduction
i3_HQ_CO3Flo_c36113/f2p1/3715	3.86	3.95	2.39	1.21	K14509	ETR, ERS	ethylene receptor	2.7.13.-	ko04016; Environmental Information Processing; Signal transduction; MAPK signaling pathway - plant | ko04075; Environmental Information Processing; Signal transduction; Plant hormone signal transduction
i3_LQ_CO3Stem_c12833/f1p0/3509	0.12	0.52	0.27	0.15	K14497	PP2C	protein phosphatase 2C	3.1.3.16	ko04016; Environmental Information Processing; Signal transduction; MAPK signaling pathway - plant | ko04075; Environmental Information Processing; Signal transduction; Plant hormone signal transduction | ko04931; Human Diseases; Endocrine and metabolic diseases; Insulin resistance
i1_LQ_CO3Root_c88628/f1p3/1617	1.29	2.88	0.11	0	K14432	ABF	ABA responsive element binding factor	-	ko04075; Environmental Information Processing; Signal transduction; Plant hormone signal transduction
i3_LQ_CO3Root_c3252/f1p0/3474	0	0	0	0	K14514	EIN3	ethylene-insensitive protein 3	-	ko04016; Environmental Information Processing; Signal transduction; MAPK signaling pathway - plant | ko04075; Environmental Information Processing; Signal transduction; Plant hormone signal transduction
i4_LQ_CO3Leaf_c3561/f1p0/4807	0.19	0	0	0	K14508	NPR1	regulatory protein NPR1	-	ko04075; Environmental Information Processing; Signal transduction; Plant hormone signal transduction
i1_LQ_CO3Root_c11373/f1p0/1276	4.68	4.37	2.29	1.98	K14517	ERF2	ethylene-responsive transcription factor 2	-	ko04075; Environmental Information Processing; Signal transduction; Plant hormone signal transduction
i6_LQ_CO3Stem_c866/f1p0/6324	0.03	0.08	0.05	0.06	K13464	JAZ	jasmonate ZIM domain-containing protein	-	ko04075; Environmental Information Processing; Signal transduction; Plant hormone signal transduction
i1_LQ_CO3Root_c43789/f1p1/1855	0	0	0	0	K14484	IAA	auxin-responsive protein IAA	-	ko04075; Environmental Information Processing; Signal transduction; Plant hormone signal transduction
i5_LQ_CO3Leaf_c3342/f1p0/5252	0	0.8	0.98	0	K14513	EIN2	ethylene-insensitive protein 2	-	ko04016; Environmental Information Processing; Signal transduction; MAPK signaling pathway - plant | ko04075; Environmental Information Processing; Signal transduction; Plant hormone signal transduction
i3_LQ_CO3Stem_c44493/f1p0/3071	0	0	0.65	0	K14491	ARR-B	two-component response regulator ARR-B family	-	ko04075; Environmental Information Processing; Signal transduction; Plant hormone signal transduction
i1_LQ_CO3Root_c61467/f1p3/1630	12.6	11.66	7.04	2.09	K14494	DELLA	DELLA protein	-	ko04075; Environmental Information Processing; Signal transduction; Plant hormone signal transduction
i1_HQ_CO3Root_c23690/f2p2/1953	4.38	6.37	4.04	1.48	K14498	SNRK2	serine/threonine-protein kinase SRK2	2.7.11.1	ko04016; Environmental Information Processing; Signal transduction; MAPK signaling pathway - plant | ko04075; Environmental Information Processing; Signal transduction; Plant hormone signal transduction
i3_LQ_CO3Stem_c38245/f1p0/3574	0.37	0.61	0.29	0.1	K14485	TIR1	transport inhibitor response 1	-	ko04075; Environmental Information Processing; Signal transduction; Plant hormone signal transduction
i2_LQ_CO3Root_c16724/f1p0/2048	11.25	1.59	0	0.79	K14508	NPR1	regulatory protein NPR1	-	ko04075; Environmental Information Processing; Signal transduction; Plant hormone signal transduction
i4_LQ_CO3Stem_c6807/f1p0/4656	0	0.1	0.06	0	K14489	AHK2_3_4	arabidopsis histidine kinase 2/3/4 (cytokinin receptor)	2.7.13.3	ko04075; Environmental Information Processing; Signal transduction; Plant hormone signal transduction
i0_HQ_CO3Leaf_c3272/f2p0/975	2.91	5.18	3.92	116.87	K14490	AHP	histidine-containing phosphotransfer peotein	-	ko04075; Environmental Information Processing; Signal transduction; Plant hormone signal transduction
i1_LQ_CO3Root_c14846/f1p0/1741	0	0	0	0	K14491	ARR-B	two-component response regulator ARR-B family	-	ko04075; Environmental Information Processing; Signal transduction; Plant hormone signal transduction
i1_LQ_CO3Leaf_c25853/f1p0/1704	4.04	6.25	3.24	8.41	K13946	AUX1, LAX	auxin influx carrier (AUX1 LAX family)	-	ko04075; Environmental Information Processing; Signal transduction; Plant hormone signal transduction
i2_LQ_CO3Root_c14946/f1p1/2473	0.48	0.11	0.22	0	K14498	SNRK2	serine/threonine-protein kinase SRK2	2.7.11.1	ko04016; Environmental Information Processing; Signal transduction; MAPK signaling pathway - plant | ko04075; Environmental Information Processing; Signal transduction; Plant hormone signal transduction
i2_LQ_CO3Root_c5100/f1p0/2624	28.21	0	0	0	K14509	ETR, ERS	ethylene receptor	2.7.13.-	ko04016; Environmental Information Processing; Signal transduction; MAPK signaling pathway - plant | ko04075; Environmental Information Processing; Signal transduction; Plant hormone signal transduction
i2_LQ_CO3Stem_c20136/f1p4/2703	0	0.34	0	0.05	K13946	AUX1, LAX	auxin influx carrier (AUX1 LAX family)	-	ko04075; Environmental Information Processing; Signal transduction; Plant hormone signal transduction
i4_LQ_CO3Root_c7962/f1p0/4071	27.6	0	0	0	K14489	AHK2_3_4	arabidopsis histidine kinase 2/3/4 (cytokinin receptor)	2.7.13.3	ko04075; Environmental Information Processing; Signal transduction; Plant hormone signal transduction
i3_HQ_CO3Stem_c2103/f4p1/3265	0.24	7.21	0	5.67	K14484	IAA	auxin-responsive protein IAA	-	ko04075; Environmental Information Processing; Signal transduction; Plant hormone signal transduction
i2_LQ_CO3Flo_c10332/f1p1/2570	0.16	0.41	0.7	0.29	K14500	BSK	BR-signaling kinase	2.7.11.1	ko04075; Environmental Information Processing; Signal transduction; Plant hormone signal transduction
i5_LQ_CO3Flo_c8278/f1p2/5107	1.06	0.89	0.75	0.94	K14513	EIN2	ethylene-insensitive protein 2	-	ko04016; Environmental Information Processing; Signal transduction; MAPK signaling pathway - plant | ko04075; Environmental Information Processing; Signal transduction; Plant hormone signal transduction
i2_LQ_CO3Root_c2687/f1p1/2126	90.1	0	0	0	K14493	GID1	gibberellin receptor GID1	3.-.-.-	ko04075; Environmental Information Processing; Signal transduction; Plant hormone signal transduction
i2_LQ_CO3Flo_c108003/f1p1/2139	0	0.33	0.23	0.54	K14500	BSK	BR-signaling kinase	2.7.11.1	ko04075; Environmental Information Processing; Signal transduction; Plant hormone signal transduction
i3_LQ_CO3Stem_c8487/f1p0/3126	0.95	1.56	1.17	0.86	K14497	PP2C	protein phosphatase 2C	3.1.3.16	ko04016; Environmental Information Processing; Signal transduction; MAPK signaling pathway - plant | ko04075; Environmental Information Processing; Signal transduction; Plant hormone signal transduction | ko04931; Human Diseases; Endocrine and metabolic diseases; Insulin resistance
i3_LQ_CO3Flo_c37763/f1p3/3882	0	0	0	0	K14489	AHK2_3_4	arabidopsis histidine kinase 2/3/4 (cytokinin receptor)	2.7.13.3	ko04075; Environmental Information Processing; Signal transduction; Plant hormone signal transduction
i3_LQ_CO3Flo_c45360/f1p1/3116	0.1	0	0	0	K14432	ABF	ABA responsive element binding factor	-	ko04075; Environmental Information Processing; Signal transduction; Plant hormone signal transduction
i1_LQ_CO3Leaf_c27536/f1p0/1239	0.5	10.48	4.03	0.55	K14484	IAA	auxin-responsive protein IAA	-	ko04075; Environmental Information Processing; Signal transduction; Plant hormone signal transduction
i3_LQ_CO3Stem_c46941/f1p0/3093	0	0	0	0	K13422	MYC2	transcription factor MYC2	-	ko04016; Environmental Information Processing; Signal transduction; MAPK signaling pathway - plant | ko04075; Environmental Information Processing; Signal transduction; Plant hormone signal transduction
i1_LQ_CO3Root_c43048/f1p0/1654	0	0	0	0	K14498	SNRK2	serine/threonine-protein kinase SRK2	2.7.11.1	ko04016; Environmental Information Processing; Signal transduction; MAPK signaling pathway - plant | ko04075; Environmental Information Processing; Signal transduction; Plant hormone signal transduction
i1_LQ_CO3Stem_c18270/f1p1/1459	5.06	3.94	2.54	0	K14432	ABF	ABA responsive element binding factor	-	ko04075; Environmental Information Processing; Signal transduction; Plant hormone signal transduction
i4_LQ_CO3Stem_c13552/f1p0/4454	0	0	0	0	K14513	EIN2	ethylene-insensitive protein 2	-	ko04016; Environmental Information Processing; Signal transduction; MAPK signaling pathway - plant | ko04075; Environmental Information Processing; Signal transduction; Plant hormone signal transduction
i2_LQ_CO3Flo_c141484/f1p4/2499	0	0.97	0.42	0	K14506	JAR1	jasmonic acid-amino synthetase	-	ko04075; Environmental Information Processing; Signal transduction; Plant hormone signal transduction
i4_LQ_CO3Flo_c22523/f1p0/4206	0.37	0.89	0	0	K14513	EIN2	ethylene-insensitive protein 2	-	ko04016; Environmental Information Processing; Signal transduction; MAPK signaling pathway - plant | ko04075; Environmental Information Processing; Signal transduction; Plant hormone signal transduction
i2_LQ_CO3Stem_c37510/f1p2/2468	0.05	0.04	0	0.48	K14484	IAA	auxin-responsive protein IAA	-	ko04075; Environmental Information Processing; Signal transduction; Plant hormone signal transduction
i0_LQ_CO3Flo_c20264/f1p0/828	35.25	168.17	87.04	2.65	K14488	SAUR	SAUR family protein	-	ko04075; Environmental Information Processing; Signal transduction; Plant hormone signal transduction
i1_LQ_CO3Root_c21734/f1p0/1535	12.78	0	0	0	K14432	ABF	ABA responsive element binding factor	-	ko04075; Environmental Information Processing; Signal transduction; Plant hormone signal transduction
i1_LQ_CO3Root_c57621/f1p7/1155	17.29	19.73	35.36	0	K14496	PYL	abscisic acid receptor PYR/PYL family	-	ko04016; Environmental Information Processing; Signal transduction; MAPK signaling pathway - plant | ko04075; Environmental Information Processing; Signal transduction; Plant hormone signal transduction
i4_HQ_CO3Root_c685/f2p5/4502	2.05	5.28	1.47	0.15	K14489	AHK2_3_4	arabidopsis histidine kinase 2/3/4 (cytokinin receptor)	2.7.13.3	ko04075; Environmental Information Processing; Signal transduction; Plant hormone signal transduction
i3_LQ_CO3Stem_c33331/f1p0/3065	3.07	1.66	2.03	3.03	K14497	PP2C	protein phosphatase 2C	3.1.3.16	ko04016; Environmental Information Processing; Signal transduction; MAPK signaling pathway - plant | ko04075; Environmental Information Processing; Signal transduction; Plant hormone signal transduction | ko04931; Human Diseases; Endocrine and metabolic diseases; Insulin resistance
i1_LQ_CO3Root_c66782/f1p1/1590	8.82	0	0	0	K14486	K14486, ARF	auxin response factor	-	ko04075; Environmental Information Processing; Signal transduction; Plant hormone signal transduction
i3_LQ_CO3Stem_c30110/f1p0/3080	2.08	0.93	1.01	0.27	K14497	PP2C	protein phosphatase 2C	3.1.3.16	ko04016; Environmental Information Processing; Signal transduction; MAPK signaling pathway - plant | ko04075; Environmental Information Processing; Signal transduction; Plant hormone signal transduction | ko04931; Human Diseases; Endocrine and metabolic diseases; Insulin resistance
i2_LQ_CO3Flo_c8073/f1p1/2505	1.76	0.7	0.07	1.09	K14494	DELLA	DELLA protein	-	ko04075; Environmental Information Processing; Signal transduction; Plant hormone signal transduction
i3_LQ_CO3Flo_c59125/f1p0/3895	0	0	0	0	K14491	ARR-B	two-component response regulator ARR-B family	-	ko04075; Environmental Information Processing; Signal transduction; Plant hormone signal transduction
i3_LQ_CO3Flo_c32229/f1p0/3025	2.89	1.63	0	0.52	K14515	EBF1_2	EIN3-binding F-box protein	-	ko04016; Environmental Information Processing; Signal transduction; MAPK signaling pathway - plant | ko04075; Environmental Information Processing; Signal transduction; Plant hormone signal transduction
i4_LQ_CO3Flo_c11273/f1p7/4855	0.76	0.85	0.34	0.47	K12126	PIF3	phytochrome-interacting factor 3	-	ko04075; Environmental Information Processing; Signal transduction; Plant hormone signal transduction | ko04712; Organismal Systems; Environmental adaptation; Circadian rhythm - plant
i0_LQ_CO3Leaf_c30771/f1p0/898	1.65	1.79	2.64	3.29	K14515	EBF1_2	EIN3-binding F-box protein	-	ko04016; Environmental Information Processing; Signal transduction; MAPK signaling pathway - plant | ko04075; Environmental Information Processing; Signal transduction; Plant hormone signal transduction
i1_LQ_CO3Root_c11248/f1p0/1810	1.59	4.64	4.86	1.57	K14484	IAA	auxin-responsive protein IAA	-	ko04075; Environmental Information Processing; Signal transduction; Plant hormone signal transduction
i2_LQ_CO3Stem_c18917/f1p3/2373	0	0.78	1.01	0	K13422	MYC2	transcription factor MYC2	-	ko04016; Environmental Information Processing; Signal transduction; MAPK signaling pathway - plant | ko04075; Environmental Information Processing; Signal transduction; Plant hormone signal transduction
i4_HQ_CO3Stem_c17485/f4p0/4179	0.17	0.27	0	0.73	K14491	ARR-B	two-component response regulator ARR-B family	-	ko04075; Environmental Information Processing; Signal transduction; Plant hormone signal transduction
i1_LQ_CO3Root_c62646/f1p0/1477	20.43	0	0	0	K14431	TGA	transcription factor TGA	-	ko04075; Environmental Information Processing; Signal transduction; Plant hormone signal transduction
i3_LQ_CO3Flo_c22057/f1p7/3208	0	0.14	0	0	K13422	MYC2	transcription factor MYC2	-	ko04016; Environmental Information Processing; Signal transduction; MAPK signaling pathway - plant | ko04075; Environmental Information Processing; Signal transduction; Plant hormone signal transduction
i2_LQ_CO3Flo_c10049/f1p0/2307	1.4	1.35	0.99	3.28	K14493	GID1	gibberellin receptor GID1	3.-.-.-	ko04075; Environmental Information Processing; Signal transduction; Plant hormone signal transduction
i2_LQ_CO3Leaf_c10992/f1p0/2794	9.68	48.26	40.69	2.09	K13463	COI-1	coronatine-insensitive protein 1	-	ko04075; Environmental Information Processing; Signal transduction; Plant hormone signal transduction
i3_LQ_CO3Flo_c5513/f1p0/3409	0.22	0.15	0.09	0.1	K14500	BSK	BR-signaling kinase	2.7.11.1	ko04075; Environmental Information Processing; Signal transduction; Plant hormone signal transduction
i0_LQ_CO3Root_c3078/f1p0/764	2	0	0	0	K14490	AHP	histidine-containing phosphotransfer peotein	-	ko04075; Environmental Information Processing; Signal transduction; Plant hormone signal transduction
i2_LQ_CO3Root_c3240/f1p0/2428	13.42	0	0	0	K13463	COI-1	coronatine-insensitive protein 1	-	ko04075; Environmental Information Processing; Signal transduction; Plant hormone signal transduction
i2_LQ_CO3Flo_c108551/f1p0/2175	0	0	0	0.1	K13464	JAZ	jasmonate ZIM domain-containing protein	-	ko04075; Environmental Information Processing; Signal transduction; Plant hormone signal transduction
i5_LQ_CO3Flo_c5943/f1p0/5750	0	0	0.15	0.06	K14513	EIN2	ethylene-insensitive protein 2	-	ko04016; Environmental Information Processing; Signal transduction; MAPK signaling pathway - plant | ko04075; Environmental Information Processing; Signal transduction; Plant hormone signal transduction
i3_HQ_CO3Stem_c55967/f12p0/3771	4.16	8.67	4.33	6.16	K13422	MYC2	transcription factor MYC2	-	ko04016; Environmental Information Processing; Signal transduction; MAPK signaling pathway - plant | ko04075; Environmental Information Processing; Signal transduction; Plant hormone signal transduction
i4_LQ_CO3Flo_c24332/f1p2/4686	0	0	0	0	K14489	AHK2_3_4	arabidopsis histidine kinase 2/3/4 (cytokinin receptor)	2.7.13.3	ko04075; Environmental Information Processing; Signal transduction; Plant hormone signal transduction
i1_HQ_CO3Root_c11117/f2p1/1987	11.64	10.1	10.34	11.24	K14496	PYL	abscisic acid receptor PYR/PYL family	-	ko04016; Environmental Information Processing; Signal transduction; MAPK signaling pathway - plant | ko04075; Environmental Information Processing; Signal transduction; Plant hormone signal transduction
i2_LQ_CO3Flo_c7153/f1p0/2935	3.2	2.49	0	1.23	K14431	TGA	transcription factor TGA	-	ko04075; Environmental Information Processing; Signal transduction; Plant hormone signal transduction
i2_LQ_CO3Stem_c43594/f1p1/2640	0	0	0	0.19	K14484	IAA	auxin-responsive protein IAA	-	ko04075; Environmental Information Processing; Signal transduction; Plant hormone signal transduction
i0_LQ_CO3Root_c21473/f1p1/828	1.24	20.12	16.11	0.65	K14488	SAUR	SAUR family protein	-	ko04075; Environmental Information Processing; Signal transduction; Plant hormone signal transduction
i3_LQ_CO3Stem_c42281/f1p0/3236	0	0.05	0.11	0	K14515	EBF1_2	EIN3-binding F-box protein	-	ko04016; Environmental Information Processing; Signal transduction; MAPK signaling pathway - plant | ko04075; Environmental Information Processing; Signal transduction; Plant hormone signal transduction
i3_LQ_CO3Stem_c49420/f1p0/3375	0	0.28	0.05	0	K14484	IAA	auxin-responsive protein IAA	-	ko04075; Environmental Information Processing; Signal transduction; Plant hormone signal transduction
i2_LQ_CO3Flo_c66589/f1p0/2647	0.9	0.37	1.47	0.12	K14431	TGA	transcription factor TGA	-	ko04075; Environmental Information Processing; Signal transduction; Plant hormone signal transduction
i5_LQ_CO3Flo_c7987/f1p0/5043	0.45	0.18	0.29	0.28	K14489	AHK2_3_4	arabidopsis histidine kinase 2/3/4 (cytokinin receptor)	2.7.13.3	ko04075; Environmental Information Processing; Signal transduction; Plant hormone signal transduction
i2_LQ_CO3Stem_c19343/f1p45/2934	0.19	0.94	0.89	0	K14484	IAA	auxin-responsive protein IAA	-	ko04075; Environmental Information Processing; Signal transduction; Plant hormone signal transduction
i2_LQ_CO3Stem_c22792/f1p0/2272	0	0.91	1.57	0.38	K14431	TGA	transcription factor TGA	-	ko04075; Environmental Information Processing; Signal transduction; Plant hormone signal transduction
i2_LQ_CO3Root_c11014/f1p0/2391	0	0.21	0.16	0.2	K14498	SNRK2	serine/threonine-protein kinase SRK2	2.7.11.1	ko04016; Environmental Information Processing; Signal transduction; MAPK signaling pathway - plant | ko04075; Environmental Information Processing; Signal transduction; Plant hormone signal transduction
i0_LQ_CO3Stem_c8986/f1p11/988	5.31	37.83	29.02	6.57	K14488	SAUR	SAUR family protein	-	ko04075; Environmental Information Processing; Signal transduction; Plant hormone signal transduction
i1_LQ_CO3Root_c2481/f1p0/1202	9.96	0	0	2.46	K14488	SAUR	SAUR family protein	-	ko04075; Environmental Information Processing; Signal transduction; Plant hormone signal transduction
i4_LQ_CO3Leaf_c5295/f1p0/4521	0	0	0	0	K14489	AHK2_3_4	arabidopsis histidine kinase 2/3/4 (cytokinin receptor)	2.7.13.3	ko04075; Environmental Information Processing; Signal transduction; Plant hormone signal transduction
i2_LQ_CO3Root_c14193/f1p1/2760	0.42	0	0	0	K13463	COI-1	coronatine-insensitive protein 1	-	ko04075; Environmental Information Processing; Signal transduction; Plant hormone signal transduction
i2_HQ_CO3Flo_c13850/f3p0/2177	15.99	0.64	1.08	3.9	K14487	GH3	auxin responsive GH3 gene family	-	ko04075; Environmental Information Processing; Signal transduction; Plant hormone signal transduction
i4_LQ_CO3Flo_c29768/f1p0/4052	0.23	0.54	0.41	0.27	K14514	EIN3	ethylene-insensitive protein 3	-	ko04016; Environmental Information Processing; Signal transduction; MAPK signaling pathway - plant | ko04075; Environmental Information Processing; Signal transduction; Plant hormone signal transduction
i1_LQ_CO3Root_c85451/f1p0/1816	13.18	0	0	0	K14431	TGA	transcription factor TGA	-	ko04075; Environmental Information Processing; Signal transduction; Plant hormone signal transduction
i3_LQ_CO3Leaf_c3712/f1p3/3424	0.39	0.5	0	0.11	K14514	EIN3	ethylene-insensitive protein 3	-	ko04016; Environmental Information Processing; Signal transduction; MAPK signaling pathway - plant | ko04075; Environmental Information Processing; Signal transduction; Plant hormone signal transduction
i3_LQ_CO3Leaf_c3791/f1p0/3085	21.79	4.01	0.51	3.32	K14508	NPR1	regulatory protein NPR1	-	ko04075; Environmental Information Processing; Signal transduction; Plant hormone signal transduction
i3_LQ_CO3Flo_c10295/f1p0/3286	1.15	1.65	1.37	0.78	K14494	DELLA	DELLA protein	-	ko04075; Environmental Information Processing; Signal transduction; Plant hormone signal transduction
i0_LQ_CO3Root_c6404/f1p0/502	0	0	0	0	K13449	PR1	pathogenesis-related protein 1	-	ko04016; Environmental Information Processing; Signal transduction; MAPK signaling pathway - plant | ko04075; Environmental Information Processing; Signal transduction; Plant hormone signal transduction | ko04626; Organismal Systems; Environmental adaptation; Plant-pathogen interaction
i1_LQ_CO3Root_c13983/f1p0/1214	2.98	0.69	0.67	0.13	K14487	GH3	auxin responsive GH3 gene family	-	ko04075; Environmental Information Processing; Signal transduction; Plant hormone signal transduction
i3_LQ_CO3Leaf_c6801/f1p0/3058	7.59	1.14	0.89	2.32	K14491	ARR-B	two-component response regulator ARR-B family	-	ko04075; Environmental Information Processing; Signal transduction; Plant hormone signal transduction
i1_HQ_CO3Stem_c38208/f15p0/1394	52.71	186.91	45.6	92.6	K14497	PP2C	protein phosphatase 2C	3.1.3.16	ko04016; Environmental Information Processing; Signal transduction; MAPK signaling pathway - plant | ko04075; Environmental Information Processing; Signal transduction; Plant hormone signal transduction | ko04931; Human Diseases; Endocrine and metabolic diseases; Insulin resistance
i0_HQ_CO3Root_c1676/f2p0/808	8.44	80.93	47.91	17.76	K14488	SAUR	SAUR family protein	-	ko04075; Environmental Information Processing; Signal transduction; Plant hormone signal transduction
i1_LQ_CO3Root_c69423/f1p0/1719	0	0	0	0	K14484	IAA	auxin-responsive protein IAA	-	ko04075; Environmental Information Processing; Signal transduction; Plant hormone signal transduction
i0_LQ_CO3Flo_c14324/f1p0/1001	0.22	1.34	0.15	3.69	K14492	ARR-A	two-component response regulator ARR-A family	-	ko04075; Environmental Information Processing; Signal transduction; Plant hormone signal transduction
i1_HQ_CO3Flo_c17741/f3p0/1359	1.54	1.7	0.34	642.47	K14504	TCH4	xyloglucan:xyloglucosyl transferase TCH4	2.4.1.207	ko04075; Environmental Information Processing; Signal transduction; Plant hormone signal transduction
i2_LQ_CO3Leaf_c22245/f1p3/2579	15.31	23.37	16.63	5.71	K14432	ABF	ABA responsive element binding factor	-	ko04075; Environmental Information Processing; Signal transduction; Plant hormone signal transduction
i2_LQ_CO3Flo_c151491/f1p0/2037	0.13	1.43	0.94	2.05	K14432	ABF	ABA responsive element binding factor	-	ko04075; Environmental Information Processing; Signal transduction; Plant hormone signal transduction
i0_LQ_CO3Flo_c21722/f1p5/803	0.5	0.09	0.11	14.35	K13464	JAZ	jasmonate ZIM domain-containing protein	-	ko04075; Environmental Information Processing; Signal transduction; Plant hormone signal transduction
i3_LQ_CO3Flo_c14952/f1p0/3045	0.33	0.68	0	5.43	K13946	AUX1, LAX	auxin influx carrier (AUX1 LAX family)	-	ko04075; Environmental Information Processing; Signal transduction; Plant hormone signal transduction
i2_LQ_CO3Root_c16971/f1p0/2071	0	0	0	0	K13463	COI-1	coronatine-insensitive protein 1	-	ko04075; Environmental Information Processing; Signal transduction; Plant hormone signal transduction
i3_LQ_CO3Flo_c4665/f1p6/3127	0	0	0	0	K14491	ARR-B	two-component response regulator ARR-B family	-	ko04075; Environmental Information Processing; Signal transduction; Plant hormone signal transduction
i0_HQ_CO3Root_c8359/f2p1/662	312.2	0	0	0	K14496	PYL	abscisic acid receptor PYR/PYL family	-	ko04016; Environmental Information Processing; Signal transduction; MAPK signaling pathway - plant | ko04075; Environmental Information Processing; Signal transduction; Plant hormone signal transduction
i2_HQ_CO3Root_c1528/f2p1/2160	33.18	57.31	24.78	5.64	K14500	BSK	BR-signaling kinase	2.7.11.1	ko04075; Environmental Information Processing; Signal transduction; Plant hormone signal transduction
i2_HQ_CO3Leaf_c25257/f2p0/2059	0	0	0	0.31	K14515	EBF1_2	EIN3-binding F-box protein	-	ko04016; Environmental Information Processing; Signal transduction; MAPK signaling pathway - plant | ko04075; Environmental Information Processing; Signal transduction; Plant hormone signal transduction
i2_HQ_CO3Flo_c34811/f4p2/2621	0	0	0	0.07	K14500	BSK	BR-signaling kinase	2.7.11.1	ko04075; Environmental Information Processing; Signal transduction; Plant hormone signal transduction
i2_LQ_CO3Root_c7948/f1p0/2796	1.79	1.16	2.78	0.65	K14497	PP2C	protein phosphatase 2C	3.1.3.16	ko04016; Environmental Information Processing; Signal transduction; MAPK signaling pathway - plant | ko04075; Environmental Information Processing; Signal transduction; Plant hormone signal transduction | ko04931; Human Diseases; Endocrine and metabolic diseases; Insulin resistance
i2_LQ_CO3Leaf_c22566/f1p0/2554	0	0.42	0	0	K14500	BSK	BR-signaling kinase	2.7.11.1	ko04075; Environmental Information Processing; Signal transduction; Plant hormone signal transduction
i1_LQ_CO3Flo_c37145/f1p0/1767	0.62	0.97	0.48	0.39	K14498	SNRK2	serine/threonine-protein kinase SRK2	2.7.11.1	ko04016; Environmental Information Processing; Signal transduction; MAPK signaling pathway - plant | ko04075; Environmental Information Processing; Signal transduction; Plant hormone signal transduction
i2_LQ_CO3Root_c19942/f1p2/2607	25.2	17.17	16.26	5.22	K14494	DELLA	DELLA protein	-	ko04075; Environmental Information Processing; Signal transduction; Plant hormone signal transduction
i4_HQ_CO3Stem_c18965/f2p1/4275	0.22	1.15	0.54	0	K14491	ARR-B	two-component response regulator ARR-B family	-	ko04075; Environmental Information Processing; Signal transduction; Plant hormone signal transduction
i2_LQ_CO3Root_c6154/f1p5/2305	0	0	0	0	K13463	COI-1	coronatine-insensitive protein 1	-	ko04075; Environmental Information Processing; Signal transduction; Plant hormone signal transduction
i3_LQ_CO3Flo_c8659/f1p3/3149	0.24	0.9	0.31	0.16	K14485	TIR1	transport inhibitor response 1	-	ko04075; Environmental Information Processing; Signal transduction; Plant hormone signal transduction
i3_LQ_CO3Stem_c5574/f1p0/3121	1.81	1.87	0.73	0	K12126	PIF3	phytochrome-interacting factor 3	-	ko04075; Environmental Information Processing; Signal transduction; Plant hormone signal transduction | ko04712; Organismal Systems; Environmental adaptation; Circadian rhythm - plant
i2_LQ_CO3Root_c19627/f1p5/2755	2.61	1.01	0	0	K14497	PP2C	protein phosphatase 2C	3.1.3.16	ko04016; Environmental Information Processing; Signal transduction; MAPK signaling pathway - plant | ko04075; Environmental Information Processing; Signal transduction; Plant hormone signal transduction | ko04931; Human Diseases; Endocrine and metabolic diseases; Insulin resistance
i2_LQ_CO3Stem_c12594/f1p0/2661	0.35	2.84	0.27	0	K14484	IAA	auxin-responsive protein IAA	-	ko04075; Environmental Information Processing; Signal transduction; Plant hormone signal transduction
i4_LQ_CO3Stem_c23515/f1p0/4440	0.01	0.07	0.17	0	K14498	SNRK2	serine/threonine-protein kinase SRK2	2.7.11.1	ko04016; Environmental Information Processing; Signal transduction; MAPK signaling pathway - plant | ko04075; Environmental Information Processing; Signal transduction; Plant hormone signal transduction
i4_LQ_CO3Flo_c23341/f1p4/4454	0.37	0.15	0	0.43	K14513	EIN2	ethylene-insensitive protein 2	-	ko04016; Environmental Information Processing; Signal transduction; MAPK signaling pathway - plant | ko04075; Environmental Information Processing; Signal transduction; Plant hormone signal transduction
i1_LQ_CO3Leaf_c21411/f1p0/1489	2.82	1.28	0.54	1.3	K14491	ARR-B	two-component response regulator ARR-B family	-	ko04075; Environmental Information Processing; Signal transduction; Plant hormone signal transduction
i4_HQ_CO3Leaf_c707/f5p0/4817	0	2.02	1.46	0.68	K13415	BRI1	protein brassinosteroid insensitive 1 [EC:2.7.10.1 2.7.11.1]	2.7.10.1,2.7.11.1	ko04075; Environmental Information Processing; Signal transduction; Plant hormone signal transduction
i2_LQ_CO3Flo_c80289/f1p2/1990	0	0.93	0.88	0.48	K16189	PIF4	phytochrome-interacting factor 4	-	ko04075; Environmental Information Processing; Signal transduction; Plant hormone signal transduction
i3_LQ_CO3Flo_c22690/f1p0/3182	0	0	0.1	0.21	K14510	CTR1	serine/threonine-protein kinase CTR1	2.7.11.1	ko04016; Environmental Information Processing; Signal transduction; MAPK signaling pathway - plant | ko04075; Environmental Information Processing; Signal transduction; Plant hormone signal transduction
i2_LQ_CO3Stem_c2834/f1p0/2630	6.82	0.1	0.1	0	K14487	GH3	auxin responsive GH3 gene family	-	ko04075; Environmental Information Processing; Signal transduction; Plant hormone signal transduction
i1_LQ_CO3Flo_c9803/f1p0/1664	0	0	0	0.46	K14497	PP2C	protein phosphatase 2C	3.1.3.16	ko04016; Environmental Information Processing; Signal transduction; MAPK signaling pathway - plant | ko04075; Environmental Information Processing; Signal transduction; Plant hormone signal transduction | ko04931; Human Diseases; Endocrine and metabolic diseases; Insulin resistance
i4_LQ_CO3Root_c2944/f1p0/4563	2.09	0	0	0	K14502	BIN2	protein brassinosteroid insensitive 2	2.7.11.1	ko04075; Environmental Information Processing; Signal transduction; Plant hormone signal transduction
i0_LQ_CO3Root_c82035/f1p0/847	4.84	0	0.16	0	K14488	SAUR	SAUR family protein	-	ko04075; Environmental Information Processing; Signal transduction; Plant hormone signal transduction
i3_LQ_CO3Stem_c45379/f1p1/3369	0	0	0	0	K14497	PP2C	protein phosphatase 2C	3.1.3.16	ko04016; Environmental Information Processing; Signal transduction; MAPK signaling pathway - plant | ko04075; Environmental Information Processing; Signal transduction; Plant hormone signal transduction | ko04931; Human Diseases; Endocrine and metabolic diseases; Insulin resistance
i4_LQ_CO3Flo_c4194/f1p0/4421	0	0	0	0	K14513	EIN2	ethylene-insensitive protein 2	-	ko04016; Environmental Information Processing; Signal transduction; MAPK signaling pathway - plant | ko04075; Environmental Information Processing; Signal transduction; Plant hormone signal transduction
i3_LQ_CO3Flo_c61421/f1p0/3094	0	0	0	0	K14497	PP2C	protein phosphatase 2C	3.1.3.16	ko04016; Environmental Information Processing; Signal transduction; MAPK signaling pathway - plant | ko04075; Environmental Information Processing; Signal transduction; Plant hormone signal transduction | ko04931; Human Diseases; Endocrine and metabolic diseases; Insulin resistance
i4_LQ_CO3Flo_c12082/f1p0/4589	0	0	0	0	K14489	AHK2_3_4	arabidopsis histidine kinase 2/3/4 (cytokinin receptor)	2.7.13.3	ko04075; Environmental Information Processing; Signal transduction; Plant hormone signal transduction
i3_HQ_CO3Stem_c19099/f2p0/3791	1.01	0.96	0.25	0	K14496	PYL	abscisic acid receptor PYR/PYL family	-	ko04016; Environmental Information Processing; Signal transduction; MAPK signaling pathway - plant | ko04075; Environmental Information Processing; Signal transduction; Plant hormone signal transduction
i3_LQ_CO3Leaf_c5027/f1p0/3359	5.44	2.89	1.4	2.3	K14509	ETR, ERS	ethylene receptor	2.7.13.-	ko04016; Environmental Information Processing; Signal transduction; MAPK signaling pathway - plant | ko04075; Environmental Information Processing; Signal transduction; Plant hormone signal transduction
i1_LQ_CO3Root_c64266/f1p0/1724	0	0	0	0	K14498	SNRK2	serine/threonine-protein kinase SRK2	2.7.11.1	ko04016; Environmental Information Processing; Signal transduction; MAPK signaling pathway - plant | ko04075; Environmental Information Processing; Signal transduction; Plant hormone signal transduction
i4_LQ_CO3Stem_c6644/f1p0/4597	0.06	1.11	1.19	0.53	K14513	EIN2	ethylene-insensitive protein 2	-	ko04016; Environmental Information Processing; Signal transduction; MAPK signaling pathway - plant | ko04075; Environmental Information Processing; Signal transduction; Plant hormone signal transduction
i2_LQ_CO3Flo_c13208/f1p0/2415	1.51	0.49	1.54	1.36	K13464	JAZ	jasmonate ZIM domain-containing protein	-	ko04075; Environmental Information Processing; Signal transduction; Plant hormone signal transduction
i2_LQ_CO3Stem_c43710/f1p1/2776	0	0.88	1.46	0.8	K14484	IAA	auxin-responsive protein IAA	-	ko04075; Environmental Information Processing; Signal transduction; Plant hormone signal transduction
i1_HQ_CO3Stem_c23804/f2p0/1949	0.04	11.82	0.19	0.81	K14508	NPR1	regulatory protein NPR1	-	ko04075; Environmental Information Processing; Signal transduction; Plant hormone signal transduction
i1_LQ_CO3Flo_c114257/f1p0/1218	0	0	0	0.25	K14504	TCH4	xyloglucan:xyloglucosyl transferase TCH4	2.4.1.207	ko04075; Environmental Information Processing; Signal transduction; Plant hormone signal transduction
i2_LQ_CO3Leaf_c2517/f1p0/2094	0	0	0	7.65	K14432	ABF	ABA responsive element binding factor	-	ko04075; Environmental Information Processing; Signal transduction; Plant hormone signal transduction
i2_LQ_CO3Leaf_c6571/f1p0/2687	1.68	0	0.48	0	K14496	PYL	abscisic acid receptor PYR/PYL family	-	ko04016; Environmental Information Processing; Signal transduction; MAPK signaling pathway - plant | ko04075; Environmental Information Processing; Signal transduction; Plant hormone signal transduction
i1_LQ_CO3Flo_c111624/f1p0/1505	0	0	0	0	K14431	TGA	transcription factor TGA	-	ko04075; Environmental Information Processing; Signal transduction; Plant hormone signal transduction
i5_LQ_CO3Stem_c6502/f1p0/5206	0.03	0.31	0.1	0.04	K14431	TGA	transcription factor TGA	-	ko04075; Environmental Information Processing; Signal transduction; Plant hormone signal transduction
i4_LQ_CO3Root_c7392/f1p0/4859	0	1.64	0.41	0.25	K14513	EIN2	ethylene-insensitive protein 2	-	ko04016; Environmental Information Processing; Signal transduction; MAPK signaling pathway - plant | ko04075; Environmental Information Processing; Signal transduction; Plant hormone signal transduction
i2_HQ_CO3Flo_c24962/f3p1/2520	0.23	0.01	0	2.01	K14494	DELLA	DELLA protein	-	ko04075; Environmental Information Processing; Signal transduction; Plant hormone signal transduction
i3_HQ_CO3Stem_c57770/f3p0/3031	0	0	0	0	K14491	ARR-B	two-component response regulator ARR-B family	-	ko04075; Environmental Information Processing; Signal transduction; Plant hormone signal transduction
i1_LQ_CO3Flo_c40540/f1p3/1308	0.18	0.09	0	59.39	K14504	TCH4	xyloglucan:xyloglucosyl transferase TCH4	2.4.1.207	ko04075; Environmental Information Processing; Signal transduction; Plant hormone signal transduction
i2_LQ_CO3Flo_c59220/f1p1/2718	0.08	0.07	0	0.54	K14492	ARR-A	two-component response regulator ARR-A family	-	ko04075; Environmental Information Processing; Signal transduction; Plant hormone signal transduction
i3_LQ_CO3Stem_c44838/f1p1/3308	0	1.11	3.35	0.72	K14515	EBF1_2	EIN3-binding F-box protein	-	ko04016; Environmental Information Processing; Signal transduction; MAPK signaling pathway - plant | ko04075; Environmental Information Processing; Signal transduction; Plant hormone signal transduction
i2_HQ_CO3Stem_c6208/f2p4/2830	0.32	0	1.46	0.15	K14497	PP2C	protein phosphatase 2C	3.1.3.16	ko04016; Environmental Information Processing; Signal transduction; MAPK signaling pathway - plant | ko04075; Environmental Information Processing; Signal transduction; Plant hormone signal transduction | ko04931; Human Diseases; Endocrine and metabolic diseases; Insulin resistance
i2_LQ_CO3Stem_c26239/f1p0/2999	0	1.82	0	1.15	K14485	TIR1	transport inhibitor response 1	-	ko04075; Environmental Information Processing; Signal transduction; Plant hormone signal transduction
i1_LQ_CO3Root_c47846/f1p0/1673	2.47	2.23	0.96	2.76	K14490	AHP	histidine-containing phosphotransfer peotein	-	ko04075; Environmental Information Processing; Signal transduction; Plant hormone signal transduction
i1_LQ_CO3Root_c46316/f1p1/1455	0.64	3.82	1.99	0	K14496	PYL	abscisic acid receptor PYR/PYL family	-	ko04016; Environmental Information Processing; Signal transduction; MAPK signaling pathway - plant | ko04075; Environmental Information Processing; Signal transduction; Plant hormone signal transduction
i1_LQ_CO3Root_c69537/f1p2/1521	1	0.32	0	3.13	K14497	PP2C	protein phosphatase 2C	3.1.3.16	ko04016; Environmental Information Processing; Signal transduction; MAPK signaling pathway - plant | ko04075; Environmental Information Processing; Signal transduction; Plant hormone signal transduction | ko04931; Human Diseases; Endocrine and metabolic diseases; Insulin resistance
i0_HQ_CO3Flo_c2242/f2p0/938	0	0.75	0	1.57	K14488	SAUR	SAUR family protein	-	ko04075; Environmental Information Processing; Signal transduction; Plant hormone signal transduction
i3_LQ_CO3Leaf_c4926/f1p0/3766	0.12	0.55	0.37	0.14	K13422	MYC2	transcription factor MYC2	-	ko04016; Environmental Information Processing; Signal transduction; MAPK signaling pathway - plant | ko04075; Environmental Information Processing; Signal transduction; Plant hormone signal transduction
i2_LQ_CO3Flo_c14090/f1p0/2139	3.14	4.43	2.02	6.05	K13946	AUX1, LAX	auxin influx carrier (AUX1 LAX family)	-	ko04075; Environmental Information Processing; Signal transduction; Plant hormone signal transduction
i2_LQ_CO3Flo_c145892/f1p1/2483	0	0	0	0.07	K14497	PP2C	protein phosphatase 2C	3.1.3.16	ko04016; Environmental Information Processing; Signal transduction; MAPK signaling pathway - plant | ko04075; Environmental Information Processing; Signal transduction; Plant hormone signal transduction | ko04931; Human Diseases; Endocrine and metabolic diseases; Insulin resistance
i2_LQ_CO3Leaf_c12825/f1p4/2464	0	0	0	0	K13463	COI-1	coronatine-insensitive protein 1	-	ko04075; Environmental Information Processing; Signal transduction; Plant hormone signal transduction
i4_HQ_CO3Stem_c13828/f2p0/4664	0	0.74	0.21	0.47	K14513	EIN2	ethylene-insensitive protein 2	-	ko04016; Environmental Information Processing; Signal transduction; MAPK signaling pathway - plant | ko04075; Environmental Information Processing; Signal transduction; Plant hormone signal transduction
i3_LQ_CO3Stem_c4136/f1p0/3155	0.25	0	0	0.89	K14497	PP2C	protein phosphatase 2C	3.1.3.16	ko04016; Environmental Information Processing; Signal transduction; MAPK signaling pathway - plant | ko04075; Environmental Information Processing; Signal transduction; Plant hormone signal transduction | ko04931; Human Diseases; Endocrine and metabolic diseases; Insulin resistance
i0_LQ_CO3Leaf_c5104/f1p0/582	0.4	2.46	6.85	3.87	K14488	SAUR	SAUR family protein	-	ko04075; Environmental Information Processing; Signal transduction; Plant hormone signal transduction
i2_LQ_CO3Root_c18981/f1p0/2976	1.36	12.15	3.39	0	K14509	ETR, ERS	ethylene receptor	2.7.13.-	ko04016; Environmental Information Processing; Signal transduction; MAPK signaling pathway - plant | ko04075; Environmental Information Processing; Signal transduction; Plant hormone signal transduction
i4_LQ_CO3Stem_c14270/f1p0/5017	0.35	0.47	0.29	0.09	K14509	ETR, ERS	ethylene receptor	2.7.13.-	ko04016; Environmental Information Processing; Signal transduction; MAPK signaling pathway - plant | ko04075; Environmental Information Processing; Signal transduction; Plant hormone signal transduction
i2_LQ_CO3Stem_c44076/f1p1/2822	0	0	0	0	K14484	IAA	auxin-responsive protein IAA	-	ko04075; Environmental Information Processing; Signal transduction; Plant hormone signal transduction
i3_LQ_CO3Stem_c54162/f1p0/3087	1.37	2.72	1.3	1.86	K14515	EBF1_2	EIN3-binding F-box protein	-	ko04016; Environmental Information Processing; Signal transduction; MAPK signaling pathway - plant | ko04075; Environmental Information Processing; Signal transduction; Plant hormone signal transduction
i3_LQ_CO3Root_c4164/f1p0/3064	0.64	0	0	0	K14486	K14486, ARF	auxin response factor	-	ko04075; Environmental Information Processing; Signal transduction; Plant hormone signal transduction
i4_LQ_CO3Stem_c5456/f1p0/4744	0.24	0.36	0.14	0	K14498	SNRK2	serine/threonine-protein kinase SRK2	2.7.11.1	ko04016; Environmental Information Processing; Signal transduction; MAPK signaling pathway - plant | ko04075; Environmental Information Processing; Signal transduction; Plant hormone signal transduction
i2_LQ_CO3Root_c20173/f1p0/2641	0	0	0	0	K14489	AHK2_3_4	arabidopsis histidine kinase 2/3/4 (cytokinin receptor)	2.7.13.3	ko04075; Environmental Information Processing; Signal transduction; Plant hormone signal transduction
i3_LQ_CO3Stem_c14204/f1p3/3512	3.4	0.62	0.63	0	K14508	NPR1	regulatory protein NPR1	-	ko04075; Environmental Information Processing; Signal transduction; Plant hormone signal transduction
i1_LQ_CO3Root_c87107/f1p0/1419	26.16	0	0	0	K14492	ARR-A	two-component response regulator ARR-A family	-	ko04075; Environmental Information Processing; Signal transduction; Plant hormone signal transduction
i3_LQ_CO3Stem_c5784/f1p2/3508	0.25	0.31	0.16	0.33	K14494	DELLA	DELLA protein	-	ko04075; Environmental Information Processing; Signal transduction; Plant hormone signal transduction
i2_HQ_CO3Leaf_c25599/f23p3/2334	125.3	233.05	196.45	32.41	K14484	IAA	auxin-responsive protein IAA	-	ko04075; Environmental Information Processing; Signal transduction; Plant hormone signal transduction
i5_LQ_CO3Leaf_c4612/f1p0/5831	0.9	0.46	0	0.41	K14513	EIN2	ethylene-insensitive protein 2	-	ko04016; Environmental Information Processing; Signal transduction; MAPK signaling pathway - plant | ko04075; Environmental Information Processing; Signal transduction; Plant hormone signal transduction
i2_LQ_CO3Root_c7659/f1p0/2128	8.99	0.15	0	0.27	K14431	TGA	transcription factor TGA	-	ko04075; Environmental Information Processing; Signal transduction; Plant hormone signal transduction
i2_LQ_CO3Flo_c117413/f1p0/2991	0	0	0.11	0	K14509	ETR, ERS	ethylene receptor	2.7.13.-	ko04016; Environmental Information Processing; Signal transduction; MAPK signaling pathway - plant | ko04075; Environmental Information Processing; Signal transduction; Plant hormone signal transduction
i1_HQ_CO3Stem_c16192/f6p2/1624	0	8.91	8.93	3.04	K14497	PP2C	protein phosphatase 2C	3.1.3.16	ko04016; Environmental Information Processing; Signal transduction; MAPK signaling pathway - plant | ko04075; Environmental Information Processing; Signal transduction; Plant hormone signal transduction | ko04931; Human Diseases; Endocrine and metabolic diseases; Insulin resistance
i7_LQ_CO3Stem_c260/f1p0/7030	0.03	0.18	0.05	0	K14489	AHK2_3_4	arabidopsis histidine kinase 2/3/4 (cytokinin receptor)	2.7.13.3	ko04075; Environmental Information Processing; Signal transduction; Plant hormone signal transduction
i1_LQ_CO3Root_c61854/f1p0/1323	0	0	0	0	K14512	MPK6	mitogen-activated protein kinase 6	2.7.11.24	ko04016; Environmental Information Processing; Signal transduction; MAPK signaling pathway - plant | ko04075; Environmental Information Processing; Signal transduction; Plant hormone signal transduction
i3_HQ_CO3Stem_c55927/f14p5/3327	1.58	7.64	4.39	2.66	K14431	TGA	transcription factor TGA	-	ko04075; Environmental Information Processing; Signal transduction; Plant hormone signal transduction
i2_HQ_CO3Leaf_c19135/f2p0/2158	3	24.73	0.63	11.24	K13946	AUX1, LAX	auxin influx carrier (AUX1 LAX family)	-	ko04075; Environmental Information Processing; Signal transduction; Plant hormone signal transduction
i3_LQ_CO3Stem_c16364/f1p0/3040	0	0	0.99	0.49	K14491	ARR-B	two-component response regulator ARR-B family	-	ko04075; Environmental Information Processing; Signal transduction; Plant hormone signal transduction
i1_HQ_CO3Flo_c46912/f2p0/1058	7.25	0.62	1.73	17.42	K14504	TCH4	xyloglucan:xyloglucosyl transferase TCH4	2.4.1.207	ko04075; Environmental Information Processing; Signal transduction; Plant hormone signal transduction
i1_LQ_CO3Root_c24530/f1p0/1092	0	0	0	0.1	K14517	ERF2	ethylene-responsive transcription factor 2	-	ko04075; Environmental Information Processing; Signal transduction; Plant hormone signal transduction
i4_LQ_CO3Root_c4864/f1p5/4553	0	0	0	0	K14489	AHK2_3_4	arabidopsis histidine kinase 2/3/4 (cytokinin receptor)	2.7.13.3	ko04075; Environmental Information Processing; Signal transduction; Plant hormone signal transduction
i4_LQ_CO3Stem_c11710/f1p0/4862	0	0	0.04	0.02	K14484	IAA	auxin-responsive protein IAA	-	ko04075; Environmental Information Processing; Signal transduction; Plant hormone signal transduction
i2_HQ_CO3Flo_c157099/f4p3/2081	1.26	1.85	0.63	13.89	K14512	MPK6	mitogen-activated protein kinase 6	2.7.11.24	ko04016; Environmental Information Processing; Signal transduction; MAPK signaling pathway - plant | ko04075; Environmental Information Processing; Signal transduction; Plant hormone signal transduction
i0_HQ_CO3Root_c63953/f19p0/879	25.97	9.62	4.88	25.17	K14490	AHP	histidine-containing phosphotransfer peotein	-	ko04075; Environmental Information Processing; Signal transduction; Plant hormone signal transduction
i1_LQ_CO3Leaf_c24699/f1p33/1658	0	0	0	0	K13463	COI-1	coronatine-insensitive protein 1	-	ko04075; Environmental Information Processing; Signal transduction; Plant hormone signal transduction
i5_LQ_CO3Root_c2586/f1p1/5747	0.18	0.1	0.02	0.1	K14514	EIN3	ethylene-insensitive protein 3	-	ko04016; Environmental Information Processing; Signal transduction; MAPK signaling pathway - plant | ko04075; Environmental Information Processing; Signal transduction; Plant hormone signal transduction
i5_LQ_CO3Stem_c7027/f1p1/5291	0	0	0	0	K14513	EIN2	ethylene-insensitive protein 2	-	ko04016; Environmental Information Processing; Signal transduction; MAPK signaling pathway - plant | ko04075; Environmental Information Processing; Signal transduction; Plant hormone signal transduction
i2_LQ_CO3Stem_c64855/f1p3/2784	0.29	1.18	0.82	0.14	K14497	PP2C	protein phosphatase 2C	3.1.3.16	ko04016; Environmental Information Processing; Signal transduction; MAPK signaling pathway - plant | ko04075; Environmental Information Processing; Signal transduction; Plant hormone signal transduction | ko04931; Human Diseases; Endocrine and metabolic diseases; Insulin resistance
i4_LQ_CO3Flo_c10671/f1p7/4936	0.51	0.49	0.35	0.65	K14510	CTR1	serine/threonine-protein kinase CTR1	2.7.11.1	ko04016; Environmental Information Processing; Signal transduction; MAPK signaling pathway - plant | ko04075; Environmental Information Processing; Signal transduction; Plant hormone signal transduction
i1_LQ_CO3Flo_c31924/f1p0/1053	0.31	0.47	0.18	0.57	K14512	MPK6	mitogen-activated protein kinase 6	2.7.11.24	ko04016; Environmental Information Processing; Signal transduction; MAPK signaling pathway - plant | ko04075; Environmental Information Processing; Signal transduction; Plant hormone signal transduction
i1_LQ_CO3Root_c71040/f1p0/1397	12.2	0	0	0	K14432	ABF	ABA responsive element binding factor	-	ko04075; Environmental Information Processing; Signal transduction; Plant hormone signal transduction
i4_LQ_CO3Stem_c6941/f1p0/4582	0.37	0.85	0.08	0.28	K13946	AUX1, LAX	auxin influx carrier (AUX1 LAX family)	-	ko04075; Environmental Information Processing; Signal transduction; Plant hormone signal transduction
i3_LQ_CO3Flo_c5944/f1p0/3753	0.31	0.66	0	0.79	K14491	ARR-B	two-component response regulator ARR-B family	-	ko04075; Environmental Information Processing; Signal transduction; Plant hormone signal transduction
i1_LQ_CO3Stem_c26275/f1p0/1686	10.37	27.5	26.32	2.7	K14484	IAA	auxin-responsive protein IAA	-	ko04075; Environmental Information Processing; Signal transduction; Plant hormone signal transduction
i2_LQ_CO3Stem_c5258/f1p1/2472	0.03	4.06	0.02	0.07	K14508	NPR1	regulatory protein NPR1	-	ko04075; Environmental Information Processing; Signal transduction; Plant hormone signal transduction
i1_LQ_CO3Stem_c9012/f1p0/1809	1.96	1.63	1.4	1.2	K14498	SNRK2	serine/threonine-protein kinase SRK2	2.7.11.1	ko04016; Environmental Information Processing; Signal transduction; MAPK signaling pathway - plant | ko04075; Environmental Information Processing; Signal transduction; Plant hormone signal transduction
i1_LQ_CO3Leaf_c9485/f1p0/1402	0.62	1.7	0.98	0.59	K13464	JAZ	jasmonate ZIM domain-containing protein	-	ko04075; Environmental Information Processing; Signal transduction; Plant hormone signal transduction
i1_HQ_CO3Flo_c17637/f4p0/1146	0	0	0	44.08	K13464	JAZ	jasmonate ZIM domain-containing protein	-	ko04075; Environmental Information Processing; Signal transduction; Plant hormone signal transduction
i2_LQ_CO3Leaf_c27148/f1p2/2616	0.53	0.15	0	7.67	K14484	IAA	auxin-responsive protein IAA	-	ko04075; Environmental Information Processing; Signal transduction; Plant hormone signal transduction
i3_LQ_CO3Stem_c40830/f1p1/3777	0.26	0.19	0.16	0.15	K14496	PYL	abscisic acid receptor PYR/PYL family	-	ko04016; Environmental Information Processing; Signal transduction; MAPK signaling pathway - plant | ko04075; Environmental Information Processing; Signal transduction; Plant hormone signal transduction
i0_LQ_CO3Flo_c4347/f1p4/638	0	0	0	7.08	K14488	SAUR	SAUR family protein	-	ko04075; Environmental Information Processing; Signal transduction; Plant hormone signal transduction
i2_LQ_CO3Stem_c3812/f1p6/3003	0	0	0	0	K14484	IAA	auxin-responsive protein IAA	-	ko04075; Environmental Information Processing; Signal transduction; Plant hormone signal transduction
i5_LQ_CO3Flo_c5100/f1p0/5421	0.14	0.69	0.53	0.56	K14513	EIN2	ethylene-insensitive protein 2	-	ko04016; Environmental Information Processing; Signal transduction; MAPK signaling pathway - plant | ko04075; Environmental Information Processing; Signal transduction; Plant hormone signal transduction
i2_LQ_CO3Root_c13642/f1p1/2829	0	0	0	0	K14515	EBF1_2	EIN3-binding F-box protein	-	ko04016; Environmental Information Processing; Signal transduction; MAPK signaling pathway - plant | ko04075; Environmental Information Processing; Signal transduction; Plant hormone signal transduction
i3_LQ_CO3Flo_c42934/f1p5/3295	1.15	3.21	3.24	0.42	K13463	COI-1	coronatine-insensitive protein 1	-	ko04075; Environmental Information Processing; Signal transduction; Plant hormone signal transduction
i1_HQ_CO3Root_c31623/f2p0/1702	0.43	0	0	0	K14498	SNRK2	serine/threonine-protein kinase SRK2	2.7.11.1	ko04016; Environmental Information Processing; Signal transduction; MAPK signaling pathway - plant | ko04075; Environmental Information Processing; Signal transduction; Plant hormone signal transduction
i1_LQ_CO3Flo_c38390/f1p0/1757	0.48	1.55	2.41	3.48	K14492	ARR-A	two-component response regulator ARR-A family	-	ko04075; Environmental Information Processing; Signal transduction; Plant hormone signal transduction
i8_LQ_CO3Root_c49/f1p0/8328	3.03	0	0	0	K14513	EIN2	ethylene-insensitive protein 2	-	ko04016; Environmental Information Processing; Signal transduction; MAPK signaling pathway - plant | ko04075; Environmental Information Processing; Signal transduction; Plant hormone signal transduction
i0_LQ_CO3Root_c3233/f1p0/814	2.9	2.78	0.71	0.72	K14492	ARR-A	two-component response regulator ARR-A family	-	ko04075; Environmental Information Processing; Signal transduction; Plant hormone signal transduction
i1_LQ_CO3Root_c43715/f1p2/1945	102.19	0	0	0	K14502	BIN2	protein brassinosteroid insensitive 2	2.7.11.1	ko04075; Environmental Information Processing; Signal transduction; Plant hormone signal transduction
i1_LQ_CO3Root_c24834/f1p0/1356	0	0	0	0	K14500	BSK	BR-signaling kinase	2.7.11.1	ko04075; Environmental Information Processing; Signal transduction; Plant hormone signal transduction
i3_HQ_CO3Flo_c38423/f2p0/3724	4.78	1.34	0.23	0	K14509	ETR, ERS	ethylene receptor	2.7.13.-	ko04016; Environmental Information Processing; Signal transduction; MAPK signaling pathway - plant | ko04075; Environmental Information Processing; Signal transduction; Plant hormone signal transduction
i2_LQ_CO3Leaf_c10482/f1p0/2723	0	0	0.04	0	K14484	IAA	auxin-responsive protein IAA	-	ko04075; Environmental Information Processing; Signal transduction; Plant hormone signal transduction
i2_HQ_CO3Stem_c61088/f2p0/2207	3.19	5.3	1.5	2.65	K12126	PIF3	phytochrome-interacting factor 3	-	ko04075; Environmental Information Processing; Signal transduction; Plant hormone signal transduction | ko04712; Organismal Systems; Environmental adaptation; Circadian rhythm - plant
i2_LQ_CO3Root_c14879/f1p2/2286	30.04	0	0	0	K14508	NPR1	regulatory protein NPR1	-	ko04075; Environmental Information Processing; Signal transduction; Plant hormone signal transduction
i3_LQ_CO3Flo_c8671/f1p1/3999	0	0	0	0.1	K14491	ARR-B	two-component response regulator ARR-B family	-	ko04075; Environmental Information Processing; Signal transduction; Plant hormone signal transduction
i4_LQ_CO3Root_c1404/f1p0/4500	0.21	0.31	0.51	0.38	K14498	SNRK2	serine/threonine-protein kinase SRK2	2.7.11.1	ko04016; Environmental Information Processing; Signal transduction; MAPK signaling pathway - plant | ko04075; Environmental Information Processing; Signal transduction; Plant hormone signal transduction
i1_LQ_CO3Leaf_c19368/f1p0/1154	0	10.31	7.02	0	K14496	PYL	abscisic acid receptor PYR/PYL family	-	ko04016; Environmental Information Processing; Signal transduction; MAPK signaling pathway - plant | ko04075; Environmental Information Processing; Signal transduction; Plant hormone signal transduction
i1_LQ_CO3Leaf_c3561/f1p0/1141	0	0	0	0.79	K14490	AHP	histidine-containing phosphotransfer peotein	-	ko04075; Environmental Information Processing; Signal transduction; Plant hormone signal transduction
i2_LQ_CO3Leaf_c19973/f1p0/2867	0	0	0	0.12	K14431	TGA	transcription factor TGA	-	ko04075; Environmental Information Processing; Signal transduction; Plant hormone signal transduction
i1_LQ_CO3Root_c29885/f1p1/1340	9.44	9.28	5.04	10.06	K14490	AHP	histidine-containing phosphotransfer peotein	-	ko04075; Environmental Information Processing; Signal transduction; Plant hormone signal transduction
i2_LQ_CO3Flo_c64514/f1p1/2391	0.07	0	0.23	0.49	K14431	TGA	transcription factor TGA	-	ko04075; Environmental Information Processing; Signal transduction; Plant hormone signal transduction
i3_LQ_CO3Stem_c20958/f1p7/3239	0	0	0	0.04	K14497	PP2C	protein phosphatase 2C	3.1.3.16	ko04016; Environmental Information Processing; Signal transduction; MAPK signaling pathway - plant | ko04075; Environmental Information Processing; Signal transduction; Plant hormone signal transduction | ko04931; Human Diseases; Endocrine and metabolic diseases; Insulin resistance
i3_LQ_CO3Stem_c20153/f1p1/3251	0	0	0	0	K14487	GH3	auxin responsive GH3 gene family	-	ko04075; Environmental Information Processing; Signal transduction; Plant hormone signal transduction
i3_HQ_CO3Stem_c19068/f3p2/3601	0.56	0	0.43	1	K14508	NPR1	regulatory protein NPR1	-	ko04075; Environmental Information Processing; Signal transduction; Plant hormone signal transduction
i4_LQ_CO3Stem_c8147/f1p1/4420	1.01	3.89	2.18	0	K14489	AHK2_3_4	arabidopsis histidine kinase 2/3/4 (cytokinin receptor)	2.7.13.3	ko04075; Environmental Information Processing; Signal transduction; Plant hormone signal transduction
i5_LQ_CO3Leaf_c6876/f1p0/5031	0.58	0.61	0	0	K14513	EIN2	ethylene-insensitive protein 2	-	ko04016; Environmental Information Processing; Signal transduction; MAPK signaling pathway - plant | ko04075; Environmental Information Processing; Signal transduction; Plant hormone signal transduction
i1_LQ_CO3Root_c35051/f1p1/1019	15.6	0	0	0	K14489	AHK2_3_4	arabidopsis histidine kinase 2/3/4 (cytokinin receptor)	2.7.13.3	ko04075; Environmental Information Processing; Signal transduction; Plant hormone signal transduction
i1_LQ_CO3Flo_c58822/f1p0/1776	0	0	1.2	1.23	K14497	PP2C	protein phosphatase 2C	3.1.3.16	ko04016; Environmental Information Processing; Signal transduction; MAPK signaling pathway - plant | ko04075; Environmental Information Processing; Signal transduction; Plant hormone signal transduction | ko04931; Human Diseases; Endocrine and metabolic diseases; Insulin resistance
i0_LQ_CO3Root_c26780/f1p0/959	0	0	0	0	K14496	PYL	abscisic acid receptor PYR/PYL family	-	ko04016; Environmental Information Processing; Signal transduction; MAPK signaling pathway - plant | ko04075; Environmental Information Processing; Signal transduction; Plant hormone signal transduction
i2_HQ_CO3Flo_c1604/f4p2/2551	0.64	0.42	0.45	20.19	K14432	ABF	ABA responsive element binding factor	-	ko04075; Environmental Information Processing; Signal transduction; Plant hormone signal transduction
i2_LQ_CO3Flo_c12169/f1p2/2999	0	0.18	0	0.48	K14490	AHP	histidine-containing phosphotransfer peotein	-	ko04075; Environmental Information Processing; Signal transduction; Plant hormone signal transduction
i2_LQ_CO3Root_c16544/f1p0/2053	0	0	0	0	K14487	GH3	auxin responsive GH3 gene family	-	ko04075; Environmental Information Processing; Signal transduction; Plant hormone signal transduction
i2_LQ_CO3Stem_c37753/f1p0/2499	0.26	1.71	0.26	0	K14491	ARR-B	two-component response regulator ARR-B family	-	ko04075; Environmental Information Processing; Signal transduction; Plant hormone signal transduction
i1_LQ_CO3Flo_c85208/f1p0/1396	0	0	0	0	K14497	PP2C	protein phosphatase 2C	3.1.3.16	ko04016; Environmental Information Processing; Signal transduction; MAPK signaling pathway - plant | ko04075; Environmental Information Processing; Signal transduction; Plant hormone signal transduction | ko04931; Human Diseases; Endocrine and metabolic diseases; Insulin resistance
i2_LQ_CO3Stem_c65392/f1p0/2578	0.08	0.95	0.3	5.22	K14487	GH3	auxin responsive GH3 gene family	-	ko04075; Environmental Information Processing; Signal transduction; Plant hormone signal transduction
i4_LQ_CO3Leaf_c5578/f1p0/4984	0.18	0.09	0.08	0	K14431	TGA	transcription factor TGA	-	ko04075; Environmental Information Processing; Signal transduction; Plant hormone signal transduction
i0_LQ_CO3Flo_c3186/f1p0/922	6.54	4.44	3.85	19.81	K14492	ARR-A	two-component response regulator ARR-A family	-	ko04075; Environmental Information Processing; Signal transduction; Plant hormone signal transduction
i1_LQ_CO3Root_c34191/f1p0/1037	0.74	0	0	0	K14506	JAR1	jasmonic acid-amino synthetase	-	ko04075; Environmental Information Processing; Signal transduction; Plant hormone signal transduction
i2_LQ_CO3Stem_c36149/f1p3/2814	0.36	0.44	0.28	0.17	K14484	IAA	auxin-responsive protein IAA	-	ko04075; Environmental Information Processing; Signal transduction; Plant hormone signal transduction
i1_LQ_CO3Root_c71481/f1p0/1537	313.27	0	0	0	K13464	JAZ	jasmonate ZIM domain-containing protein	-	ko04075; Environmental Information Processing; Signal transduction; Plant hormone signal transduction
i3_LQ_CO3Stem_c27003/f1p0/3758	0	0.59	0.18	0	K14497	PP2C	protein phosphatase 2C	3.1.3.16	ko04016; Environmental Information Processing; Signal transduction; MAPK signaling pathway - plant | ko04075; Environmental Information Processing; Signal transduction; Plant hormone signal transduction | ko04931; Human Diseases; Endocrine and metabolic diseases; Insulin resistance
i4_HQ_CO3Leaf_c1649/f2p6/4712	0	0	0	0	K14489	AHK2_3_4	arabidopsis histidine kinase 2/3/4 (cytokinin receptor)	2.7.13.3	ko04075; Environmental Information Processing; Signal transduction; Plant hormone signal transduction
i1_LQ_CO3Leaf_c51769/f1p0/1012	1.07	3.23	7.59	0.93	K14516	ERF1	ethylene-responsive transcription factor 1	-	ko04016; Environmental Information Processing; Signal transduction; MAPK signaling pathway - plant | ko04075; Environmental Information Processing; Signal transduction; Plant hormone signal transduction
i5_LQ_CO3Leaf_c3530/f1p0/5141	0	0	0	0.05	K14491	ARR-B	two-component response regulator ARR-B family	-	ko04075; Environmental Information Processing; Signal transduction; Plant hormone signal transduction
i2_HQ_CO3Flo_c157049/f7p0/2463	0	0	0	0	K13464	JAZ	jasmonate ZIM domain-containing protein	-	ko04075; Environmental Information Processing; Signal transduction; Plant hormone signal transduction
i2_LQ_CO3Stem_c3983/f1p1/2851	0.18	0.46	0.51	0	K12126	PIF3	phytochrome-interacting factor 3	-	ko04075; Environmental Information Processing; Signal transduction; Plant hormone signal transduction | ko04712; Organismal Systems; Environmental adaptation; Circadian rhythm - plant
i2_LQ_CO3Flo_c65274/f1p14/3203	0	0	0	0	K14497	PP2C	protein phosphatase 2C	3.1.3.16	ko04016; Environmental Information Processing; Signal transduction; MAPK signaling pathway - plant | ko04075; Environmental Information Processing; Signal transduction; Plant hormone signal transduction | ko04931; Human Diseases; Endocrine and metabolic diseases; Insulin resistance
i2_LQ_CO3Root_c9121/f1p0/2175	0.95	1.71	0	0	K14432	ABF	ABA responsive element binding factor	-	ko04075; Environmental Information Processing; Signal transduction; Plant hormone signal transduction
i3_LQ_CO3Stem_c11037/f1p0/3491	2.06	3.07	2.08	1.56	K14491	ARR-B	two-component response regulator ARR-B family	-	ko04075; Environmental Information Processing; Signal transduction; Plant hormone signal transduction
i2_LQ_CO3Root_c13522/f1p0/2713	61.31	0	0	0	K14514	EIN3	ethylene-insensitive protein 3	-	ko04016; Environmental Information Processing; Signal transduction; MAPK signaling pathway - plant | ko04075; Environmental Information Processing; Signal transduction; Plant hormone signal transduction
i1_LQ_CO3Stem_c3866/f1p0/1205	0.91	1.94	0.85	0.27	K14484	IAA	auxin-responsive protein IAA	-	ko04075; Environmental Information Processing; Signal transduction; Plant hormone signal transduction
i1_LQ_CO3Root_c88102/f1p1/1851	0	0	0.24	0.33	K14512	MPK6	mitogen-activated protein kinase 6	2.7.11.24	ko04016; Environmental Information Processing; Signal transduction; MAPK signaling pathway - plant | ko04075; Environmental Information Processing; Signal transduction; Plant hormone signal transduction
i2_LQ_CO3Flo_c18968/f1p7/2210	0.2	0	0	4.92	K13464	JAZ	jasmonate ZIM domain-containing protein	-	ko04075; Environmental Information Processing; Signal transduction; Plant hormone signal transduction
i6_LQ_CO3Leaf_c672/f1p4/6261	0.4	0.81	0.41	0.12	K14496	PYL	abscisic acid receptor PYR/PYL family	-	ko04016; Environmental Information Processing; Signal transduction; MAPK signaling pathway - plant | ko04075; Environmental Information Processing; Signal transduction; Plant hormone signal transduction
i3_LQ_CO3Stem_c2589/f1p0/3769	0.06	0.17	0.04	0.03	K14491	ARR-B	two-component response regulator ARR-B family	-	ko04075; Environmental Information Processing; Signal transduction; Plant hormone signal transduction
i2_LQ_CO3Root_c5519/f1p0/2939	25.15	0	0	0	K14491	ARR-B	two-component response regulator ARR-B family	-	ko04075; Environmental Information Processing; Signal transduction; Plant hormone signal transduction
i5_LQ_CO3Flo_c8397/f1p21/5037	0	0	0	0.07	K14513	EIN2	ethylene-insensitive protein 2	-	ko04016; Environmental Information Processing; Signal transduction; MAPK signaling pathway - plant | ko04075; Environmental Information Processing; Signal transduction; Plant hormone signal transduction
i0_LQ_CO3Flo_c3680/f1p0/759	0.11	0	0	0	K13464	JAZ	jasmonate ZIM domain-containing protein	-	ko04075; Environmental Information Processing; Signal transduction; Plant hormone signal transduction
i1_LQ_CO3Root_c32595/f1p0/1327	0.22	4.25	7.72	6.09	K13946	AUX1, LAX	auxin influx carrier (AUX1 LAX family)	-	ko04075; Environmental Information Processing; Signal transduction; Plant hormone signal transduction
i4_LQ_CO3Root_c8509/f1p0/4115	3.83	0	0	0	K14489	AHK2_3_4	arabidopsis histidine kinase 2/3/4 (cytokinin receptor)	2.7.13.3	ko04075; Environmental Information Processing; Signal transduction; Plant hormone signal transduction
i4_LQ_CO3Stem_c10801/f1p1/4529	0.16	0.28	0.19	0.29	K14510	CTR1	serine/threonine-protein kinase CTR1	2.7.11.1	ko04016; Environmental Information Processing; Signal transduction; MAPK signaling pathway - plant | ko04075; Environmental Information Processing; Signal transduction; Plant hormone signal transduction
i2_LQ_CO3Flo_c145398/f1p1/2511	0	0	0	1.59	K13946	AUX1, LAX	auxin influx carrier (AUX1 LAX family)	-	ko04075; Environmental Information Processing; Signal transduction; Plant hormone signal transduction
i1_LQ_CO3Root_c27364/f1p0/1950	14.26	0	0	0	K14432	ABF	ABA responsive element binding factor	-	ko04075; Environmental Information Processing; Signal transduction; Plant hormone signal transduction
i0_LQ_CO3Leaf_c23993/f1p4/582	2.65	0.66	0	0.78	K14496	PYL	abscisic acid receptor PYR/PYL family	-	ko04016; Environmental Information Processing; Signal transduction; MAPK signaling pathway - plant | ko04075; Environmental Information Processing; Signal transduction; Plant hormone signal transduction
i4_LQ_CO3Stem_c12388/f1p0/4596	0	0	0	0	K14489	AHK2_3_4	arabidopsis histidine kinase 2/3/4 (cytokinin receptor)	2.7.13.3	ko04075; Environmental Information Processing; Signal transduction; Plant hormone signal transduction
i1_HQ_CO3Leaf_c18266/f3p3/1823	23.74	38.53	33.07	30.99	K14498	SNRK2	serine/threonine-protein kinase SRK2	2.7.11.1	ko04016; Environmental Information Processing; Signal transduction; MAPK signaling pathway - plant | ko04075; Environmental Information Processing; Signal transduction; Plant hormone signal transduction
i1_LQ_CO3Stem_c19726/f1p0/1709	0	0	0	0	K13464	JAZ	jasmonate ZIM domain-containing protein	-	ko04075; Environmental Information Processing; Signal transduction; Plant hormone signal transduction
i2_LQ_CO3Stem_c8010/f1p8/2712	0	0	0	1.63	K14509	ETR, ERS	ethylene receptor	2.7.13.-	ko04016; Environmental Information Processing; Signal transduction; MAPK signaling pathway - plant | ko04075; Environmental Information Processing; Signal transduction; Plant hormone signal transduction
i2_HQ_CO3Stem_c104029/f3p3/2473	7.42	4.69	0.47	12.91	K14500	BSK	BR-signaling kinase	2.7.11.1	ko04075; Environmental Information Processing; Signal transduction; Plant hormone signal transduction
i1_LQ_CO3Root_c8675/f1p7/1255	0	0	0	0	K14484	IAA	auxin-responsive protein IAA	-	ko04075; Environmental Information Processing; Signal transduction; Plant hormone signal transduction
i2_LQ_CO3Flo_c114707/f1p3/2474	0.05	0.29	0.09	0.57	K16189	PIF4	phytochrome-interacting factor 4	-	ko04075; Environmental Information Processing; Signal transduction; Plant hormone signal transduction
i2_LQ_CO3Flo_c117998/f1p70/2682	0	0	0	0	K14510	CTR1	serine/threonine-protein kinase CTR1	2.7.11.1	ko04016; Environmental Information Processing; Signal transduction; MAPK signaling pathway - plant | ko04075; Environmental Information Processing; Signal transduction; Plant hormone signal transduction
i4_LQ_CO3Stem_c2548/f1p0/4866	0.31	0.58	0.4	0.53	K14514	EIN3	ethylene-insensitive protein 3	-	ko04016; Environmental Information Processing; Signal transduction; MAPK signaling pathway - plant | ko04075; Environmental Information Processing; Signal transduction; Plant hormone signal transduction
i1_LQ_CO3Flo_c14913/f1p1/1149	1.11	2.36	1.88	2.25	K14492	ARR-A	two-component response regulator ARR-A family	-	ko04075; Environmental Information Processing; Signal transduction; Plant hormone signal transduction
i4_LQ_CO3Root_c3883/f1p7/4859	0	0	0	0	K14489	AHK2_3_4	arabidopsis histidine kinase 2/3/4 (cytokinin receptor)	2.7.13.3	ko04075; Environmental Information Processing; Signal transduction; Plant hormone signal transduction
i2_LQ_CO3Flo_c35925/f1p0/2404	0	0.17	0	0	K14485	TIR1	transport inhibitor response 1	-	ko04075; Environmental Information Processing; Signal transduction; Plant hormone signal transduction
i2_HQ_CO3Flo_c13151/f4p2/2997	22.58	36.21	24.58	29.43	K14494	DELLA	DELLA protein	-	ko04075; Environmental Information Processing; Signal transduction; Plant hormone signal transduction
i2_LQ_CO3Root_c19754/f1p0/2935	0	0	0	0	K14515	EBF1_2	EIN3-binding F-box protein	-	ko04016; Environmental Information Processing; Signal transduction; MAPK signaling pathway - plant | ko04075; Environmental Information Processing; Signal transduction; Plant hormone signal transduction
i3_LQ_CO3Stem_c28810/f1p0/3064	0.17	2	0.53	0.16	K14432	ABF	ABA responsive element binding factor	-	ko04075; Environmental Information Processing; Signal transduction; Plant hormone signal transduction
i2_LQ_CO3Root_c7768/f1p1/2095	2.81	3.68	1.7	0.35	K14500	BSK	BR-signaling kinase	2.7.11.1	ko04075; Environmental Information Processing; Signal transduction; Plant hormone signal transduction
i3_LQ_CO3Stem_c23174/f1p0/3339	0.16	0.47	0.17	0.08	K14432	ABF	ABA responsive element binding factor	-	ko04075; Environmental Information Processing; Signal transduction; Plant hormone signal transduction
i3_LQ_CO3Stem_c12405/f1p0/3757	1.4	0	1.83	0	K14497	PP2C	protein phosphatase 2C	3.1.3.16	ko04016; Environmental Information Processing; Signal transduction; MAPK signaling pathway - plant | ko04075; Environmental Information Processing; Signal transduction; Plant hormone signal transduction | ko04931; Human Diseases; Endocrine and metabolic diseases; Insulin resistance
i2_LQ_CO3Stem_c40171/f1p3/2194	3.38	2.59	1.99	5.24	K14497	PP2C	protein phosphatase 2C	3.1.3.16	ko04016; Environmental Information Processing; Signal transduction; MAPK signaling pathway - plant | ko04075; Environmental Information Processing; Signal transduction; Plant hormone signal transduction | ko04931; Human Diseases; Endocrine and metabolic diseases; Insulin resistance
i4_LQ_CO3Root_c1691/f1p0/4410	0.47	1.2	0.91	0.84	K14513	EIN2	ethylene-insensitive protein 2	-	ko04016; Environmental Information Processing; Signal transduction; MAPK signaling pathway - plant | ko04075; Environmental Information Processing; Signal transduction; Plant hormone signal transduction
i3_LQ_CO3Flo_c39014/f1p0/3650	0.15	0.55	0.06	0.64	K14497	PP2C	protein phosphatase 2C	3.1.3.16	ko04016; Environmental Information Processing; Signal transduction; MAPK signaling pathway - plant | ko04075; Environmental Information Processing; Signal transduction; Plant hormone signal transduction | ko04931; Human Diseases; Endocrine and metabolic diseases; Insulin resistance
i1_LQ_CO3Flo_c8232/f1p0/1715	0.62	7.93	22.09	14.08	K13946	AUX1, LAX	auxin influx carrier (AUX1 LAX family)	-	ko04075; Environmental Information Processing; Signal transduction; Plant hormone signal transduction
i1_LQ_CO3Leaf_c21848/f1p1/1598	4.04	2.3	0.14	33.77	K14497	PP2C	protein phosphatase 2C	3.1.3.16	ko04016; Environmental Information Processing; Signal transduction; MAPK signaling pathway - plant | ko04075; Environmental Information Processing; Signal transduction; Plant hormone signal transduction | ko04931; Human Diseases; Endocrine and metabolic diseases; Insulin resistance
i3_LQ_CO3Leaf_c4069/f1p0/3234	0	0	0.02	0	K14489	AHK2_3_4	arabidopsis histidine kinase 2/3/4 (cytokinin receptor)	2.7.13.3	ko04075; Environmental Information Processing; Signal transduction; Plant hormone signal transduction
i5_LQ_CO3Stem_c1360/f1p7/5466	0.8	0.9	1	0.31	K14513	EIN2	ethylene-insensitive protein 2	-	ko04016; Environmental Information Processing; Signal transduction; MAPK signaling pathway - plant | ko04075; Environmental Information Processing; Signal transduction; Plant hormone signal transduction
