# Supplementary material for: Full-Length Transcriptome Analysis of Four Different Tissues of Cephalotaxus oliveri
Source: Int J Mol Sci. 2021 Jan 14;22(2):787. doi: 10.3390/ijms22020787 (PMC7830723; doi:10.3390/ijms22020787)
Supplement: Supplementary file 1 [file ijms-22-00787-s001.zip › ijms-1046333-supplementary/ijms-1046333 supplementary materials final/Table S13.xlsx]

## Sheet: Sheet1
Table S13. Statistics of the unigenes in the circadian rhythm-plant (ko04712) pathway.
Gene_id	Root_fpkm	Stem_fpkm	Leaf_fpkm	Male cone_fpkm	KO ID	KO Name	KO Description	KO Ec	KO Pathway
i1_LQ_CO3Stem_c11029/f1p0/1919	0	0.11	0.03	0	K03115	CSNK2B	casein kinase II subunit beta	-	ko03008; Genetic Information Processing; Translation; Ribosome biogenesis in eukaryotes | ko04310; Environmental Information Processing; Signal transduction; Wnt signaling pathway | ko04064; Environmental Information Processing; Signal transduction; NF-kappa B signaling pathway | ko04139; Cellular Processes; Transport and catabolism; Mitophagy - yeast | ko04520; Cellular Processes; Cellular commu…
i2_LQ_CO3Leaf_c4456/f1p1/2999	0.68	1.05	0.28	0.29	K12129	PRR7	pseudo-response regulator 7	-	ko04712; Organismal Systems; Environmental adaptation; Circadian rhythm - plant
i2_LQ_CO3Root_c2405/f1p0/2855	0	0	0	0	K12119	CRY2	cryptochrome 2	-	ko04712; Organismal Systems; Environmental adaptation; Circadian rhythm - plant
i3_LQ_CO3Flo_c60301/f1p0/3796	0	0	0	0	K12115	ZTL	clock-associated PAS protein ZTL	-	ko04712; Organismal Systems; Environmental adaptation; Circadian rhythm - plant
i3_LQ_CO3Flo_c26149/f1p8/3434	0.24	0.22	0.71	0.47	K12126	PIF3	phytochrome-interacting factor 3	-	ko04075; Environmental Information Processing; Signal transduction; Plant hormone signal transduction | ko04712; Organismal Systems; Environmental adaptation; Circadian rhythm - plant
i0_LQ_CO3Leaf_c8770/f1p2/578	0.41	1.1	2.76	0	K00660	CHS	chalcone synthase	2.3.1.74	ko00941; Metabolism; Biosynthesis of other secondary metabolites; Flavonoid biosynthesis | ko04712; Organismal Systems; Environmental adaptation; Circadian rhythm - plant
i4_LQ_CO3Leaf_c6863/f1p0/4602	0	0	0	0.41	K03097	CSNK2A	casein kinase II subunit alpha	2.7.11.1	ko03008; Genetic Information Processing; Translation; Ribosome biogenesis in eukaryotes | ko04310; Environmental Information Processing; Signal transduction; Wnt signaling pathway | ko04064; Environmental Information Processing; Signal transduction; NF-kappa B signaling pathway | ko04139; Cellular Processes; Transport and catabolism; Mitophagy - yeast | ko04520; Cellular Processes; Cellular commu…
i4_LQ_CO3Stem_c26235/f1p2/4459	0	0	0.32	0.13	K12121	PHYB	phytochrome B	-	ko04712; Organismal Systems; Environmental adaptation; Circadian rhythm - plant
i1_LQ_CO3Stem_c8003/f1p0/1784	0	1.91	0.92	0	K00660	CHS	chalcone synthase	2.3.1.74	ko00941; Metabolism; Biosynthesis of other secondary metabolites; Flavonoid biosynthesis | ko04712; Organismal Systems; Environmental adaptation; Circadian rhythm - plant
i4_LQ_CO3Root_c6423/f1p0/5031	13.02	0	0	0	K12129	PRR7	pseudo-response regulator 7	-	ko04712; Organismal Systems; Environmental adaptation; Circadian rhythm - plant
i2_LQ_CO3Stem_c28560/f1p8/2420	0.14	0.26	0.16	0.55	K03115	CSNK2B	casein kinase II subunit beta	-	ko03008; Genetic Information Processing; Translation; Ribosome biogenesis in eukaryotes | ko04310; Environmental Information Processing; Signal transduction; Wnt signaling pathway | ko04064; Environmental Information Processing; Signal transduction; NF-kappa B signaling pathway | ko04139; Cellular Processes; Transport and catabolism; Mitophagy - yeast | ko04520; Cellular Processes; Cellular commu…
i1_LQ_CO3Flo_c58747/f1p9/1644	5.15	16.76	6.63	16.1	K03097	CSNK2A	casein kinase II subunit alpha	2.7.11.1	ko03008; Genetic Information Processing; Translation; Ribosome biogenesis in eukaryotes | ko04310; Environmental Information Processing; Signal transduction; Wnt signaling pathway | ko04064; Environmental Information Processing; Signal transduction; NF-kappa B signaling pathway | ko04139; Cellular Processes; Transport and catabolism; Mitophagy - yeast | ko04520; Cellular Processes; Cellular commu…
i1_LQ_CO3Stem_c11678/f1p2/1186	0	0	0	0	K00660	CHS	chalcone synthase	2.3.1.74	ko00941; Metabolism; Biosynthesis of other secondary metabolites; Flavonoid biosynthesis | ko04712; Organismal Systems; Environmental adaptation; Circadian rhythm - plant
i1_LQ_CO3Stem_c11201/f1p4/1844	1.02	0.78	0.65	0.4	K12119	CRY2	cryptochrome 2	-	ko04712; Organismal Systems; Environmental adaptation; Circadian rhythm - plant
i1_LQ_CO3Leaf_c8025/f1p1/1313	0	1.02	0.61	0	K12118	CRY1	cryptochrome 1	-	ko04712; Organismal Systems; Environmental adaptation; Circadian rhythm - plant
i4_LQ_CO3Root_c6288/f1p0/4947	0	0	0	0	K03115	CSNK2B	casein kinase II subunit beta	-	ko03008; Genetic Information Processing; Translation; Ribosome biogenesis in eukaryotes | ko04310; Environmental Information Processing; Signal transduction; Wnt signaling pathway | ko04064; Environmental Information Processing; Signal transduction; NF-kappa B signaling pathway | ko04139; Cellular Processes; Transport and catabolism; Mitophagy - yeast | ko04520; Cellular Processes; Cellular commu…
i3_HQ_CO3Flo_c19192/f4p1/3897	0.76	4.86	6.02	3.46	K12129	PRR7	pseudo-response regulator 7	-	ko04712; Organismal Systems; Environmental adaptation; Circadian rhythm - plant
i1_LQ_CO3Leaf_c28933/f1p1/1641	0	0	0.15	0	K00660	CHS	chalcone synthase	2.3.1.74	ko00941; Metabolism; Biosynthesis of other secondary metabolites; Flavonoid biosynthesis | ko04712; Organismal Systems; Environmental adaptation; Circadian rhythm - plant
i4_HQ_CO3Flo_c2166/f4p0/4259	0.48	1.07	0.5	2.15	K12129	PRR7	pseudo-response regulator 7	-	ko04712; Organismal Systems; Environmental adaptation; Circadian rhythm - plant
i2_LQ_CO3Stem_c78984/f1p9/2914	0	0	0	0	K12115	ZTL	clock-associated PAS protein ZTL	-	ko04712; Organismal Systems; Environmental adaptation; Circadian rhythm - plant
i1_LQ_CO3Root_c67734/f1p3/1417	36.91	0	0	0	K03097	CSNK2A	casein kinase II subunit alpha	2.7.11.1	ko03008; Genetic Information Processing; Translation; Ribosome biogenesis in eukaryotes | ko04310; Environmental Information Processing; Signal transduction; Wnt signaling pathway | ko04064; Environmental Information Processing; Signal transduction; NF-kappa B signaling pathway | ko04139; Cellular Processes; Transport and catabolism; Mitophagy - yeast | ko04520; Cellular Processes; Cellular commu…
i1_LQ_CO3Root_c89302/f1p2/1795	0	0	0	0	K12129	PRR7	pseudo-response regulator 7	-	ko04712; Organismal Systems; Environmental adaptation; Circadian rhythm - plant
i2_LQ_CO3Leaf_c6467/f1p0/2281	0.45	2.62	2.17	0	K12119	CRY2	cryptochrome 2	-	ko04712; Organismal Systems; Environmental adaptation; Circadian rhythm - plant
i4_LQ_CO3Root_c3973/f1p14/4414	4.84	0	0	0	K12120	PHYA	phytochrome A	-	ko04712; Organismal Systems; Environmental adaptation; Circadian rhythm - plant
i1_HQ_CO3Root_c14084/f4p0/1393	53.63	0	0	0	K00660	CHS	chalcone synthase	2.3.1.74	ko00941; Metabolism; Biosynthesis of other secondary metabolites; Flavonoid biosynthesis | ko04712; Organismal Systems; Environmental adaptation; Circadian rhythm - plant
i2_LQ_CO3Flo_c23297/f1p0/2635	0	0.78	0.28	0.64	K12119	CRY2	cryptochrome 2	-	ko04712; Organismal Systems; Environmental adaptation; Circadian rhythm - plant
i2_LQ_CO3Root_c9352/f1p1/2732	0	0	0	0	K12124	GI	GIGANTEA	-	ko04712; Organismal Systems; Environmental adaptation; Circadian rhythm - plant
i4_LQ_CO3Stem_c29254/f1p0/4025	0	0.14	0	0	K12129	PRR7	pseudo-response regulator 7	-	ko04712; Organismal Systems; Environmental adaptation; Circadian rhythm - plant
i0_LQ_CO3Root_c44453/f1p4/937	0	0	0	0	K03115	CSNK2B	casein kinase II subunit beta	-	ko03008; Genetic Information Processing; Translation; Ribosome biogenesis in eukaryotes | ko04310; Environmental Information Processing; Signal transduction; Wnt signaling pathway | ko04064; Environmental Information Processing; Signal transduction; NF-kappa B signaling pathway | ko04139; Cellular Processes; Transport and catabolism; Mitophagy - yeast | ko04520; Cellular Processes; Cellular commu…
i3_LQ_CO3Flo_c62615/f1p0/3931	0.92	3.75	3.23	2.1	K12129	PRR7	pseudo-response regulator 7	-	ko04712; Organismal Systems; Environmental adaptation; Circadian rhythm - plant
i4_LQ_CO3Flo_c14211/f1p0/4341	0	0	0	0.34	K12129	PRR7	pseudo-response regulator 7	-	ko04712; Organismal Systems; Environmental adaptation; Circadian rhythm - plant
i3_LQ_CO3Stem_c48779/f1p0/3833	0	0	0	0	K12129	PRR7	pseudo-response regulator 7	-	ko04712; Organismal Systems; Environmental adaptation; Circadian rhythm - plant
i3_LQ_CO3Flo_c47406/f1p0/3135	0	0	0	0.56	K10143	RFWD2, COP1	E3 ubiquitin-protein ligase RFWD2	2.3.2.27	ko04120; Genetic Information Processing; Folding, sorting and degradation; Ubiquitin mediated proteolysis | ko04115; Cellular Processes; Cell growth and death; p53 signaling pathway | ko04712; Organismal Systems; Environmental adaptation; Circadian rhythm - plant
i1_LQ_CO3Leaf_c4986/f1p5/1336	0	0	0	0	K03097	CSNK2A	casein kinase II subunit alpha	2.7.11.1	ko03008; Genetic Information Processing; Translation; Ribosome biogenesis in eukaryotes | ko04310; Environmental Information Processing; Signal transduction; Wnt signaling pathway | ko04064; Environmental Information Processing; Signal transduction; NF-kappa B signaling pathway | ko04139; Cellular Processes; Transport and catabolism; Mitophagy - yeast | ko04520; Cellular Processes; Cellular commu…
i4_LQ_CO3Stem_c8923/f1p0/4660	0	0	0	0	K12124	GI	GIGANTEA	-	ko04712; Organismal Systems; Environmental adaptation; Circadian rhythm - plant
i1_LQ_CO3Leaf_c39730/f1p2/1225	1.7	1.32	2.34	0	K12126	PIF3	phytochrome-interacting factor 3	-	ko04075; Environmental Information Processing; Signal transduction; Plant hormone signal transduction | ko04712; Organismal Systems; Environmental adaptation; Circadian rhythm - plant
i4_LQ_CO3Flo_c20619/f1p1/4543	0	0	0	0	K12124	GI	GIGANTEA	-	ko04712; Organismal Systems; Environmental adaptation; Circadian rhythm - plant
i2_LQ_CO3Stem_c64282/f1p3/2601	0	0.39	0.15	0.09	K12119	CRY2	cryptochrome 2	-	ko04712; Organismal Systems; Environmental adaptation; Circadian rhythm - plant
i4_LQ_CO3Stem_c5988/f1p1/4791	0.03	0.08	0	0.02	K03115	CSNK2B	casein kinase II subunit beta	-	ko03008; Genetic Information Processing; Translation; Ribosome biogenesis in eukaryotes | ko04310; Environmental Information Processing; Signal transduction; Wnt signaling pathway | ko04064; Environmental Information Processing; Signal transduction; NF-kappa B signaling pathway | ko04139; Cellular Processes; Transport and catabolism; Mitophagy - yeast | ko04520; Cellular Processes; Cellular commu…
i3_HQ_CO3Stem_c57177/f2p0/3205	2.51	6.4	6.37	2.74	K12126	PIF3	phytochrome-interacting factor 3	-	ko04075; Environmental Information Processing; Signal transduction; Plant hormone signal transduction | ko04712; Organismal Systems; Environmental adaptation; Circadian rhythm - plant
i5_HQ_CO3Stem_c8243/f2p1/5400	2.21	2.28	3.57	0.78	K12133	LHY	MYB-related transcription factor LHY	-	ko04712; Organismal Systems; Environmental adaptation; Circadian rhythm - plant
i4_LQ_CO3Stem_c4883/f1p4/4534	0	0	0.06	0	K12121	PHYB	phytochrome B	-	ko04712; Organismal Systems; Environmental adaptation; Circadian rhythm - plant
i2_LQ_CO3Leaf_c11011/f1p0/2774	1.87	2.02	1.09	0.55	K12127	TOC1, APRR1	pseudo-response regulator 1	-	ko04712; Organismal Systems; Environmental adaptation; Circadian rhythm - plant
i1_HQ_CO3Flo_c1663/f15p0/1947	0	0	0	14	K10143	RFWD2, COP1	E3 ubiquitin-protein ligase RFWD2	2.3.2.27	ko04120; Genetic Information Processing; Folding, sorting and degradation; Ubiquitin mediated proteolysis | ko04115; Cellular Processes; Cell growth and death; p53 signaling pathway | ko04712; Organismal Systems; Environmental adaptation; Circadian rhythm - plant
i1_LQ_CO3Root_c28279/f1p0/1777	10.78	0	0	0	K12133	LHY	MYB-related transcription factor LHY	-	ko04712; Organismal Systems; Environmental adaptation; Circadian rhythm - plant
i2_LQ_CO3Stem_c24419/f1p0/2852	1.52	1.69	0.99	0.3	K12127	TOC1, APRR1	pseudo-response regulator 1	-	ko04712; Organismal Systems; Environmental adaptation; Circadian rhythm - plant
i3_LQ_CO3Flo_c19436/f1p0/3735	0	0.16	0.04	0	K12121	PHYB	phytochrome B	-	ko04712; Organismal Systems; Environmental adaptation; Circadian rhythm - plant
i1_LQ_CO3Stem_c11152/f1p0/1524	21.02	36.66	21.45	6.64	K03097	CSNK2A	casein kinase II subunit alpha	2.7.11.1	ko03008; Genetic Information Processing; Translation; Ribosome biogenesis in eukaryotes | ko04310; Environmental Information Processing; Signal transduction; Wnt signaling pathway | ko04064; Environmental Information Processing; Signal transduction; NF-kappa B signaling pathway | ko04139; Cellular Processes; Transport and catabolism; Mitophagy - yeast | ko04520; Cellular Processes; Cellular commu…
i2_LQ_CO3Flo_c41539/f1p0/2280	0	0	0	0.59	K12119	CRY2	cryptochrome 2	-	ko04712; Organismal Systems; Environmental adaptation; Circadian rhythm - plant
i2_LQ_CO3Flo_c90844/f1p0/2072	0	0.33	0	0	K12119	CRY2	cryptochrome 2	-	ko04712; Organismal Systems; Environmental adaptation; Circadian rhythm - plant
i3_HQ_CO3Stem_c56297/f4p0/3108	1.13	0	0	0	K12126	PIF3	phytochrome-interacting factor 3	-	ko04075; Environmental Information Processing; Signal transduction; Plant hormone signal transduction | ko04712; Organismal Systems; Environmental adaptation; Circadian rhythm - plant
i1_LQ_CO3Root_c27213/f1p1/1220	3.24	0	0	0	K03097	CSNK2A	casein kinase II subunit alpha	2.7.11.1	ko03008; Genetic Information Processing; Translation; Ribosome biogenesis in eukaryotes | ko04310; Environmental Information Processing; Signal transduction; Wnt signaling pathway | ko04064; Environmental Information Processing; Signal transduction; NF-kappa B signaling pathway | ko04139; Cellular Processes; Transport and catabolism; Mitophagy - yeast | ko04520; Cellular Processes; Cellular commu…
i1_LQ_CO3Root_c66275/f1p0/1458	10.34	0	0	0	K12118	CRY1	cryptochrome 1	-	ko04712; Organismal Systems; Environmental adaptation; Circadian rhythm - plant
i2_LQ_CO3Flo_c42823/f1p0/2753	0.65	0.56	2.13	0.9	K12129	PRR7	pseudo-response regulator 7	-	ko04712; Organismal Systems; Environmental adaptation; Circadian rhythm - plant
i3_LQ_CO3Flo_c40381/f1p1/4003	0.76	3.48	3.89	2.38	K12125	ELF3	protein EARLY FLOWERING 3	-	ko04712; Organismal Systems; Environmental adaptation; Circadian rhythm - plant
i5_LQ_CO3Flo_c5739/f1p0/5506	0.14	0.13	0.09	0	K12126	PIF3	phytochrome-interacting factor 3	-	ko04075; Environmental Information Processing; Signal transduction; Plant hormone signal transduction | ko04712; Organismal Systems; Environmental adaptation; Circadian rhythm - plant
i4_LQ_CO3Stem_c21285/f1p0/4980	0	0	0	0	K12124	GI	GIGANTEA	-	ko04712; Organismal Systems; Environmental adaptation; Circadian rhythm - plant
i2_LQ_CO3Stem_c71509/f1p5/2023	0	0.7	0.08	0	K03115	CSNK2B	casein kinase II subunit beta	-	ko03008; Genetic Information Processing; Translation; Ribosome biogenesis in eukaryotes | ko04310; Environmental Information Processing; Signal transduction; Wnt signaling pathway | ko04064; Environmental Information Processing; Signal transduction; NF-kappa B signaling pathway | ko04139; Cellular Processes; Transport and catabolism; Mitophagy - yeast | ko04520; Cellular Processes; Cellular commu…
i3_HQ_CO3Flo_c55183/f5p0/4098	0	0	0	0	K12129	PRR7	pseudo-response regulator 7	-	ko04712; Organismal Systems; Environmental adaptation; Circadian rhythm - plant
i2_LQ_CO3Stem_c45090/f1p0/2775	0	1.14	0.77	0.23	K12118	CRY1	cryptochrome 1	-	ko04712; Organismal Systems; Environmental adaptation; Circadian rhythm - plant
i1_LQ_CO3Stem_c38487/f1p1/1301	128.38	144.31	115.41	68.52	K03115	CSNK2B	casein kinase II subunit beta	-	ko03008; Genetic Information Processing; Translation; Ribosome biogenesis in eukaryotes | ko04310; Environmental Information Processing; Signal transduction; Wnt signaling pathway | ko04064; Environmental Information Processing; Signal transduction; NF-kappa B signaling pathway | ko04139; Cellular Processes; Transport and catabolism; Mitophagy - yeast | ko04520; Cellular Processes; Cellular commu…
i4_LQ_CO3Leaf_c1865/f1p0/4876	0.58	1.37	0.66	0.24	K03097	CSNK2A	casein kinase II subunit alpha	2.7.11.1	ko03008; Genetic Information Processing; Translation; Ribosome biogenesis in eukaryotes | ko04310; Environmental Information Processing; Signal transduction; Wnt signaling pathway | ko04064; Environmental Information Processing; Signal transduction; NF-kappa B signaling pathway | ko04139; Cellular Processes; Transport and catabolism; Mitophagy - yeast | ko04520; Cellular Processes; Cellular commu…
i4_LQ_CO3Root_c1724/f1p0/4591	0	0	0.05	0	K12133	LHY	MYB-related transcription factor LHY	-	ko04712; Organismal Systems; Environmental adaptation; Circadian rhythm - plant
i3_LQ_CO3Flo_c59568/f1p0/3824	0	0	0	0.06	K12129	PRR7	pseudo-response regulator 7	-	ko04712; Organismal Systems; Environmental adaptation; Circadian rhythm - plant
i2_LQ_CO3Stem_c78909/f1p3/2487	0.19	0.18	0.26	0	K12119	CRY2	cryptochrome 2	-	ko04712; Organismal Systems; Environmental adaptation; Circadian rhythm - plant
i3_LQ_CO3Stem_c25966/f1p16/3736	0	0.49	0	0	K12129	PRR7	pseudo-response regulator 7	-	ko04712; Organismal Systems; Environmental adaptation; Circadian rhythm - plant
i2_LQ_CO3Stem_c25938/f1p0/2863	2.23	0.54	0.84	0	K12127	TOC1, APRR1	pseudo-response regulator 1	-	ko04712; Organismal Systems; Environmental adaptation; Circadian rhythm - plant
i0_LQ_CO3Stem_c7889/f1p12/929	22.33	11.33	11.84	0	K03115	CSNK2B	casein kinase II subunit beta	-	ko03008; Genetic Information Processing; Translation; Ribosome biogenesis in eukaryotes | ko04310; Environmental Information Processing; Signal transduction; Wnt signaling pathway | ko04064; Environmental Information Processing; Signal transduction; NF-kappa B signaling pathway | ko04139; Cellular Processes; Transport and catabolism; Mitophagy - yeast | ko04520; Cellular Processes; Cellular commu…
i1_LQ_CO3Root_c5359/f1p1/1667	0.06	0	0.09	0	K03115	CSNK2B	casein kinase II subunit beta	-	ko03008; Genetic Information Processing; Translation; Ribosome biogenesis in eukaryotes | ko04310; Environmental Information Processing; Signal transduction; Wnt signaling pathway | ko04064; Environmental Information Processing; Signal transduction; NF-kappa B signaling pathway | ko04139; Cellular Processes; Transport and catabolism; Mitophagy - yeast | ko04520; Cellular Processes; Cellular commu…
i1_LQ_CO3Flo_c89969/f1p0/1865	0.27	0.14	0	0	K03115	CSNK2B	casein kinase II subunit beta	-	ko03008; Genetic Information Processing; Translation; Ribosome biogenesis in eukaryotes | ko04310; Environmental Information Processing; Signal transduction; Wnt signaling pathway | ko04064; Environmental Information Processing; Signal transduction; NF-kappa B signaling pathway | ko04139; Cellular Processes; Transport and catabolism; Mitophagy - yeast | ko04520; Cellular Processes; Cellular commu…
i4_LQ_CO3Stem_c4504/f1p0/4637	0.72	1.27	0.74	0	K12124	GI	GIGANTEA	-	ko04712; Organismal Systems; Environmental adaptation; Circadian rhythm - plant
i4_LQ_CO3Flo_c15592/f1p0/4093	0	0.09	0.1	0.11	K12121	PHYB	phytochrome B	-	ko04712; Organismal Systems; Environmental adaptation; Circadian rhythm - plant
i3_LQ_CO3Leaf_c5830/f1p0/3855	0.18	0	0.28	0	K12129	PRR7	pseudo-response regulator 7	-	ko04712; Organismal Systems; Environmental adaptation; Circadian rhythm - plant
i5_LQ_CO3Leaf_c2667/f1p2/5391	0	0	0	0	K12133	LHY	MYB-related transcription factor LHY	-	ko04712; Organismal Systems; Environmental adaptation; Circadian rhythm - plant
i5_LQ_CO3Stem_c2246/f1p0/5208	0	0.21	0	0	K12133	LHY	MYB-related transcription factor LHY	-	ko04712; Organismal Systems; Environmental adaptation; Circadian rhythm - plant
i3_LQ_CO3Stem_c26832/f1p0/3250	0	0.41	0	0	K12129	PRR7	pseudo-response regulator 7	-	ko04712; Organismal Systems; Environmental adaptation; Circadian rhythm - plant
i5_HQ_CO3Stem_c935/f2p0/5268	0.37	0.38	0.22	0.11	K03115	CSNK2B	casein kinase II subunit beta	-	ko03008; Genetic Information Processing; Translation; Ribosome biogenesis in eukaryotes | ko04310; Environmental Information Processing; Signal transduction; Wnt signaling pathway | ko04064; Environmental Information Processing; Signal transduction; NF-kappa B signaling pathway | ko04139; Cellular Processes; Transport and catabolism; Mitophagy - yeast | ko04520; Cellular Processes; Cellular commu…
i3_LQ_CO3Leaf_c6969/f1p1/3078	0	0	0.46	0	K12129	PRR7	pseudo-response regulator 7	-	ko04712; Organismal Systems; Environmental adaptation; Circadian rhythm - plant
i1_LQ_CO3Stem_c34906/f1p0/1311	2.54	3.54	3.65	1.62	K03097	CSNK2A	casein kinase II subunit alpha	2.7.11.1	ko03008; Genetic Information Processing; Translation; Ribosome biogenesis in eukaryotes | ko04310; Environmental Information Processing; Signal transduction; Wnt signaling pathway | ko04064; Environmental Information Processing; Signal transduction; NF-kappa B signaling pathway | ko04139; Cellular Processes; Transport and catabolism; Mitophagy - yeast | ko04520; Cellular Processes; Cellular commu…
i0_LQ_CO3Flo_c25820/f1p0/918	0	2.28	5.42	16.13	K16241	HY5	transcription factor HY5	-	ko04712; Organismal Systems; Environmental adaptation; Circadian rhythm - plant
i3_LQ_CO3Leaf_c2485/f1p0/3800	1.09	3.31	2.91	0.81	K12129	PRR7	pseudo-response regulator 7	-	ko04712; Organismal Systems; Environmental adaptation; Circadian rhythm - plant
i2_LQ_CO3Leaf_c15734/f1p3/2740	0	0.23	0	0	K12115	ZTL	clock-associated PAS protein ZTL	-	ko04712; Organismal Systems; Environmental adaptation; Circadian rhythm - plant
i4_LQ_CO3Leaf_c10347/f1p0/4569	0.8	0.83	0.89	0.48	K12124	GI	GIGANTEA	-	ko04712; Organismal Systems; Environmental adaptation; Circadian rhythm - plant
i2_LQ_CO3Root_c7723/f1p1/2885	0	0	0	0	K12119	CRY2	cryptochrome 2	-	ko04712; Organismal Systems; Environmental adaptation; Circadian rhythm - plant
i4_LQ_CO3Leaf_c9219/f1p0/4528	0	0	0	0	K03115	CSNK2B	casein kinase II subunit beta	-	ko03008; Genetic Information Processing; Translation; Ribosome biogenesis in eukaryotes | ko04310; Environmental Information Processing; Signal transduction; Wnt signaling pathway | ko04064; Environmental Information Processing; Signal transduction; NF-kappa B signaling pathway | ko04139; Cellular Processes; Transport and catabolism; Mitophagy - yeast | ko04520; Cellular Processes; Cellular commu…
i1_LQ_CO3Leaf_c28788/f1p0/1109	0	0	0	0	K12127	TOC1, APRR1	pseudo-response regulator 1	-	ko04712; Organismal Systems; Environmental adaptation; Circadian rhythm - plant
i4_LQ_CO3Flo_c10747/f1p14/4132	0.09	0.52	0.29	0.05	K12129	PRR7	pseudo-response regulator 7	-	ko04712; Organismal Systems; Environmental adaptation; Circadian rhythm - plant
i4_LQ_CO3Stem_c12188/f1p2/4189	0	0	0	0	K12124	GI	GIGANTEA	-	ko04712; Organismal Systems; Environmental adaptation; Circadian rhythm - plant
i2_LQ_CO3Root_c12215/f1p32/2740	0	0	0	0	K12121	PHYB	phytochrome B	-	ko04712; Organismal Systems; Environmental adaptation; Circadian rhythm - plant
i2_LQ_CO3Root_c7002/f1p3/2540	4.15	11.61	7.16	2.41	K12129	PRR7	pseudo-response regulator 7	-	ko04712; Organismal Systems; Environmental adaptation; Circadian rhythm - plant
i4_LQ_CO3Flo_c6087/f1p0/4712	0	0	0	0	K12129	PRR7	pseudo-response regulator 7	-	ko04712; Organismal Systems; Environmental adaptation; Circadian rhythm - plant
i4_LQ_CO3Root_c6719/f1p0/5027	0	0	0	0	K12130	PRR5	pseudo-response regulator 5	-	ko04712; Organismal Systems; Environmental adaptation; Circadian rhythm - plant
i1_LQ_CO3Root_c71248/f1p0/1421	1.33	2.96	5.47	1.15	K12121	PHYB	phytochrome B	-	ko04712; Organismal Systems; Environmental adaptation; Circadian rhythm - plant
i3_LQ_CO3Stem_c44686/f1p2/3200	0	0	0	0	K03097	CSNK2A	casein kinase II subunit alpha	2.7.11.1	ko03008; Genetic Information Processing; Translation; Ribosome biogenesis in eukaryotes | ko04310; Environmental Information Processing; Signal transduction; Wnt signaling pathway | ko04064; Environmental Information Processing; Signal transduction; NF-kappa B signaling pathway | ko04139; Cellular Processes; Transport and catabolism; Mitophagy - yeast | ko04520; Cellular Processes; Cellular commu…
i2_LQ_CO3Leaf_c17859/f1p0/2029	0.11	0.73	0.33	0.08	K03097	CSNK2A	casein kinase II subunit alpha	2.7.11.1	ko03008; Genetic Information Processing; Translation; Ribosome biogenesis in eukaryotes | ko04310; Environmental Information Processing; Signal transduction; Wnt signaling pathway | ko04064; Environmental Information Processing; Signal transduction; NF-kappa B signaling pathway | ko04139; Cellular Processes; Transport and catabolism; Mitophagy - yeast | ko04520; Cellular Processes; Cellular commu…
i2_LQ_CO3Root_c12069/f1p4/2334	0.28	0.87	0.18	0.33	K12119	CRY2	cryptochrome 2	-	ko04712; Organismal Systems; Environmental adaptation; Circadian rhythm - plant
i4_LQ_CO3Flo_c23367/f1p0/4525	0.67	0.24	0.26	1.5	K12121	PHYB	phytochrome B	-	ko04712; Organismal Systems; Environmental adaptation; Circadian rhythm - plant
i1_LQ_CO3Root_c3473/f1p0/1516	0	0.1	0	0	K03115	CSNK2B	casein kinase II subunit beta	-	ko03008; Genetic Information Processing; Translation; Ribosome biogenesis in eukaryotes | ko04310; Environmental Information Processing; Signal transduction; Wnt signaling pathway | ko04064; Environmental Information Processing; Signal transduction; NF-kappa B signaling pathway | ko04139; Cellular Processes; Transport and catabolism; Mitophagy - yeast | ko04520; Cellular Processes; Cellular commu…
i4_LQ_CO3Root_c8079/f1p2/4326	5.17	5.4	1.45	1.6	K12121	PHYB	phytochrome B	-	ko04712; Organismal Systems; Environmental adaptation; Circadian rhythm - plant
i1_LQ_CO3Root_c57104/f1p1/1070	41.02	0	0	0	K03097	CSNK2A	casein kinase II subunit alpha	2.7.11.1	ko03008; Genetic Information Processing; Translation; Ribosome biogenesis in eukaryotes | ko04310; Environmental Information Processing; Signal transduction; Wnt signaling pathway | ko04064; Environmental Information Processing; Signal transduction; NF-kappa B signaling pathway | ko04139; Cellular Processes; Transport and catabolism; Mitophagy - yeast | ko04520; Cellular Processes; Cellular commu…
i2_LQ_CO3Stem_c11194/f1p3/2525	0	0	0	0.07	K12118	CRY1	cryptochrome 1	-	ko04712; Organismal Systems; Environmental adaptation; Circadian rhythm - plant
i1_LQ_CO3Root_c25254/f1p0/1340	0	0	0	0	K12124	GI	GIGANTEA	-	ko04712; Organismal Systems; Environmental adaptation; Circadian rhythm - plant
i2_LQ_CO3Stem_c25500/f1p0/2793	0	0	0	0	K12118	CRY1	cryptochrome 1	-	ko04712; Organismal Systems; Environmental adaptation; Circadian rhythm - plant
i3_LQ_CO3Stem_c29561/f1p0/3352	0.08	0.19	0	0.06	K12129	PRR7	pseudo-response regulator 7	-	ko04712; Organismal Systems; Environmental adaptation; Circadian rhythm - plant
i1_LQ_CO3Flo_c15074/f1p0/1069	3.21	9.38	12.01	3.53	K03115	CSNK2B	casein kinase II subunit beta	-	ko03008; Genetic Information Processing; Translation; Ribosome biogenesis in eukaryotes | ko04310; Environmental Information Processing; Signal transduction; Wnt signaling pathway | ko04064; Environmental Information Processing; Signal transduction; NF-kappa B signaling pathway | ko04139; Cellular Processes; Transport and catabolism; Mitophagy - yeast | ko04520; Cellular Processes; Cellular commu…
i1_LQ_CO3Flo_c58635/f1p0/1815	0	0	0	0	K10143	RFWD2, COP1	E3 ubiquitin-protein ligase RFWD2	2.3.2.27	ko04120; Genetic Information Processing; Folding, sorting and degradation; Ubiquitin mediated proteolysis | ko04115; Cellular Processes; Cell growth and death; p53 signaling pathway | ko04712; Organismal Systems; Environmental adaptation; Circadian rhythm - plant
i1_LQ_CO3Stem_c39205/f1p3/1317	0	5.01	0	7.07	K03115	CSNK2B	casein kinase II subunit beta	-	ko03008; Genetic Information Processing; Translation; Ribosome biogenesis in eukaryotes | ko04310; Environmental Information Processing; Signal transduction; Wnt signaling pathway | ko04064; Environmental Information Processing; Signal transduction; NF-kappa B signaling pathway | ko04139; Cellular Processes; Transport and catabolism; Mitophagy - yeast | ko04520; Cellular Processes; Cellular commu…
i1_LQ_CO3Flo_c36476/f1p11/1170	2.83	4.28	4.15	23.39	K16241	HY5	transcription factor HY5	-	ko04712; Organismal Systems; Environmental adaptation; Circadian rhythm - plant
i3_LQ_CO3Stem_c52352/f1p0/3038	0	0	0.33	0	K12129	PRR7	pseudo-response regulator 7	-	ko04712; Organismal Systems; Environmental adaptation; Circadian rhythm - plant
i3_LQ_CO3Root_c1165/f1p2/3612	0	0	0	0	K12125	ELF3	protein EARLY FLOWERING 3	-	ko04712; Organismal Systems; Environmental adaptation; Circadian rhythm - plant
i3_LQ_CO3Stem_c19458/f1p1/3758	0.59	0.61	0	0	K12129	PRR7	pseudo-response regulator 7	-	ko04712; Organismal Systems; Environmental adaptation; Circadian rhythm - plant
i3_LQ_CO3Root_c661/f1p0/3877	0.43	0	0	0	K16240	SPA1	protein suppressor of PHYA-105 1	-	ko04712; Organismal Systems; Environmental adaptation; Circadian rhythm - plant
i4_LQ_CO3Root_c4685/f1p0/4855	0	0	0	0	K12133	LHY	MYB-related transcription factor LHY	-	ko04712; Organismal Systems; Environmental adaptation; Circadian rhythm - plant
i3_LQ_CO3Flo_c47707/f1p0/3501	0.29	0.33	0.19	0.23	K12129	PRR7	pseudo-response regulator 7	-	ko04712; Organismal Systems; Environmental adaptation; Circadian rhythm - plant
i1_LQ_CO3Root_c64883/f1p1/1191	54.93	0	0	0	K03115	CSNK2B	casein kinase II subunit beta	-	ko03008; Genetic Information Processing; Translation; Ribosome biogenesis in eukaryotes | ko04310; Environmental Information Processing; Signal transduction; Wnt signaling pathway | ko04064; Environmental Information Processing; Signal transduction; NF-kappa B signaling pathway | ko04139; Cellular Processes; Transport and catabolism; Mitophagy - yeast | ko04520; Cellular Processes; Cellular commu…
i5_LQ_CO3Stem_c6240/f1p1/5160	0	0	0.13	0	K12133	LHY	MYB-related transcription factor LHY	-	ko04712; Organismal Systems; Environmental adaptation; Circadian rhythm - plant
i2_LQ_CO3Flo_c112134/f1p8/2666	0	0	0	2.42	K03097	CSNK2A	casein kinase II subunit alpha	2.7.11.1	ko03008; Genetic Information Processing; Translation; Ribosome biogenesis in eukaryotes | ko04310; Environmental Information Processing; Signal transduction; Wnt signaling pathway | ko04064; Environmental Information Processing; Signal transduction; NF-kappa B signaling pathway | ko04139; Cellular Processes; Transport and catabolism; Mitophagy - yeast | ko04520; Cellular Processes; Cellular commu…
i3_LQ_CO3Flo_c58940/f1p8/3996	0.23	0.38	0.25	0.76	K12125	ELF3	protein EARLY FLOWERING 3	-	ko04712; Organismal Systems; Environmental adaptation; Circadian rhythm - plant
i3_LQ_CO3Stem_c13671/f1p0/3665	0	0	0	0	K03115	CSNK2B	casein kinase II subunit beta	-	ko03008; Genetic Information Processing; Translation; Ribosome biogenesis in eukaryotes | ko04310; Environmental Information Processing; Signal transduction; Wnt signaling pathway | ko04064; Environmental Information Processing; Signal transduction; NF-kappa B signaling pathway | ko04139; Cellular Processes; Transport and catabolism; Mitophagy - yeast | ko04520; Cellular Processes; Cellular commu…
i2_LQ_CO3Flo_c146020/f1p6/2179	0	0	0	0	K12115	ZTL	clock-associated PAS protein ZTL	-	ko04712; Organismal Systems; Environmental adaptation; Circadian rhythm - plant
i3_HQ_CO3Stem_c59467/f2p0/3223	0.78	0.78	0.55	0	K12125	ELF3	protein EARLY FLOWERING 3	-	ko04712; Organismal Systems; Environmental adaptation; Circadian rhythm - plant
i3_LQ_CO3Stem_c9808/f1p0/3404	0.31	5.29	3.82	0.65	K12115	ZTL	clock-associated PAS protein ZTL	-	ko04712; Organismal Systems; Environmental adaptation; Circadian rhythm - plant
i1_LQ_CO3Root_c6325/f1p0/1772	0.57	0.14	0.09	0.15	K12121	PHYB	phytochrome B	-	ko04712; Organismal Systems; Environmental adaptation; Circadian rhythm - plant
i5_LQ_CO3Stem_c1384/f1p0/5689	0	0	0	0	K12121	PHYB	phytochrome B	-	ko04712; Organismal Systems; Environmental adaptation; Circadian rhythm - plant
i4_LQ_CO3Leaf_c10952/f1p0/4916	0	0	0	0	K12129	PRR7	pseudo-response regulator 7	-	ko04712; Organismal Systems; Environmental adaptation; Circadian rhythm - plant
i2_LQ_CO3Root_c12276/f1p2/2491	0	0	0	0	K12130	PRR5	pseudo-response regulator 5	-	ko04712; Organismal Systems; Environmental adaptation; Circadian rhythm - plant
i1_LQ_CO3Root_c13743/f1p0/1836	0	0	0	0	K03115	CSNK2B	casein kinase II subunit beta	-	ko03008; Genetic Information Processing; Translation; Ribosome biogenesis in eukaryotes | ko04310; Environmental Information Processing; Signal transduction; Wnt signaling pathway | ko04064; Environmental Information Processing; Signal transduction; NF-kappa B signaling pathway | ko04139; Cellular Processes; Transport and catabolism; Mitophagy - yeast | ko04520; Cellular Processes; Cellular commu…
i2_LQ_CO3Flo_c2852/f1p3/2780	0.22	0.29	0	0.07	K12129	PRR7	pseudo-response regulator 7	-	ko04712; Organismal Systems; Environmental adaptation; Circadian rhythm - plant
i2_LQ_CO3Stem_c31527/f1p0/2098	0	0	0	0	K12118	CRY1	cryptochrome 1	-	ko04712; Organismal Systems; Environmental adaptation; Circadian rhythm - plant
i3_LQ_CO3Flo_c11111/f1p0/3361	0	0.26	0	0	K12129	PRR7	pseudo-response regulator 7	-	ko04712; Organismal Systems; Environmental adaptation; Circadian rhythm - plant
i1_LQ_CO3Stem_c19822/f1p2/1701	0	0.23	0.11	0	K03097	CSNK2A	casein kinase II subunit alpha	2.7.11.1	ko03008; Genetic Information Processing; Translation; Ribosome biogenesis in eukaryotes | ko04310; Environmental Information Processing; Signal transduction; Wnt signaling pathway | ko04064; Environmental Information Processing; Signal transduction; NF-kappa B signaling pathway | ko04139; Cellular Processes; Transport and catabolism; Mitophagy - yeast | ko04520; Cellular Processes; Cellular commu…
i2_LQ_CO3Stem_c58825/f1p2/2692	0	0.08	0.04	0	K12119	CRY2	cryptochrome 2	-	ko04712; Organismal Systems; Environmental adaptation; Circadian rhythm - plant
i2_LQ_CO3Stem_c80430/f1p0/2701	0	0	0	0.11	K12118	CRY1	cryptochrome 1	-	ko04712; Organismal Systems; Environmental adaptation; Circadian rhythm - plant
i1_LQ_CO3Flo_c21691/f1p6/1984	7.09	16.27	11.08	6.66	K03097	CSNK2A	casein kinase II subunit alpha	2.7.11.1	ko03008; Genetic Information Processing; Translation; Ribosome biogenesis in eukaryotes | ko04310; Environmental Information Processing; Signal transduction; Wnt signaling pathway | ko04064; Environmental Information Processing; Signal transduction; NF-kappa B signaling pathway | ko04139; Cellular Processes; Transport and catabolism; Mitophagy - yeast | ko04520; Cellular Processes; Cellular commu…
i3_LQ_CO3Stem_c9766/f1p0/3786	0.02	0.29	0.09	0.43	K12129	PRR7	pseudo-response regulator 7	-	ko04712; Organismal Systems; Environmental adaptation; Circadian rhythm - plant
i2_HQ_CO3Leaf_c25655/f28p4/2660	26.01	36.98	31.03	25.81	K12118	CRY1	cryptochrome 1	-	ko04712; Organismal Systems; Environmental adaptation; Circadian rhythm - plant
i2_LQ_CO3Stem_c43937/f2p0/2732	0	0	0	0	K12118	CRY1	cryptochrome 1	-	ko04712; Organismal Systems; Environmental adaptation; Circadian rhythm - plant
i3_LQ_CO3Flo_c24907/f1p0/3063	0	0	0	0	K12120	PHYA	phytochrome A	-	ko04712; Organismal Systems; Environmental adaptation; Circadian rhythm - plant
i4_HQ_CO3Leaf_c11463/f2p0/4143	0	0.17	0	0.05	K12133	LHY	MYB-related transcription factor LHY	-	ko04712; Organismal Systems; Environmental adaptation; Circadian rhythm - plant
i1_LQ_CO3Root_c26344/f1p2/1146	0.5	1.22	0.27	0.97	K03115	CSNK2B	casein kinase II subunit beta	-	ko03008; Genetic Information Processing; Translation; Ribosome biogenesis in eukaryotes | ko04310; Environmental Information Processing; Signal transduction; Wnt signaling pathway | ko04064; Environmental Information Processing; Signal transduction; NF-kappa B signaling pathway | ko04139; Cellular Processes; Transport and catabolism; Mitophagy - yeast | ko04520; Cellular Processes; Cellular commu…
i2_HQ_CO3Stem_c10583/f3p0/2935	1.53	1.83	1.22	2.01	K12125	ELF3	protein EARLY FLOWERING 3	-	ko04712; Organismal Systems; Environmental adaptation; Circadian rhythm - plant
i2_LQ_CO3Root_c5473/f1p0/2809	0	0	0	0	K12133	LHY	MYB-related transcription factor LHY	-	ko04712; Organismal Systems; Environmental adaptation; Circadian rhythm - plant
i2_LQ_CO3Root_c7574/f1p3/2548	1.13	0.57	2.86	0.55	K12118	CRY1	cryptochrome 1	-	ko04712; Organismal Systems; Environmental adaptation; Circadian rhythm - plant
i2_LQ_CO3Leaf_c19960/f1p26/2532	0.93	14.06	57.39	0	K12118	CRY1	cryptochrome 1	-	ko04712; Organismal Systems; Environmental adaptation; Circadian rhythm - plant
i3_LQ_CO3Flo_c50679/f1p0/2993	0	0.08	0.06	0.33	K12121	PHYB	phytochrome B	-	ko04712; Organismal Systems; Environmental adaptation; Circadian rhythm - plant
i3_LQ_CO3Flo_c59099/f1p0/3957	0.01	1.11	0.32	0	K12125	ELF3	protein EARLY FLOWERING 3	-	ko04712; Organismal Systems; Environmental adaptation; Circadian rhythm - plant
i2_LQ_CO3Root_c13879/f1p0/2447	1.61	4.17	5.2	2.61	K12129	PRR7	pseudo-response regulator 7	-	ko04712; Organismal Systems; Environmental adaptation; Circadian rhythm - plant
i4_LQ_CO3Stem_c24321/f1p0/4470	0	0	0	0	K12124	GI	GIGANTEA	-	ko04712; Organismal Systems; Environmental adaptation; Circadian rhythm - plant
i3_HQ_CO3Flo_c5357/f2p0/3297	0	0	1.96	0	K12126	PIF3	phytochrome-interacting factor 3	-	ko04075; Environmental Information Processing; Signal transduction; Plant hormone signal transduction | ko04712; Organismal Systems; Environmental adaptation; Circadian rhythm - plant
i1_HQ_CO3Root_c30429/f2p2/1844	9.19	25.1	23.47	6.3	K12129	PRR7	pseudo-response regulator 7	-	ko04712; Organismal Systems; Environmental adaptation; Circadian rhythm - plant
i4_LQ_CO3Stem_c4336/f1p1/4886	0.32	0.71	0.29	0.3	K12129	PRR7	pseudo-response regulator 7	-	ko04712; Organismal Systems; Environmental adaptation; Circadian rhythm - plant
i8_LQ_CO3Stem_c44/f1p0/8408	0	0	0	0	K12133	LHY	MYB-related transcription factor LHY	-	ko04712; Organismal Systems; Environmental adaptation; Circadian rhythm - plant
i5_LQ_CO3Stem_c1682/f1p4/5434	0	0	0	0	K12129	PRR7	pseudo-response regulator 7	-	ko04712; Organismal Systems; Environmental adaptation; Circadian rhythm - plant
i4_LQ_CO3Root_c8573/f1p0/4072	142.86	0	0	0	K12124	GI	GIGANTEA	-	ko04712; Organismal Systems; Environmental adaptation; Circadian rhythm - plant
i0_LQ_CO3Root_c74707/f1p0/974	21.07	0	0	0	K16240	SPA1	protein suppressor of PHYA-105 1	-	ko04712; Organismal Systems; Environmental adaptation; Circadian rhythm - plant
i1_LQ_CO3Leaf_c5146/f1p3/1504	17.71	18.52	21.09	16.95	K03115	CSNK2B	casein kinase II subunit beta	-	ko03008; Genetic Information Processing; Translation; Ribosome biogenesis in eukaryotes | ko04310; Environmental Information Processing; Signal transduction; Wnt signaling pathway | ko04064; Environmental Information Processing; Signal transduction; NF-kappa B signaling pathway | ko04139; Cellular Processes; Transport and catabolism; Mitophagy - yeast | ko04520; Cellular Processes; Cellular commu…
i3_LQ_CO3Stem_c55793/f1p0/3016	0	0	0	0	K12129	PRR7	pseudo-response regulator 7	-	ko04712; Organismal Systems; Environmental adaptation; Circadian rhythm - plant
i3_LQ_CO3Leaf_c1027/f1p0/3191	0	0	0	0	K12118	CRY1	cryptochrome 1	-	ko04712; Organismal Systems; Environmental adaptation; Circadian rhythm - plant
i5_LQ_CO3Stem_c1659/f1p0/5729	0.09	0.17	0.11	0.19	K12118	CRY1	cryptochrome 1	-	ko04712; Organismal Systems; Environmental adaptation; Circadian rhythm - plant
i3_LQ_CO3Stem_c32743/f1p3/3044	0	2.33	3.19	0	K12115	ZTL	clock-associated PAS protein ZTL	-	ko04712; Organismal Systems; Environmental adaptation; Circadian rhythm - plant
i4_LQ_CO3Stem_c14406/f1p0/4733	1.09	0	0	0.54	K12121	PHYB	phytochrome B	-	ko04712; Organismal Systems; Environmental adaptation; Circadian rhythm - plant
i3_HQ_CO3Root_c125/f4p0/3528	28.44	23.71	21.57	17.23	K12129	PRR7	pseudo-response regulator 7	-	ko04712; Organismal Systems; Environmental adaptation; Circadian rhythm - plant
i5_LQ_CO3Stem_c3839/f1p1/5703	0	0	0.32	0	K12133	LHY	MYB-related transcription factor LHY	-	ko04712; Organismal Systems; Environmental adaptation; Circadian rhythm - plant
i3_HQ_CO3Stem_c18934/f2p7/3897	0	1.14	0	0	K12129	PRR7	pseudo-response regulator 7	-	ko04712; Organismal Systems; Environmental adaptation; Circadian rhythm - plant
i3_LQ_CO3Root_c2236/f1p0/3398	4.03	0	0	0	K12125	ELF3	protein EARLY FLOWERING 3	-	ko04712; Organismal Systems; Environmental adaptation; Circadian rhythm - plant
i3_LQ_CO3Flo_c8383/f1p2/3920	0	0	0	0.17	K10143	RFWD2, COP1	E3 ubiquitin-protein ligase RFWD2	2.3.2.27	ko04120; Genetic Information Processing; Folding, sorting and degradation; Ubiquitin mediated proteolysis | ko04115; Cellular Processes; Cell growth and death; p53 signaling pathway | ko04712; Organismal Systems; Environmental adaptation; Circadian rhythm - plant
i3_LQ_CO3Flo_c5813/f1p0/3194	1.47	4.27	3.3	0	K12129	PRR7	pseudo-response regulator 7	-	ko04712; Organismal Systems; Environmental adaptation; Circadian rhythm - plant
i2_LQ_CO3Leaf_c2433/f1p1/2711	0.95	1.96	2.78	0.91	K12118	CRY1	cryptochrome 1	-	ko04712; Organismal Systems; Environmental adaptation; Circadian rhythm - plant
i2_HQ_CO3Root_c1912/f2p0/2684	17.69	42.83	38.35	1.77	K12118	CRY1	cryptochrome 1	-	ko04712; Organismal Systems; Environmental adaptation; Circadian rhythm - plant
i4_LQ_CO3Root_c9447/f1p0/4052	0	0	0	0.02	K12121	PHYB	phytochrome B	-	ko04712; Organismal Systems; Environmental adaptation; Circadian rhythm - plant
i4_LQ_CO3Leaf_c12802/f1p0/4129	0	0.12	0.7	0.28	K12124	GI	GIGANTEA	-	ko04712; Organismal Systems; Environmental adaptation; Circadian rhythm - plant
i4_HQ_CO3Stem_c2278/f2p0/4295	5.32	7.17	0	2.78	K12121	PHYB	phytochrome B	-	ko04712; Organismal Systems; Environmental adaptation; Circadian rhythm - plant
i5_LQ_CO3Flo_c6457/f1p0/5141	0	0	0	0	K03115	CSNK2B	casein kinase II subunit beta	-	ko03008; Genetic Information Processing; Translation; Ribosome biogenesis in eukaryotes | ko04310; Environmental Information Processing; Signal transduction; Wnt signaling pathway | ko04064; Environmental Information Processing; Signal transduction; NF-kappa B signaling pathway | ko04139; Cellular Processes; Transport and catabolism; Mitophagy - yeast | ko04520; Cellular Processes; Cellular commu…
i5_LQ_CO3Leaf_c6811/f1p0/5024	0.1	0.11	0.09	0.11	K03115	CSNK2B	casein kinase II subunit beta	-	ko03008; Genetic Information Processing; Translation; Ribosome biogenesis in eukaryotes | ko04310; Environmental Information Processing; Signal transduction; Wnt signaling pathway | ko04064; Environmental Information Processing; Signal transduction; NF-kappa B signaling pathway | ko04139; Cellular Processes; Transport and catabolism; Mitophagy - yeast | ko04520; Cellular Processes; Cellular commu…
i4_LQ_CO3Leaf_c4888/f1p0/4416	0	0.34	0	0.13	K12133	LHY	MYB-related transcription factor LHY	-	ko04712; Organismal Systems; Environmental adaptation; Circadian rhythm - plant
i4_LQ_CO3Stem_c16177/f1p0/4040	0.72	0.58	0.32	0.31	K12121	PHYB	phytochrome B	-	ko04712; Organismal Systems; Environmental adaptation; Circadian rhythm - plant
i1_LQ_CO3Leaf_c22564/f1p1/1652	1.46	9	5.54	21.19	K03115	CSNK2B	casein kinase II subunit beta	-	ko03008; Genetic Information Processing; Translation; Ribosome biogenesis in eukaryotes | ko04310; Environmental Information Processing; Signal transduction; Wnt signaling pathway | ko04064; Environmental Information Processing; Signal transduction; NF-kappa B signaling pathway | ko04139; Cellular Processes; Transport and catabolism; Mitophagy - yeast | ko04520; Cellular Processes; Cellular commu…
i2_LQ_CO3Flo_c124455/f1p10/2048	64.17	74.77	71.8	59.29	K03097	CSNK2A	casein kinase II subunit alpha	2.7.11.1	ko03008; Genetic Information Processing; Translation; Ribosome biogenesis in eukaryotes | ko04310; Environmental Information Processing; Signal transduction; Wnt signaling pathway | ko04064; Environmental Information Processing; Signal transduction; NF-kappa B signaling pathway | ko04139; Cellular Processes; Transport and catabolism; Mitophagy - yeast | ko04520; Cellular Processes; Cellular commu…
i0_LQ_CO3Leaf_c15995/f1p6/287	0	0	0	0	K00660	CHS	chalcone synthase	2.3.1.74	ko00941; Metabolism; Biosynthesis of other secondary metabolites; Flavonoid biosynthesis | ko04712; Organismal Systems; Environmental adaptation; Circadian rhythm - plant
i3_LQ_CO3Flo_c21583/f1p0/3741	1.91	3.88	5.54	1.63	K12129	PRR7	pseudo-response regulator 7	-	ko04712; Organismal Systems; Environmental adaptation; Circadian rhythm - plant
i5_LQ_CO3Root_c1909/f1p0/5514	0.07	0.01	0	0	K03115	CSNK2B	casein kinase II subunit beta	-	ko03008; Genetic Information Processing; Translation; Ribosome biogenesis in eukaryotes | ko04310; Environmental Information Processing; Signal transduction; Wnt signaling pathway | ko04064; Environmental Information Processing; Signal transduction; NF-kappa B signaling pathway | ko04139; Cellular Processes; Transport and catabolism; Mitophagy - yeast | ko04520; Cellular Processes; Cellular commu…
i3_LQ_CO3Flo_c19641/f1p0/3959	0.09	0.14	0.14	0.03	K12118	CRY1	cryptochrome 1	-	ko04712; Organismal Systems; Environmental adaptation; Circadian rhythm - plant
i1_LQ_CO3Leaf_c7147/f1p5/1413	2.3	2.07	1.37	1.78	K03115	CSNK2B	casein kinase II subunit beta	-	ko03008; Genetic Information Processing; Translation; Ribosome biogenesis in eukaryotes | ko04310; Environmental Information Processing; Signal transduction; Wnt signaling pathway | ko04064; Environmental Information Processing; Signal transduction; NF-kappa B signaling pathway | ko04139; Cellular Processes; Transport and catabolism; Mitophagy - yeast | ko04520; Cellular Processes; Cellular commu…
i2_LQ_CO3Stem_c8861/f1p3/2446	0.23	0.75	0	0	K12119	CRY2	cryptochrome 2	-	ko04712; Organismal Systems; Environmental adaptation; Circadian rhythm - plant
i3_LQ_CO3Flo_c61501/f1p9/3180	0.74	0	0.66	0	K10143	RFWD2, COP1	E3 ubiquitin-protein ligase RFWD2	2.3.2.27	ko04120; Genetic Information Processing; Folding, sorting and degradation; Ubiquitin mediated proteolysis | ko04115; Cellular Processes; Cell growth and death; p53 signaling pathway | ko04712; Organismal Systems; Environmental adaptation; Circadian rhythm - plant
i3_LQ_CO3Stem_c45241/f1p0/3457	0	0	0	0	K12115	ZTL	clock-associated PAS protein ZTL	-	ko04712; Organismal Systems; Environmental adaptation; Circadian rhythm - plant
i4_LQ_CO3Stem_c14607/f1p0/4203	0.93	1.59	1.3	3.03	K12125	ELF3	protein EARLY FLOWERING 3	-	ko04712; Organismal Systems; Environmental adaptation; Circadian rhythm - plant
i2_LQ_CO3Root_c2817/f1p2/2419	29.17	0	0	0	K12130	PRR5	pseudo-response regulator 5	-	ko04712; Organismal Systems; Environmental adaptation; Circadian rhythm - plant
i2_LQ_CO3Flo_c8432/f2p0/2711	3.16	3.2	5.04	9.12	K12118	CRY1	cryptochrome 1	-	ko04712; Organismal Systems; Environmental adaptation; Circadian rhythm - plant
i1_HQ_CO3Leaf_c7137/f2p0/1531	0	0	0	0	K00660	CHS	chalcone synthase	2.3.1.74	ko00941; Metabolism; Biosynthesis of other secondary metabolites; Flavonoid biosynthesis | ko04712; Organismal Systems; Environmental adaptation; Circadian rhythm - plant
i1_HQ_CO3Stem_c17618/f2p0/1502	15.49	99.15	87.61	30.46	K00660	CHS	chalcone synthase	2.3.1.74	ko00941; Metabolism; Biosynthesis of other secondary metabolites; Flavonoid biosynthesis | ko04712; Organismal Systems; Environmental adaptation; Circadian rhythm - plant
i2_LQ_CO3Leaf_c10980/f1p1/2355	0	0.75	0.37	0.48	K12118	CRY1	cryptochrome 1	-	ko04712; Organismal Systems; Environmental adaptation; Circadian rhythm - plant
i2_LQ_CO3Leaf_c15055/f1p1/2275	0	0	0	1.97	K12125	ELF3	protein EARLY FLOWERING 3	-	ko04712; Organismal Systems; Environmental adaptation; Circadian rhythm - plant
i3_LQ_CO3Flo_c4138/f1p0/3685	0	0.59	0.66	0.18	K12124	GI	GIGANTEA	-	ko04712; Organismal Systems; Environmental adaptation; Circadian rhythm - plant
i9_LQ_CO3Flo_c3/f1p0/9041	0.01	0	0	0.03	K12129	PRR7	pseudo-response regulator 7	-	ko04712; Organismal Systems; Environmental adaptation; Circadian rhythm - plant
i8_LQ_CO3Leaf_c3/f1p0/8435	0	0.03	0.04	0	K12129	PRR7	pseudo-response regulator 7	-	ko04712; Organismal Systems; Environmental adaptation; Circadian rhythm - plant
i2_LQ_CO3Stem_c94243/f1p0/2661	7.41	7.83	0	1.4	K12118	CRY1	cryptochrome 1	-	ko04712; Organismal Systems; Environmental adaptation; Circadian rhythm - plant
i2_LQ_CO3Root_c23583/f1p0/2003	1.89	1.5	1.08	1.32	K12119	CRY2	cryptochrome 2	-	ko04712; Organismal Systems; Environmental adaptation; Circadian rhythm - plant
i3_LQ_CO3Flo_c45247/f1p10/3318	0.55	0	0	0	K12126	PIF3	phytochrome-interacting factor 3	-	ko04075; Environmental Information Processing; Signal transduction; Plant hormone signal transduction | ko04712; Organismal Systems; Environmental adaptation; Circadian rhythm - plant
i4_LQ_CO3Flo_c34193/f1p0/4030	0	0	0	0.21	K12129	PRR7	pseudo-response regulator 7	-	ko04712; Organismal Systems; Environmental adaptation; Circadian rhythm - plant
i3_LQ_CO3Stem_c29060/f1p0/3962	1.06	0	0.87	0.49	K12124	GI	GIGANTEA	-	ko04712; Organismal Systems; Environmental adaptation; Circadian rhythm - plant
i3_LQ_CO3Flo_c39092/f1p0/3862	0	0	0	0	K12129	PRR7	pseudo-response regulator 7	-	ko04712; Organismal Systems; Environmental adaptation; Circadian rhythm - plant
i10_LQ_CO3Root_c14/f1p0/10098	0	0.03	0.01	0	K12133	LHY	MYB-related transcription factor LHY	-	ko04712; Organismal Systems; Environmental adaptation; Circadian rhythm - plant
i3_LQ_CO3Root_c2433/f1p0/3295	2.44	35.75	29.82	0	K12115	ZTL	clock-associated PAS protein ZTL	-	ko04712; Organismal Systems; Environmental adaptation; Circadian rhythm - plant
i1_LQ_CO3Leaf_c40372/f1p5/1438	0	0	0	0	K03097	CSNK2A	casein kinase II subunit alpha	2.7.11.1	ko03008; Genetic Information Processing; Translation; Ribosome biogenesis in eukaryotes | ko04310; Environmental Information Processing; Signal transduction; Wnt signaling pathway | ko04064; Environmental Information Processing; Signal transduction; NF-kappa B signaling pathway | ko04139; Cellular Processes; Transport and catabolism; Mitophagy - yeast | ko04520; Cellular Processes; Cellular commu…
i2_LQ_CO3Stem_c10540/f1p0/2808	6.35	9.97	4.98	2.96	K12127	TOC1, APRR1	pseudo-response regulator 1	-	ko04712; Organismal Systems; Environmental adaptation; Circadian rhythm - plant
i2_LQ_CO3Flo_c3037/f1p0/2714	0.42	0.47	0.57	0	K12119	CRY2	cryptochrome 2	-	ko04712; Organismal Systems; Environmental adaptation; Circadian rhythm - plant
i3_LQ_CO3Flo_c13607/f1p6/3491	0	0	0	0	K12126	PIF3	phytochrome-interacting factor 3	-	ko04075; Environmental Information Processing; Signal transduction; Plant hormone signal transduction | ko04712; Organismal Systems; Environmental adaptation; Circadian rhythm - plant
i3_LQ_CO3Stem_c24812/f1p0/3344	0	0.17	0.04	0	K12118	CRY1	cryptochrome 1	-	ko04712; Organismal Systems; Environmental adaptation; Circadian rhythm - plant
i0_LQ_CO3Root_c20823/f1p4/555	5	4.49	1.26	2.58	K12127	TOC1, APRR1	pseudo-response regulator 1	-	ko04712; Organismal Systems; Environmental adaptation; Circadian rhythm - plant
i1_LQ_CO3Root_c43310/f1p0/1645	20.94	0	0	0	K03097	CSNK2A	casein kinase II subunit alpha	2.7.11.1	ko03008; Genetic Information Processing; Translation; Ribosome biogenesis in eukaryotes | ko04310; Environmental Information Processing; Signal transduction; Wnt signaling pathway | ko04064; Environmental Information Processing; Signal transduction; NF-kappa B signaling pathway | ko04139; Cellular Processes; Transport and catabolism; Mitophagy - yeast | ko04520; Cellular Processes; Cellular commu…
i3_LQ_CO3Stem_c56135/f1p0/3157	0.28	0	0.95	0.61	K12126	PIF3	phytochrome-interacting factor 3	-	ko04075; Environmental Information Processing; Signal transduction; Plant hormone signal transduction | ko04712; Organismal Systems; Environmental adaptation; Circadian rhythm - plant
i3_LQ_CO3Flo_c46984/f1p0/3800	0	0.08	0	0	K12129	PRR7	pseudo-response regulator 7	-	ko04712; Organismal Systems; Environmental adaptation; Circadian rhythm - plant
i3_LQ_CO3Stem_c13352/f1p0/3970	0.06	0.07	0.04	0.01	K03097	CSNK2A	casein kinase II subunit alpha	2.7.11.1	ko03008; Genetic Information Processing; Translation; Ribosome biogenesis in eukaryotes | ko04310; Environmental Information Processing; Signal transduction; Wnt signaling pathway | ko04064; Environmental Information Processing; Signal transduction; NF-kappa B signaling pathway | ko04139; Cellular Processes; Transport and catabolism; Mitophagy - yeast | ko04520; Cellular Processes; Cellular commu…
i2_LQ_CO3Stem_c13152/f1p1/2667	1.02	4.1	2.46	0.43	K12118	CRY1	cryptochrome 1	-	ko04712; Organismal Systems; Environmental adaptation; Circadian rhythm - plant
i1_HQ_CO3Leaf_c34417/f3p5/1465	0.2	0	0	0	K03097	CSNK2A	casein kinase II subunit alpha	2.7.11.1	ko03008; Genetic Information Processing; Translation; Ribosome biogenesis in eukaryotes | ko04310; Environmental Information Processing; Signal transduction; Wnt signaling pathway | ko04064; Environmental Information Processing; Signal transduction; NF-kappa B signaling pathway | ko04139; Cellular Processes; Transport and catabolism; Mitophagy - yeast | ko04520; Cellular Processes; Cellular commu…
i2_LQ_CO3Flo_c84028/f1p1/3008	0	0	0	0	K10143	RFWD2, COP1	E3 ubiquitin-protein ligase RFWD2	2.3.2.27	ko04120; Genetic Information Processing; Folding, sorting and degradation; Ubiquitin mediated proteolysis | ko04115; Cellular Processes; Cell growth and death; p53 signaling pathway | ko04712; Organismal Systems; Environmental adaptation; Circadian rhythm - plant
i3_LQ_CO3Root_c2687/f1p3/3177	2.31	5.38	7.53	2.87	K10143	RFWD2, COP1	E3 ubiquitin-protein ligase RFWD2	2.3.2.27	ko04120; Genetic Information Processing; Folding, sorting and degradation; Ubiquitin mediated proteolysis | ko04115; Cellular Processes; Cell growth and death; p53 signaling pathway | ko04712; Organismal Systems; Environmental adaptation; Circadian rhythm - plant
i4_LQ_CO3Stem_c3630/f1p1/4424	0	0	0	0	K12121	PHYB	phytochrome B	-	ko04712; Organismal Systems; Environmental adaptation; Circadian rhythm - plant
i2_HQ_CO3Root_c1850/f2p0/2221	0.23	0.75	0.41	0.78	K03097	CSNK2A	casein kinase II subunit alpha	2.7.11.1	ko03008; Genetic Information Processing; Translation; Ribosome biogenesis in eukaryotes | ko04310; Environmental Information Processing; Signal transduction; Wnt signaling pathway | ko04064; Environmental Information Processing; Signal transduction; NF-kappa B signaling pathway | ko04139; Cellular Processes; Transport and catabolism; Mitophagy - yeast | ko04520; Cellular Processes; Cellular commu…
i1_LQ_CO3Leaf_c3672/f1p0/1677	0.58	5.36	8.26	1.67	K00660	CHS	chalcone synthase	2.3.1.74	ko00941; Metabolism; Biosynthesis of other secondary metabolites; Flavonoid biosynthesis | ko04712; Organismal Systems; Environmental adaptation; Circadian rhythm - plant
i3_LQ_CO3Stem_c44802/f1p0/3092	0	0	0	0	K10143	RFWD2, COP1	E3 ubiquitin-protein ligase RFWD2	2.3.2.27	ko04120; Genetic Information Processing; Folding, sorting and degradation; Ubiquitin mediated proteolysis | ko04115; Cellular Processes; Cell growth and death; p53 signaling pathway | ko04712; Organismal Systems; Environmental adaptation; Circadian rhythm - plant
i1_LQ_CO3Flo_c100915/f1p0/1037	0.63	2.18	1.24	1.55	K03115	CSNK2B	casein kinase II subunit beta	-	ko03008; Genetic Information Processing; Translation; Ribosome biogenesis in eukaryotes | ko04310; Environmental Information Processing; Signal transduction; Wnt signaling pathway | ko04064; Environmental Information Processing; Signal transduction; NF-kappa B signaling pathway | ko04139; Cellular Processes; Transport and catabolism; Mitophagy - yeast | ko04520; Cellular Processes; Cellular commu…
i1_LQ_CO3Root_c50649/f1p0/1603	0	0	0	0	K12129	PRR7	pseudo-response regulator 7	-	ko04712; Organismal Systems; Environmental adaptation; Circadian rhythm - plant
i1_LQ_CO3Root_c45281/f1p0/1140	1.58	0	0.65	0	K03115	CSNK2B	casein kinase II subunit beta	-	ko03008; Genetic Information Processing; Translation; Ribosome biogenesis in eukaryotes | ko04310; Environmental Information Processing; Signal transduction; Wnt signaling pathway | ko04064; Environmental Information Processing; Signal transduction; NF-kappa B signaling pathway | ko04139; Cellular Processes; Transport and catabolism; Mitophagy - yeast | ko04520; Cellular Processes; Cellular commu…
i3_LQ_CO3Leaf_c3518/f1p0/3130	0.11	0.11	0.19	0.36	K12129	PRR7	pseudo-response regulator 7	-	ko04712; Organismal Systems; Environmental adaptation; Circadian rhythm - plant
i4_LQ_CO3Stem_c15987/f1p44/4125	1.17	1.84	3.8	1.05	K12121	PHYB	phytochrome B	-	ko04712; Organismal Systems; Environmental adaptation; Circadian rhythm - plant
i2_LQ_CO3Stem_c12646/f1p0/2296	0	0	0	0	K03097	CSNK2A	casein kinase II subunit alpha	2.7.11.1	ko03008; Genetic Information Processing; Translation; Ribosome biogenesis in eukaryotes | ko04310; Environmental Information Processing; Signal transduction; Wnt signaling pathway | ko04064; Environmental Information Processing; Signal transduction; NF-kappa B signaling pathway | ko04139; Cellular Processes; Transport and catabolism; Mitophagy - yeast | ko04520; Cellular Processes; Cellular commu…
i3_HQ_CO3Leaf_c828/f2p0/3099	0.71	2.72	4.29	0.12	K12115	ZTL	clock-associated PAS protein ZTL	-	ko04712; Organismal Systems; Environmental adaptation; Circadian rhythm - plant
i1_HQ_CO3Root_c32736/f3p2/1211	2.12	0	0	0	K03097	CSNK2A	casein kinase II subunit alpha	2.7.11.1	ko03008; Genetic Information Processing; Translation; Ribosome biogenesis in eukaryotes | ko04310; Environmental Information Processing; Signal transduction; Wnt signaling pathway | ko04064; Environmental Information Processing; Signal transduction; NF-kappa B signaling pathway | ko04139; Cellular Processes; Transport and catabolism; Mitophagy - yeast | ko04520; Cellular Processes; Cellular commu…
i1_LQ_CO3Root_c92222/f1p1/1505	74.16	0	0	0	K12116	FKF1	flavin-binding kelch repeat F-box protein 1	-	ko04712; Organismal Systems; Environmental adaptation; Circadian rhythm - plant
i0_LQ_CO3Root_c14607/f1p3/641	0.39	2.51	1.42	0.25	K12119	CRY2	cryptochrome 2	-	ko04712; Organismal Systems; Environmental adaptation; Circadian rhythm - plant
i3_LQ_CO3Stem_c13152/f1p1/3238	3.61	3.51	0	0	K12115	ZTL	clock-associated PAS protein ZTL	-	ko04712; Organismal Systems; Environmental adaptation; Circadian rhythm - plant
i4_LQ_CO3Stem_c12857/f1p8/4263	1.11	3.39	2.66	1.35	K12120	PHYA	phytochrome A	-	ko04712; Organismal Systems; Environmental adaptation; Circadian rhythm - plant
i2_LQ_CO3Stem_c37993/f1p0/2702	0	0	0	0	K12126	PIF3	phytochrome-interacting factor 3	-	ko04075; Environmental Information Processing; Signal transduction; Plant hormone signal transduction | ko04712; Organismal Systems; Environmental adaptation; Circadian rhythm - plant
i4_LQ_CO3Flo_c6451/f1p0/4923	0.24	0.17	0.14	0.43	K12124	GI	GIGANTEA	-	ko04712; Organismal Systems; Environmental adaptation; Circadian rhythm - plant
i1_LQ_CO3Flo_c65363/f1p5/1440	5.57	18.09	16.28	7.93	K03115	CSNK2B	casein kinase II subunit beta	-	ko03008; Genetic Information Processing; Translation; Ribosome biogenesis in eukaryotes | ko04310; Environmental Information Processing; Signal transduction; Wnt signaling pathway | ko04064; Environmental Information Processing; Signal transduction; NF-kappa B signaling pathway | ko04139; Cellular Processes; Transport and catabolism; Mitophagy - yeast | ko04520; Cellular Processes; Cellular commu…
i2_LQ_CO3Leaf_c11342/f1p21/2780	0.43	0.59	0.43	0	K03097	CSNK2A	casein kinase II subunit alpha	2.7.11.1	ko03008; Genetic Information Processing; Translation; Ribosome biogenesis in eukaryotes | ko04310; Environmental Information Processing; Signal transduction; Wnt signaling pathway | ko04064; Environmental Information Processing; Signal transduction; NF-kappa B signaling pathway | ko04139; Cellular Processes; Transport and catabolism; Mitophagy - yeast | ko04520; Cellular Processes; Cellular commu…
i2_LQ_CO3Leaf_c5515/f1p0/2339	0	0	0.02	0	K03115	CSNK2B	casein kinase II subunit beta	-	ko03008; Genetic Information Processing; Translation; Ribosome biogenesis in eukaryotes | ko04310; Environmental Information Processing; Signal transduction; Wnt signaling pathway | ko04064; Environmental Information Processing; Signal transduction; NF-kappa B signaling pathway | ko04139; Cellular Processes; Transport and catabolism; Mitophagy - yeast | ko04520; Cellular Processes; Cellular commu…
i4_LQ_CO3Stem_c24393/f1p0/4993	0	0	0	0	K12119	CRY2	cryptochrome 2	-	ko04712; Organismal Systems; Environmental adaptation; Circadian rhythm - plant
i3_LQ_CO3Stem_c19820/f1p0/3917	0	0	0	0	K12129	PRR7	pseudo-response regulator 7	-	ko04712; Organismal Systems; Environmental adaptation; Circadian rhythm - plant
i3_HQ_CO3Root_c336/f2p1/3647	0.84	8.24	8.78	1.17	K12129	PRR7	pseudo-response regulator 7	-	ko04712; Organismal Systems; Environmental adaptation; Circadian rhythm - plant
i4_HQ_CO3Flo_c2570/f2p0/4239	1.57	0.09	0	1.16	K12121	PHYB	phytochrome B	-	ko04712; Organismal Systems; Environmental adaptation; Circadian rhythm - plant
i4_LQ_CO3Stem_c5270/f1p0/4336	0	0	0.44	0	K12124	GI	GIGANTEA	-	ko04712; Organismal Systems; Environmental adaptation; Circadian rhythm - plant
i4_LQ_CO3Stem_c14171/f1p0/4390	0	0.24	0.07	0.02	K12119	CRY2	cryptochrome 2	-	ko04712; Organismal Systems; Environmental adaptation; Circadian rhythm - plant
i1_LQ_CO3Root_c13713/f1p0/1662	0	0.85	0	0	K12126	PIF3	phytochrome-interacting factor 3	-	ko04075; Environmental Information Processing; Signal transduction; Plant hormone signal transduction | ko04712; Organismal Systems; Environmental adaptation; Circadian rhythm - plant
i3_LQ_CO3Flo_c8477/f1p3/3413	2.56	5.46	3.86	0.73	K12115	ZTL	clock-associated PAS protein ZTL	-	ko04712; Organismal Systems; Environmental adaptation; Circadian rhythm - plant
i3_LQ_CO3Leaf_c3772/f1p0/3396	12.71	5.14	6.49	3.47	K12115	ZTL	clock-associated PAS protein ZTL	-	ko04712; Organismal Systems; Environmental adaptation; Circadian rhythm - plant
i3_LQ_CO3Stem_c45637/f1p0/3065	0	0	0.11	0.34	K10143	RFWD2, COP1	E3 ubiquitin-protein ligase RFWD2	2.3.2.27	ko04120; Genetic Information Processing; Folding, sorting and degradation; Ubiquitin mediated proteolysis | ko04115; Cellular Processes; Cell growth and death; p53 signaling pathway | ko04712; Organismal Systems; Environmental adaptation; Circadian rhythm - plant
i2_LQ_CO3Root_c17939/f1p0/2041	5.37	7.13	5.59	2.53	K12121	PHYB	phytochrome B	-	ko04712; Organismal Systems; Environmental adaptation; Circadian rhythm - plant
i2_LQ_CO3Stem_c44068/f1p3/2939	0	0.63	0.74	0.09	K12118	CRY1	cryptochrome 1	-	ko04712; Organismal Systems; Environmental adaptation; Circadian rhythm - plant
i3_HQ_CO3Flo_c4797/f4p0/3366	0.49	0	0.21	1.27	K12125	ELF3	protein EARLY FLOWERING 3	-	ko04712; Organismal Systems; Environmental adaptation; Circadian rhythm - plant
i1_LQ_CO3Root_c49203/f1p0/1146	0	0	0	0.17	K12121	PHYB	phytochrome B	-	ko04712; Organismal Systems; Environmental adaptation; Circadian rhythm - plant
i2_LQ_CO3Stem_c11970/f1p0/2824	0.08	2.47	0.09	0.83	K12129	PRR7	pseudo-response regulator 7	-	ko04712; Organismal Systems; Environmental adaptation; Circadian rhythm - plant
i1_LQ_CO3Stem_c15429/f1p0/1080	0	0	0	0	K03115	CSNK2B	casein kinase II subunit beta	-	ko03008; Genetic Information Processing; Translation; Ribosome biogenesis in eukaryotes | ko04310; Environmental Information Processing; Signal transduction; Wnt signaling pathway | ko04064; Environmental Information Processing; Signal transduction; NF-kappa B signaling pathway | ko04139; Cellular Processes; Transport and catabolism; Mitophagy - yeast | ko04520; Cellular Processes; Cellular commu…
i2_LQ_CO3Root_c6162/f1p1/2204	0.37	0	0.03	0	K12133	LHY	MYB-related transcription factor LHY	-	ko04712; Organismal Systems; Environmental adaptation; Circadian rhythm - plant
i1_LQ_CO3Stem_c19770/f1p0/1860	0	0.72	0.47	0	K03115	CSNK2B	casein kinase II subunit beta	-	ko03008; Genetic Information Processing; Translation; Ribosome biogenesis in eukaryotes | ko04310; Environmental Information Processing; Signal transduction; Wnt signaling pathway | ko04064; Environmental Information Processing; Signal transduction; NF-kappa B signaling pathway | ko04139; Cellular Processes; Transport and catabolism; Mitophagy - yeast | ko04520; Cellular Processes; Cellular commu…
i3_LQ_CO3Flo_c5311/f1p0/3181	0	0.71	2.56	3.4	K10143	RFWD2, COP1	E3 ubiquitin-protein ligase RFWD2	2.3.2.27	ko04120; Genetic Information Processing; Folding, sorting and degradation; Ubiquitin mediated proteolysis | ko04115; Cellular Processes; Cell growth and death; p53 signaling pathway | ko04712; Organismal Systems; Environmental adaptation; Circadian rhythm - plant
i6_LQ_CO3Stem_c305/f1p0/6374	0	0.53	0.57	0.1	K12133	LHY	MYB-related transcription factor LHY	-	ko04712; Organismal Systems; Environmental adaptation; Circadian rhythm - plant
i3_LQ_CO3Flo_c19966/f1p16/3997	0	1.04	3.56	2.42	K12129	PRR7	pseudo-response regulator 7	-	ko04712; Organismal Systems; Environmental adaptation; Circadian rhythm - plant
i4_HQ_CO3Stem_c30604/f35p0/4327	8.35	7.93	11.39	2.29	K12121	PHYB	phytochrome B	-	ko04712; Organismal Systems; Environmental adaptation; Circadian rhythm - plant
i2_HQ_CO3Stem_c28469/f2p1/2768	0	0	0	0	K12118	CRY1	cryptochrome 1	-	ko04712; Organismal Systems; Environmental adaptation; Circadian rhythm - plant
i2_LQ_CO3Flo_c140083/f1p8/1993	0	0.18	0.2	1.91	K03097	CSNK2A	casein kinase II subunit alpha	2.7.11.1	ko03008; Genetic Information Processing; Translation; Ribosome biogenesis in eukaryotes | ko04310; Environmental Information Processing; Signal transduction; Wnt signaling pathway | ko04064; Environmental Information Processing; Signal transduction; NF-kappa B signaling pathway | ko04139; Cellular Processes; Transport and catabolism; Mitophagy - yeast | ko04520; Cellular Processes; Cellular commu…
i4_HQ_CO3Stem_c2281/f3p0/4410	1.05	3.31	2.29	1.38	K12121	PHYB	phytochrome B	-	ko04712; Organismal Systems; Environmental adaptation; Circadian rhythm - plant
i3_HQ_CO3Flo_c54763/f3p0/3437	0	0	0	0	K12126	PIF3	phytochrome-interacting factor 3	-	ko04075; Environmental Information Processing; Signal transduction; Plant hormone signal transduction | ko04712; Organismal Systems; Environmental adaptation; Circadian rhythm - plant
i4_LQ_CO3Root_c5079/f1p2/4388	0	0	0	0	K12133	LHY	MYB-related transcription factor LHY	-	ko04712; Organismal Systems; Environmental adaptation; Circadian rhythm - plant
i4_LQ_CO3Stem_c16310/f1p0/4109	0	0	0	0	K12125	ELF3	protein EARLY FLOWERING 3	-	ko04712; Organismal Systems; Environmental adaptation; Circadian rhythm - plant
i1_LQ_CO3Flo_c21629/f1p0/1125	0	0.16	0.11	1.4	K16241	HY5	transcription factor HY5	-	ko04712; Organismal Systems; Environmental adaptation; Circadian rhythm - plant
i3_HQ_CO3Stem_c56219/f2p2/3241	0	2.08	0.99	2.08	K12126	PIF3	phytochrome-interacting factor 3	-	ko04075; Environmental Information Processing; Signal transduction; Plant hormone signal transduction | ko04712; Organismal Systems; Environmental adaptation; Circadian rhythm - plant
i1_LQ_CO3Root_c85725/f1p0/1749	0	0	0	0	K12130	PRR5	pseudo-response regulator 5	-	ko04712; Organismal Systems; Environmental adaptation; Circadian rhythm - plant
i1_LQ_CO3Root_c23593/f1p0/1339	0	0	0	0.44	K03115	CSNK2B	casein kinase II subunit beta	-	ko03008; Genetic Information Processing; Translation; Ribosome biogenesis in eukaryotes | ko04310; Environmental Information Processing; Signal transduction; Wnt signaling pathway | ko04064; Environmental Information Processing; Signal transduction; NF-kappa B signaling pathway | ko04139; Cellular Processes; Transport and catabolism; Mitophagy - yeast | ko04520; Cellular Processes; Cellular commu…
i1_LQ_CO3Leaf_c14547/f1p1/1201	22.28	55.71	46.72	16.6	K03115	CSNK2B	casein kinase II subunit beta	-	ko03008; Genetic Information Processing; Translation; Ribosome biogenesis in eukaryotes | ko04310; Environmental Information Processing; Signal transduction; Wnt signaling pathway | ko04064; Environmental Information Processing; Signal transduction; NF-kappa B signaling pathway | ko04139; Cellular Processes; Transport and catabolism; Mitophagy - yeast | ko04520; Cellular Processes; Cellular commu…
i3_LQ_CO3Flo_c11378/f2p0/3709	0.37	0.1	0.84	0	K12129	PRR7	pseudo-response regulator 7	-	ko04712; Organismal Systems; Environmental adaptation; Circadian rhythm - plant
i4_HQ_CO3Stem_c1916/f2p0/4445	3.43	3.28	2.19	2.12	K12120	PHYA	phytochrome A	-	ko04712; Organismal Systems; Environmental adaptation; Circadian rhythm - plant
i4_LQ_CO3Flo_c15498/f1p0/4018	0.35	0.96	0.46	1.28	K12125	ELF3	protein EARLY FLOWERING 3	-	ko04712; Organismal Systems; Environmental adaptation; Circadian rhythm - plant
i1_LQ_CO3Leaf_c25814/f1p5/1376	5.32	1.74	0	7.68	K03097	CSNK2A	casein kinase II subunit alpha	2.7.11.1	ko03008; Genetic Information Processing; Translation; Ribosome biogenesis in eukaryotes | ko04310; Environmental Information Processing; Signal transduction; Wnt signaling pathway | ko04064; Environmental Information Processing; Signal transduction; NF-kappa B signaling pathway | ko04139; Cellular Processes; Transport and catabolism; Mitophagy - yeast | ko04520; Cellular Processes; Cellular commu…
i1_LQ_CO3Leaf_c22282/f1p6/1314	0	0	0	0	K03097	CSNK2A	casein kinase II subunit alpha	2.7.11.1	ko03008; Genetic Information Processing; Translation; Ribosome biogenesis in eukaryotes | ko04310; Environmental Information Processing; Signal transduction; Wnt signaling pathway | ko04064; Environmental Information Processing; Signal transduction; NF-kappa B signaling pathway | ko04139; Cellular Processes; Transport and catabolism; Mitophagy - yeast | ko04520; Cellular Processes; Cellular commu…
i3_HQ_CO3Stem_c19084/f4p0/3169	0	0	0	1.18	K12126	PIF3	phytochrome-interacting factor 3	-	ko04075; Environmental Information Processing; Signal transduction; Plant hormone signal transduction | ko04712; Organismal Systems; Environmental adaptation; Circadian rhythm - plant
i0_LQ_CO3Root_c54598/f1p0/589	0.39	0.3	1.62	0	K00660	CHS	chalcone synthase	2.3.1.74	ko00941; Metabolism; Biosynthesis of other secondary metabolites; Flavonoid biosynthesis | ko04712; Organismal Systems; Environmental adaptation; Circadian rhythm - plant
i4_LQ_CO3Stem_c26096/f1p0/4564	0	0	1.4	0	K12124	GI	GIGANTEA	-	ko04712; Organismal Systems; Environmental adaptation; Circadian rhythm - plant
i2_LQ_CO3Leaf_c8243/f1p0/2440	3.63	4.94	3.96	1.43	K12127	TOC1, APRR1	pseudo-response regulator 1	-	ko04712; Organismal Systems; Environmental adaptation; Circadian rhythm - plant
i4_LQ_CO3Flo_c29143/f1p0/4069	0	0	0	0	K03115	CSNK2B	casein kinase II subunit beta	-	ko03008; Genetic Information Processing; Translation; Ribosome biogenesis in eukaryotes | ko04310; Environmental Information Processing; Signal transduction; Wnt signaling pathway | ko04064; Environmental Information Processing; Signal transduction; NF-kappa B signaling pathway | ko04139; Cellular Processes; Transport and catabolism; Mitophagy - yeast | ko04520; Cellular Processes; Cellular commu…
i1_LQ_CO3Root_c44155/f1p1/1497	2.73	0.79	1.68	1.36	K03115	CSNK2B	casein kinase II subunit beta	-	ko03008; Genetic Information Processing; Translation; Ribosome biogenesis in eukaryotes | ko04310; Environmental Information Processing; Signal transduction; Wnt signaling pathway | ko04064; Environmental Information Processing; Signal transduction; NF-kappa B signaling pathway | ko04139; Cellular Processes; Transport and catabolism; Mitophagy - yeast | ko04520; Cellular Processes; Cellular commu…
i5_LQ_CO3Flo_c4436/f1p0/5694	0.16	0.05	0.13	0	K12133	LHY	MYB-related transcription factor LHY	-	ko04712; Organismal Systems; Environmental adaptation; Circadian rhythm - plant
i4_LQ_CO3Stem_c7962/f1p0/4800	0	3.41	2.14	1.92	K12124	GI	GIGANTEA	-	ko04712; Organismal Systems; Environmental adaptation; Circadian rhythm - plant
i3_LQ_CO3Stem_c53710/f1p0/3026	0	0	0	0	K12129	PRR7	pseudo-response regulator 7	-	ko04712; Organismal Systems; Environmental adaptation; Circadian rhythm - plant
i2_HQ_CO3Stem_c41691/f5p3/2581	7.84	12.8	6.91	0.13	K03097	CSNK2A	casein kinase II subunit alpha	2.7.11.1	ko03008; Genetic Information Processing; Translation; Ribosome biogenesis in eukaryotes | ko04310; Environmental Information Processing; Signal transduction; Wnt signaling pathway | ko04064; Environmental Information Processing; Signal transduction; NF-kappa B signaling pathway | ko04139; Cellular Processes; Transport and catabolism; Mitophagy - yeast | ko04520; Cellular Processes; Cellular commu…
i3_LQ_CO3Leaf_c5284/f1p0/3571	1.66	2.96	2.2	1.49	K12121	PHYB	phytochrome B	-	ko04712; Organismal Systems; Environmental adaptation; Circadian rhythm - plant
i1_HQ_CO3Root_c45101/f2p1/1854	2.93	21.5	14.83	4.63	K00660	CHS	chalcone synthase	2.3.1.74	ko00941; Metabolism; Biosynthesis of other secondary metabolites; Flavonoid biosynthesis | ko04712; Organismal Systems; Environmental adaptation; Circadian rhythm - plant
i3_LQ_CO3Stem_c27358/f1p1/3581	0.52	0.43	0.4	0.1	K03115	CSNK2B	casein kinase II subunit beta	-	ko03008; Genetic Information Processing; Translation; Ribosome biogenesis in eukaryotes | ko04310; Environmental Information Processing; Signal transduction; Wnt signaling pathway | ko04064; Environmental Information Processing; Signal transduction; NF-kappa B signaling pathway | ko04139; Cellular Processes; Transport and catabolism; Mitophagy - yeast | ko04520; Cellular Processes; Cellular commu…
i2_LQ_CO3Stem_c45285/f1p0/2688	0	0.79	0	0	K12127	TOC1, APRR1	pseudo-response regulator 1	-	ko04712; Organismal Systems; Environmental adaptation; Circadian rhythm - plant
i2_LQ_CO3Stem_c41114/f1p0/2831	0.2	1.06	0.75	0.07	K12129	PRR7	pseudo-response regulator 7	-	ko04712; Organismal Systems; Environmental adaptation; Circadian rhythm - plant
i4_LQ_CO3Leaf_c8946/f1p5/4549	0.53	0	0	0	K12124	GI	GIGANTEA	-	ko04712; Organismal Systems; Environmental adaptation; Circadian rhythm - plant
i1_LQ_CO3Root_c62505/f1p0/1917	0.23	0	0	0	K12133	LHY	MYB-related transcription factor LHY	-	ko04712; Organismal Systems; Environmental adaptation; Circadian rhythm - plant
i5_LQ_CO3Leaf_c2369/f1p0/5091	0.04	0.03	0.11	0.03	K12129	PRR7	pseudo-response regulator 7	-	ko04712; Organismal Systems; Environmental adaptation; Circadian rhythm - plant
i2_LQ_CO3Stem_c4650/f1p2/2985	0.32	0.16	0	0	K12121	PHYB	phytochrome B	-	ko04712; Organismal Systems; Environmental adaptation; Circadian rhythm - plant
i2_LQ_CO3Stem_c50197/f1p0/2810	5.77	19.91	23.77	12.79	K12118	CRY1	cryptochrome 1	-	ko04712; Organismal Systems; Environmental adaptation; Circadian rhythm - plant
i0_LQ_CO3Stem_c26244/f1p1/899	0.47	0	0.22	0	K03097	CSNK2A	casein kinase II subunit alpha	2.7.11.1	ko03008; Genetic Information Processing; Translation; Ribosome biogenesis in eukaryotes | ko04310; Environmental Information Processing; Signal transduction; Wnt signaling pathway | ko04064; Environmental Information Processing; Signal transduction; NF-kappa B signaling pathway | ko04139; Cellular Processes; Transport and catabolism; Mitophagy - yeast | ko04520; Cellular Processes; Cellular commu…
i5_LQ_CO3Leaf_c4300/f1p0/5449	1.05	2.07	1.55	0.52	K12115	ZTL	clock-associated PAS protein ZTL	-	ko04712; Organismal Systems; Environmental adaptation; Circadian rhythm - plant
i5_LQ_CO3Flo_c1742/f1p0/5529	0.15	1	0.48	0.27	K12133	LHY	MYB-related transcription factor LHY	-	ko04712; Organismal Systems; Environmental adaptation; Circadian rhythm - plant
i2_LQ_CO3Leaf_c11531/f1p7/2447	2.04	7.96	7.86	2.4	K12119	CRY2	cryptochrome 2	-	ko04712; Organismal Systems; Environmental adaptation; Circadian rhythm - plant
i3_HQ_CO3Flo_c7176/f2p0/3868	0	0	1.43	0.72	K12129	PRR7	pseudo-response regulator 7	-	ko04712; Organismal Systems; Environmental adaptation; Circadian rhythm - plant
i3_LQ_CO3Flo_c5502/f1p0/3339	0	0	0	0.19	K12126	PIF3	phytochrome-interacting factor 3	-	ko04075; Environmental Information Processing; Signal transduction; Plant hormone signal transduction | ko04712; Organismal Systems; Environmental adaptation; Circadian rhythm - plant
i2_LQ_CO3Leaf_c3287/f1p0/2711	0.38	1.18	0.87	0.32	K12119	CRY2	cryptochrome 2	-	ko04712; Organismal Systems; Environmental adaptation; Circadian rhythm - plant
i4_LQ_CO3Flo_c10899/f1p2/4544	0	0	0	0.07	K12129	PRR7	pseudo-response regulator 7	-	ko04712; Organismal Systems; Environmental adaptation; Circadian rhythm - plant
i1_LQ_CO3Root_c51811/f1p0/1432	8.47	0	0	0	K12120	PHYA	phytochrome A	-	ko04712; Organismal Systems; Environmental adaptation; Circadian rhythm - plant
i3_HQ_CO3Flo_c2424/f2p0/3722	0	1.37	1.74	0.45	K12129	PRR7	pseudo-response regulator 7	-	ko04712; Organismal Systems; Environmental adaptation; Circadian rhythm - plant
i1_LQ_CO3Flo_c64757/f1p0/1298	0	0	0	0	K03115	CSNK2B	casein kinase II subunit beta	-	ko03008; Genetic Information Processing; Translation; Ribosome biogenesis in eukaryotes | ko04310; Environmental Information Processing; Signal transduction; Wnt signaling pathway | ko04064; Environmental Information Processing; Signal transduction; NF-kappa B signaling pathway | ko04139; Cellular Processes; Transport and catabolism; Mitophagy - yeast | ko04520; Cellular Processes; Cellular commu…
i4_HQ_CO3Leaf_c851/f3p1/4687	1.36	5.22	3.34	1.87	K12124	GI	GIGANTEA	-	ko04712; Organismal Systems; Environmental adaptation; Circadian rhythm - plant
i4_LQ_CO3Flo_c4503/f1p5/4624	0	0.4	0.32	0.27	K12124	GI	GIGANTEA	-	ko04712; Organismal Systems; Environmental adaptation; Circadian rhythm - plant
i2_LQ_CO3Stem_c59954/f1p16/2733	0.08	0.85	1.1	0	K00660	CHS	chalcone synthase	2.3.1.74	ko00941; Metabolism; Biosynthesis of other secondary metabolites; Flavonoid biosynthesis | ko04712; Organismal Systems; Environmental adaptation; Circadian rhythm - plant
i1_LQ_CO3Leaf_c26153/f1p0/1370	2.46	0	0	0	K12127	TOC1, APRR1	pseudo-response regulator 1	-	ko04712; Organismal Systems; Environmental adaptation; Circadian rhythm - plant
i3_LQ_CO3Stem_c14719/f1p0/3325	0	0.22	0.17	0	K10143	RFWD2, COP1	E3 ubiquitin-protein ligase RFWD2	2.3.2.27	ko04120; Genetic Information Processing; Folding, sorting and degradation; Ubiquitin mediated proteolysis | ko04115; Cellular Processes; Cell growth and death; p53 signaling pathway | ko04712; Organismal Systems; Environmental adaptation; Circadian rhythm - plant
i1_LQ_CO3Stem_c6954/f1p0/1515	25.86	49.81	35.95	16.7	K03097	CSNK2A	casein kinase II subunit alpha	2.7.11.1	ko03008; Genetic Information Processing; Translation; Ribosome biogenesis in eukaryotes | ko04310; Environmental Information Processing; Signal transduction; Wnt signaling pathway | ko04064; Environmental Information Processing; Signal transduction; NF-kappa B signaling pathway | ko04139; Cellular Processes; Transport and catabolism; Mitophagy - yeast | ko04520; Cellular Processes; Cellular commu…
i4_LQ_CO3Stem_c23660/f1p0/4690	0	0	0	0	K12124	GI	GIGANTEA	-	ko04712; Organismal Systems; Environmental adaptation; Circadian rhythm - plant
i2_LQ_CO3Stem_c21613/f1p0/2255	0	0.05	0	0	K12118	CRY1	cryptochrome 1	-	ko04712; Organismal Systems; Environmental adaptation; Circadian rhythm - plant
i3_LQ_CO3Stem_c6415/f1p9/3399	0	0	0	0	K12126	PIF3	phytochrome-interacting factor 3	-	ko04075; Environmental Information Processing; Signal transduction; Plant hormone signal transduction | ko04712; Organismal Systems; Environmental adaptation; Circadian rhythm - plant
i3_LQ_CO3Root_c3586/f1p0/3674	0	1.6	0	0	K12126	PIF3	phytochrome-interacting factor 3	-	ko04075; Environmental Information Processing; Signal transduction; Plant hormone signal transduction | ko04712; Organismal Systems; Environmental adaptation; Circadian rhythm - plant
i3_HQ_CO3Stem_c3904/f3p5/3360	4.52	36.14	33.42	6.09	K12115	ZTL	clock-associated PAS protein ZTL	-	ko04712; Organismal Systems; Environmental adaptation; Circadian rhythm - plant
i3_LQ_CO3Stem_c45123/f1p2/3600	0	0	0	0	K12129	PRR7	pseudo-response regulator 7	-	ko04712; Organismal Systems; Environmental adaptation; Circadian rhythm - plant
i3_LQ_CO3Flo_c37026/f1p0/3657	0	0	0	0	K12129	PRR7	pseudo-response regulator 7	-	ko04712; Organismal Systems; Environmental adaptation; Circadian rhythm - plant
i3_LQ_CO3Flo_c62424/f1p0/3556	0.22	0.11	0	0.58	K12121	PHYB	phytochrome B	-	ko04712; Organismal Systems; Environmental adaptation; Circadian rhythm - plant
i4_LQ_CO3Leaf_c2341/f1p1/4906	0.02	0.17	0.09	0.1	K12129	PRR7	pseudo-response regulator 7	-	ko04712; Organismal Systems; Environmental adaptation; Circadian rhythm - plant
i4_LQ_CO3Stem_c2996/f1p0/4660	0	1.25	1.04	0.3	K12121	PHYB	phytochrome B	-	ko04712; Organismal Systems; Environmental adaptation; Circadian rhythm - plant
i1_LQ_CO3Root_c46226/f1p0/1815	0	0	0	0	K03097	CSNK2A	casein kinase II subunit alpha	2.7.11.1	ko03008; Genetic Information Processing; Translation; Ribosome biogenesis in eukaryotes | ko04310; Environmental Information Processing; Signal transduction; Wnt signaling pathway | ko04064; Environmental Information Processing; Signal transduction; NF-kappa B signaling pathway | ko04139; Cellular Processes; Transport and catabolism; Mitophagy - yeast | ko04520; Cellular Processes; Cellular commu…
i3_LQ_CO3Stem_c3296/f1p0/3604	0	0	0	0	K12129	PRR7	pseudo-response regulator 7	-	ko04712; Organismal Systems; Environmental adaptation; Circadian rhythm - plant
i3_LQ_CO3Stem_c26867/f1p0/3289	0.73	0	0.25	0.08	K12126	PIF3	phytochrome-interacting factor 3	-	ko04075; Environmental Information Processing; Signal transduction; Plant hormone signal transduction | ko04712; Organismal Systems; Environmental adaptation; Circadian rhythm - plant
i3_HQ_CO3Stem_c10290/f2p0/3932	0	1.34	0.39	0.8	K12125	ELF3	protein EARLY FLOWERING 3	-	ko04712; Organismal Systems; Environmental adaptation; Circadian rhythm - plant
i4_LQ_CO3Stem_c13872/f1p0/4520	0.12	0	0	0	K12124	GI	GIGANTEA	-	ko04712; Organismal Systems; Environmental adaptation; Circadian rhythm - plant
i1_LQ_CO3Root_c66794/f1p3/1076	0	0.26	0	0	K03097	CSNK2A	casein kinase II subunit alpha	2.7.11.1	ko03008; Genetic Information Processing; Translation; Ribosome biogenesis in eukaryotes | ko04310; Environmental Information Processing; Signal transduction; Wnt signaling pathway | ko04064; Environmental Information Processing; Signal transduction; NF-kappa B signaling pathway | ko04139; Cellular Processes; Transport and catabolism; Mitophagy - yeast | ko04520; Cellular Processes; Cellular commu…
i8_LQ_CO3Flo_c18/f1p0/8703	0	0.03	0	0	K12124	GI	GIGANTEA	-	ko04712; Organismal Systems; Environmental adaptation; Circadian rhythm - plant
i4_LQ_CO3Flo_c26502/f1p1/4280	0.05	0.2	0	0.1	K12129	PRR7	pseudo-response regulator 7	-	ko04712; Organismal Systems; Environmental adaptation; Circadian rhythm - plant
i3_LQ_CO3Stem_c24004/f1p0/3335	0.51	0.95	0.41	0.69	K12125	ELF3	protein EARLY FLOWERING 3	-	ko04712; Organismal Systems; Environmental adaptation; Circadian rhythm - plant
i3_LQ_CO3Flo_c51477/f1p0/3040	0	0	0	0.24	K12129	PRR7	pseudo-response regulator 7	-	ko04712; Organismal Systems; Environmental adaptation; Circadian rhythm - plant
i1_LQ_CO3Stem_c26601/f1p1/1934	0	0	0	0.19	K03097	CSNK2A	casein kinase II subunit alpha	2.7.11.1	ko03008; Genetic Information Processing; Translation; Ribosome biogenesis in eukaryotes | ko04310; Environmental Information Processing; Signal transduction; Wnt signaling pathway | ko04064; Environmental Information Processing; Signal transduction; NF-kappa B signaling pathway | ko04139; Cellular Processes; Transport and catabolism; Mitophagy - yeast | ko04520; Cellular Processes; Cellular commu…
i1_LQ_CO3Leaf_c3399/f1p1/1629	2.51	1.87	5.03	5.1	K03115	CSNK2B	casein kinase II subunit beta	-	ko03008; Genetic Information Processing; Translation; Ribosome biogenesis in eukaryotes | ko04310; Environmental Information Processing; Signal transduction; Wnt signaling pathway | ko04064; Environmental Information Processing; Signal transduction; NF-kappa B signaling pathway | ko04139; Cellular Processes; Transport and catabolism; Mitophagy - yeast | ko04520; Cellular Processes; Cellular commu…
i3_LQ_CO3Stem_c61057/f1p14/3322	2.64	2.28	1.35	0.82	K12126	PIF3	phytochrome-interacting factor 3	-	ko04075; Environmental Information Processing; Signal transduction; Plant hormone signal transduction | ko04712; Organismal Systems; Environmental adaptation; Circadian rhythm - plant
i3_LQ_CO3Stem_c49484/f1p0/3343	0	0	0	0	K12126	PIF3	phytochrome-interacting factor 3	-	ko04075; Environmental Information Processing; Signal transduction; Plant hormone signal transduction | ko04712; Organismal Systems; Environmental adaptation; Circadian rhythm - plant
i4_LQ_CO3Flo_c15708/f1p0/4035	1.96	0	0.33	0	K12124	GI	GIGANTEA	-	ko04712; Organismal Systems; Environmental adaptation; Circadian rhythm - plant
i5_LQ_CO3Stem_c7551/f1p0/5035	0.08	0.28	0	0.31	K12121	PHYB	phytochrome B	-	ko04712; Organismal Systems; Environmental adaptation; Circadian rhythm - plant
i3_HQ_CO3Stem_c11300/f3p1/3896	0.41	0	0	0.06	K03115	CSNK2B	casein kinase II subunit beta	-	ko03008; Genetic Information Processing; Translation; Ribosome biogenesis in eukaryotes | ko04310; Environmental Information Processing; Signal transduction; Wnt signaling pathway | ko04064; Environmental Information Processing; Signal transduction; NF-kappa B signaling pathway | ko04139; Cellular Processes; Transport and catabolism; Mitophagy - yeast | ko04520; Cellular Processes; Cellular commu…
i2_LQ_CO3Stem_c62529/f1p3/2937	0	0	0	0.03	K12118	CRY1	cryptochrome 1	-	ko04712; Organismal Systems; Environmental adaptation; Circadian rhythm - plant
i1_LQ_CO3Flo_c88590/f1p2/1299	0.08	0	0	0	K03097	CSNK2A	casein kinase II subunit alpha	2.7.11.1	ko03008; Genetic Information Processing; Translation; Ribosome biogenesis in eukaryotes | ko04310; Environmental Information Processing; Signal transduction; Wnt signaling pathway | ko04064; Environmental Information Processing; Signal transduction; NF-kappa B signaling pathway | ko04139; Cellular Processes; Transport and catabolism; Mitophagy - yeast | ko04520; Cellular Processes; Cellular commu…
i1_HQ_CO3Root_c46813/f3p0/1466	58.21	0	0	0	K03115	CSNK2B	casein kinase II subunit beta	-	ko03008; Genetic Information Processing; Translation; Ribosome biogenesis in eukaryotes | ko04310; Environmental Information Processing; Signal transduction; Wnt signaling pathway | ko04064; Environmental Information Processing; Signal transduction; NF-kappa B signaling pathway | ko04139; Cellular Processes; Transport and catabolism; Mitophagy - yeast | ko04520; Cellular Processes; Cellular commu…
i1_LQ_CO3Root_c41634/f1p1/1909	0	0	0	2.15	K12126	PIF3	phytochrome-interacting factor 3	-	ko04075; Environmental Information Processing; Signal transduction; Plant hormone signal transduction | ko04712; Organismal Systems; Environmental adaptation; Circadian rhythm - plant
i1_LQ_CO3Stem_c14903/f1p0/1101	0.24	0.21	0	1.99	K03115	CSNK2B	casein kinase II subunit beta	-	ko03008; Genetic Information Processing; Translation; Ribosome biogenesis in eukaryotes | ko04310; Environmental Information Processing; Signal transduction; Wnt signaling pathway | ko04064; Environmental Information Processing; Signal transduction; NF-kappa B signaling pathway | ko04139; Cellular Processes; Transport and catabolism; Mitophagy - yeast | ko04520; Cellular Processes; Cellular commu…
i1_HQ_CO3Root_c19824/f2p0/1278	0	0.9	0	1.38	K12133	LHY	MYB-related transcription factor LHY	-	ko04712; Organismal Systems; Environmental adaptation; Circadian rhythm - plant
i3_LQ_CO3Stem_c5407/f1p4/3255	0.75	1.99	1.47	0.35	K12121	PHYB	phytochrome B	-	ko04712; Organismal Systems; Environmental adaptation; Circadian rhythm - plant
i3_LQ_CO3Stem_c2728/f1p0/4003	0	0	0	0	K12129	PRR7	pseudo-response regulator 7	-	ko04712; Organismal Systems; Environmental adaptation; Circadian rhythm - plant
i2_LQ_CO3Flo_c142119/f1p2/2743	0	0	0	0	K12126	PIF3	phytochrome-interacting factor 3	-	ko04075; Environmental Information Processing; Signal transduction; Plant hormone signal transduction | ko04712; Organismal Systems; Environmental adaptation; Circadian rhythm - plant
i1_LQ_CO3Flo_c7080/f1p2/1326	21.64	40.78	39.58	0.61	K03115	CSNK2B	casein kinase II subunit beta	-	ko03008; Genetic Information Processing; Translation; Ribosome biogenesis in eukaryotes | ko04310; Environmental Information Processing; Signal transduction; Wnt signaling pathway | ko04064; Environmental Information Processing; Signal transduction; NF-kappa B signaling pathway | ko04139; Cellular Processes; Transport and catabolism; Mitophagy - yeast | ko04520; Cellular Processes; Cellular commu…
i3_LQ_CO3Flo_c8106/f1p0/3803	0	0	0	0	K12129	PRR7	pseudo-response regulator 7	-	ko04712; Organismal Systems; Environmental adaptation; Circadian rhythm - plant
i3_LQ_CO3Stem_c19492/f1p0/3922	2.85	6.94	6.19	3.64	K12129	PRR7	pseudo-response regulator 7	-	ko04712; Organismal Systems; Environmental adaptation; Circadian rhythm - plant
i3_LQ_CO3Stem_c8920/f1p4/3554	0.37	1.56	1.07	0.35	K12129	PRR7	pseudo-response regulator 7	-	ko04712; Organismal Systems; Environmental adaptation; Circadian rhythm - plant
i4_LQ_CO3Stem_c7048/f1p0/4355	0.34	0.14	0.08	0.13	K03115	CSNK2B	casein kinase II subunit beta	-	ko03008; Genetic Information Processing; Translation; Ribosome biogenesis in eukaryotes | ko04310; Environmental Information Processing; Signal transduction; Wnt signaling pathway | ko04064; Environmental Information Processing; Signal transduction; NF-kappa B signaling pathway | ko04139; Cellular Processes; Transport and catabolism; Mitophagy - yeast | ko04520; Cellular Processes; Cellular commu…
i4_LQ_CO3Leaf_c11875/f1p5/4205	0.11	0.1	0.37	0	K12133	LHY	MYB-related transcription factor LHY	-	ko04712; Organismal Systems; Environmental adaptation; Circadian rhythm - plant
i1_LQ_CO3Flo_c80510/f1p0/1927	0	0	0	0	K12118	CRY1	cryptochrome 1	-	ko04712; Organismal Systems; Environmental adaptation; Circadian rhythm - plant
i2_LQ_CO3Root_c5430/f1p3/2470	0	0	0	0	K12119	CRY2	cryptochrome 2	-	ko04712; Organismal Systems; Environmental adaptation; Circadian rhythm - plant
i2_LQ_CO3Root_c12576/f1p1/2244	0.72	1.27	0.11	0	K03115	CSNK2B	casein kinase II subunit beta	-	ko03008; Genetic Information Processing; Translation; Ribosome biogenesis in eukaryotes | ko04310; Environmental Information Processing; Signal transduction; Wnt signaling pathway | ko04064; Environmental Information Processing; Signal transduction; NF-kappa B signaling pathway | ko04139; Cellular Processes; Transport and catabolism; Mitophagy - yeast | ko04520; Cellular Processes; Cellular commu…
i4_LQ_CO3Stem_c4023/f1p0/4860	0.19	0.21	0	0	K12126	PIF3	phytochrome-interacting factor 3	-	ko04075; Environmental Information Processing; Signal transduction; Plant hormone signal transduction | ko04712; Organismal Systems; Environmental adaptation; Circadian rhythm - plant
i4_HQ_CO3Leaf_c12905/f14p1/4682	0	0	0	0.12	K12124	GI	GIGANTEA	-	ko04712; Organismal Systems; Environmental adaptation; Circadian rhythm - plant
i3_HQ_CO3Stem_c58243/f20p0/3661	3	2.82	1.05	0.79	K12129	PRR7	pseudo-response regulator 7	-	ko04712; Organismal Systems; Environmental adaptation; Circadian rhythm - plant
i4_LQ_CO3Root_c3479/f1p0/4872	0.26	0.04	0	0.07	K12121	PHYB	phytochrome B	-	ko04712; Organismal Systems; Environmental adaptation; Circadian rhythm - plant
i4_LQ_CO3Stem_c6761/f1p0/4150	1.04	1.19	0.38	0	K12124	GI	GIGANTEA	-	ko04712; Organismal Systems; Environmental adaptation; Circadian rhythm - plant
i2_LQ_CO3Stem_c27315/f1p0/2969	0	0	0	0	K12126	PIF3	phytochrome-interacting factor 3	-	ko04075; Environmental Information Processing; Signal transduction; Plant hormone signal transduction | ko04712; Organismal Systems; Environmental adaptation; Circadian rhythm - plant
i3_LQ_CO3Stem_c19936/f1p1/3856	0.64	0.51	0.24	0.71	K12129	PRR7	pseudo-response regulator 7	-	ko04712; Organismal Systems; Environmental adaptation; Circadian rhythm - plant
i3_LQ_CO3Flo_c48733/f1p0/3942	2.7	10.56	2.92	5.34	K12129	PRR7	pseudo-response regulator 7	-	ko04712; Organismal Systems; Environmental adaptation; Circadian rhythm - plant
i1_LQ_CO3Flo_c3472/f1p8/1625	0	2.18	0.98	2.36	K03115	CSNK2B	casein kinase II subunit beta	-	ko03008; Genetic Information Processing; Translation; Ribosome biogenesis in eukaryotes | ko04310; Environmental Information Processing; Signal transduction; Wnt signaling pathway | ko04064; Environmental Information Processing; Signal transduction; NF-kappa B signaling pathway | ko04139; Cellular Processes; Transport and catabolism; Mitophagy - yeast | ko04520; Cellular Processes; Cellular commu…
i1_HQ_CO3Root_c37091/f10p0/1429	0	0	0	0	K03115	CSNK2B	casein kinase II subunit beta	-	ko03008; Genetic Information Processing; Translation; Ribosome biogenesis in eukaryotes | ko04310; Environmental Information Processing; Signal transduction; Wnt signaling pathway | ko04064; Environmental Information Processing; Signal transduction; NF-kappa B signaling pathway | ko04139; Cellular Processes; Transport and catabolism; Mitophagy - yeast | ko04520; Cellular Processes; Cellular commu…
i1_LQ_CO3Root_c78689/f1p0/1020	4.13	4.69	3.65	1.3	K03097	CSNK2A	casein kinase II subunit alpha	2.7.11.1	ko03008; Genetic Information Processing; Translation; Ribosome biogenesis in eukaryotes | ko04310; Environmental Information Processing; Signal transduction; Wnt signaling pathway | ko04064; Environmental Information Processing; Signal transduction; NF-kappa B signaling pathway | ko04139; Cellular Processes; Transport and catabolism; Mitophagy - yeast | ko04520; Cellular Processes; Cellular commu…
i3_LQ_CO3Flo_c25898/f1p7/3867	0	0	0.15	0.29	K16240	SPA1	protein suppressor of PHYA-105 1	-	ko04712; Organismal Systems; Environmental adaptation; Circadian rhythm - plant
i2_LQ_CO3Root_c12253/f1p0/2586	2.04	3.68	4.83	0.82	K12119	CRY2	cryptochrome 2	-	ko04712; Organismal Systems; Environmental adaptation; Circadian rhythm - plant
i4_LQ_CO3Leaf_c3928/f1p3/4547	0	0.09	0.12	0.04	K12133	LHY	MYB-related transcription factor LHY	-	ko04712; Organismal Systems; Environmental adaptation; Circadian rhythm - plant
i3_LQ_CO3Flo_c12849/f1p0/3614	0	0	0	0	K12129	PRR7	pseudo-response regulator 7	-	ko04712; Organismal Systems; Environmental adaptation; Circadian rhythm - plant
i4_LQ_CO3Flo_c15431/f1p0/4081	0	0	0	0	K12129	PRR7	pseudo-response regulator 7	-	ko04712; Organismal Systems; Environmental adaptation; Circadian rhythm - plant
i4_LQ_CO3Leaf_c10058/f1p0/4844	0	0	0.02	0	K12133	LHY	MYB-related transcription factor LHY	-	ko04712; Organismal Systems; Environmental adaptation; Circadian rhythm - plant
i5_HQ_CO3Leaf_c6920/f87p0/5365	1.71	4.16	4.98	2.42	K12133	LHY	MYB-related transcription factor LHY	-	ko04712; Organismal Systems; Environmental adaptation; Circadian rhythm - plant
i1_LQ_CO3Root_c12333/f1p6/1571	2.75	7.36	5.53	1.8	K03097	CSNK2A	casein kinase II subunit alpha	2.7.11.1	ko03008; Genetic Information Processing; Translation; Ribosome biogenesis in eukaryotes | ko04310; Environmental Information Processing; Signal transduction; Wnt signaling pathway | ko04064; Environmental Information Processing; Signal transduction; NF-kappa B signaling pathway | ko04139; Cellular Processes; Transport and catabolism; Mitophagy - yeast | ko04520; Cellular Processes; Cellular commu…
i1_LQ_CO3Flo_c110326/f1p5/1857	4.59	4.21	6.32	10.07	K03097	CSNK2A	casein kinase II subunit alpha	2.7.11.1	ko03008; Genetic Information Processing; Translation; Ribosome biogenesis in eukaryotes | ko04310; Environmental Information Processing; Signal transduction; Wnt signaling pathway | ko04064; Environmental Information Processing; Signal transduction; NF-kappa B signaling pathway | ko04139; Cellular Processes; Transport and catabolism; Mitophagy - yeast | ko04520; Cellular Processes; Cellular commu…
i2_LQ_CO3Root_c12371/f1p1/2350	0.58	1.22	0.46	0	K12127	TOC1, APRR1	pseudo-response regulator 1	-	ko04712; Organismal Systems; Environmental adaptation; Circadian rhythm - plant
i4_LQ_CO3Stem_c5969/f1p3/4372	0.04	0	0	0	K03115	CSNK2B	casein kinase II subunit beta	-	ko03008; Genetic Information Processing; Translation; Ribosome biogenesis in eukaryotes | ko04310; Environmental Information Processing; Signal transduction; Wnt signaling pathway | ko04064; Environmental Information Processing; Signal transduction; NF-kappa B signaling pathway | ko04139; Cellular Processes; Transport and catabolism; Mitophagy - yeast | ko04520; Cellular Processes; Cellular commu…
i2_HQ_CO3Flo_c130076/f10p9/2961	0.91	1.15	1.5	1.01	K12118	CRY1	cryptochrome 1	-	ko04712; Organismal Systems; Environmental adaptation; Circadian rhythm - plant
i1_LQ_CO3Root_c46792/f1p0/1501	0	0.22	0.41	0	K00660	CHS	chalcone synthase	2.3.1.74	ko00941; Metabolism; Biosynthesis of other secondary metabolites; Flavonoid biosynthesis | ko04712; Organismal Systems; Environmental adaptation; Circadian rhythm - plant
i1_LQ_CO3Stem_c21988/f1p1/1319	6.46	9.78	6.26	3.35	K03115	CSNK2B	casein kinase II subunit beta	-	ko03008; Genetic Information Processing; Translation; Ribosome biogenesis in eukaryotes | ko04310; Environmental Information Processing; Signal transduction; Wnt signaling pathway | ko04064; Environmental Information Processing; Signal transduction; NF-kappa B signaling pathway | ko04139; Cellular Processes; Transport and catabolism; Mitophagy - yeast | ko04520; Cellular Processes; Cellular commu…
i2_LQ_CO3Leaf_c15095/f1p1/2084	9.17	4.46	2.45	4.01	K12121	PHYB	phytochrome B	-	ko04712; Organismal Systems; Environmental adaptation; Circadian rhythm - plant
i3_LQ_CO3Stem_c11766/f1p0/3831	0.08	1.08	1.08	0.37	K12129	PRR7	pseudo-response regulator 7	-	ko04712; Organismal Systems; Environmental adaptation; Circadian rhythm - plant
i2_LQ_CO3Root_c19600/f1p0/3005	5.03	16.71	14.29	1.63	K12115	ZTL	clock-associated PAS protein ZTL	-	ko04712; Organismal Systems; Environmental adaptation; Circadian rhythm - plant
i3_LQ_CO3Stem_c2880/f1p0/3230	0	0.28	0.06	0.19	K12115	ZTL	clock-associated PAS protein ZTL	-	ko04712; Organismal Systems; Environmental adaptation; Circadian rhythm - plant
i1_HQ_CO3Flo_c124128/f10p0/1652	25.1	3.96	18.9	22.61	K03097	CSNK2A	casein kinase II subunit alpha	2.7.11.1	ko03008; Genetic Information Processing; Translation; Ribosome biogenesis in eukaryotes | ko04310; Environmental Information Processing; Signal transduction; Wnt signaling pathway | ko04064; Environmental Information Processing; Signal transduction; NF-kappa B signaling pathway | ko04139; Cellular Processes; Transport and catabolism; Mitophagy - yeast | ko04520; Cellular Processes; Cellular commu…
i2_LQ_CO3Flo_c63054/f1p0/2304	0.15	0.05	0.13	0.42	K03097	CSNK2A	casein kinase II subunit alpha	2.7.11.1	ko03008; Genetic Information Processing; Translation; Ribosome biogenesis in eukaryotes | ko04310; Environmental Information Processing; Signal transduction; Wnt signaling pathway | ko04064; Environmental Information Processing; Signal transduction; NF-kappa B signaling pathway | ko04139; Cellular Processes; Transport and catabolism; Mitophagy - yeast | ko04520; Cellular Processes; Cellular commu…
i2_HQ_CO3Flo_c129463/f81p3/2856	0.3	1.78	0.23	0.63	K12118	CRY1	cryptochrome 1	-	ko04712; Organismal Systems; Environmental adaptation; Circadian rhythm - plant
i8_LQ_CO3Leaf_c29/f1p0/8568	0	0	0	0	K12133	LHY	MYB-related transcription factor LHY	-	ko04712; Organismal Systems; Environmental adaptation; Circadian rhythm - plant
i0_LQ_CO3Flo_c975/f4p0/1049	0.08	0	0	10.22	K00660	CHS	chalcone synthase	2.3.1.74	ko00941; Metabolism; Biosynthesis of other secondary metabolites; Flavonoid biosynthesis | ko04712; Organismal Systems; Environmental adaptation; Circadian rhythm - plant
i3_LQ_CO3Stem_c30304/f1p3/3830	0.21	3.81	2.73	0.82	K12129	PRR7	pseudo-response regulator 7	-	ko04712; Organismal Systems; Environmental adaptation; Circadian rhythm - plant
i1_LQ_CO3Root_c70238/f1p0/1985	0	0	0	0	K12130	PRR5	pseudo-response regulator 5	-	ko04712; Organismal Systems; Environmental adaptation; Circadian rhythm - plant
i1_HQ_CO3Flo_c26380/f3p0/1720	22.17	159.55	202.34	52.9	K00660	CHS	chalcone synthase	2.3.1.74	ko00941; Metabolism; Biosynthesis of other secondary metabolites; Flavonoid biosynthesis | ko04712; Organismal Systems; Environmental adaptation; Circadian rhythm - plant
i1_LQ_CO3Leaf_c2982/f1p0/1479	85.46	899.76	1146.39	0	K00660	CHS	chalcone synthase	2.3.1.74	ko00941; Metabolism; Biosynthesis of other secondary metabolites; Flavonoid biosynthesis | ko04712; Organismal Systems; Environmental adaptation; Circadian rhythm - plant
i3_LQ_CO3Stem_c47083/f1p0/3243	0	0	0	0	K12118	CRY1	cryptochrome 1	-	ko04712; Organismal Systems; Environmental adaptation; Circadian rhythm - plant
i4_LQ_CO3Flo_c24008/f1p0/4811	0.03	0	0.01	0.48	K12121	PHYB	phytochrome B	-	ko04712; Organismal Systems; Environmental adaptation; Circadian rhythm - plant
i2_LQ_CO3Stem_c13210/f1p3/2729	0	0	0	0	K12119	CRY2	cryptochrome 2	-	ko04712; Organismal Systems; Environmental adaptation; Circadian rhythm - plant
i5_LQ_CO3Leaf_c1525/f1p0/5063	0	0	0	0	K12133	LHY	MYB-related transcription factor LHY	-	ko04712; Organismal Systems; Environmental adaptation; Circadian rhythm - plant
i4_LQ_CO3Flo_c19872/f1p0/4199	1.32	3.59	0	1.58	K12121	PHYB	phytochrome B	-	ko04712; Organismal Systems; Environmental adaptation; Circadian rhythm - plant
i2_LQ_CO3Flo_c80634/f1p0/2813	4.12	6.19	3.12	1.49	K12127	TOC1, APRR1	pseudo-response regulator 1	-	ko04712; Organismal Systems; Environmental adaptation; Circadian rhythm - plant
i2_LQ_CO3Stem_c12794/f1p3/2526	0.53	1.13	0.55	0.59	K03097	CSNK2A	casein kinase II subunit alpha	2.7.11.1	ko03008; Genetic Information Processing; Translation; Ribosome biogenesis in eukaryotes | ko04310; Environmental Information Processing; Signal transduction; Wnt signaling pathway | ko04064; Environmental Information Processing; Signal transduction; NF-kappa B signaling pathway | ko04139; Cellular Processes; Transport and catabolism; Mitophagy - yeast | ko04520; Cellular Processes; Cellular commu…
i1_LQ_CO3Flo_c107021/f1p4/1297	0	0.41	0	5.07	K16241	HY5	transcription factor HY5	-	ko04712; Organismal Systems; Environmental adaptation; Circadian rhythm - plant
i4_LQ_CO3Flo_c11273/f1p7/4855	0.76	0.85	0.34	0.47	K12126	PIF3	phytochrome-interacting factor 3	-	ko04075; Environmental Information Processing; Signal transduction; Plant hormone signal transduction | ko04712; Organismal Systems; Environmental adaptation; Circadian rhythm - plant
i1_LQ_CO3Flo_c59173/f1p2/1681	0	0	0.03	0	K03115	CSNK2B	casein kinase II subunit beta	-	ko03008; Genetic Information Processing; Translation; Ribosome biogenesis in eukaryotes | ko04310; Environmental Information Processing; Signal transduction; Wnt signaling pathway | ko04064; Environmental Information Processing; Signal transduction; NF-kappa B signaling pathway | ko04139; Cellular Processes; Transport and catabolism; Mitophagy - yeast | ko04520; Cellular Processes; Cellular commu…
i1_LQ_CO3Root_c55258/f1p0/1043	0	0	0	0	K03115	CSNK2B	casein kinase II subunit beta	-	ko03008; Genetic Information Processing; Translation; Ribosome biogenesis in eukaryotes | ko04310; Environmental Information Processing; Signal transduction; Wnt signaling pathway | ko04064; Environmental Information Processing; Signal transduction; NF-kappa B signaling pathway | ko04139; Cellular Processes; Transport and catabolism; Mitophagy - yeast | ko04520; Cellular Processes; Cellular commu…
i1_LQ_CO3Leaf_c7734/f1p4/1746	0.1	0.33	0.19	0.19	K03115	CSNK2B	casein kinase II subunit beta	-	ko03008; Genetic Information Processing; Translation; Ribosome biogenesis in eukaryotes | ko04310; Environmental Information Processing; Signal transduction; Wnt signaling pathway | ko04064; Environmental Information Processing; Signal transduction; NF-kappa B signaling pathway | ko04139; Cellular Processes; Transport and catabolism; Mitophagy - yeast | ko04520; Cellular Processes; Cellular commu…
i1_LQ_CO3Root_c31440/f1p1/1641	2.29	0	0	0	K03115	CSNK2B	casein kinase II subunit beta	-	ko03008; Genetic Information Processing; Translation; Ribosome biogenesis in eukaryotes | ko04310; Environmental Information Processing; Signal transduction; Wnt signaling pathway | ko04064; Environmental Information Processing; Signal transduction; NF-kappa B signaling pathway | ko04139; Cellular Processes; Transport and catabolism; Mitophagy - yeast | ko04520; Cellular Processes; Cellular commu…
i1_LQ_CO3Stem_c8310/f1p0/1882	0	0	0	0	K12129	PRR7	pseudo-response regulator 7	-	ko04712; Organismal Systems; Environmental adaptation; Circadian rhythm - plant
i2_HQ_CO3Stem_c1739/f4p0/2731	0.6	2.98	7.39	0	K12118	CRY1	cryptochrome 1	-	ko04712; Organismal Systems; Environmental adaptation; Circadian rhythm - plant
i5_LQ_CO3Leaf_c4491/f1p0/5923	0.26	0.26	0.1	0.02	K12121	PHYB	phytochrome B	-	ko04712; Organismal Systems; Environmental adaptation; Circadian rhythm - plant
i2_LQ_CO3Stem_c79833/f1p1/2368	0	0.62	0	0	K12118	CRY1	cryptochrome 1	-	ko04712; Organismal Systems; Environmental adaptation; Circadian rhythm - plant
i1_LQ_CO3Flo_c43459/f1p14/1741	0.72	0.17	0.17	1.59	K03097	CSNK2A	casein kinase II subunit alpha	2.7.11.1	ko03008; Genetic Information Processing; Translation; Ribosome biogenesis in eukaryotes | ko04310; Environmental Information Processing; Signal transduction; Wnt signaling pathway | ko04064; Environmental Information Processing; Signal transduction; NF-kappa B signaling pathway | ko04139; Cellular Processes; Transport and catabolism; Mitophagy - yeast | ko04520; Cellular Processes; Cellular commu…
i3_HQ_CO3Stem_c57920/f17p0/3122	2.86	12.04	16.03	6.3	K10143	RFWD2, COP1	E3 ubiquitin-protein ligase RFWD2	2.3.2.27	ko04120; Genetic Information Processing; Folding, sorting and degradation; Ubiquitin mediated proteolysis | ko04115; Cellular Processes; Cell growth and death; p53 signaling pathway | ko04712; Organismal Systems; Environmental adaptation; Circadian rhythm - plant
i2_LQ_CO3Root_c12801/f1p0/2227	88.43	0	0	0	K12130	PRR5	pseudo-response regulator 5	-	ko04712; Organismal Systems; Environmental adaptation; Circadian rhythm - plant
i2_LQ_CO3Flo_c114519/f1p0/2857	0	0	0	0	K12121	PHYB	phytochrome B	-	ko04712; Organismal Systems; Environmental adaptation; Circadian rhythm - plant
i4_LQ_CO3Flo_c21387/f1p0/4607	0	0	0.3	0.27	K12124	GI	GIGANTEA	-	ko04712; Organismal Systems; Environmental adaptation; Circadian rhythm - plant
i1_LQ_CO3Leaf_c40019/f1p2/1517	42.14	397.16	581.98	165.1	K00660	CHS	chalcone synthase	2.3.1.74	ko00941; Metabolism; Biosynthesis of other secondary metabolites; Flavonoid biosynthesis | ko04712; Organismal Systems; Environmental adaptation; Circadian rhythm - plant
i5_HQ_CO3Stem_c7716/f3p0/5515	0	1.84	1.82	0.98	K12133	LHY	MYB-related transcription factor LHY	-	ko04712; Organismal Systems; Environmental adaptation; Circadian rhythm - plant
i4_LQ_CO3Flo_c23670/f1p0/4709	0	0	0	0	K12133	LHY	MYB-related transcription factor LHY	-	ko04712; Organismal Systems; Environmental adaptation; Circadian rhythm - plant
i3_HQ_CO3Stem_c2419/f5p3/3863	0.89	5.3	3.56	3.3	K12129	PRR7	pseudo-response regulator 7	-	ko04712; Organismal Systems; Environmental adaptation; Circadian rhythm - plant
i1_LQ_CO3Root_c5685/f1p0/1597	0	0	0	0	K03115	CSNK2B	casein kinase II subunit beta	-	ko03008; Genetic Information Processing; Translation; Ribosome biogenesis in eukaryotes | ko04310; Environmental Information Processing; Signal transduction; Wnt signaling pathway | ko04064; Environmental Information Processing; Signal transduction; NF-kappa B signaling pathway | ko04139; Cellular Processes; Transport and catabolism; Mitophagy - yeast | ko04520; Cellular Processes; Cellular commu…
i1_HQ_CO3Stem_c12358/f3p0/1647	2.79	39.55	35.55	5.66	K00660	CHS	chalcone synthase	2.3.1.74	ko00941; Metabolism; Biosynthesis of other secondary metabolites; Flavonoid biosynthesis | ko04712; Organismal Systems; Environmental adaptation; Circadian rhythm - plant
i3_LQ_CO3Stem_c47801/f1p0/3924	0	0.27	0	0.09	K12121	PHYB	phytochrome B	-	ko04712; Organismal Systems; Environmental adaptation; Circadian rhythm - plant
i3_LQ_CO3Flo_c9911/f1p2/3391	0.84	1.57	1.13	1.28	K12125	ELF3	protein EARLY FLOWERING 3	-	ko04712; Organismal Systems; Environmental adaptation; Circadian rhythm - plant
i4_LQ_CO3Leaf_c8796/f1p0/4567	0.09	0.35	0.15	0	K03097	CSNK2A	casein kinase II subunit alpha	2.7.11.1	ko03008; Genetic Information Processing; Translation; Ribosome biogenesis in eukaryotes | ko04310; Environmental Information Processing; Signal transduction; Wnt signaling pathway | ko04064; Environmental Information Processing; Signal transduction; NF-kappa B signaling pathway | ko04139; Cellular Processes; Transport and catabolism; Mitophagy - yeast | ko04520; Cellular Processes; Cellular commu…
i2_LQ_CO3Leaf_c12830/f1p0/2880	0	0	0	0	K03115	CSNK2B	casein kinase II subunit beta	-	ko03008; Genetic Information Processing; Translation; Ribosome biogenesis in eukaryotes | ko04310; Environmental Information Processing; Signal transduction; Wnt signaling pathway | ko04064; Environmental Information Processing; Signal transduction; NF-kappa B signaling pathway | ko04139; Cellular Processes; Transport and catabolism; Mitophagy - yeast | ko04520; Cellular Processes; Cellular commu…
i3_LQ_CO3Stem_c5574/f1p0/3121	1.81	1.87	0.73	0	K12126	PIF3	phytochrome-interacting factor 3	-	ko04075; Environmental Information Processing; Signal transduction; Plant hormone signal transduction | ko04712; Organismal Systems; Environmental adaptation; Circadian rhythm - plant
i2_LQ_CO3Flo_c40118/f1p6/2953	0	0.04	0	0.11	K12121	PHYB	phytochrome B	-	ko04712; Organismal Systems; Environmental adaptation; Circadian rhythm - plant
i2_LQ_CO3Leaf_c13837/f1p0/2883	0.45	1.5	1.88	0.55	K12118	CRY1	cryptochrome 1	-	ko04712; Organismal Systems; Environmental adaptation; Circadian rhythm - plant
i4_LQ_CO3Stem_c10611/f1p72/4548	0	0.56	0	0	K12124	GI	GIGANTEA	-	ko04712; Organismal Systems; Environmental adaptation; Circadian rhythm - plant
i2_HQ_CO3Stem_c45986/f2p6/2582	6.49	12	12.6	2.33	K12118	CRY1	cryptochrome 1	-	ko04712; Organismal Systems; Environmental adaptation; Circadian rhythm - plant
i2_LQ_CO3Stem_c81190/f1p0/2584	0	0	0	0	K12118	CRY1	cryptochrome 1	-	ko04712; Organismal Systems; Environmental adaptation; Circadian rhythm - plant
i3_LQ_CO3Flo_c42448/f1p0/3940	0.41	0.17	0.15	0.29	K12129	PRR7	pseudo-response regulator 7	-	ko04712; Organismal Systems; Environmental adaptation; Circadian rhythm - plant
i2_LQ_CO3Stem_c85113/f1p0/2666	0	0.04	0	0	K16240	SPA1	protein suppressor of PHYA-105 1	-	ko04712; Organismal Systems; Environmental adaptation; Circadian rhythm - plant
i3_LQ_CO3Root_c3186/f1p0/3381	0	0.17	0.53	0.32	K10143	RFWD2, COP1	E3 ubiquitin-protein ligase RFWD2	2.3.2.27	ko04120; Genetic Information Processing; Folding, sorting and degradation; Ubiquitin mediated proteolysis | ko04115; Cellular Processes; Cell growth and death; p53 signaling pathway | ko04712; Organismal Systems; Environmental adaptation; Circadian rhythm - plant
i3_LQ_CO3Stem_c20763/f1p1/3435	0	0.03	0	0	K12127	TOC1, APRR1	pseudo-response regulator 1	-	ko04712; Organismal Systems; Environmental adaptation; Circadian rhythm - plant
i7_LQ_CO3Leaf_c32/f1p0/7895	0	0	0	0	K00660	CHS	chalcone synthase	2.3.1.74	ko00941; Metabolism; Biosynthesis of other secondary metabolites; Flavonoid biosynthesis | ko04712; Organismal Systems; Environmental adaptation; Circadian rhythm - plant
i4_LQ_CO3Stem_c27398/f1p0/4099	1.77	2.36	0.49	0	K12124	GI	GIGANTEA	-	ko04712; Organismal Systems; Environmental adaptation; Circadian rhythm - plant
i0_LQ_CO3Root_c78489/f1p1/1019	0	2.1	1.17	1.76	K12118	CRY1	cryptochrome 1	-	ko04712; Organismal Systems; Environmental adaptation; Circadian rhythm - plant
i0_HQ_CO3Leaf_c54723/f5p0/649	0	0	0	0	K00660	CHS	chalcone synthase	2.3.1.74	ko00941; Metabolism; Biosynthesis of other secondary metabolites; Flavonoid biosynthesis | ko04712; Organismal Systems; Environmental adaptation; Circadian rhythm - plant
i6_LQ_CO3Stem_c547/f1p0/6169	0	0.03	0	0	K12124	GI	GIGANTEA	-	ko04712; Organismal Systems; Environmental adaptation; Circadian rhythm - plant
i1_LQ_CO3Root_c28397/f1p0/1807	0.23	0	0	0	K12115	ZTL	clock-associated PAS protein ZTL	-	ko04712; Organismal Systems; Environmental adaptation; Circadian rhythm - plant
i5_HQ_CO3Stem_c561/f4p0/5425	0.59	4.54	3.7	1.36	K12133	LHY	MYB-related transcription factor LHY	-	ko04712; Organismal Systems; Environmental adaptation; Circadian rhythm - plant
i5_LQ_CO3Leaf_c3904/f1p0/5305	3.06	2.62	4.37	0.26	K12133	LHY	MYB-related transcription factor LHY	-	ko04712; Organismal Systems; Environmental adaptation; Circadian rhythm - plant
i1_LQ_CO3Flo_c3991/f1p0/1232	0	0.87	2.72	1.08	K12129	PRR7	pseudo-response regulator 7	-	ko04712; Organismal Systems; Environmental adaptation; Circadian rhythm - plant
i1_LQ_CO3Root_c45768/f1p1/1849	0	0	0	0	K12121	PHYB	phytochrome B	-	ko04712; Organismal Systems; Environmental adaptation; Circadian rhythm - plant
i6_LQ_CO3Stem_c269/f1p0/6571	0	0	0	0	K12133	LHY	MYB-related transcription factor LHY	-	ko04712; Organismal Systems; Environmental adaptation; Circadian rhythm - plant
i2_LQ_CO3Root_c4543/f1p1/2558	15.33	0	0	0	K12130	PRR5	pseudo-response regulator 5	-	ko04712; Organismal Systems; Environmental adaptation; Circadian rhythm - plant
i4_LQ_CO3Stem_c3980/f1p7/4296	0.18	1.19	0.55	0.14	K12124	GI	GIGANTEA	-	ko04712; Organismal Systems; Environmental adaptation; Circadian rhythm - plant
i1_LQ_CO3Root_c27256/f1p0/1617	0	0	0	0	K12124	GI	GIGANTEA	-	ko04712; Organismal Systems; Environmental adaptation; Circadian rhythm - plant
i2_LQ_CO3Flo_c57119/f1p0/2685	0.17	0.34	0.34	0	K12119	CRY2	cryptochrome 2	-	ko04712; Organismal Systems; Environmental adaptation; Circadian rhythm - plant
i4_LQ_CO3Leaf_c8210/f1p0/4672	0	0	0	0	K12124	GI	GIGANTEA	-	ko04712; Organismal Systems; Environmental adaptation; Circadian rhythm - plant
i2_LQ_CO3Stem_c82083/f1p3/2558	0.41	1.16	1.05	0.19	K12119	CRY2	cryptochrome 2	-	ko04712; Organismal Systems; Environmental adaptation; Circadian rhythm - plant
i1_LQ_CO3Leaf_c38990/f1p0/1626	0.13	0.6	2.61	2.97	K16241	HY5	transcription factor HY5	-	ko04712; Organismal Systems; Environmental adaptation; Circadian rhythm - plant
i1_LQ_CO3Stem_c11244/f1p0/1711	0	0	0	0	K00660	CHS	chalcone synthase	2.3.1.74	ko00941; Metabolism; Biosynthesis of other secondary metabolites; Flavonoid biosynthesis | ko04712; Organismal Systems; Environmental adaptation; Circadian rhythm - plant
i4_LQ_CO3Root_c6848/f1p1/4753	0	0	0	0	K12119	CRY2	cryptochrome 2	-	ko04712; Organismal Systems; Environmental adaptation; Circadian rhythm - plant
i4_LQ_CO3Stem_c16378/f1p0/4063	0.93	1.22	0.32	0.26	K03115	CSNK2B	casein kinase II subunit beta	-	ko03008; Genetic Information Processing; Translation; Ribosome biogenesis in eukaryotes | ko04310; Environmental Information Processing; Signal transduction; Wnt signaling pathway | ko04064; Environmental Information Processing; Signal transduction; NF-kappa B signaling pathway | ko04139; Cellular Processes; Transport and catabolism; Mitophagy - yeast | ko04520; Cellular Processes; Cellular commu…
i1_LQ_CO3Flo_c22241/f1p0/1614	0	0.07	0.17	3.29	K10143	RFWD2, COP1	E3 ubiquitin-protein ligase RFWD2	2.3.2.27	ko04120; Genetic Information Processing; Folding, sorting and degradation; Ubiquitin mediated proteolysis | ko04115; Cellular Processes; Cell growth and death; p53 signaling pathway | ko04712; Organismal Systems; Environmental adaptation; Circadian rhythm - plant
i3_LQ_CO3Stem_c41617/f1p1/3511	0	0	0.55	0	K12129	PRR7	pseudo-response regulator 7	-	ko04712; Organismal Systems; Environmental adaptation; Circadian rhythm - plant
i5_LQ_CO3Stem_c6295/f1p4/5406	0	0	0	0	K12133	LHY	MYB-related transcription factor LHY	-	ko04712; Organismal Systems; Environmental adaptation; Circadian rhythm - plant
i3_LQ_CO3Stem_c14107/f1p0/3277	0.05	0.09	0.04	0.05	K03115	CSNK2B	casein kinase II subunit beta	-	ko03008; Genetic Information Processing; Translation; Ribosome biogenesis in eukaryotes | ko04310; Environmental Information Processing; Signal transduction; Wnt signaling pathway | ko04064; Environmental Information Processing; Signal transduction; NF-kappa B signaling pathway | ko04139; Cellular Processes; Transport and catabolism; Mitophagy - yeast | ko04520; Cellular Processes; Cellular commu…
i4_LQ_CO3Flo_c25700/f1p6/4263	0.44	1.61	1.01	0.81	K03115	CSNK2B	casein kinase II subunit beta	-	ko03008; Genetic Information Processing; Translation; Ribosome biogenesis in eukaryotes | ko04310; Environmental Information Processing; Signal transduction; Wnt signaling pathway | ko04064; Environmental Information Processing; Signal transduction; NF-kappa B signaling pathway | ko04139; Cellular Processes; Transport and catabolism; Mitophagy - yeast | ko04520; Cellular Processes; Cellular commu…
i1_LQ_CO3Flo_c36332/f1p6/1794	0.46	2.22	1.31	1.15	K12115	ZTL	clock-associated PAS protein ZTL	-	ko04712; Organismal Systems; Environmental adaptation; Circadian rhythm - plant
i2_HQ_CO3Stem_c61088/f2p0/2207	3.19	5.3	1.5	2.65	K12126	PIF3	phytochrome-interacting factor 3	-	ko04075; Environmental Information Processing; Signal transduction; Plant hormone signal transduction | ko04712; Organismal Systems; Environmental adaptation; Circadian rhythm - plant
i1_LQ_CO3Root_c31634/f1p2/1442	0.52	0.16	0.14	0.13	K03097	CSNK2A	casein kinase II subunit alpha	2.7.11.1	ko03008; Genetic Information Processing; Translation; Ribosome biogenesis in eukaryotes | ko04310; Environmental Information Processing; Signal transduction; Wnt signaling pathway | ko04064; Environmental Information Processing; Signal transduction; NF-kappa B signaling pathway | ko04139; Cellular Processes; Transport and catabolism; Mitophagy - yeast | ko04520; Cellular Processes; Cellular commu…
i4_LQ_CO3Flo_c9196/f1p0/4675	0	0.33	0.06	0	K12129	PRR7	pseudo-response regulator 7	-	ko04712; Organismal Systems; Environmental adaptation; Circadian rhythm - plant
i1_LQ_CO3Stem_c15711/f1p0/1070	0	0	0	0	K03115	CSNK2B	casein kinase II subunit beta	-	ko03008; Genetic Information Processing; Translation; Ribosome biogenesis in eukaryotes | ko04310; Environmental Information Processing; Signal transduction; Wnt signaling pathway | ko04064; Environmental Information Processing; Signal transduction; NF-kappa B signaling pathway | ko04139; Cellular Processes; Transport and catabolism; Mitophagy - yeast | ko04520; Cellular Processes; Cellular commu…
i2_LQ_CO3Leaf_c14477/f1p0/2176	3.78	4.92	7.79	0.99	K12121	PHYB	phytochrome B	-	ko04712; Organismal Systems; Environmental adaptation; Circadian rhythm - plant
i4_LQ_CO3Stem_c28164/f1p5/4053	0.18	0.76	0.46	0.16	K12115	ZTL	clock-associated PAS protein ZTL	-	ko04712; Organismal Systems; Environmental adaptation; Circadian rhythm - plant
i5_LQ_CO3Stem_c7261/f1p5/5007	0	0	0	0	K12124	GI	GIGANTEA	-	ko04712; Organismal Systems; Environmental adaptation; Circadian rhythm - plant
i1_LQ_CO3Root_c43000/f1p0/1474	0	0	0.04	0.09	K03115	CSNK2B	casein kinase II subunit beta	-	ko03008; Genetic Information Processing; Translation; Ribosome biogenesis in eukaryotes | ko04310; Environmental Information Processing; Signal transduction; Wnt signaling pathway | ko04064; Environmental Information Processing; Signal transduction; NF-kappa B signaling pathway | ko04139; Cellular Processes; Transport and catabolism; Mitophagy - yeast | ko04520; Cellular Processes; Cellular commu…
i1_HQ_CO3Flo_c123756/f10p0/1577	5.49	11.37	6.76	28.09	K03115	CSNK2B	casein kinase II subunit beta	-	ko03008; Genetic Information Processing; Translation; Ribosome biogenesis in eukaryotes | ko04310; Environmental Information Processing; Signal transduction; Wnt signaling pathway | ko04064; Environmental Information Processing; Signal transduction; NF-kappa B signaling pathway | ko04139; Cellular Processes; Transport and catabolism; Mitophagy - yeast | ko04520; Cellular Processes; Cellular commu…
i5_LQ_CO3Flo_c4402/f1p0/5300	0	0	0	0	K03115	CSNK2B	casein kinase II subunit beta	-	ko03008; Genetic Information Processing; Translation; Ribosome biogenesis in eukaryotes | ko04310; Environmental Information Processing; Signal transduction; Wnt signaling pathway | ko04064; Environmental Information Processing; Signal transduction; NF-kappa B signaling pathway | ko04139; Cellular Processes; Transport and catabolism; Mitophagy - yeast | ko04520; Cellular Processes; Cellular commu…
i2_LQ_CO3Stem_c83013/f1p3/2563	4.05	7.99	2.48	1.32	K12119	CRY2	cryptochrome 2	-	ko04712; Organismal Systems; Environmental adaptation; Circadian rhythm - plant
i1_LQ_CO3Flo_c18436/f1p0/1320	0	0	0	0	K03115	CSNK2B	casein kinase II subunit beta	-	ko03008; Genetic Information Processing; Translation; Ribosome biogenesis in eukaryotes | ko04310; Environmental Information Processing; Signal transduction; Wnt signaling pathway | ko04064; Environmental Information Processing; Signal transduction; NF-kappa B signaling pathway | ko04139; Cellular Processes; Transport and catabolism; Mitophagy - yeast | ko04520; Cellular Processes; Cellular commu…
i2_LQ_CO3Flo_c63050/f1p0/2554	0	2.91	2.37	0	K12118	CRY1	cryptochrome 1	-	ko04712; Organismal Systems; Environmental adaptation; Circadian rhythm - plant
i2_LQ_CO3Root_c13333/f1p5/2343	0	0	0	0	K12115	ZTL	clock-associated PAS protein ZTL	-	ko04712; Organismal Systems; Environmental adaptation; Circadian rhythm - plant
i1_LQ_CO3Root_c9531/f1p5/1951	1.16	1.23	0.99	0.8	K03097	CSNK2A	casein kinase II subunit alpha	2.7.11.1	ko03008; Genetic Information Processing; Translation; Ribosome biogenesis in eukaryotes | ko04310; Environmental Information Processing; Signal transduction; Wnt signaling pathway | ko04064; Environmental Information Processing; Signal transduction; NF-kappa B signaling pathway | ko04139; Cellular Processes; Transport and catabolism; Mitophagy - yeast | ko04520; Cellular Processes; Cellular commu…
i1_LQ_CO3Stem_c18622/f1p0/1087	0	0	0	0	K03115	CSNK2B	casein kinase II subunit beta	-	ko03008; Genetic Information Processing; Translation; Ribosome biogenesis in eukaryotes | ko04310; Environmental Information Processing; Signal transduction; Wnt signaling pathway | ko04064; Environmental Information Processing; Signal transduction; NF-kappa B signaling pathway | ko04139; Cellular Processes; Transport and catabolism; Mitophagy - yeast | ko04520; Cellular Processes; Cellular commu…
i2_LQ_CO3Stem_c3983/f1p1/2851	0.18	0.46	0.51	0	K12126	PIF3	phytochrome-interacting factor 3	-	ko04075; Environmental Information Processing; Signal transduction; Plant hormone signal transduction | ko04712; Organismal Systems; Environmental adaptation; Circadian rhythm - plant
i1_LQ_CO3Root_c90461/f1p0/1510	7.28	0	0	0	K12130	PRR5	pseudo-response regulator 5	-	ko04712; Organismal Systems; Environmental adaptation; Circadian rhythm - plant
i2_HQ_CO3Flo_c34947/f3p0/2308	5.2	12.81	9.39	2.3	K12119	CRY2	cryptochrome 2	-	ko04712; Organismal Systems; Environmental adaptation; Circadian rhythm - plant
i1_LQ_CO3Root_c42500/f1p0/1092	0	0	0	0	K00660	CHS	chalcone synthase	2.3.1.74	ko00941; Metabolism; Biosynthesis of other secondary metabolites; Flavonoid biosynthesis | ko04712; Organismal Systems; Environmental adaptation; Circadian rhythm - plant
i3_LQ_CO3Flo_c41584/f1p0/3873	0	0	0.37	0.07	K12129	PRR7	pseudo-response regulator 7	-	ko04712; Organismal Systems; Environmental adaptation; Circadian rhythm - plant
i4_LQ_CO3Flo_c10401/f1p0/4685	0	0.08	0	0	K12124	GI	GIGANTEA	-	ko04712; Organismal Systems; Environmental adaptation; Circadian rhythm - plant
i1_LQ_CO3Leaf_c19074/f1p5/1427	15.52	67.33	52.71	12.89	K03115	CSNK2B	casein kinase II subunit beta	-	ko03008; Genetic Information Processing; Translation; Ribosome biogenesis in eukaryotes | ko04310; Environmental Information Processing; Signal transduction; Wnt signaling pathway | ko04064; Environmental Information Processing; Signal transduction; NF-kappa B signaling pathway | ko04139; Cellular Processes; Transport and catabolism; Mitophagy - yeast | ko04520; Cellular Processes; Cellular commu…
i1_LQ_CO3Root_c5529/f1p0/1223	23.16	0	0	0	K03115	CSNK2B	casein kinase II subunit beta	-	ko03008; Genetic Information Processing; Translation; Ribosome biogenesis in eukaryotes | ko04310; Environmental Information Processing; Signal transduction; Wnt signaling pathway | ko04064; Environmental Information Processing; Signal transduction; NF-kappa B signaling pathway | ko04139; Cellular Processes; Transport and catabolism; Mitophagy - yeast | ko04520; Cellular Processes; Cellular commu…
i2_LQ_CO3Leaf_c3868/f1p1/2672	0	0	0.75	0	K12129	PRR7	pseudo-response regulator 7	-	ko04712; Organismal Systems; Environmental adaptation; Circadian rhythm - plant
i1_LQ_CO3Flo_c63411/f1p0/1220	10.18	11.62	0	8.52	K03115	CSNK2B	casein kinase II subunit beta	-	ko03008; Genetic Information Processing; Translation; Ribosome biogenesis in eukaryotes | ko04310; Environmental Information Processing; Signal transduction; Wnt signaling pathway | ko04064; Environmental Information Processing; Signal transduction; NF-kappa B signaling pathway | ko04139; Cellular Processes; Transport and catabolism; Mitophagy - yeast | ko04520; Cellular Processes; Cellular commu…
i3_LQ_CO3Stem_c24761/f1p0/3650	0.46	2.44	3.93	0.03	K12121	PHYB	phytochrome B	-	ko04712; Organismal Systems; Environmental adaptation; Circadian rhythm - plant
i5_HQ_CO3Leaf_c475/f5p0/5570	0	1.94	2.26	1.65	K12133	LHY	MYB-related transcription factor LHY	-	ko04712; Organismal Systems; Environmental adaptation; Circadian rhythm - plant
i4_LQ_CO3Root_c8013/f1p0/4429	0.05	0	0	0	K12133	LHY	MYB-related transcription factor LHY	-	ko04712; Organismal Systems; Environmental adaptation; Circadian rhythm - plant
