# Supplementary material for: Full-Length Transcriptome Analysis of Four Different Tissues of Cephalotaxus oliveri
Source: Int J Mol Sci. 2021 Jan 14;22(2):787. doi: 10.3390/ijms22020787 (PMC7830723; doi:10.3390/ijms22020787)
Supplement: Supplementary file 1 [file ijms-22-00787-s001.zip › ijms-1046333-supplementary/ijms-1046333 supplementary materials final/Table S5.xlsx]

## Sheet: Sheet2
Table S5. Identification of transcription factors (TFs) in four organs of C. oliveri.
male cone
TF_ID	Family	Type	Hyperlink
i10_LQ_CO3Flo_c1/f1p0/10226-1F	SNF2	TR	--
i10_LQ_CO3Flo_c17/f1p0/10508-1F	ARID	TR	--
i10_LQ_CO3Flo_c21/f1p0/10481-2F	C3H	TF	http://planttfdb.cbi.pku.edu.cn/family.php?fam=C3H
i11_LQ_CO3Flo_c15/f1p0/11209-1F	GRAS	TF	http://planttfdb.cbi.pku.edu.cn/family.php?fam=GRAS
i11_LQ_CO3Flo_c15/f1p0/11209-2F	AP2/ERF-ERF	TF	--
i11_LQ_CO3Flo_c21/f1p0/11053-2F	DDT	TR	--
i11_LQ_CO3Flo_c6/f1p0/12037-0F	C3H	TF	http://planttfdb.cbi.pku.edu.cn/family.php?fam=C3H
i13_LQ_CO3Flo_c5/f1p0/13185-1F	SNF2	TR	--
i4_LQ_CO3Flo_c14477/f1p0/4416-0F	SNF2	TR	--
i4_LQ_CO3Flo_c14500/f1p0/4266-2F	RWP-RK	TF	--
i4_LQ_CO3Flo_c14534/f1p0/4553-1F	SNF2	TR	--
i4_LQ_CO3Flo_c14548/f1p0/4698-1F	SNF2	TR	--
i4_LQ_CO3Flo_c14886/f1p2/4070-2F	Trihelix	TF	http://planttfdb.cbi.pku.edu.cn/family.php?fam=Trihelix
i4_LQ_CO3Flo_c14981/f1p0/4076-1F	GARP-ARR-B	TF	--
i4_LQ_CO3Flo_c15025/f1p0/4018-0F	Jumonji	TR	--
i4_LQ_CO3Flo_c15047/f1p0/4073-2F	B3-ARF	TF	--
i4_LQ_CO3Flo_c15050/f1p0/4029-1F	Others	TR	--
i4_LQ_CO3Flo_c15059/f1p1/4071-2F	Jumonji	TR	--
i4_LQ_CO3Flo_c15123/f1p0/4118-1F	HB-HD-ZIP	TF	--
i4_LQ_CO3Flo_c15168/f1p0/4084-1F	HB-BELL	TF	--
i4_LQ_CO3Flo_c15296/f1p0/4088-0F	RB	TR	--
i4_LQ_CO3Flo_c15300/f1p0/4094-2F	B3	TF	http://planttfdb.cbi.pku.edu.cn/family.php?fam=B3
i4_LQ_CO3Flo_c15886/f1p0/4122-0F	Jumonji	TR	--
i4_LQ_CO3Flo_c15886/f1p0/4122-2F	Jumonji	TR	--
i4_LQ_CO3Flo_c15971/f1p0/4042-1F	Trihelix	TF	http://planttfdb.cbi.pku.edu.cn/family.php?fam=Trihelix
i4_LQ_CO3Flo_c16006/f1p0/4075-2F	GARP-ARR-B	TF	--
i4_LQ_CO3Flo_c18532/f1p0/4661-1F	HB-other	TF	http://planttfdb.cbi.pku.edu.cn/family.php?fam=HB-other
i4_LQ_CO3Flo_c18809/f1p3/4887-0F	DDT	TR	--
i4_LQ_CO3Flo_c18809/f1p3/4887-2F	HB-other	TF	http://planttfdb.cbi.pku.edu.cn/family.php?fam=HB-other
i4_LQ_CO3Flo_c18817/f1p0/4939-2F	C2C2-GATA	TF	--
i4_LQ_CO3Flo_c18859/f1p2/4305-2F	Jumonji	TR	--
i4_LQ_CO3Flo_c19084/f1p0/4867-1F	HB-other	TF	http://planttfdb.cbi.pku.edu.cn/family.php?fam=HB-other
i4_LQ_CO3Flo_c19116/f1p0/4336-2F	PHD	TR	--
i4_LQ_CO3Flo_c19198/f1p2/4750-1F	SET	TR	--
i4_LQ_CO3Flo_c19284/f1p1/4619-1F	PHD	TR	--
i4_LQ_CO3Flo_c19848/f1p0/4586-0F	C3H	TF	http://planttfdb.cbi.pku.edu.cn/family.php?fam=C3H
i4_LQ_CO3Flo_c19848/f1p0/4586-2F	C3H	TF	http://planttfdb.cbi.pku.edu.cn/family.php?fam=C3H
i4_LQ_CO3Flo_c19850/f1p1/4682-2F	B3	TF	http://planttfdb.cbi.pku.edu.cn/family.php?fam=B3
i4_LQ_CO3Flo_c20019/f1p0/4470-2F	SNF2	TR	--
i4_LQ_CO3Flo_c20103/f1p0/4854-2F	HB-other	TF	http://planttfdb.cbi.pku.edu.cn/family.php?fam=HB-other
i4_LQ_CO3Flo_c20117/f1p0/4608-2F	PHD	TR	--
i4_LQ_CO3Flo_c20119/f1p18/4794-0F	HB-BELL	TF	--
i4_LQ_CO3Flo_c20164/f1p0/4354-2F	C3H	TF	http://planttfdb.cbi.pku.edu.cn/family.php?fam=C3H
i4_LQ_CO3Flo_c20213/f1p0/4503-2F	GARP-ARR-B	TF	--
i4_LQ_CO3Flo_c20229/f1p0/4543-0F	Others	TR	--
i4_LQ_CO3Flo_c20233/f1p0/4563-1F	SNF2	TR	--
i4_LQ_CO3Flo_c20275/f1p0/4675-0F	PHD	TR	--
i4_LQ_CO3Flo_c20504/f1p0/4544-0F	SNF2	TR	--
i4_LQ_CO3Flo_c20524/f1p0/4972-2F	SNF2	TR	--
i4_LQ_CO3Flo_c20598/f1p0/4971-1F	IWS1	TR	--
i4_LQ_CO3Flo_c20716/f1p0/4440-1F	SET	TR	--
i4_LQ_CO3Flo_c20736/f1p3/4708-1F	GARP-G2-like	TF	--
i4_LQ_CO3Flo_c20807/f1p0/4556-0F	HB-HD-ZIP	TF	--
i4_LQ_CO3Flo_c20821/f1p0/4713-1F	PHD	TR	--
i4_LQ_CO3Flo_c20860/f1p6/4733-0F	C3H	TF	http://planttfdb.cbi.pku.edu.cn/family.php?fam=C3H
i4_LQ_CO3Flo_c21246/f1p0/4452-1F	Others	TR	--
i4_LQ_CO3Flo_c21266/f1p0/5052-0F	SNF2	TR	--
i4_LQ_CO3Flo_c21307/f1p0/4426-0F	RWP-RK	TF	--
i4_LQ_CO3Flo_c21411/f1p4/4113-0F	MADS-M-type	TF	--
i4_LQ_CO3Flo_c21527/f1p0/4693-1F	HB-other	TF	http://planttfdb.cbi.pku.edu.cn/family.php?fam=HB-other
i4_LQ_CO3Flo_c21527/f1p0/4693-2F	DDT	TR	--
i4_LQ_CO3Flo_c21595/f1p0/4017-2F	Pseudo ARR-B	TR	--
i4_LQ_CO3Flo_c21787/f1p0/4923-1F	Jumonji	TR	--
i4_LQ_CO3Flo_c21821/f1p0/4554-2F	SNF2	TR	--
i4_LQ_CO3Flo_c21858/f1p0/4274-0F	WRKY	TF	http://planttfdb.cbi.pku.edu.cn/family.php?fam=WRKY
i4_LQ_CO3Flo_c21858/f1p0/4274-1F	WRKY	TF	http://planttfdb.cbi.pku.edu.cn/family.php?fam=WRKY
i4_LQ_CO3Flo_c21858/f1p0/4274-2F	WRKY	TF	http://planttfdb.cbi.pku.edu.cn/family.php?fam=WRKY
i4_LQ_CO3Flo_c21875/f1p3/4467-1F	PHD	TR	--
i4_LQ_CO3Flo_c21940/f1p0/4254-0F	B3-ARF	TF	--
i4_LQ_CO3Flo_c22008/f1p0/4409-0F	SNF2	TR	--
i4_LQ_CO3Flo_c22029/f1p0/4865-0F	TRAF	TR	--
i4_LQ_CO3Flo_c22035/f1p0/4440-2F	LUG	TR	--
i4_LQ_CO3Flo_c22037/f1p3/4288-0F	CPP	TF	http://planttfdb.cbi.pku.edu.cn/family.php?fam=CPP
i4_LQ_CO3Flo_c22094/f1p0/4771-1F	C2H2	TF	http://planttfdb.cbi.pku.edu.cn/family.php?fam=C2H2
i4_LQ_CO3Flo_c22113/f1p0/4965-0F	PHD	TR	--
i4_LQ_CO3Flo_c22129/f1p6/4149-2F	PHD	TR	--
i4_LQ_CO3Flo_c22206/f1p0/4684-2F	IWS1	TR	--
i4_LQ_CO3Flo_c22215/f1p0/4408-1F	SET	TR	--
i4_LQ_CO3Flo_c22252/f1p4/4809-0F	SNF2	TR	--
i4_LQ_CO3Flo_c22252/f1p4/4809-2F	SNF2	TR	--
i4_LQ_CO3Flo_c22293/f1p0/4107-1F	HB-HD-ZIP	TF	--
i4_LQ_CO3Flo_c22297/f1p0/4410-1F	SWI/SNF-BAF60b	TR	--
i4_LQ_CO3Flo_c22322/f1p2/4647-2F	SBP	TF	http://planttfdb.cbi.pku.edu.cn/family.php?fam=SBP
i4_LQ_CO3Flo_c22326/f1p0/4248-2F	GARP-ARR-B	TF	--
i4_LQ_CO3Flo_c22390/f1p4/4621-1F	B3	TF	http://planttfdb.cbi.pku.edu.cn/family.php?fam=B3
i4_LQ_CO3Flo_c22412/f1p1/4504-1F	SBP	TF	http://planttfdb.cbi.pku.edu.cn/family.php?fam=SBP
i4_LQ_CO3Flo_c22420/f1p1/4237-1F	PHD	TR	--
i4_LQ_CO3Flo_c22458/f1p0/4898-2F	SET	TR	--
i4_LQ_CO3Flo_c22508/f1p0/4596-1F	B3-ARF	TF	--
i4_LQ_CO3Flo_c22796/f1p0/4975-0F	SNF2	TR	--
i4_LQ_CO3Flo_c22825/f1p0/4655-1F	MYB-related	TF	http://planttfdb.cbi.pku.edu.cn/family.php?fam=MYB_related
i4_LQ_CO3Flo_c22852/f1p16/4520-0F	Jumonji	TR	--
i4_LQ_CO3Flo_c22887/f1p0/4581-1F	AP2/ERF-RAV	TF	--
i4_LQ_CO3Flo_c22951/f1p0/4475-1F	PHD	TR	--
i4_LQ_CO3Flo_c23052/f1p0/4145-1F	B3	TF	http://planttfdb.cbi.pku.edu.cn/family.php?fam=B3
i4_LQ_CO3Flo_c23165/f1p0/4323-2F	PHD	TR	--
i4_LQ_CO3Flo_c23208/f1p25/4624-2F	B3-ARF	TF	--
i4_LQ_CO3Flo_c23250/f1p0/4477-1F	B3	TF	http://planttfdb.cbi.pku.edu.cn/family.php?fam=B3
i4_LQ_CO3Flo_c23436/f1p3/4682-2F	C3H	TF	http://planttfdb.cbi.pku.edu.cn/family.php?fam=C3H
i4_LQ_CO3Flo_c23472/f1p4/4680-0F	SWI/SNF-BAF60b	TR	--
i4_LQ_CO3Flo_c23472/f1p4/4680-1F	C3H	TF	http://planttfdb.cbi.pku.edu.cn/family.php?fam=C3H
i4_LQ_CO3Flo_c23524/f1p9/4092-2F	Tify	TF	--
i4_LQ_CO3Flo_c23637/f1p0/4772-0F	HB-BELL	TF	--
i4_LQ_CO3Flo_c23669/f2p0/4364-0F	PHD	TR	--
i4_LQ_CO3Flo_c23692/f1p1/4223-2F	C3H	TF	http://planttfdb.cbi.pku.edu.cn/family.php?fam=C3H
i4_LQ_CO3Flo_c23702/f1p0/4659-2F	SNF2	TR	--
i4_LQ_CO3Flo_c23728/f1p0/4954-1F	C2H2	TF	http://planttfdb.cbi.pku.edu.cn/family.php?fam=C2H2
i4_LQ_CO3Flo_c23789/f1p33/4785-0F	C2H2	TF	http://planttfdb.cbi.pku.edu.cn/family.php?fam=C2H2
i4_LQ_CO3Flo_c23828/f1p0/5006-1F	Jumonji	TR	--
i4_LQ_CO3Flo_c23846/f1p0/4721-0F	MYB-related	TF	http://planttfdb.cbi.pku.edu.cn/family.php?fam=MYB_related
i4_LQ_CO3Flo_c23971/f1p0/4840-1F	SET	TR	--
i4_LQ_CO3Flo_c23998/f1p0/4326-0F	SNF2	TR	--
i4_LQ_CO3Flo_c24143/f1p0/4639-1F	NAC	TF	http://planttfdb.cbi.pku.edu.cn/family.php?fam=NAC
i4_LQ_CO3Flo_c24145/f1p0/4502-2F	HB-other	TF	http://planttfdb.cbi.pku.edu.cn/family.php?fam=HB-other
i4_LQ_CO3Flo_c24283/f1p2/4164-0F	B3-ARF	TF	--
i4_LQ_CO3Flo_c24332/f1p2/4686-2F	Others	TR	--
i4_LQ_CO3Flo_c24421/f1p0/4570-0F	SWI/SNF-BAF60b	TR	--
i4_LQ_CO3Flo_c24426/f1p0/4745-2F	SNF2	TR	--
i4_LQ_CO3Flo_c24427/f1p0/4629-0F	HB-HD-ZIP	TF	--
i4_LQ_CO3Flo_c24431/f1p0/4426-0F	SWI/SNF-BAF60b	TR	--
i4_LQ_CO3Flo_c24431/f1p0/4426-1F	C3H	TF	http://planttfdb.cbi.pku.edu.cn/family.php?fam=C3H
i4_LQ_CO3Flo_c24460/f1p0/4559-2F	Others	TR	--
i4_LQ_CO3Flo_c24491/f1p0/4532-1F	SNF2	TR	--
i4_LQ_CO3Flo_c24500/f1p0/4881-2F	LIM	TF	--
i4_LQ_CO3Flo_c24550/f1p1/4252-2F	SBP	TF	http://planttfdb.cbi.pku.edu.cn/family.php?fam=SBP
i4_LQ_CO3Flo_c24568/f1p0/4629-0F	B3-ARF	TF	--
i4_LQ_CO3Flo_c24687/f1p2/4501-2F	DDT	TR	--
i4_LQ_CO3Flo_c24785/f1p125/4299-1F	PHD	TR	--
i4_LQ_CO3Flo_c24827/f1p0/4245-2F	C2H2	TF	http://planttfdb.cbi.pku.edu.cn/family.php?fam=C2H2
i4_LQ_CO3Flo_c24900/f1p0/4706-2F	PHD	TR	--
i4_LQ_CO3Flo_c24916/f1p1/4327-0F	B3-ARF	TF	--
i4_LQ_CO3Flo_c24941/f1p0/4305-1F	SET	TR	--
i4_LQ_CO3Flo_c24944/f1p0/4560-2F	SNF2	TR	--
i4_LQ_CO3Flo_c24946/f1p42/4347-0F	PHD	TR	--
i4_LQ_CO3Flo_c24966/f1p2/4268-0F	SBP	TF	http://planttfdb.cbi.pku.edu.cn/family.php?fam=SBP
i4_LQ_CO3Flo_c24966/f1p2/4268-1F	SBP	TF	http://planttfdb.cbi.pku.edu.cn/family.php?fam=SBP
i4_LQ_CO3Flo_c24991/f1p0/4607-1F	C3H	TF	http://planttfdb.cbi.pku.edu.cn/family.php?fam=C3H
i4_LQ_CO3Flo_c24991/f1p0/4607-2F	SWI/SNF-BAF60b	TR	--
i4_LQ_CO3Flo_c24995/f1p0/4405-2F	Others	TR	--
i4_LQ_CO3Flo_c25015/f1p0/4920-1F	HB-other	TF	http://planttfdb.cbi.pku.edu.cn/family.php?fam=HB-other
i4_LQ_CO3Flo_c25036/f1p1/4226-0F	LUG	TR	--
i4_LQ_CO3Flo_c25125/f1p0/4363-2F	HB-BELL	TF	--
i4_LQ_CO3Flo_c25126/f1p34/4531-0F	PHD	TR	--
i4_LQ_CO3Flo_c25159/f1p2/4847-2F	Others	TR	--
i4_LQ_CO3Flo_c25248/f1p0/4542-1F	DDT	TR	--
i4_LQ_CO3Flo_c25248/f1p0/4542-2F	PHD	TR	--
i4_LQ_CO3Flo_c25330/f1p0/4161-1F	SET	TR	--
i4_LQ_CO3Flo_c25413/f1p0/4620-1F	MYB-related	TF	http://planttfdb.cbi.pku.edu.cn/family.php?fam=MYB_related
i4_LQ_CO3Flo_c25479/f1p1/4272-0F	SNF2	TR	--
i4_LQ_CO3Flo_c25484/f1p0/4499-0F	PHD	TR	--
i4_LQ_CO3Flo_c25555/f1p0/4693-2F	SET	TR	--
i4_LQ_CO3Flo_c25577/f1p0/4839-2F	IWS1	TR	--
i4_LQ_CO3Flo_c25611/f1p0/4253-0F	PHD	TR	--
i4_LQ_CO3Flo_c25678/f1p0/4967-0F	HB-other	TF	http://planttfdb.cbi.pku.edu.cn/family.php?fam=HB-other
i4_LQ_CO3Flo_c25678/f1p0/4967-1F	DDT	TR	--
i4_LQ_CO3Flo_c25682/f1p0/4908-1F	SET	TR	--
i4_LQ_CO3Flo_c25750/f1p1/4555-1F	PHD	TR	--
i4_LQ_CO3Flo_c25750/f1p1/4555-2F	C2H2	TF	http://planttfdb.cbi.pku.edu.cn/family.php?fam=C2H2
i4_LQ_CO3Flo_c25754/f1p0/4547-0F	PHD	TR	--
i4_LQ_CO3Flo_c25761/f1p0/4173-1F	MYB-related	TF	http://planttfdb.cbi.pku.edu.cn/family.php?fam=MYB_related
i4_LQ_CO3Flo_c25772/f1p0/4246-1F	HB-BELL	TF	--
i4_LQ_CO3Flo_c25805/f1p3/4628-0F	HB-other	TF	http://planttfdb.cbi.pku.edu.cn/family.php?fam=HB-other
i4_LQ_CO3Flo_c25805/f1p3/4628-1F	DDT	TR	--
i4_LQ_CO3Flo_c25832/f1p3/4410-1F	TRAF	TR	--
i4_LQ_CO3Flo_c25876/f1p1/4129-0F	Jumonji	TR	--
i4_LQ_CO3Flo_c25893/f1p0/4305-0F	Jumonji	TR	--
i4_LQ_CO3Flo_c25954/f1p0/4885-1F	B3-ARF	TF	--
i4_LQ_CO3Flo_c25995/f1p0/5019-2F	SNF2	TR	--
i4_LQ_CO3Flo_c26014/f1p1/4784-1F	SET	TR	--
i4_LQ_CO3Flo_c26073/f1p0/4209-2F	PHD	TR	--
i4_LQ_CO3Flo_c26163/f1p0/4787-1F	PHD	TR	--
i4_LQ_CO3Flo_c26165/f1p3/4716-1F	MYB-related	TF	http://planttfdb.cbi.pku.edu.cn/family.php?fam=MYB_related
i4_LQ_CO3Flo_c26176/f1p3/4755-2F	SET	TR	--
i4_LQ_CO3Flo_c26188/f1p1/4675-2F	B3-ARF	TF	--
i4_LQ_CO3Flo_c26195/f1p1/4928-2F	HB-other	TF	http://planttfdb.cbi.pku.edu.cn/family.php?fam=HB-other
i4_LQ_CO3Flo_c26204/f1p0/4159-1F	C2H2	TF	http://planttfdb.cbi.pku.edu.cn/family.php?fam=C2H2
i4_LQ_CO3Flo_c26253/f1p1/4641-1F	AP2/ERF-RAV	TF	--
i4_LQ_CO3Flo_c26271/f1p0/4843-2F	IWS1	TR	--
i4_LQ_CO3Flo_c26311/f1p0/4614-2F	C3H	TF	http://planttfdb.cbi.pku.edu.cn/family.php?fam=C3H
i4_LQ_CO3Flo_c26348/f1p0/4099-0F	B3-ARF	TF	--
i4_LQ_CO3Flo_c26354/f1p0/4946-1F	PHD	TR	--
i4_LQ_CO3Flo_c26361/f1p3/4252-2F	C3H	TF	http://planttfdb.cbi.pku.edu.cn/family.php?fam=C3H
i4_LQ_CO3Flo_c26372/f1p0/5013-2F	MYB	TF	http://planttfdb.cbi.pku.edu.cn/family.php?fam=MYB
i4_LQ_CO3Flo_c26394/f1p0/4913-0F	HB-other	TF	http://planttfdb.cbi.pku.edu.cn/family.php?fam=HB-other
i4_LQ_CO3Flo_c26502/f1p1/4280-2F	Pseudo ARR-B	TR	--
i4_LQ_CO3Flo_c26534/f1p4/4974-1F	TAZ	TR	--
i4_LQ_CO3Flo_c26534/f1p4/4974-2F	PHD	TR	--
i4_LQ_CO3Flo_c27741/f1p0/4084-0F	TRAF	TR	--
i4_LQ_CO3Flo_c27743/f1p4/4075-0F	HB-BELL	TF	--
i4_LQ_CO3Flo_c27914/f1p5/4032-2F	B3	TF	http://planttfdb.cbi.pku.edu.cn/family.php?fam=B3
i4_LQ_CO3Flo_c28161/f1p0/4063-1F	HB-HD-ZIP	TF	--
i4_LQ_CO3Flo_c28168/f1p0/4058-2F	Jumonji	TR	--
i4_LQ_CO3Flo_c28172/f1p49/4040-1F	Others	TR	--
i4_LQ_CO3Flo_c28483/f1p0/4020-2F	B3-ARF	TF	--
i4_LQ_CO3Flo_c28673/f1p0/4028-0F	SNF2	TR	--
i4_LQ_CO3Flo_c28673/f1p0/4028-2F	SNF2	TR	--
i4_LQ_CO3Flo_c29122/f1p0/4081-0F	B3	TF	http://planttfdb.cbi.pku.edu.cn/family.php?fam=B3
i4_LQ_CO3Flo_c29175/f1p0/4078-1F	HB-BELL	TF	--
i4_LQ_CO3Flo_c29245/f1p0/4064-0F	Trihelix	TF	http://planttfdb.cbi.pku.edu.cn/family.php?fam=Trihelix
i4_LQ_CO3Flo_c29272/f1p0/4028-1F	SET	TR	--
i4_LQ_CO3Flo_c29488/f1p0/4716-0F	HB-other	TF	http://planttfdb.cbi.pku.edu.cn/family.php?fam=HB-other
i4_LQ_CO3Flo_c29598/f1p0/4063-1F	WRKY	TF	http://planttfdb.cbi.pku.edu.cn/family.php?fam=WRKY
i4_LQ_CO3Flo_c29628/f1p0/4044-0F	TRAF	TR	--
i4_LQ_CO3Flo_c29644/f1p0/4043-2F	C3H	TF	http://planttfdb.cbi.pku.edu.cn/family.php?fam=C3H
i4_LQ_CO3Flo_c29646/f1p0/4075-2F	bZIP	TF	http://planttfdb.cbi.pku.edu.cn/family.php?fam=bZIP
i4_LQ_CO3Flo_c29696/f1p0/4024-2F	PHD	TR	--
i4_LQ_CO3Flo_c29768/f1p0/4052-1F	EIL	TF	http://planttfdb.cbi.pku.edu.cn/family.php?fam=EIL
i4_LQ_CO3Flo_c30009/f6p0/4717-0F	NF-X1	TF	http://planttfdb.cbi.pku.edu.cn/family.php?fam=NF-X1
i4_LQ_CO3Flo_c30030/f7p0/4144-1F	SBP	TF	http://planttfdb.cbi.pku.edu.cn/family.php?fam=SBP
i4_LQ_CO3Flo_c30269/f2p0/4175-0F	SET	TR	--
i4_LQ_CO3Flo_c30754/f1p4/4603-0F	SWI/SNF-BAF60b	TR	--
i4_LQ_CO3Flo_c32081/f1p0/4236-1F	C3H	TF	http://planttfdb.cbi.pku.edu.cn/family.php?fam=C3H
i4_LQ_CO3Flo_c32100/f1p0/4868-0F	DDT	TR	--
i4_LQ_CO3Flo_c32100/f1p0/4868-2F	HB-other	TF	http://planttfdb.cbi.pku.edu.cn/family.php?fam=HB-other
i4_LQ_CO3Flo_c3703/f1p0/4541-1F	B3	TF	http://planttfdb.cbi.pku.edu.cn/family.php?fam=B3
i5_LQ_CO3Flo_c1211/f2p0/5973-0F	DDT	TR	--
i5_LQ_CO3Flo_c1211/f2p0/5973-1F	HB-other	TF	http://planttfdb.cbi.pku.edu.cn/family.php?fam=HB-other
i5_LQ_CO3Flo_c1385/f2p0/6001-2F	SNF2	TR	--
i5_LQ_CO3Flo_c1451/f1p0/5622-1F	IWS1	TR	--
i5_LQ_CO3Flo_c1453/f1p0/5886-1F	MYB-related	TF	http://planttfdb.cbi.pku.edu.cn/family.php?fam=MYB_related
i5_LQ_CO3Flo_c1500/f1p0/5425-0F	C3H	TF	http://planttfdb.cbi.pku.edu.cn/family.php?fam=C3H
i5_LQ_CO3Flo_c1551/f1p0/5225-0F	Others	TR	--
i5_LQ_CO3Flo_c1611/f1p0/5626-0F	AP2/ERF-ERF	TF	--
i5_LQ_CO3Flo_c1611/f1p0/5626-2F	GRAS	TF	http://planttfdb.cbi.pku.edu.cn/family.php?fam=GRAS
i5_LQ_CO3Flo_c1649/f1p2/5303-0F	SNF2	TR	--
i5_LQ_CO3Flo_c1670/f1p2/5623-0F	Others	TR	--
i5_LQ_CO3Flo_c1681/f1p0/5727-1F	Others	TR	--
i5_LQ_CO3Flo_c1695/f1p0/5187-1F	HB-BELL	TF	--
i5_LQ_CO3Flo_c1701/f1p0/5342-2F	SNF2	TR	--
i5_LQ_CO3Flo_c1710/f1p0/5723-0F	SNF2	TR	--
i5_LQ_CO3Flo_c1726/f1p0/5374-0F	SNF2	TR	--
i5_LQ_CO3Flo_c1735/f1p2/5740-2F	SET	TR	--
i5_LQ_CO3Flo_c1742/f1p0/5529-1F	MYB-related	TF	http://planttfdb.cbi.pku.edu.cn/family.php?fam=MYB_related
i5_LQ_CO3Flo_c1808/f1p1/5206-0F	PHD	TR	--
i5_LQ_CO3Flo_c1821/f1p3/5075-1F	SNF2	TR	--
i5_LQ_CO3Flo_c1852/f1p1/5084-1F	SNF2	TR	--
i5_LQ_CO3Flo_c1862/f1p0/5079-1F	B3	TF	http://planttfdb.cbi.pku.edu.cn/family.php?fam=B3
i5_LQ_CO3Flo_c1873/f1p0/5288-0F	SET	TR	--
i5_LQ_CO3Flo_c1888/f1p0/5501-1F	NF-YA	TF	http://planttfdb.cbi.pku.edu.cn/family.php?fam=NF-YA
i5_LQ_CO3Flo_c2010/f1p2/5277-1F	Others	TR	--
i5_LQ_CO3Flo_c2057/f1p0/5317-2F	ARID	TR	--
i5_LQ_CO3Flo_c2085/f1p4/5544-1F	SNF2	TR	--
i5_LQ_CO3Flo_c2131/f1p0/5159-1F	MYB-related	TF	http://planttfdb.cbi.pku.edu.cn/family.php?fam=MYB_related
i5_LQ_CO3Flo_c2165/f1p3/5676-2F	GNAT	TR	--
i5_LQ_CO3Flo_c2208/f1p0/5559-0F	SNF2	TR	--
i5_LQ_CO3Flo_c2208/f1p0/5559-1F	SNF2	TR	--
i5_LQ_CO3Flo_c2261/f1p0/5956-1F	IWS1	TR	--
i5_LQ_CO3Flo_c2280/f1p2/5129-1F	SNF2	TR	--
i5_LQ_CO3Flo_c2336/f1p1/5158-1F	Others	TR	--
i5_LQ_CO3Flo_c2378/f1p0/5191-0F	SNF2	TR	--
i5_LQ_CO3Flo_c2468/f1p0/5299-1F	HB-other	TF	http://planttfdb.cbi.pku.edu.cn/family.php?fam=HB-other
i5_LQ_CO3Flo_c2468/f1p0/5299-2F	DDT	TR	--
i5_LQ_CO3Flo_c2524/f1p0/5381-0F	SET	TR	--
i5_LQ_CO3Flo_c2600/f1p6/5262-0F	Others	TR	--
i5_LQ_CO3Flo_c2659/f1p0/5093-2F	SNF2	TR	--
i5_LQ_CO3Flo_c2669/f1p0/5331-0F	SET	TR	--
i5_LQ_CO3Flo_c2692/f1p2/5449-1F	SNF2	TR	--
i5_LQ_CO3Flo_c2755/f1p0/5172-1F	Others	TR	--
i5_LQ_CO3Flo_c2790/f1p1/5666-0F	SNF2	TR	--
i5_LQ_CO3Flo_c2799/f1p0/5925-0F	MYB	TF	http://planttfdb.cbi.pku.edu.cn/family.php?fam=MYB
i5_LQ_CO3Flo_c2812/f1p2/5380-1F	MYB	TF	http://planttfdb.cbi.pku.edu.cn/family.php?fam=MYB
i5_LQ_CO3Flo_c2955/f1p0/5471-1F	IWS1	TR	--
i5_LQ_CO3Flo_c3025/f1p0/5784-2F	IWS1	TR	--
i5_LQ_CO3Flo_c3049/f1p0/5480-1F	Tify	TF	--
i5_LQ_CO3Flo_c3064/f1p2/5456-2F	C2H2	TF	http://planttfdb.cbi.pku.edu.cn/family.php?fam=C2H2
i5_LQ_CO3Flo_c3113/f1p209/5767-1F	SET	TR	--
i5_LQ_CO3Flo_c3115/f1p0/5712-1F	IWS1	TR	--
i5_LQ_CO3Flo_c3282/f1p0/5685-2F	TAZ	TR	--
i5_LQ_CO3Flo_c3321/f1p0/5070-0F	NF-X1	TF	http://planttfdb.cbi.pku.edu.cn/family.php?fam=NF-X1
i5_LQ_CO3Flo_c3324/f1p0/5223-2F	SNF2	TR	--
i5_LQ_CO3Flo_c3341/f1p1/5997-0F	Others	TR	--
i5_LQ_CO3Flo_c3366/f1p0/5059-2F	C3H	TF	http://planttfdb.cbi.pku.edu.cn/family.php?fam=C3H
i5_LQ_CO3Flo_c3483/f1p0/5104-0F	C3H	TF	http://planttfdb.cbi.pku.edu.cn/family.php?fam=C3H
i5_LQ_CO3Flo_c3537/f1p1/5091-1F	Others	TR	--
i5_LQ_CO3Flo_c3537/f1p1/5091-2F	Others	TR	--
i5_LQ_CO3Flo_c3609/f1p0/5491-2F	IWS1	TR	--
i5_LQ_CO3Flo_c3669/f1p0/5189-1F	SNF2	TR	--
i5_LQ_CO3Flo_c3673/f1p1/5172-1F	C3H	TF	http://planttfdb.cbi.pku.edu.cn/family.php?fam=C3H
i5_LQ_CO3Flo_c3699/f1p0/5619-0F	IWS1	TR	--
i5_LQ_CO3Flo_c3735/f1p0/5906-0F	LUG	TR	--
i5_LQ_CO3Flo_c3783/f1p0/5282-2F	MYB	TF	http://planttfdb.cbi.pku.edu.cn/family.php?fam=MYB
i5_LQ_CO3Flo_c3795/f1p1/5546-0F	SET	TR	--
i5_LQ_CO3Flo_c3971/f1p0/5083-2F	AUX/IAA	TR	--
i5_LQ_CO3Flo_c4111/f1p0/5235-1F	TAZ	TR	--
i5_LQ_CO3Flo_c4168/f1p2/5941-1F	PHD	TR	--
i5_LQ_CO3Flo_c4232/f1p0/5447-0F	HB-HD-ZIP	TF	--
i5_LQ_CO3Flo_c4243/f1p12/5135-2F	PHD	TR	--
i5_LQ_CO3Flo_c4248/f1p2/5462-2F	PHD	TR	--
i5_LQ_CO3Flo_c4249/f1p1/5401-2F	IWS1	TR	--
i5_LQ_CO3Flo_c4316/f1p0/5355-1F	SNF2	TR	--
i5_LQ_CO3Flo_c4373/f1p4/5227-0F	SNF2	TR	--
i5_LQ_CO3Flo_c4423/f1p0/5105-1F	PHD	TR	--
i5_LQ_CO3Flo_c4424/f1p6/5108-1F	TAZ	TR	--
i5_LQ_CO3Flo_c4436/f1p0/5694-2F	MYB-related	TF	http://planttfdb.cbi.pku.edu.cn/family.php?fam=MYB_related
i5_LQ_CO3Flo_c4461/f1p0/5368-1F	SBP	TF	http://planttfdb.cbi.pku.edu.cn/family.php?fam=SBP
i5_LQ_CO3Flo_c4484/f1p2/5072-0F	MYB-related	TF	http://planttfdb.cbi.pku.edu.cn/family.php?fam=MYB_related
i5_LQ_CO3Flo_c4501/f1p0/5333-0F	C3H	TF	http://planttfdb.cbi.pku.edu.cn/family.php?fam=C3H
i5_LQ_CO3Flo_c4518/f1p0/5339-0F	Others	TR	--
i5_LQ_CO3Flo_c4555/f1p2/5214-1F	DDT	TR	--
i5_LQ_CO3Flo_c4570/f1p0/6050-0F	IWS1	TR	--
i5_LQ_CO3Flo_c4595/f1p0/5446-0F	SET	TR	--
i5_LQ_CO3Flo_c4620/f1p0/5904-2F	SNF2	TR	--
i5_LQ_CO3Flo_c4633/f1p0/5113-2F	SNF2	TR	--
i5_LQ_CO3Flo_c4643/f1p0/5099-1F	SNF2	TR	--
i5_LQ_CO3Flo_c4757/f1p0/5303-1F	Others	TR	--
i5_LQ_CO3Flo_c4803/f1p0/5456-2F	TAZ	TR	--
i5_LQ_CO3Flo_c4894/f1p0/5426-1F	SNF2	TR	--
i5_LQ_CO3Flo_c4911/f1p7/5569-2F	Jumonji	TR	--
i5_LQ_CO3Flo_c4913/f1p0/5261-0F	DDT	TR	--
i5_LQ_CO3Flo_c4913/f1p0/5261-1F	PHD	TR	--
i5_LQ_CO3Flo_c4942/f1p1/5164-1F	MYB	TF	http://planttfdb.cbi.pku.edu.cn/family.php?fam=MYB
i5_LQ_CO3Flo_c4970/f1p12/5169-2F	Others	TR	--
i5_LQ_CO3Flo_c5014/f1p0/5065-2F	TAZ	TR	--
i5_LQ_CO3Flo_c5019/f1p3/5719-1F	Others	TR	--
i5_LQ_CO3Flo_c5020/f1p0/5363-0F	HMG	TR	--
i5_LQ_CO3Flo_c5040/f1p0/5428-2F	Others	TR	--
i5_LQ_CO3Flo_c5146/f1p0/5477-2F	PHD	TR	--
i5_LQ_CO3Flo_c5153/f1p5/5270-2F	HB-HD-ZIP	TF	--
i5_LQ_CO3Flo_c5196/f1p1/5600-1F	C2H2	TF	http://planttfdb.cbi.pku.edu.cn/family.php?fam=C2H2
i5_LQ_CO3Flo_c5340/f1p2/5260-2F	Others	TR	--
i5_LQ_CO3Flo_c5341/f1p2/5121-0F	SNF2	TR	--
i5_LQ_CO3Flo_c5382/f1p1/5165-0F	SNF2	TR	--
i5_LQ_CO3Flo_c5390/f1p0/5106-0F	SET	TR	--
i5_LQ_CO3Flo_c5399/f1p0/5214-0F	TAZ	TR	--
i5_LQ_CO3Flo_c5406/f1p2/5439-0F	TRAF	TR	--
i5_LQ_CO3Flo_c5407/f1p0/5521-1F	WRKY	TF	http://planttfdb.cbi.pku.edu.cn/family.php?fam=WRKY
i5_LQ_CO3Flo_c5412/f1p2/5128-0F	SNF2	TR	--
i5_LQ_CO3Flo_c5416/f1p0/5404-0F	Jumonji	TR	--
i5_LQ_CO3Flo_c5431/f1p0/5306-1F	SET	TR	--
i5_LQ_CO3Flo_c5464/f1p9/5545-2F	Jumonji	TR	--
i5_LQ_CO3Flo_c5544/f1p9/5044-1F	C3H	TF	http://planttfdb.cbi.pku.edu.cn/family.php?fam=C3H
i5_LQ_CO3Flo_c5544/f1p9/5044-2F	C3H	TF	http://planttfdb.cbi.pku.edu.cn/family.php?fam=C3H
i5_LQ_CO3Flo_c5585/f1p0/5565-2F	SET	TR	--
i5_LQ_CO3Flo_c5591/f1p0/5698-0F	DDT	TR	--
i5_LQ_CO3Flo_c5591/f1p0/5698-1F	HB-other	TF	http://planttfdb.cbi.pku.edu.cn/family.php?fam=HB-other
i5_LQ_CO3Flo_c5642/f1p0/5140-2F	MYB-related	TF	http://planttfdb.cbi.pku.edu.cn/family.php?fam=MYB_related
i5_LQ_CO3Flo_c5674/f1p6/5290-2F	SNF2	TR	--
i5_LQ_CO3Flo_c5681/f1p21/5814-2F	PHD	TR	--
i5_LQ_CO3Flo_c5720/f1p0/5319-1F	SNF2	TR	--
i5_LQ_CO3Flo_c5739/f1p0/5506-1F	bHLH	TF	http://planttfdb.cbi.pku.edu.cn/family.php?fam=bHLH
i5_LQ_CO3Flo_c5744/f1p1/5216-1F	RB	TR	--
i5_LQ_CO3Flo_c5778/f1p0/5320-1F	IWS1	TR	--
i5_LQ_CO3Flo_c5805/f1p0/5099-1F	PHD	TR	--
i5_LQ_CO3Flo_c5812/f1p22/5199-2F	C3H	TF	http://planttfdb.cbi.pku.edu.cn/family.php?fam=C3H
i5_LQ_CO3Flo_c5831/f1p0/5429-2F	IWS1	TR	--
i5_LQ_CO3Flo_c5873/f1p0/5296-2F	Jumonji	TR	--
i5_LQ_CO3Flo_c5877/f1p17/5571-2F	PHD	TR	--
i5_LQ_CO3Flo_c6003/f1p0/5110-2F	SNF2	TR	--
i5_LQ_CO3Flo_c6021/f1p0/5136-2F	MYB	TF	http://planttfdb.cbi.pku.edu.cn/family.php?fam=MYB
i5_LQ_CO3Flo_c6027/f1p0/5423-0F	C3H	TF	http://planttfdb.cbi.pku.edu.cn/family.php?fam=C3H
i5_LQ_CO3Flo_c6046/f1p0/5147-0F	IWS1	TR	--
i5_LQ_CO3Flo_c6053/f1p0/5992-2F	SNF2	TR	--
i5_LQ_CO3Flo_c6068/f1p0/5243-0F	SNF2	TR	--
i5_LQ_CO3Flo_c6098/f1p2/5470-0F	C3H	TF	http://planttfdb.cbi.pku.edu.cn/family.php?fam=C3H
i5_LQ_CO3Flo_c6101/f1p0/5618-2F	SNF2	TR	--
i5_LQ_CO3Flo_c6177/f1p5/5557-2F	Others	TR	--
i5_LQ_CO3Flo_c6220/f1p11/5679-0F	SET	TR	--
i5_LQ_CO3Flo_c6247/f1p0/5386-0F	Others	TR	--
i5_LQ_CO3Flo_c6247/f1p0/5386-2F	Others	TR	--
i5_LQ_CO3Flo_c6253/f1p3/5930-0F	SBP	TF	http://planttfdb.cbi.pku.edu.cn/family.php?fam=SBP
i5_LQ_CO3Flo_c6256/f1p0/5526-2F	IWS1	TR	--
i5_LQ_CO3Flo_c6269/f1p0/5405-0F	C3H	TF	http://planttfdb.cbi.pku.edu.cn/family.php?fam=C3H
i5_LQ_CO3Flo_c6276/f1p3/5357-0F	bHLH	TF	http://planttfdb.cbi.pku.edu.cn/family.php?fam=bHLH
i5_LQ_CO3Flo_c6366/f1p0/5876-2F	DDT	TR	--
i5_LQ_CO3Flo_c6396/f1p8/5643-1F	SET	TR	--
i5_LQ_CO3Flo_c6416/f1p6/5511-2F	AP2/ERF-ERF	TF	--
i5_LQ_CO3Flo_c6501/f1p1/5907-1F	TAZ	TR	--
i5_LQ_CO3Flo_c6502/f1p7/5920-2F	CPP	TF	http://planttfdb.cbi.pku.edu.cn/family.php?fam=CPP
i5_LQ_CO3Flo_c6558/f1p0/5166-2F	Others	TR	--
i5_LQ_CO3Flo_c6652/f1p4/5538-2F	C3H	TF	http://planttfdb.cbi.pku.edu.cn/family.php?fam=C3H
i5_LQ_CO3Flo_c6700/f1p0/5166-2F	MYB-related	TF	http://planttfdb.cbi.pku.edu.cn/family.php?fam=MYB_related
i5_LQ_CO3Flo_c6725/f1p0/6031-2F	SBP	TF	http://planttfdb.cbi.pku.edu.cn/family.php?fam=SBP
i5_LQ_CO3Flo_c6729/f1p2/5390-0F	MYB-related	TF	http://planttfdb.cbi.pku.edu.cn/family.php?fam=MYB_related
i5_LQ_CO3Flo_c6783/f1p0/5291-2F	SNF2	TR	--
i5_LQ_CO3Flo_c6785/f1p0/5247-1F	WRKY	TF	http://planttfdb.cbi.pku.edu.cn/family.php?fam=WRKY
i5_LQ_CO3Flo_c6794/f1p1/5174-0F	LUG	TR	--
i5_LQ_CO3Flo_c6872/f1p0/5159-0F	SET	TR	--
i5_LQ_CO3Flo_c6945/f1p5/5231-1F	SBP	TF	http://planttfdb.cbi.pku.edu.cn/family.php?fam=SBP
i5_LQ_CO3Flo_c6978/f1p0/5503-1F	SNF2	TR	--
i5_LQ_CO3Flo_c7007/f1p2/5235-2F	SNF2	TR	--
i5_LQ_CO3Flo_c7078/f1p0/5115-0F	MYB-related	TF	http://planttfdb.cbi.pku.edu.cn/family.php?fam=MYB_related
i5_LQ_CO3Flo_c7127/f1p1/5732-0F	SNF2	TR	--
i5_LQ_CO3Flo_c7127/f1p1/5732-1F	SNF2	TR	--
i5_LQ_CO3Flo_c7137/f1p18/5627-0F	SBP	TF	http://planttfdb.cbi.pku.edu.cn/family.php?fam=SBP
i5_LQ_CO3Flo_c7157/f1p0/5981-0F	VOZ	TF	http://planttfdb.cbi.pku.edu.cn/family.php?fam=VOZ
i5_LQ_CO3Flo_c7240/f1p0/5909-1F	MYB-related	TF	http://planttfdb.cbi.pku.edu.cn/family.php?fam=MYB_related
i5_LQ_CO3Flo_c7243/f1p0/5934-0F	SNF2	TR	--
i5_LQ_CO3Flo_c7272/f1p4/5221-1F	SNF2	TR	--
i5_LQ_CO3Flo_c7272/f1p4/5221-2F	SNF2	TR	--
i5_LQ_CO3Flo_c7301/f1p1/5252-1F	NAC	TF	http://planttfdb.cbi.pku.edu.cn/family.php?fam=NAC
i5_LQ_CO3Flo_c7444/f1p2/5129-0F	SBP	TF	http://planttfdb.cbi.pku.edu.cn/family.php?fam=SBP
i5_LQ_CO3Flo_c7456/f1p4/5121-2F	SNF2	TR	--
i5_LQ_CO3Flo_c7463/f1p0/5715-2F	C3H	TF	http://planttfdb.cbi.pku.edu.cn/family.php?fam=C3H
i5_LQ_CO3Flo_c7475/f1p0/5557-1F	TAZ	TR	--
i5_LQ_CO3Flo_c7475/f1p0/5557-2F	TAZ	TR	--
i5_LQ_CO3Flo_c7538/f1p1/5237-1F	Others	TR	--
i5_LQ_CO3Flo_c7564/f1p1/5145-1F	Others	TR	--
i5_LQ_CO3Flo_c7690/f1p3/5131-1F	SET	TR	--
i5_LQ_CO3Flo_c7698/f1p0/5712-0F	C2H2	TF	http://planttfdb.cbi.pku.edu.cn/family.php?fam=C2H2
i5_LQ_CO3Flo_c7778/f1p0/5904-0F	PHD	TR	--
i5_LQ_CO3Flo_c7778/f1p0/5904-2F	DDT	TR	--
i5_LQ_CO3Flo_c7782/f1p0/5640-0F	IWS1	TR	--
i5_LQ_CO3Flo_c7822/f1p0/5279-1F	SBP	TF	http://planttfdb.cbi.pku.edu.cn/family.php?fam=SBP
i5_LQ_CO3Flo_c7830/f1p0/5214-2F	SET	TR	--
i5_LQ_CO3Flo_c7987/f1p0/5043-0F	Others	TR	--
i5_LQ_CO3Flo_c8002/f1p0/5051-2F	MYB-related	TF	http://planttfdb.cbi.pku.edu.cn/family.php?fam=MYB_related
i5_LQ_CO3Flo_c8166/f1p5/5021-1F	HB-other	TF	http://planttfdb.cbi.pku.edu.cn/family.php?fam=HB-other
i5_LQ_CO3Flo_c8195/f1p0/5042-0F	CAMTA	TF	http://planttfdb.cbi.pku.edu.cn/family.php?fam=CAMTA
i5_LQ_CO3Flo_c8272/f1p0/5015-0F	SET	TR	--
i5_LQ_CO3Flo_c8355/f1p0/5053-1F	C2H2	TF	http://planttfdb.cbi.pku.edu.cn/family.php?fam=C2H2
i5_LQ_CO3Flo_c8356/f1p0/5042-2F	MYB	TF	http://planttfdb.cbi.pku.edu.cn/family.php?fam=MYB
i5_LQ_CO3Flo_c8387/f1p0/5045-0F	Others	TR	--
i5_LQ_CO3Flo_c8429/f1p0/5020-2F	NF-YB	TF	http://planttfdb.cbi.pku.edu.cn/family.php?fam=NF-YB
i5_LQ_CO3Flo_c8527/f1p0/5039-2F	RWP-RK	TF	--
i5_LQ_CO3Flo_c8576/f1p0/5034-2F	AP2/ERF-ERF	TF	--
i5_LQ_CO3Flo_c8596/f1p0/5095-1F	TAZ	TR	--
i5_LQ_CO3Flo_c8990/f1p0/5318-0F	SNF2	TR	--
i5_LQ_CO3Flo_c9399/f1p1/5106-1F	C3H	TF	http://planttfdb.cbi.pku.edu.cn/family.php?fam=C3H
i5_LQ_CO3Flo_c9835/f1p1/5002-1F	SNF2	TR	--
i6_LQ_CO3Flo_c1032/f1p0/6791-0F	Jumonji	TR	--
i6_LQ_CO3Flo_c1055/f1p0/6773-1F	PHD	TR	--
i6_LQ_CO3Flo_c1055/f1p0/6773-2F	ARID	TR	--
i6_LQ_CO3Flo_c1073/f1p0/6835-2F	C3H	TF	http://planttfdb.cbi.pku.edu.cn/family.php?fam=C3H
i6_LQ_CO3Flo_c1077/f1p0/6467-1F	SAP	TF	http://planttfdb.cbi.pku.edu.cn/family.php?fam=SAP
i6_LQ_CO3Flo_c1078/f1p0/6412-1F	IWS1	TR	--
i6_LQ_CO3Flo_c1081/f1p0/6109-1F	SNF2	TR	--
i6_LQ_CO3Flo_c1094/f1p0/6314-2F	HB-BELL	TF	--
i6_LQ_CO3Flo_c1109/f1p0/6181-2F	C3H	TF	http://planttfdb.cbi.pku.edu.cn/family.php?fam=C3H
i6_LQ_CO3Flo_c1110/f1p0/6150-2F	PHD	TR	--
i6_LQ_CO3Flo_c1143/f1p0/6405-0F	C2H2	TF	http://planttfdb.cbi.pku.edu.cn/family.php?fam=C2H2
i6_LQ_CO3Flo_c1150/f1p0/6171-0F	C2H2	TF	http://planttfdb.cbi.pku.edu.cn/family.php?fam=C2H2
i6_LQ_CO3Flo_c1152/f1p1/6571-0F	SET	TR	--
i6_LQ_CO3Flo_c1152/f1p1/6571-1F	C2H2	TF	http://planttfdb.cbi.pku.edu.cn/family.php?fam=C2H2
i6_LQ_CO3Flo_c1157/f1p0/6657-1F	C2H2	TF	http://planttfdb.cbi.pku.edu.cn/family.php?fam=C2H2
i6_LQ_CO3Flo_c1174/f1p0/6708-0F	Jumonji	TR	--
i6_LQ_CO3Flo_c1179/f1p0/6409-1F	C2H2	TF	http://planttfdb.cbi.pku.edu.cn/family.php?fam=C2H2
i6_LQ_CO3Flo_c1242/f1p0/6026-1F	B3	TF	http://planttfdb.cbi.pku.edu.cn/family.php?fam=B3
i6_LQ_CO3Flo_c1259/f1p0/5993-0F	IWS1	TR	--
i6_LQ_CO3Flo_c1268/f1p0/6102-0F	GRAS	TF	http://planttfdb.cbi.pku.edu.cn/family.php?fam=GRAS
i6_LQ_CO3Flo_c1276/f1p0/6011-2F	GRAS	TF	http://planttfdb.cbi.pku.edu.cn/family.php?fam=GRAS
i6_LQ_CO3Flo_c1291/f1p0/6039-2F	DDT	TR	--
i6_LQ_CO3Flo_c1292/f1p0/6056-2F	GRAS	TF	http://planttfdb.cbi.pku.edu.cn/family.php?fam=GRAS
i6_LQ_CO3Flo_c222/f1p0/6984-1F	TAZ	TR	--
i6_LQ_CO3Flo_c256/f1p0/6179-0F	C2H2	TF	http://planttfdb.cbi.pku.edu.cn/family.php?fam=C2H2
i6_LQ_CO3Flo_c256/f1p0/6179-2F	Jumonji	TR	--
i6_LQ_CO3Flo_c277/f1p0/6508-0F	B3-ARF	TF	--
i6_LQ_CO3Flo_c281/f1p0/6896-0F	PHD	TR	--
i6_LQ_CO3Flo_c281/f1p0/6896-1F	SNF2	TR	--
i6_LQ_CO3Flo_c304/f1p0/6068-1F	AP2/ERF-ERF	TF	--
i6_LQ_CO3Flo_c337/f1p5/6460-0F	SNF2	TR	--
i6_LQ_CO3Flo_c370/f1p0/6110-2F	HB-HD-ZIP	TF	--
i6_LQ_CO3Flo_c375/f1p0/6882-1F	C2H2	TF	http://planttfdb.cbi.pku.edu.cn/family.php?fam=C2H2
i6_LQ_CO3Flo_c438/f1p0/6697-0F	TAZ	TR	--
i6_LQ_CO3Flo_c438/f1p0/6697-2F	TAZ	TR	--
i6_LQ_CO3Flo_c473/f1p0/6597-2F	SNF2	TR	--
i6_LQ_CO3Flo_c483/f1p0/6156-1F	SET	TR	--
i6_LQ_CO3Flo_c485/f1p0/6974-1F	C3H	TF	http://planttfdb.cbi.pku.edu.cn/family.php?fam=C3H
i6_LQ_CO3Flo_c494/f1p0/6267-0F	SNF2	TR	--
i6_LQ_CO3Flo_c51/f10p0/6431-1F	IWS1	TR	--
i6_LQ_CO3Flo_c522/f1p0/6800-0F	ARID	TR	--
i6_LQ_CO3Flo_c534/f1p0/6569-2F	Jumonji	TR	--
i6_LQ_CO3Flo_c548/f1p0/6714-1F	MYB	TF	http://planttfdb.cbi.pku.edu.cn/family.php?fam=MYB
i6_LQ_CO3Flo_c550/f1p0/6417-1F	IWS1	TR	--
i6_LQ_CO3Flo_c557/f1p0/6197-0F	IWS1	TR	--
i6_LQ_CO3Flo_c569/f1p0/6193-1F	IWS1	TR	--
i6_LQ_CO3Flo_c577/f1p0/6623-2F	Jumonji	TR	--
i6_LQ_CO3Flo_c650/f1p0/6112-1F	IWS1	TR	--
i6_LQ_CO3Flo_c657/f1p0/7059-2F	C3H	TF	http://planttfdb.cbi.pku.edu.cn/family.php?fam=C3H
i6_LQ_CO3Flo_c663/f1p0/6828-1F	SNF2	TR	--
i6_LQ_CO3Flo_c683/f1p0/6115-2F	SET	TR	--
i6_LQ_CO3Flo_c691/f1p0/6070-1F	ARID	TR	--
i6_LQ_CO3Flo_c735/f1p0/6281-1F	NAC	TF	http://planttfdb.cbi.pku.edu.cn/family.php?fam=NAC
i6_LQ_CO3Flo_c751/f1p0/6874-2F	IWS1	TR	--
i6_LQ_CO3Flo_c755/f1p0/6444-1F	WRKY	TF	http://planttfdb.cbi.pku.edu.cn/family.php?fam=WRKY
i6_LQ_CO3Flo_c755/f1p0/6444-2F	WRKY	TF	http://planttfdb.cbi.pku.edu.cn/family.php?fam=WRKY
i6_LQ_CO3Flo_c761/f1p0/6584-0F	TAZ	TR	--
i6_LQ_CO3Flo_c779/f1p3/6929-0F	C2H2	TF	http://planttfdb.cbi.pku.edu.cn/family.php?fam=C2H2
i6_LQ_CO3Flo_c845/f1p0/6936-2F	HB-BELL	TF	--
i6_LQ_CO3Flo_c851/f1p0/6135-2F	ARID	TR	--
i6_LQ_CO3Flo_c872/f1p0/6247-0F	SET	TR	--
i6_LQ_CO3Flo_c874/f1p0/6967-0F	SNF2	TR	--
i6_LQ_CO3Flo_c899/f1p0/6441-2F	C2H2	TF	http://planttfdb.cbi.pku.edu.cn/family.php?fam=C2H2
i6_LQ_CO3Flo_c958/f1p0/6140-1F	C2H2	TF	http://planttfdb.cbi.pku.edu.cn/family.php?fam=C2H2
i6_LQ_CO3Flo_c963/f1p0/6908-1F	SNF2	TR	--
i6_LQ_CO3Flo_c976/f1p1/6862-1F	SNF2	TR	--
i7_LQ_CO3Flo_c117/f1p0/7865-1F	MYB	TF	http://planttfdb.cbi.pku.edu.cn/family.php?fam=MYB
i7_LQ_CO3Flo_c160/f1p0/7896-2F	MYB	TF	http://planttfdb.cbi.pku.edu.cn/family.php?fam=MYB
i7_LQ_CO3Flo_c168/f1p0/7265-0F	PHD	TR	--
i7_LQ_CO3Flo_c173/f1p0/7078-2F	HB-BELL	TF	--
i7_LQ_CO3Flo_c207/f1p0/7259-1F	SNF2	TR	--
i7_LQ_CO3Flo_c230/f1p0/7270-1F	C3H	TF	http://planttfdb.cbi.pku.edu.cn/family.php?fam=C3H
i7_LQ_CO3Flo_c238/f1p0/7135-2F	TAZ	TR	--
i7_LQ_CO3Flo_c242/f1p0/7681-1F	IWS1	TR	--
i7_LQ_CO3Flo_c247/f1p0/7087-1F	PHD	TR	--
i7_LQ_CO3Flo_c266/f1p0/7890-0F	SNF2	TR	--
i7_LQ_CO3Flo_c273/f1p0/7623-2F	SNF2	TR	--
i7_LQ_CO3Flo_c274/f1p0/7634-1F	TAZ	TR	--
i7_LQ_CO3Flo_c289/f1p0/7617-2F	MYB	TF	http://planttfdb.cbi.pku.edu.cn/family.php?fam=MYB
i7_LQ_CO3Flo_c299/f1p0/7443-2F	SNF2	TR	--
i7_LQ_CO3Flo_c322/f1p0/7004-0F	SNF2	TR	--
i7_LQ_CO3Flo_c336/f1p0/7029-0F	TAZ	TR	--
i7_LQ_CO3Flo_c337/f1p5/7106-1F	MYB	TF	http://planttfdb.cbi.pku.edu.cn/family.php?fam=MYB
i7_LQ_CO3Flo_c44/f1p0/7051-0F	SET	TR	--
i7_LQ_CO3Flo_c68/f1p0/7978-0F	PHD	TR	--
i7_LQ_CO3Flo_c77/f1p0/7801-2F	SNF2	TR	--
i7_LQ_CO3Flo_c78/f1p0/7921-2F	Others	TR	--
i8_LQ_CO3Flo_c16/f1p0/8988-2F	HB-BELL	TF	--
i8_LQ_CO3Flo_c20/f1p0/8218-1F	SNF2	TR	--
i8_LQ_CO3Flo_c23/f1p0/8923-0F	C3H	TF	http://planttfdb.cbi.pku.edu.cn/family.php?fam=C3H
i8_LQ_CO3Flo_c23/f1p0/8923-2F	SWI/SNF-BAF60b	TR	--
i8_LQ_CO3Flo_c26/f1p0/8716-2F	Others	TR	--
i8_LQ_CO3Flo_c59/f1p0/8783-2F	IWS1	TR	--
i8_LQ_CO3Flo_c61/f1p0/8911-0F	Others	TR	--
i9_LQ_CO3Flo_c15/f1p0/9863-0F	SNF2	TR	--
i9_LQ_CO3Flo_c3/f1p0/9041-2F	Others	TR	--
i9_LQ_CO3Flo_c61/f1p0/9023-1F	HB-other	TF	http://planttfdb.cbi.pku.edu.cn/family.php?fam=HB-other
i0_HQ_CO3Flo_c13028/f2p0/932-1F	GNAT	TR	--
i0_HQ_CO3Flo_c14004/f2p1/863-0F	NF-YB	TF	http://planttfdb.cbi.pku.edu.cn/family.php?fam=NF-YB
i0_HQ_CO3Flo_c1689/f2p0/992-1F	Others	TR	--
i0_HQ_CO3Flo_c1799/f2p0/781-2F	HB-WOX	TF	--
i0_HQ_CO3Flo_c17997/f6p20/771-1F	Tify	TF	--
i0_HQ_CO3Flo_c19242/f2p0/907-0F	C2C2-YABBY	TF	--
i0_HQ_CO3Flo_c1947/f2p0/708-0F	GNAT	TR	--
i0_HQ_CO3Flo_c1957/f4p0/811-1F	AP2/ERF-ERF	TF	--
i0_HQ_CO3Flo_c2062/f4p3/889-1F	NF-YB	TF	http://planttfdb.cbi.pku.edu.cn/family.php?fam=NF-YB
i0_HQ_CO3Flo_c2116/f3p0/985-0F	Others	TR	--
i0_HQ_CO3Flo_c2264/f2p0/913-0F	GNAT	TR	--
i0_HQ_CO3Flo_c2339/f2p0/762-0F	AP2/ERF-ERF	TF	--
i0_HQ_CO3Flo_c2420/f2p0/850-0F	SWI/SNF-BAF60b	TR	--
i0_HQ_CO3Flo_c36099/f14p0/814-2F	MBF1	TR	--
i0_HQ_CO3Flo_c36110/f10p0/769-0F	AP2/ERF-ERF	TF	--
i0_HQ_CO3Flo_c36136/f14p0/840-1F	MADS-MIKC	TF	--
i0_HQ_CO3Flo_c36394/f23p0/621-2F	Tify	TF	--
i0_HQ_CO3Flo_c36450/f14p0/973-1F	Tify	TF	--
i0_HQ_CO3Flo_c7017/f2p18/877-1F	bHLH	TF	http://planttfdb.cbi.pku.edu.cn/family.php?fam=bHLH
i1_HQ_CO3Flo_c101526/f3p0/1129-1F	Alfin-like	TF	--
i1_HQ_CO3Flo_c101726/f8p2/1921-0F	Trihelix	TF	http://planttfdb.cbi.pku.edu.cn/family.php?fam=Trihelix
i1_HQ_CO3Flo_c101831/f3p0/1349-0F	MYB	TF	http://planttfdb.cbi.pku.edu.cn/family.php?fam=MYB
i1_HQ_CO3Flo_c102184/f25p0/1749-0F	HB-WOX	TF	--
i1_HQ_CO3Flo_c102271/f4p1/1257-2F	C2H2	TF	http://planttfdb.cbi.pku.edu.cn/family.php?fam=C2H2
i1_HQ_CO3Flo_c10285/f2p0/1430-1F	HB-HD-ZIP	TF	--
i1_HQ_CO3Flo_c102940/f5p0/1478-0F	Trihelix	TF	http://planttfdb.cbi.pku.edu.cn/family.php?fam=Trihelix
i1_HQ_CO3Flo_c104819/f2p0/1883-2F	SET	TR	--
i1_HQ_CO3Flo_c11189/f5p0/1935-2F	B3	TF	http://planttfdb.cbi.pku.edu.cn/family.php?fam=B3
i1_HQ_CO3Flo_c112579/f6p1/1186-1F	MYB	TF	http://planttfdb.cbi.pku.edu.cn/family.php?fam=MYB
i1_HQ_CO3Flo_c113533/f4p3/1039-1F	Tify	TF	--
i1_HQ_CO3Flo_c114827/f2p0/1027-0F	HMG	TR	--
i1_HQ_CO3Flo_c12109/f2p1/1586-0F	WRKY	TF	http://planttfdb.cbi.pku.edu.cn/family.php?fam=WRKY
i1_HQ_CO3Flo_c121757/f2p0/1040-1F	Tify	TF	--
i1_HQ_CO3Flo_c12217/f5p0/1342-1F	GNAT	TR	--
i1_HQ_CO3Flo_c122917/f5p0/1869-1F	WRKY	TF	http://planttfdb.cbi.pku.edu.cn/family.php?fam=WRKY
i1_HQ_CO3Flo_c122932/f4p0/1483-2F	NF-YC	TF	http://planttfdb.cbi.pku.edu.cn/family.php?fam=NF-YC
i1_HQ_CO3Flo_c123454/f41p0/1827-2F	C3H	TF	http://planttfdb.cbi.pku.edu.cn/family.php?fam=C3H
i1_HQ_CO3Flo_c123472/f3p0/1897-2F	B3	TF	http://planttfdb.cbi.pku.edu.cn/family.php?fam=B3
i1_HQ_CO3Flo_c123743/f13p0/1455-2F	C3H	TF	http://planttfdb.cbi.pku.edu.cn/family.php?fam=C3H
i1_HQ_CO3Flo_c123772/f10p0/1769-0F	MADS-M-type	TF	--
i1_HQ_CO3Flo_c123775/f11p0/1862-0F	bZIP	TF	http://planttfdb.cbi.pku.edu.cn/family.php?fam=bZIP
i1_HQ_CO3Flo_c124178/f14p0/1486-0F	MYB-related	TF	http://planttfdb.cbi.pku.edu.cn/family.php?fam=MYB_related
i1_HQ_CO3Flo_c124199/f10p0/1945-2F	MYB-related	TF	http://planttfdb.cbi.pku.edu.cn/family.php?fam=MYB_related
i1_HQ_CO3Flo_c124200/f14p0/1605-0F	C3H	TF	http://planttfdb.cbi.pku.edu.cn/family.php?fam=C3H
i1_HQ_CO3Flo_c124334/f3p0/1988-1F	TUB	TF	--
i1_HQ_CO3Flo_c124476/f32p0/1813-2F	AP2/ERF-ERF	TF	--
i1_HQ_CO3Flo_c125175/f2p0/1106-1F	HMG	TR	--
i1_HQ_CO3Flo_c1258/f22p0/1297-2F	C2C2-LSD	TF	--
i1_HQ_CO3Flo_c12740/f2p0/1983-1F	C2C2-GATA	TF	--
i1_HQ_CO3Flo_c13020/f2p0/1388-0F	GNAT	TR	--
i1_HQ_CO3Flo_c13280/f2p0/1497-2F	TCP	TF	http://planttfdb.cbi.pku.edu.cn/family.php?fam=TCP
i1_HQ_CO3Flo_c13447/f2p0/1464-0F	Trihelix	TF	http://planttfdb.cbi.pku.edu.cn/family.php?fam=Trihelix
i1_HQ_CO3Flo_c1362/f6p0/1690-1F	Tify	TF	--
i1_HQ_CO3Flo_c13622/f2p3/1934-2F	MYB-related	TF	http://planttfdb.cbi.pku.edu.cn/family.php?fam=MYB_related
i1_HQ_CO3Flo_c1407/f8p0/1228-0F	MYB	TF	http://planttfdb.cbi.pku.edu.cn/family.php?fam=MYB
i1_HQ_CO3Flo_c1423/f7p0/1917-0F	WRKY	TF	http://planttfdb.cbi.pku.edu.cn/family.php?fam=WRKY
i1_HQ_CO3Flo_c14245/f2p0/1636-2F	Trihelix	TF	http://planttfdb.cbi.pku.edu.cn/family.php?fam=Trihelix
i1_HQ_CO3Flo_c15907/f2p0/1139-0F	AP2/ERF-ERF	TF	--
i1_HQ_CO3Flo_c17402/f4p2/1934-0F	C3H	TF	http://planttfdb.cbi.pku.edu.cn/family.php?fam=C3H
i1_HQ_CO3Flo_c17637/f4p0/1146-1F	Tify	TF	--
i1_HQ_CO3Flo_c17652/f3p0/1438-1F	LOB	TF	--
i1_HQ_CO3Flo_c17752/f2p0/1214-2F	PLATZ	TF	--
i1_HQ_CO3Flo_c17842/f4p1/1246-1F	C3H	TF	http://planttfdb.cbi.pku.edu.cn/family.php?fam=C3H
i1_HQ_CO3Flo_c17891/f3p3/1994-2F	bZIP	TF	http://planttfdb.cbi.pku.edu.cn/family.php?fam=bZIP
i1_HQ_CO3Flo_c17947/f3p0/1511-1F	SET	TR	--
i1_HQ_CO3Flo_c17988/f2p4/1733-1F	SWI/SNF-BAF60b	TR	--
i1_HQ_CO3Flo_c18025/f5p2/1586-0F	GeBP	TF	http://planttfdb.cbi.pku.edu.cn/family.php?fam=GeBP
i1_HQ_CO3Flo_c18134/f3p0/1527-1F	MADS-MIKC	TF	--
i1_HQ_CO3Flo_c18934/f4p0/1886-0F	C2C2-Dof	TF	--
i1_HQ_CO3Flo_c1912/f6p0/1819-2F	C2H2	TF	http://planttfdb.cbi.pku.edu.cn/family.php?fam=C2H2
i1_HQ_CO3Flo_c19307/f3p0/1636-2F	E2F-DP	TF	http://planttfdb.cbi.pku.edu.cn/family.php?fam=E2F/DP
i1_HQ_CO3Flo_c1941/f3p0/1501-0F	TRAF	TR	--
i1_HQ_CO3Flo_c19906/f2p0/1885-1F	bZIP	TF	http://planttfdb.cbi.pku.edu.cn/family.php?fam=bZIP
i1_HQ_CO3Flo_c1991/f4p0/1883-1F	NF-YA	TF	http://planttfdb.cbi.pku.edu.cn/family.php?fam=NF-YA
i1_HQ_CO3Flo_c19929/f2p1/1372-2F	bHLH	TF	http://planttfdb.cbi.pku.edu.cn/family.php?fam=bHLH
i1_HQ_CO3Flo_c20307/f6p0/1444-2F	C2H2	TF	http://planttfdb.cbi.pku.edu.cn/family.php?fam=C2H2
i1_HQ_CO3Flo_c20503/f4p0/1366-1F	MYB	TF	http://planttfdb.cbi.pku.edu.cn/family.php?fam=MYB
i1_HQ_CO3Flo_c20551/f5p3/1666-2F	bZIP	TF	http://planttfdb.cbi.pku.edu.cn/family.php?fam=bZIP
i1_HQ_CO3Flo_c2090/f4p0/1689-2F	mTERF	TR	--
i1_HQ_CO3Flo_c2103/f3p0/1999-1F	HB-HD-ZIP	TF	--
i1_HQ_CO3Flo_c21274/f7p0/1837-0F	C3H	TF	http://planttfdb.cbi.pku.edu.cn/family.php?fam=C3H
i1_HQ_CO3Flo_c21769/f3p34/1255-1F	NAC	TF	http://planttfdb.cbi.pku.edu.cn/family.php?fam=NAC
i1_HQ_CO3Flo_c21868/f4p0/1968-0F	HB-WOX	TF	--
i1_HQ_CO3Flo_c2261/f5p0/1622-2F	IWS1	TR	--
i1_HQ_CO3Flo_c2263/f7p1/1957-2F	B3	TF	http://planttfdb.cbi.pku.edu.cn/family.php?fam=B3
i1_HQ_CO3Flo_c22642/f3p2/1420-2F	AP2/ERF-ERF	TF	--
i1_HQ_CO3Flo_c22655/f2p0/1123-0F	LOB	TF	--
i1_HQ_CO3Flo_c2301/f4p0/1309-2F	NF-YC	TF	http://planttfdb.cbi.pku.edu.cn/family.php?fam=NF-YC
i1_HQ_CO3Flo_c2342/f9p0/1896-1F	MYB-related	TF	http://planttfdb.cbi.pku.edu.cn/family.php?fam=MYB_related
i1_HQ_CO3Flo_c24008/f6p0/1874-2F	HSF	TF	http://planttfdb.cbi.pku.edu.cn/family.php?fam=HSF
i1_HQ_CO3Flo_c2430/f4p1/1534-2F	bHLH	TF	http://planttfdb.cbi.pku.edu.cn/family.php?fam=bHLH
i1_HQ_CO3Flo_c24737/f2p2/1781-1F	B3	TF	http://planttfdb.cbi.pku.edu.cn/family.php?fam=B3
i1_HQ_CO3Flo_c2511/f6p2/1575-2F	MADS-M-type	TF	--
i1_HQ_CO3Flo_c26254/f3p0/1791-1F	Trihelix	TF	http://planttfdb.cbi.pku.edu.cn/family.php?fam=Trihelix
i1_HQ_CO3Flo_c26784/f3p0/1281-2F	bZIP	TF	http://planttfdb.cbi.pku.edu.cn/family.php?fam=bZIP
i1_HQ_CO3Flo_c2749/f2p0/1881-0F	HB-WOX	TF	--
i1_HQ_CO3Flo_c2764/f4p0/1923-1F	DBP	TF	--
i1_HQ_CO3Flo_c2930/f2p11/1876-2F	Trihelix	TF	http://planttfdb.cbi.pku.edu.cn/family.php?fam=Trihelix
i1_HQ_CO3Flo_c3043/f5p0/1873-2F	SET	TR	--
i1_HQ_CO3Flo_c3230/f2p1/1859-0F	SAP	TF	http://planttfdb.cbi.pku.edu.cn/family.php?fam=SAP
i1_HQ_CO3Flo_c32501/f4p0/1415-0F	TRAF	TR	--
i1_HQ_CO3Flo_c3272/f3p0/1998-1F	C3H	TF	http://planttfdb.cbi.pku.edu.cn/family.php?fam=C3H
i1_HQ_CO3Flo_c33946/f4p0/1722-2F	MYB-related	TF	http://planttfdb.cbi.pku.edu.cn/family.php?fam=MYB_related
i1_HQ_CO3Flo_c34446/f2p0/1885-2F	C2C2-Dof	TF	--
i1_HQ_CO3Flo_c34483/f3p0/1500-0F	C3H	TF	http://planttfdb.cbi.pku.edu.cn/family.php?fam=C3H
i1_HQ_CO3Flo_c34596/f3p0/1138-0F	PLATZ	TF	--
i1_HQ_CO3Flo_c34781/f4p0/1318-2F	bHLH	TF	http://planttfdb.cbi.pku.edu.cn/family.php?fam=bHLH
i1_HQ_CO3Flo_c34851/f5p0/1471-0F	HB-other	TF	http://planttfdb.cbi.pku.edu.cn/family.php?fam=HB-other
i1_HQ_CO3Flo_c34921/f6p2/1758-0F	PHD	TR	--
i1_HQ_CO3Flo_c35513/f3p0/1500-2F	Alfin-like	TF	--
i1_HQ_CO3Flo_c36289/f2p0/1736-2F	HB-WOX	TF	--
i1_HQ_CO3Flo_c3699/f4p0/1953-2F	CPP	TF	http://planttfdb.cbi.pku.edu.cn/family.php?fam=CPP
i1_HQ_CO3Flo_c3713/f9p0/1649-2F	PLATZ	TF	--
i1_HQ_CO3Flo_c37209/f2p13/1867-2F	Trihelix	TF	http://planttfdb.cbi.pku.edu.cn/family.php?fam=Trihelix
i1_HQ_CO3Flo_c3912/f2p0/1516-0F	B3	TF	http://planttfdb.cbi.pku.edu.cn/family.php?fam=B3
i1_HQ_CO3Flo_c39215/f2p0/1820-1F	C2H2	TF	http://planttfdb.cbi.pku.edu.cn/family.php?fam=C2H2
i1_HQ_CO3Flo_c39593/f2p4/1166-2F	SET	TR	--
i1_HQ_CO3Flo_c41254/f2p7/1500-2F	Tify	TF	--
i1_HQ_CO3Flo_c43199/f2p0/1938-1F	HB-KNOX	TF	--
i1_HQ_CO3Flo_c43211/f4p4/1623-1F	C2C2-GATA	TF	--
i1_HQ_CO3Flo_c4359/f7p0/1869-0F	SAP	TF	http://planttfdb.cbi.pku.edu.cn/family.php?fam=SAP
i1_HQ_CO3Flo_c44027/f2p0/1174-0F	bHLH	TF	http://planttfdb.cbi.pku.edu.cn/family.php?fam=bHLH
i1_HQ_CO3Flo_c44264/f2p10/1674-2F	C2H2	TF	http://planttfdb.cbi.pku.edu.cn/family.php?fam=C2H2
i1_HQ_CO3Flo_c44528/f2p0/1417-2F	Trihelix	TF	http://planttfdb.cbi.pku.edu.cn/family.php?fam=Trihelix
i1_HQ_CO3Flo_c45147/f4p0/1885-2F	TCP	TF	http://planttfdb.cbi.pku.edu.cn/family.php?fam=TCP
i1_HQ_CO3Flo_c51916/f4p0/1766-1F	C3H	TF	http://planttfdb.cbi.pku.edu.cn/family.php?fam=C3H
i1_HQ_CO3Flo_c52055/f3p0/1773-1F	PHD	TR	--
i1_HQ_CO3Flo_c52415/f2p0/1142-1F	PLATZ	TF	--
i1_HQ_CO3Flo_c52901/f5p0/1569-1F	Trihelix	TF	http://planttfdb.cbi.pku.edu.cn/family.php?fam=Trihelix
i1_HQ_CO3Flo_c5404/f4p1/1683-2F	GARP-ARR-B	TF	--
i1_HQ_CO3Flo_c5409/f8p29/1585-2F	NF-YB	TF	http://planttfdb.cbi.pku.edu.cn/family.php?fam=NF-YB
i1_HQ_CO3Flo_c5432/f2p0/1913-0F	TAZ	TR	--
i1_HQ_CO3Flo_c54623/f3p0/1606-1F	MYB-related	TF	http://planttfdb.cbi.pku.edu.cn/family.php?fam=MYB_related
i1_HQ_CO3Flo_c55069/f2p0/1351-1F	MADS-MIKC	TF	--
i1_HQ_CO3Flo_c5567/f4p0/1391-1F	C2H2	TF	http://planttfdb.cbi.pku.edu.cn/family.php?fam=C2H2
i1_HQ_CO3Flo_c56011/f3p0/1895-2F	DDT	TR	--
i1_HQ_CO3Flo_c56716/f3p0/1711-2F	MYB-related	TF	http://planttfdb.cbi.pku.edu.cn/family.php?fam=MYB_related
i1_HQ_CO3Flo_c56788/f2p0/1960-0F	C2H2	TF	http://planttfdb.cbi.pku.edu.cn/family.php?fam=C2H2
i1_HQ_CO3Flo_c58174/f2p1/1369-0F	HB-HD-ZIP	TF	--
i1_HQ_CO3Flo_c58506/f2p0/1593-0F	Alfin-like	TF	--
i1_HQ_CO3Flo_c5968/f3p0/1540-0F	Others	TR	--
i1_HQ_CO3Flo_c5982/f7p0/1788-0F	B3	TF	http://planttfdb.cbi.pku.edu.cn/family.php?fam=B3
i1_HQ_CO3Flo_c60197/f2p0/1539-2F	NF-YC	TF	http://planttfdb.cbi.pku.edu.cn/family.php?fam=NF-YC
i1_HQ_CO3Flo_c60487/f2p3/1889-0F	OFP	TF	--
i1_HQ_CO3Flo_c6074/f2p0/1530-1F	IWS1	TR	--
i1_HQ_CO3Flo_c6094/f3p0/1691-0F	B3	TF	http://planttfdb.cbi.pku.edu.cn/family.php?fam=B3
i1_HQ_CO3Flo_c6217/f2p7/1528-0F	NF-YA	TF	http://planttfdb.cbi.pku.edu.cn/family.php?fam=NF-YA
i1_HQ_CO3Flo_c6292/f2p1/1654-2F	MADS-M-type	TF	--
i1_HQ_CO3Flo_c65612/f3p15/1725-0F	PHD	TR	--
i1_HQ_CO3Flo_c67838/f2p0/1072-1F	zf-HD	TF	http://planttfdb.cbi.pku.edu.cn/family.php?fam=ZF-HD
i1_HQ_CO3Flo_c67852/f2p0/1034-0F	MADS-MIKC	TF	--
i1_HQ_CO3Flo_c6843/f3p0/1816-0F	C3H	TF	http://planttfdb.cbi.pku.edu.cn/family.php?fam=C3H
i1_HQ_CO3Flo_c6981/f3p2/1528-1F	bHLH	TF	http://planttfdb.cbi.pku.edu.cn/family.php?fam=bHLH
i1_HQ_CO3Flo_c7103/f2p1/1902-1F	VOZ	TF	http://planttfdb.cbi.pku.edu.cn/family.php?fam=VOZ
i1_HQ_CO3Flo_c7247/f3p0/1817-2F	MYB-related	TF	http://planttfdb.cbi.pku.edu.cn/family.php?fam=MYB_related
i1_HQ_CO3Flo_c75032/f24p0/1916-2F	bZIP	TF	http://planttfdb.cbi.pku.edu.cn/family.php?fam=bZIP
i1_HQ_CO3Flo_c75321/f4p0/1915-2F	bZIP	TF	http://planttfdb.cbi.pku.edu.cn/family.php?fam=bZIP
i1_HQ_CO3Flo_c75413/f2p0/1134-2F	HMG	TR	--
i1_HQ_CO3Flo_c75588/f13p0/1529-2F	Trihelix	TF	http://planttfdb.cbi.pku.edu.cn/family.php?fam=Trihelix
i1_HQ_CO3Flo_c76288/f3p0/1614-2F	NAC	TF	http://planttfdb.cbi.pku.edu.cn/family.php?fam=NAC
i1_HQ_CO3Flo_c78128/f4p0/1448-2F	MYB	TF	http://planttfdb.cbi.pku.edu.cn/family.php?fam=MYB
i1_HQ_CO3Flo_c78262/f2p0/1873-1F	Jumonji	TR	--
i1_HQ_CO3Flo_c78630/f2p0/1584-1F	MYB	TF	http://planttfdb.cbi.pku.edu.cn/family.php?fam=MYB
i1_HQ_CO3Flo_c8092/f4p0/1757-2F	AP2/ERF-ERF	TF	--
i1_HQ_CO3Flo_c81480/f2p0/1787-2F	B3	TF	http://planttfdb.cbi.pku.edu.cn/family.php?fam=B3
i1_HQ_CO3Flo_c8162/f2p0/1678-1F	WRKY	TF	http://planttfdb.cbi.pku.edu.cn/family.php?fam=WRKY
i1_HQ_CO3Flo_c83324/f3p0/1705-2F	B3	TF	http://planttfdb.cbi.pku.edu.cn/family.php?fam=B3
i1_HQ_CO3Flo_c83631/f3p0/1453-0F	CSD	TF	--
i1_HQ_CO3Flo_c86902/f2p0/1485-1F	Rcd1-like	TR	--
i1_HQ_CO3Flo_c8807/f2p0/1523-1F	Trihelix	TF	http://planttfdb.cbi.pku.edu.cn/family.php?fam=Trihelix
i1_HQ_CO3Flo_c8968/f8p0/1252-1F	C2H2	TF	http://planttfdb.cbi.pku.edu.cn/family.php?fam=C2H2
i1_HQ_CO3Flo_c9163/f2p7/1591-1F	NF-YC	TF	http://planttfdb.cbi.pku.edu.cn/family.php?fam=NF-YC
i1_HQ_CO3Flo_c9249/f2p11/1519-2F	HB-other	TF	http://planttfdb.cbi.pku.edu.cn/family.php?fam=HB-other
i1_HQ_CO3Flo_c92702/f3p0/1470-2F	PLATZ	TF	--
i1_HQ_CO3Flo_c92854/f2p0/1039-0F	LOB	TF	--
i1_HQ_CO3Flo_c9635/f2p0/1219-0F	LIM	TF	--
i1_HQ_CO3Flo_c9638/f7p6/1395-2F	bHLH	TF	http://planttfdb.cbi.pku.edu.cn/family.php?fam=bHLH
i1_HQ_CO3Flo_c9873/f6p0/1411-2F	Rcd1-like	TR	--
i1_HQ_CO3Flo_c9994/f5p0/1684-2F	HB-HD-ZIP	TF	--
i2_HQ_CO3Flo_c10501/f3p1/2936-2F	GARP-G2-like	TF	--
i2_HQ_CO3Flo_c10960/f2p3/2290-2F	mTERF	TR	--
i2_HQ_CO3Flo_c11303/f2p2/2736-2F	Trihelix	TF	http://planttfdb.cbi.pku.edu.cn/family.php?fam=Trihelix
i2_HQ_CO3Flo_c11899/f2p0/2701-0F	bZIP	TF	http://planttfdb.cbi.pku.edu.cn/family.php?fam=bZIP
i2_HQ_CO3Flo_c12018/f3p0/2117-0F	mTERF	TR	--
i2_HQ_CO3Flo_c12479/f2p1/2444-2F	MYB-related	TF	http://planttfdb.cbi.pku.edu.cn/family.php?fam=MYB_related
i2_HQ_CO3Flo_c12997/f14p3/2803-0F	C2H2	TF	http://planttfdb.cbi.pku.edu.cn/family.php?fam=C2H2
i2_HQ_CO3Flo_c131387/f3p2/2070-2F	bZIP	TF	http://planttfdb.cbi.pku.edu.cn/family.php?fam=bZIP
i2_HQ_CO3Flo_c13340/f2p3/2488-0F	MYB-related	TF	http://planttfdb.cbi.pku.edu.cn/family.php?fam=MYB_related
i2_HQ_CO3Flo_c133685/f3p1/2753-0F	GNAT	TR	--
i2_HQ_CO3Flo_c148118/f3p0/2175-0F	MYB-related	TF	http://planttfdb.cbi.pku.edu.cn/family.php?fam=MYB_related
i2_HQ_CO3Flo_c148637/f3p0/2021-0F	bZIP	TF	http://planttfdb.cbi.pku.edu.cn/family.php?fam=bZIP
i2_HQ_CO3Flo_c149127/f2p1/2029-0F	Others	TR	--
i2_HQ_CO3Flo_c149263/f2p0/2016-0F	bHLH	TF	http://planttfdb.cbi.pku.edu.cn/family.php?fam=bHLH
i2_HQ_CO3Flo_c157113/f3p2/2065-0F	bZIP	TF	http://planttfdb.cbi.pku.edu.cn/family.php?fam=bZIP
i2_HQ_CO3Flo_c157231/f2p10/2069-2F	DDT	TR	--
i2_HQ_CO3Flo_c157272/f14p1/2633-2F	bZIP	TF	http://planttfdb.cbi.pku.edu.cn/family.php?fam=bZIP
i2_HQ_CO3Flo_c157369/f2p1/2143-0F	HMG	TR	--
i2_HQ_CO3Flo_c157464/f3p0/2082-2F	Trihelix	TF	http://planttfdb.cbi.pku.edu.cn/family.php?fam=Trihelix
i2_HQ_CO3Flo_c157477/f5p0/2075-2F	NAC	TF	http://planttfdb.cbi.pku.edu.cn/family.php?fam=NAC
i2_HQ_CO3Flo_c157640/f3p0/2202-0F	mTERF	TR	--
i2_HQ_CO3Flo_c157764/f7p0/2110-2F	C2C2-GATA	TF	--
i2_HQ_CO3Flo_c157892/f2p3/2088-0F	HSF	TF	http://planttfdb.cbi.pku.edu.cn/family.php?fam=HSF
i2_HQ_CO3Flo_c158100/f3p1/2093-0F	C2H2	TF	http://planttfdb.cbi.pku.edu.cn/family.php?fam=C2H2
i2_HQ_CO3Flo_c158225/f11p3/2956-1F	WRKY	TF	http://planttfdb.cbi.pku.edu.cn/family.php?fam=WRKY
i2_HQ_CO3Flo_c158566/f4p0/2352-0F	MYB-related	TF	http://planttfdb.cbi.pku.edu.cn/family.php?fam=MYB_related
i2_HQ_CO3Flo_c158978/f16p4/2107-0F	C2C2-GATA	TF	--
i2_HQ_CO3Flo_c159518/f2p4/2140-2F	C3H	TF	http://planttfdb.cbi.pku.edu.cn/family.php?fam=C3H
i2_HQ_CO3Flo_c159628/f7p8/2027-0F	C2C2-GATA	TF	--
i2_HQ_CO3Flo_c159683/f4p27/1986-0F	DDT	TR	--
i2_HQ_CO3Flo_c160212/f5p1/2786-1F	TUB	TF	--
i2_HQ_CO3Flo_c160358/f2p2/2587-1F	NAC	TF	http://planttfdb.cbi.pku.edu.cn/family.php?fam=NAC
i2_HQ_CO3Flo_c1604/f4p2/2551-0F	bZIP	TF	http://planttfdb.cbi.pku.edu.cn/family.php?fam=bZIP
i2_HQ_CO3Flo_c16050/f29p5/2693-0F	WRKY	TF	http://planttfdb.cbi.pku.edu.cn/family.php?fam=WRKY
i2_HQ_CO3Flo_c160516/f6p2/2078-0F	bHLH	TF	http://planttfdb.cbi.pku.edu.cn/family.php?fam=bHLH
i2_HQ_CO3Flo_c16164/f6p0/2468-2F	WRKY	TF	http://planttfdb.cbi.pku.edu.cn/family.php?fam=WRKY
i2_HQ_CO3Flo_c1635/f7p52/2294-1F	SWI/SNF-BAF60b	TR	--
i2_HQ_CO3Flo_c164720/f4p0/2736-2F	bHLH	TF	http://planttfdb.cbi.pku.edu.cn/family.php?fam=bHLH
i2_HQ_CO3Flo_c174187/f26p0/2397-1F	HSF	TF	http://planttfdb.cbi.pku.edu.cn/family.php?fam=HSF
i2_HQ_CO3Flo_c174199/f29p4/2694-1F	C3H	TF	http://planttfdb.cbi.pku.edu.cn/family.php?fam=C3H
i2_HQ_CO3Flo_c175124/f6p1/2250-1F	Others	TR	--
i2_HQ_CO3Flo_c175146/f11p0/2660-0F	TCP	TF	http://planttfdb.cbi.pku.edu.cn/family.php?fam=TCP
i2_HQ_CO3Flo_c175386/f2p0/2849-1F	bHLH	TF	http://planttfdb.cbi.pku.edu.cn/family.php?fam=bHLH
i2_HQ_CO3Flo_c17605/f10p1/2360-1F	AP2/ERF-ERF	TF	--
i2_HQ_CO3Flo_c18056/f9p0/2576-0F	SET	TR	--
i2_HQ_CO3Flo_c18162/f9p1/2270-2F	mTERF	TR	--
i2_HQ_CO3Flo_c18273/f4p0/2759-0F	bHLH	TF	http://planttfdb.cbi.pku.edu.cn/family.php?fam=bHLH
i2_HQ_CO3Flo_c18463/f2p0/2104-0F	NAC	TF	http://planttfdb.cbi.pku.edu.cn/family.php?fam=NAC
i2_HQ_CO3Flo_c1971/f2p6/3001-2F	CAMTA	TF	http://planttfdb.cbi.pku.edu.cn/family.php?fam=CAMTA
i2_HQ_CO3Flo_c19858/f2p1/2749-2F	BES1	TF	http://planttfdb.cbi.pku.edu.cn/family.php?fam=BES1
i2_HQ_CO3Flo_c20163/f4p0/2402-2F	HB-HD-ZIP	TF	--
i2_HQ_CO3Flo_c20374/f2p27/2152-0F	MYB	TF	http://planttfdb.cbi.pku.edu.cn/family.php?fam=MYB
i2_HQ_CO3Flo_c20374/f2p27/2152-1F	MYB-related	TF	http://planttfdb.cbi.pku.edu.cn/family.php?fam=MYB_related
i2_HQ_CO3Flo_c2119/f13p0/2960-1F	SET	TR	--
i2_HQ_CO3Flo_c21325/f2p0/2497-1F	bHLH	TF	http://planttfdb.cbi.pku.edu.cn/family.php?fam=bHLH
i2_HQ_CO3Flo_c2141/f3p3/2881-0F	VOZ	TF	http://planttfdb.cbi.pku.edu.cn/family.php?fam=VOZ
i2_HQ_CO3Flo_c22015/f2p4/2155-0F	NAC	TF	http://planttfdb.cbi.pku.edu.cn/family.php?fam=NAC
i2_HQ_CO3Flo_c22015/f2p4/2155-2F	NAC	TF	http://planttfdb.cbi.pku.edu.cn/family.php?fam=NAC
i2_HQ_CO3Flo_c2257/f6p4/2750-2F	C3H	TF	http://planttfdb.cbi.pku.edu.cn/family.php?fam=C3H
i2_HQ_CO3Flo_c2294/f5p0/2298-0F	Trihelix	TF	http://planttfdb.cbi.pku.edu.cn/family.php?fam=Trihelix
i2_HQ_CO3Flo_c23406/f3p0/2828-1F	C2C2-Dof	TF	--
i2_HQ_CO3Flo_c23437/f3p1/2256-1F	bZIP	TF	http://planttfdb.cbi.pku.edu.cn/family.php?fam=bZIP
i2_HQ_CO3Flo_c24141/f2p0/2618-2F	C2H2	TF	http://planttfdb.cbi.pku.edu.cn/family.php?fam=C2H2
i2_HQ_CO3Flo_c24233/f6p4/2528-0F	C3H	TF	http://planttfdb.cbi.pku.edu.cn/family.php?fam=C3H
i2_HQ_CO3Flo_c24826/f3p0/2318-0F	SBP	TF	http://planttfdb.cbi.pku.edu.cn/family.php?fam=SBP
i2_HQ_CO3Flo_c24833/f2p2/2951-2F	bHLH	TF	http://planttfdb.cbi.pku.edu.cn/family.php?fam=bHLH
i2_HQ_CO3Flo_c2485/f13p4/2318-0F	NF-YA	TF	http://planttfdb.cbi.pku.edu.cn/family.php?fam=NF-YA
i2_HQ_CO3Flo_c25031/f2p10/3032-1F	NAC	TF	http://planttfdb.cbi.pku.edu.cn/family.php?fam=NAC
i2_HQ_CO3Flo_c25159/f3p2/2619-1F	SET	TR	--
i2_HQ_CO3Flo_c25232/f4p1/2727-1F	GARP-G2-like	TF	--
i2_HQ_CO3Flo_c25608/f3p1/2311-1F	TCP	TF	http://planttfdb.cbi.pku.edu.cn/family.php?fam=TCP
i2_HQ_CO3Flo_c2566/f2p2/2768-2F	GARP-G2-like	TF	--
i2_HQ_CO3Flo_c25882/f3p7/2120-1F	NAC	TF	http://planttfdb.cbi.pku.edu.cn/family.php?fam=NAC
i2_HQ_CO3Flo_c26058/f3p2/2531-0F	TCP	TF	http://planttfdb.cbi.pku.edu.cn/family.php?fam=TCP
i2_HQ_CO3Flo_c2640/f4p1/2843-0F	GARP-G2-like	TF	--
i2_HQ_CO3Flo_c26463/f7p1/2224-0F	HSF	TF	http://planttfdb.cbi.pku.edu.cn/family.php?fam=HSF
i2_HQ_CO3Flo_c26485/f2p0/2295-2F	C3H	TF	http://planttfdb.cbi.pku.edu.cn/family.php?fam=C3H
i2_HQ_CO3Flo_c2668/f4p2/2981-1F	C2H2	TF	http://planttfdb.cbi.pku.edu.cn/family.php?fam=C2H2
i2_HQ_CO3Flo_c2668/f4p2/2981-2F	C2H2	TF	http://planttfdb.cbi.pku.edu.cn/family.php?fam=C2H2
i2_HQ_CO3Flo_c2675/f9p0/2720-0F	SRS	TF	http://planttfdb.cbi.pku.edu.cn/family.php?fam=SRS
i2_HQ_CO3Flo_c26876/f2p1/2605-1F	Others	TR	--
i2_HQ_CO3Flo_c27982/f3p3/2325-1F	SRS	TF	http://planttfdb.cbi.pku.edu.cn/family.php?fam=SRS
i2_HQ_CO3Flo_c28099/f3p0/2497-2F	C2C2-Dof	TF	--
i2_HQ_CO3Flo_c2845/f3p1/2891-2F	AP2/ERF-ERF	TF	--
i2_HQ_CO3Flo_c3022/f5p0/2920-2F	C3H	TF	http://planttfdb.cbi.pku.edu.cn/family.php?fam=C3H
i2_HQ_CO3Flo_c32128/f38p1/2138-0F	AP2/ERF-ERF	TF	--
i2_HQ_CO3Flo_c32162/f46p7/2171-2F	bZIP	TF	http://planttfdb.cbi.pku.edu.cn/family.php?fam=bZIP
i2_HQ_CO3Flo_c32175/f16p2/2522-0F	Others	TR	--
i2_HQ_CO3Flo_c32388/f6p3/2353-2F	SWI/SNF-BAF60b	TR	--
i2_HQ_CO3Flo_c34876/f2p0/2285-1F	bHLH	TF	http://planttfdb.cbi.pku.edu.cn/family.php?fam=bHLH
i2_HQ_CO3Flo_c34881/f2p2/2365-2F	HMG	TR	--
i2_HQ_CO3Flo_c3524/f3p0/2318-1F	MYB-related	TF	http://planttfdb.cbi.pku.edu.cn/family.php?fam=MYB_related
i2_HQ_CO3Flo_c37713/f2p2/2326-1F	SET	TR	--
i2_HQ_CO3Flo_c37992/f3p1/2912-2F	GNAT	TR	--
i2_HQ_CO3Flo_c43143/f4p1/2984-0F	C3H	TF	http://planttfdb.cbi.pku.edu.cn/family.php?fam=C3H
i2_HQ_CO3Flo_c43274/f2p2/2393-1F	bZIP	TF	http://planttfdb.cbi.pku.edu.cn/family.php?fam=bZIP
i2_HQ_CO3Flo_c4867/f4p1/2734-2F	TRAF	TR	--
i2_HQ_CO3Flo_c5135/f2p1/2376-2F	C2C2-Dof	TF	--
i2_HQ_CO3Flo_c5246/f4p0/2445-0F	MYB	TF	http://planttfdb.cbi.pku.edu.cn/family.php?fam=MYB
i2_HQ_CO3Flo_c536/f29p2/2749-1F	MYB	TF	http://planttfdb.cbi.pku.edu.cn/family.php?fam=MYB
i2_HQ_CO3Flo_c5439/f2p2/1855-0F	MYB-related	TF	http://planttfdb.cbi.pku.edu.cn/family.php?fam=MYB_related
i2_HQ_CO3Flo_c6372/f2p2/2327-0F	MYB-related	TF	http://planttfdb.cbi.pku.edu.cn/family.php?fam=MYB_related
i2_HQ_CO3Flo_c6515/f2p1/2217-0F	C3H	TF	http://planttfdb.cbi.pku.edu.cn/family.php?fam=C3H
i2_HQ_CO3Flo_c6585/f4p1/2207-2F	E2F-DP	TF	http://planttfdb.cbi.pku.edu.cn/family.php?fam=E2F/DP
i2_HQ_CO3Flo_c6845/f2p0/2219-1F	HSF	TF	http://planttfdb.cbi.pku.edu.cn/family.php?fam=HSF
i2_HQ_CO3Flo_c7168/f2p0/2143-0F	NF-YA	TF	http://planttfdb.cbi.pku.edu.cn/family.php?fam=NF-YA
i2_HQ_CO3Flo_c7982/f11p3/2968-2F	C2H2	TF	http://planttfdb.cbi.pku.edu.cn/family.php?fam=C2H2
i2_HQ_CO3Flo_c8118/f2p1/2136-2F	BES1	TF	http://planttfdb.cbi.pku.edu.cn/family.php?fam=BES1
i2_HQ_CO3Flo_c8221/f3p1/2324-0F	TRAF	TR	--
i2_HQ_CO3Flo_c8406/f2p4/2442-0F	C2C2-GATA	TF	--
i2_HQ_CO3Flo_c8788/f2p0/2633-0F	ARID	TR	--
i2_HQ_CO3Flo_c8868/f8p6/2879-1F	bZIP	TF	http://planttfdb.cbi.pku.edu.cn/family.php?fam=bZIP
i2_HQ_CO3Flo_c8911/f7p0/2846-0F	GNAT	TR	--
i2_HQ_CO3Flo_c926/f10p1/2418-1F	GARP-G2-like	TF	--
i2_HQ_CO3Flo_c9907/f7p1/2492-1F	WRKY	TF	http://planttfdb.cbi.pku.edu.cn/family.php?fam=WRKY
i0_LQ_CO3Flo_c10022/f1p0/966-1F	NF-YB	TF	http://planttfdb.cbi.pku.edu.cn/family.php?fam=NF-YB
i0_LQ_CO3Flo_c10328/f1p8/981-2F	HB-HD-ZIP	TF	--
i0_LQ_CO3Flo_c10336/f1p1/855-0F	HMG	TR	--
i0_LQ_CO3Flo_c10397/f1p4/665-2F	SBP	TF	http://planttfdb.cbi.pku.edu.cn/family.php?fam=SBP
i0_LQ_CO3Flo_c10633/f1p3/754-2F	NAC	TF	http://planttfdb.cbi.pku.edu.cn/family.php?fam=NAC
i0_LQ_CO3Flo_c10746/f1p4/713-2F	LOB	TF	--
i0_LQ_CO3Flo_c11461/f1p1/971-1F	Coactivator p15	TR	--
i0_LQ_CO3Flo_c11575/f1p7/766-0F	AP2/ERF-ERF	TF	--
i0_LQ_CO3Flo_c3117/f1p0/803-0F	NF-YC	TF	http://planttfdb.cbi.pku.edu.cn/family.php?fam=NF-YC
i0_LQ_CO3Flo_c3476/f1p6/754-1F	AP2/ERF-ERF	TF	--
i0_LQ_CO3Flo_c3680/f1p0/759-1F	Tify	TF	--
i0_LQ_CO3Flo_c4147/f1p2/597-0F	GNAT	TR	--
i0_LQ_CO3Flo_c4298/f1p0/698-0F	HMG	TR	--
i0_LQ_CO3Flo_c4306/f3p0/520-1F	Coactivator p15	TR	--
i0_LQ_CO3Flo_c4414/f1p4/718-0F	CSD	TF	--
i0_LQ_CO3Flo_c4434/f1p0/920-1F	AP2/ERF-ERF	TF	--
i0_LQ_CO3Flo_c4565/f1p0/816-1F	MBF1	TR	--
i0_LQ_CO3Flo_c5226/f1p6/898-2F	C3H	TF	http://planttfdb.cbi.pku.edu.cn/family.php?fam=C3H
i0_LQ_CO3Flo_c5588/f1p5/973-2F	NF-YA	TF	http://planttfdb.cbi.pku.edu.cn/family.php?fam=NF-YA
i0_LQ_CO3Flo_c5798/f1p0/650-0F	LOB	TF	--
i0_LQ_CO3Flo_c5843/f1p0/560-1F	AP2/ERF-ERF	TF	--
i0_LQ_CO3Flo_c6321/f1p21/797-2F	MADS-M-type	TF	--
i0_LQ_CO3Flo_c6714/f1p7/875-1F	GeBP	TF	http://planttfdb.cbi.pku.edu.cn/family.php?fam=GeBP
i0_LQ_CO3Flo_c7074/f1p0/744-0F	HB-other	TF	http://planttfdb.cbi.pku.edu.cn/family.php?fam=HB-other
i0_LQ_CO3Flo_c7764/f1p0/711-2F	AP2/ERF-ERF	TF	--
i0_LQ_CO3Flo_c8588/f1p0/799-0F	NF-YB	TF	http://planttfdb.cbi.pku.edu.cn/family.php?fam=NF-YB
i0_LQ_CO3Flo_c9396/f1p0/808-2F	HMG	TR	--
i0_LQ_CO3Flo_c9581/f1p0/893-2F	Coactivator p15	TR	--
i0_LQ_CO3Flo_c9704/f1p0/984-2F	AP2/ERF-ERF	TF	--
i0_LQ_CO3Flo_c9774/f1p5/919-1F	Jumonji	TR	--
i2_HQ_CO3Flo_c101332/f13p5/2524-1F	BES1	TF	http://planttfdb.cbi.pku.edu.cn/family.php?fam=BES1
i2_HQ_CO3Flo_c101362/f15p4/2472-0F	HB-KNOX	TF	--
i2_HQ_CO3Flo_c101786/f2p1/2110-2F	C3H	TF	http://planttfdb.cbi.pku.edu.cn/family.php?fam=C3H
i2_HQ_CO3Flo_c102538/f25p2/2482-2F	AP2/ERF-ERF	TF	--
i2_HQ_CO3Flo_c102553/f11p0/2123-2F	Trihelix	TF	http://planttfdb.cbi.pku.edu.cn/family.php?fam=Trihelix
i2_HQ_CO3Flo_c102610/f5p7/2611-1F	AUX/IAA	TR	--
i2_HQ_CO3Flo_c103988/f5p1/2055-0F	HSF	TF	http://planttfdb.cbi.pku.edu.cn/family.php?fam=HSF
i2_HQ_CO3Flo_c106471/f2p6/3155-2F	HB-HD-ZIP	TF	--
i2_HQ_CO3Flo_c106546/f2p0/2283-2F	Trihelix	TF	http://planttfdb.cbi.pku.edu.cn/family.php?fam=Trihelix
i2_HQ_CO3Flo_c11137/f4p1/2164-1F	BES1	TF	http://planttfdb.cbi.pku.edu.cn/family.php?fam=BES1
i2_HQ_CO3Flo_c111518/f2p1/2641-0F	WRKY	TF	http://planttfdb.cbi.pku.edu.cn/family.php?fam=WRKY
i2_HQ_CO3Flo_c121138/f2p2/2018-2F	bZIP	TF	http://planttfdb.cbi.pku.edu.cn/family.php?fam=bZIP
i2_HQ_CO3Flo_c121423/f2p1/2039-0F	MYB	TF	http://planttfdb.cbi.pku.edu.cn/family.php?fam=MYB
i2_HQ_CO3Flo_c12544/f4p2/2790-0F	B3-ARF	TF	--
i2_HQ_CO3Flo_c12696/f4p0/2850-0F	bZIP	TF	http://planttfdb.cbi.pku.edu.cn/family.php?fam=bZIP
i2_HQ_CO3Flo_c128887/f14p0/2620-2F	Tify	TF	--
i2_HQ_CO3Flo_c129144/f4p7/2178-1F	C2C2-GATA	TF	--
i2_HQ_CO3Flo_c130436/f16p2/2804-0F	bZIP	TF	http://planttfdb.cbi.pku.edu.cn/family.php?fam=bZIP
i2_HQ_CO3Flo_c13144/f3p1/2400-2F	C2C2-CO-like	TF	--
i2_HQ_CO3Flo_c13151/f4p2/2997-0F	GRAS	TF	http://planttfdb.cbi.pku.edu.cn/family.php?fam=GRAS
i2_HQ_CO3Flo_c137754/f2p2/2623-2F	MYB	TF	http://planttfdb.cbi.pku.edu.cn/family.php?fam=MYB
i2_HQ_CO3Flo_c146095/f2p0/2342-1F	C2C2-CO-like	TF	--
i2_HQ_CO3Flo_c156939/f27p1/2301-2F	AUX/IAA	TR	--
i2_HQ_CO3Flo_c157049/f7p0/2463-1F	Tify	TF	--
i2_HQ_CO3Flo_c157067/f2p1/2174-1F	Others	TR	--
i2_HQ_CO3Flo_c159159/f5p1/2295-2F	MYB-related	TF	http://planttfdb.cbi.pku.edu.cn/family.php?fam=MYB_related
i2_HQ_CO3Flo_c160798/f7p10/3203-1F	HMG	TR	--
i2_HQ_CO3Flo_c173723/f12p1/2923-0F	SNF2	TR	--
i2_HQ_CO3Flo_c174087/f3p0/2098-0F	SET	TR	--
i2_HQ_CO3Flo_c174495/f29p4/2997-1F	HB-HD-ZIP	TF	--
i2_HQ_CO3Flo_c174672/f5p1/2076-1F	DBP	TF	--
i2_HQ_CO3Flo_c174774/f53p12/2511-0F	HMG	TR	--
i2_HQ_CO3Flo_c174962/f3p0/2559-0F	Trihelix	TF	http://planttfdb.cbi.pku.edu.cn/family.php?fam=Trihelix
i2_HQ_CO3Flo_c174976/f6p4/2085-2F	Trihelix	TF	http://planttfdb.cbi.pku.edu.cn/family.php?fam=Trihelix
i2_HQ_CO3Flo_c174977/f8p7/2081-1F	GRAS	TF	http://planttfdb.cbi.pku.edu.cn/family.php?fam=GRAS
i2_HQ_CO3Flo_c176130/f14p0/2531-1F	WRKY	TF	http://planttfdb.cbi.pku.edu.cn/family.php?fam=WRKY
i2_HQ_CO3Flo_c23267/f2p2/2612-2F	GRAS	TF	http://planttfdb.cbi.pku.edu.cn/family.php?fam=GRAS
i2_HQ_CO3Flo_c24948/f4p3/2194-1F	SWI/SNF-BAF60b	TR	--
i2_HQ_CO3Flo_c24962/f3p1/2520-1F	GRAS	TF	http://planttfdb.cbi.pku.edu.cn/family.php?fam=GRAS
i2_HQ_CO3Flo_c2611/f16p0/2643-1F	C3H	TF	http://planttfdb.cbi.pku.edu.cn/family.php?fam=C3H
i2_HQ_CO3Flo_c33552/f6p1/2962-0F	GRAS	TF	http://planttfdb.cbi.pku.edu.cn/family.php?fam=GRAS
i2_HQ_CO3Flo_c35562/f3p3/2886-2F	WRKY	TF	http://planttfdb.cbi.pku.edu.cn/family.php?fam=WRKY
i2_HQ_CO3Flo_c35811/f2p2/2360-2F	MYB	TF	http://planttfdb.cbi.pku.edu.cn/family.php?fam=MYB
i2_HQ_CO3Flo_c3586/f3p1/2396-2F	TRAF	TR	--
i2_HQ_CO3Flo_c36392/f5p4/2472-2F	HB-KNOX	TF	--
i2_HQ_CO3Flo_c36486/f2p7/2197-0F	bZIP	TF	http://planttfdb.cbi.pku.edu.cn/family.php?fam=bZIP
i2_HQ_CO3Flo_c36899/f2p2/2734-1F	B3-ARF	TF	--
i2_HQ_CO3Flo_c37016/f2p0/2224-1F	MED6	TR	--
i2_HQ_CO3Flo_c37016/f2p0/2224-2F	MED6	TR	--
i2_HQ_CO3Flo_c39471/f2p5/2560-0F	GARP-G2-like	TF	--
i2_HQ_CO3Flo_c39529/f4p3/2293-1F	PHD	TR	--
i2_HQ_CO3Flo_c39717/f2p0/2217-2F	Others	TR	--
i2_HQ_CO3Flo_c39791/f2p3/2844-0F	MYB-related	TF	http://planttfdb.cbi.pku.edu.cn/family.php?fam=MYB_related
i2_HQ_CO3Flo_c40017/f4p0/2155-2F	bHLH	TF	http://planttfdb.cbi.pku.edu.cn/family.php?fam=bHLH
i2_HQ_CO3Flo_c40058/f7p0/2822-1F	C2H2	TF	http://planttfdb.cbi.pku.edu.cn/family.php?fam=C2H2
i2_HQ_CO3Flo_c40629/f6p1/2662-2F	GRAS	TF	http://planttfdb.cbi.pku.edu.cn/family.php?fam=GRAS
i2_HQ_CO3Flo_c41670/f2p1/2840-0F	bHLH	TF	http://planttfdb.cbi.pku.edu.cn/family.php?fam=bHLH
i2_HQ_CO3Flo_c42934/f2p5/2738-0F	AP2/ERF-ERF	TF	--
i2_HQ_CO3Flo_c43870/f2p1/2697-0F	Others	TR	--
i2_HQ_CO3Flo_c44429/f2p2/2780-0F	B3-ARF	TF	--
i2_HQ_CO3Flo_c50723/f2p1/2453-0F	GRAS	TF	http://planttfdb.cbi.pku.edu.cn/family.php?fam=GRAS
i2_HQ_CO3Flo_c52211/f6p1/2640-1F	TRAF	TR	--
i2_HQ_CO3Flo_c52678/f2p0/2112-1F	ARID	TR	--
i2_HQ_CO3Flo_c55584/f2p0/2112-1F	NAC	TF	http://planttfdb.cbi.pku.edu.cn/family.php?fam=NAC
i2_HQ_CO3Flo_c55598/f3p2/2961-2F	PHD	TR	--
i2_HQ_CO3Flo_c55668/f6p0/2559-2F	C3H	TF	http://planttfdb.cbi.pku.edu.cn/family.php?fam=C3H
i2_HQ_CO3Flo_c55677/f3p1/2693-1F	Trihelix	TF	http://planttfdb.cbi.pku.edu.cn/family.php?fam=Trihelix
i2_HQ_CO3Flo_c55770/f2p1/2072-1F	E2F-DP	TF	http://planttfdb.cbi.pku.edu.cn/family.php?fam=E2F/DP
i2_HQ_CO3Flo_c55813/f3p2/2227-1F	C3H	TF	http://planttfdb.cbi.pku.edu.cn/family.php?fam=C3H
i2_HQ_CO3Flo_c55818/f2p1/2880-2F	GNAT	TR	--
i2_HQ_CO3Flo_c57605/f2p0/2508-2F	bZIP	TF	http://planttfdb.cbi.pku.edu.cn/family.php?fam=bZIP
i2_HQ_CO3Flo_c60919/f2p3/2269-0F	MYB	TF	http://planttfdb.cbi.pku.edu.cn/family.php?fam=MYB
i2_HQ_CO3Flo_c61451/f2p3/2131-2F	C2H2	TF	http://planttfdb.cbi.pku.edu.cn/family.php?fam=C2H2
i2_HQ_CO3Flo_c62755/f2p2/2449-2F	HB-PHD	TF	http://planttfdb.cbi.pku.edu.cn/family.php?fam=HB-PHD
i2_HQ_CO3Flo_c63754/f3p1/2671-0F	WRKY	TF	http://planttfdb.cbi.pku.edu.cn/family.php?fam=WRKY
i2_HQ_CO3Flo_c64196/f2p0/2401-2F	C2C2-GATA	TF	--
i2_HQ_CO3Flo_c75272/f22p1/2893-0F	C3H	TF	http://planttfdb.cbi.pku.edu.cn/family.php?fam=C3H
i2_HQ_CO3Flo_c75548/f10p0/2812-1F	Trihelix	TF	http://planttfdb.cbi.pku.edu.cn/family.php?fam=Trihelix
i2_HQ_CO3Flo_c75563/f4p7/2733-2F	AUX/IAA	TR	--
i2_HQ_CO3Flo_c7583/f3p1/2442-0F	TCP	TF	http://planttfdb.cbi.pku.edu.cn/family.php?fam=TCP
i2_HQ_CO3Flo_c7603/f5p0/2286-2F	bHLH	TF	http://planttfdb.cbi.pku.edu.cn/family.php?fam=bHLH
i2_HQ_CO3Flo_c76391/f42p6/2932-2F	TRAF	TR	--
i2_HQ_CO3Flo_c76662/f3p0/2149-2F	C3H	TF	http://planttfdb.cbi.pku.edu.cn/family.php?fam=C3H
i2_HQ_CO3Flo_c7711/f2p3/2203-1F	MYB-related	TF	http://planttfdb.cbi.pku.edu.cn/family.php?fam=MYB_related
i2_HQ_CO3Flo_c7711/f2p3/2203-2F	MYB-related	TF	http://planttfdb.cbi.pku.edu.cn/family.php?fam=MYB_related
i2_HQ_CO3Flo_c77727/f20p4/2155-1F	GRAS	TF	http://planttfdb.cbi.pku.edu.cn/family.php?fam=GRAS
i2_HQ_CO3Flo_c78233/f57p0/2727-2F	C2H2	TF	http://planttfdb.cbi.pku.edu.cn/family.php?fam=C2H2
i2_HQ_CO3Flo_c79804/f2p2/3059-2F	WRKY	TF	http://planttfdb.cbi.pku.edu.cn/family.php?fam=WRKY
i2_HQ_CO3Flo_c80029/f2p0/2742-0F	bZIP	TF	http://planttfdb.cbi.pku.edu.cn/family.php?fam=bZIP
i2_HQ_CO3Flo_c81372/f2p0/2927-2F	bZIP	TF	http://planttfdb.cbi.pku.edu.cn/family.php?fam=bZIP
i2_HQ_CO3Flo_c81775/f2p1/2384-2F	bHLH	TF	http://planttfdb.cbi.pku.edu.cn/family.php?fam=bHLH
i2_HQ_CO3Flo_c86917/f2p4/2378-0F	PHD	TR	--
i2_HQ_CO3Flo_c87668/f4p0/2981-2F	HB-HD-ZIP	TF	--
i2_HQ_CO3Flo_c88153/f2p2/2879-0F	SET	TR	--
i2_HQ_CO3Flo_c90290/f2p6/2575-0F	LUG	TR	--
i2_HQ_CO3Flo_c90486/f2p1/2803-1F	AP2/ERF-ERF	TF	--
i2_HQ_CO3Flo_c93236/f4p1/2027-0F	C2H2	TF	http://planttfdb.cbi.pku.edu.cn/family.php?fam=C2H2
i2_HQ_CO3Flo_c9579/f4p0/2110-2F	E2F-DP	TF	http://planttfdb.cbi.pku.edu.cn/family.php?fam=E2F/DP
i3_HQ_CO3Flo_c10013/f3p0/3258-0F	LUG	TR	--
i3_HQ_CO3Flo_c10706/f3p0/3609-0F	ARID	TR	--
i3_HQ_CO3Flo_c10886/f2p0/3396-0F	LUG	TR	--
i3_HQ_CO3Flo_c11020/f4p1/3408-0F	SET	TR	--
i3_HQ_CO3Flo_c11560/f3p0/3306-2F	SNF2	TR	--
i3_HQ_CO3Flo_c1157/f15p0/3753-2F	bHLH	TF	http://planttfdb.cbi.pku.edu.cn/family.php?fam=bHLH
i3_HQ_CO3Flo_c11781/f2p4/3271-1F	Jumonji	TR	--
i3_HQ_CO3Flo_c11808/f4p0/3790-0F	SET	TR	--
i3_HQ_CO3Flo_c12097/f3p2/3286-0F	C2C2-GATA	TF	--
i3_HQ_CO3Flo_c12097/f3p2/3286-2F	C2C2-GATA	TF	--
i3_HQ_CO3Flo_c12730/f3p32/3562-0F	GRAS	TF	http://planttfdb.cbi.pku.edu.cn/family.php?fam=GRAS
i3_HQ_CO3Flo_c12838/f5p0/3924-2F	C2H2	TF	http://planttfdb.cbi.pku.edu.cn/family.php?fam=C2H2
i3_HQ_CO3Flo_c13484/f2p0/3516-2F	ARID	TR	--
i3_HQ_CO3Flo_c13665/f2p19/3289-1F	TCP	TF	http://planttfdb.cbi.pku.edu.cn/family.php?fam=TCP
i3_HQ_CO3Flo_c13799/f3p2/3696-1F	MYB	TF	http://planttfdb.cbi.pku.edu.cn/family.php?fam=MYB
i3_HQ_CO3Flo_c14093/f2p0/3080-2F	HB-HD-ZIP	TF	--
i3_HQ_CO3Flo_c14223/f3p0/3465-0F	bZIP	TF	http://planttfdb.cbi.pku.edu.cn/family.php?fam=bZIP
i3_HQ_CO3Flo_c1590/f7p0/3580-0F	Others	TR	--
i3_HQ_CO3Flo_c1595/f4p0/3978-2F	SET	TR	--
i3_HQ_CO3Flo_c16352/f4p0/3591-2F	Jumonji	TR	--
i3_HQ_CO3Flo_c16478/f2p0/3105-0F	GRAS	TF	http://planttfdb.cbi.pku.edu.cn/family.php?fam=GRAS
i3_HQ_CO3Flo_c16636/f2p0/3106-1F	Others	TR	--
i3_HQ_CO3Flo_c18053/f2p0/3658-0F	SET	TR	--
i3_HQ_CO3Flo_c18062/f6p0/3687-0F	LUG	TR	--
i3_HQ_CO3Flo_c18139/f3p4/3510-0F	ARID	TR	--
i3_HQ_CO3Flo_c18190/f4p0/3529-2F	NAC	TF	http://planttfdb.cbi.pku.edu.cn/family.php?fam=NAC
i3_HQ_CO3Flo_c1831/f5p0/3283-0F	GRAS	TF	http://planttfdb.cbi.pku.edu.cn/family.php?fam=GRAS
i3_HQ_CO3Flo_c18375/f2p0/3711-0F	C3H	TF	http://planttfdb.cbi.pku.edu.cn/family.php?fam=C3H
i3_HQ_CO3Flo_c1846/f7p0/3559-0F	NF-X1	TF	http://planttfdb.cbi.pku.edu.cn/family.php?fam=NF-X1
i3_HQ_CO3Flo_c18472/f5p0/3725-0F	Jumonji	TR	--
i3_HQ_CO3Flo_c18472/f5p0/3725-1F	Jumonji	TR	--
i3_HQ_CO3Flo_c18534/f2p4/3209-0F	C2C2-GATA	TF	--
i3_HQ_CO3Flo_c18534/f2p4/3209-1F	C2C2-GATA	TF	--
i3_HQ_CO3Flo_c18544/f4p4/3994-2F	SNF2	TR	--
i3_HQ_CO3Flo_c18624/f2p0/3343-0F	NAC	TF	http://planttfdb.cbi.pku.edu.cn/family.php?fam=NAC
i3_HQ_CO3Flo_c18629/f3p0/3471-1F	B3-ARF	TF	--
i3_HQ_CO3Flo_c18658/f5p0/3320-2F	SWI/SNF-SWI3	TR	--
i3_HQ_CO3Flo_c18672/f2p35/3289-0F	LUG	TR	--
i3_HQ_CO3Flo_c18713/f2p0/3207-0F	NF-YC	TF	http://planttfdb.cbi.pku.edu.cn/family.php?fam=NF-YC
i3_HQ_CO3Flo_c19112/f3p0/3754-1F	NAC	TF	http://planttfdb.cbi.pku.edu.cn/family.php?fam=NAC
i3_HQ_CO3Flo_c19192/f4p1/3897-2F	Pseudo ARR-B	TR	--
i3_HQ_CO3Flo_c1984/f3p0/3586-2F	B3-ARF	TF	--
i3_HQ_CO3Flo_c20129/f2p1/3661-2F	SET	TR	--
i3_HQ_CO3Flo_c2021/f10p0/3151-1F	C2H2	TF	http://planttfdb.cbi.pku.edu.cn/family.php?fam=C2H2
i3_HQ_CO3Flo_c21532/f5p5/3556-1F	SBP	TF	http://planttfdb.cbi.pku.edu.cn/family.php?fam=SBP
i3_HQ_CO3Flo_c21632/f2p0/3511-2F	NAC	TF	http://planttfdb.cbi.pku.edu.cn/family.php?fam=NAC
i3_HQ_CO3Flo_c22021/f3p0/3765-0F	RB	TR	--
i3_HQ_CO3Flo_c2267/f3p0/3372-0F	SNF2	TR	--
i3_HQ_CO3Flo_c22928/f2p23/3407-0F	NAC	TF	http://planttfdb.cbi.pku.edu.cn/family.php?fam=NAC
i3_HQ_CO3Flo_c23153/f4p0/3397-1F	C3H	TF	http://planttfdb.cbi.pku.edu.cn/family.php?fam=C3H
i3_HQ_CO3Flo_c2327/f3p2/3470-2F	SBP	TF	http://planttfdb.cbi.pku.edu.cn/family.php?fam=SBP
i3_HQ_CO3Flo_c23397/f2p2/3278-1F	TCP	TF	http://planttfdb.cbi.pku.edu.cn/family.php?fam=TCP
i3_HQ_CO3Flo_c23591/f3p0/3501-0F	C2C2-GATA	TF	--
i3_HQ_CO3Flo_c2386/f2p0/3386-0F	TCP	TF	http://planttfdb.cbi.pku.edu.cn/family.php?fam=TCP
i3_HQ_CO3Flo_c2395/f2p5/3700-2F	Jumonji	TR	--
i3_HQ_CO3Flo_c2424/f2p0/3722-1F	Pseudo ARR-B	TR	--
i3_HQ_CO3Flo_c2429/f3p0/3335-1F	GRAS	TF	http://planttfdb.cbi.pku.edu.cn/family.php?fam=GRAS
i3_HQ_CO3Flo_c24419/f2p2/3663-0F	B3	TF	http://planttfdb.cbi.pku.edu.cn/family.php?fam=B3
i3_HQ_CO3Flo_c24590/f2p0/3153-0F	MADS-M-type	TF	--
i3_HQ_CO3Flo_c2461/f3p0/3321-1F	SET	TR	--
i3_HQ_CO3Flo_c2473/f2p0/3261-0F	Trihelix	TF	http://planttfdb.cbi.pku.edu.cn/family.php?fam=Trihelix
i3_HQ_CO3Flo_c24988/f2p0/3784-1F	SET	TR	--
i3_HQ_CO3Flo_c25415/f2p0/3842-2F	PHD	TR	--
i3_HQ_CO3Flo_c25505/f3p0/3159-2F	Others	TR	--
i3_HQ_CO3Flo_c25682/f2p0/3850-0F	SWI/SNF-SWI3	TR	--
i3_HQ_CO3Flo_c2572/f3p0/3474-2F	NAC	TF	http://planttfdb.cbi.pku.edu.cn/family.php?fam=NAC
i3_HQ_CO3Flo_c2586/f5p0/3591-0F	EIL	TF	http://planttfdb.cbi.pku.edu.cn/family.php?fam=EIL
i3_HQ_CO3Flo_c25945/f2p6/3238-2F	SNF2	TR	--
i3_HQ_CO3Flo_c26135/f3p0/3202-1F	SNF2	TR	--
i3_HQ_CO3Flo_c2644/f6p0/3387-2F	TRAF	TR	--
i3_HQ_CO3Flo_c27011/f2p12/3554-1F	Jumonji	TR	--
i3_HQ_CO3Flo_c27123/f3p2/3641-1F	C3H	TF	http://planttfdb.cbi.pku.edu.cn/family.php?fam=C3H
i3_HQ_CO3Flo_c2740/f2p0/3150-2F	Others	TR	--
i3_HQ_CO3Flo_c27465/f2p2/3750-1F	IWS1	TR	--
i3_HQ_CO3Flo_c27540/f2p7/3156-0F	TUB	TF	--
i3_HQ_CO3Flo_c27746/f2p0/3491-0F	Jumonji	TR	--
i3_HQ_CO3Flo_c2784/f8p0/3290-2F	C2H2	TF	http://planttfdb.cbi.pku.edu.cn/family.php?fam=C2H2
i3_HQ_CO3Flo_c28258/f2p1/3607-2F	C3H	TF	http://planttfdb.cbi.pku.edu.cn/family.php?fam=C3H
i3_HQ_CO3Flo_c28400/f2p3/3530-1F	HB-PHD	TF	http://planttfdb.cbi.pku.edu.cn/family.php?fam=HB-PHD
i3_HQ_CO3Flo_c29022/f3p0/3790-1F	bHLH	TF	http://planttfdb.cbi.pku.edu.cn/family.php?fam=bHLH
i3_HQ_CO3Flo_c29122/f2p0/3532-0F	VOZ	TF	http://planttfdb.cbi.pku.edu.cn/family.php?fam=VOZ
i3_HQ_CO3Flo_c29218/f3p0/3797-1F	SET	TR	--
i3_HQ_CO3Flo_c29243/f2p0/3794-0F	EIL	TF	http://planttfdb.cbi.pku.edu.cn/family.php?fam=EIL
i3_HQ_CO3Flo_c2932/f3p7/3891-1F	B3-ARF	TF	--
i3_HQ_CO3Flo_c29346/f23p0/3047-1F	SNF2	TR	--
i3_HQ_CO3Flo_c30287/f3p0/3040-2F	bZIP	TF	http://planttfdb.cbi.pku.edu.cn/family.php?fam=bZIP
i3_HQ_CO3Flo_c3052/f2p0/3308-2F	SET	TR	--
i3_HQ_CO3Flo_c31129/f3p0/3319-1F	C3H	TF	http://planttfdb.cbi.pku.edu.cn/family.php?fam=C3H
i3_HQ_CO3Flo_c3255/f4p1/3999-0F	SNF2	TR	--
i3_HQ_CO3Flo_c33241/f3p0/3953-1F	CAMTA	TF	http://planttfdb.cbi.pku.edu.cn/family.php?fam=CAMTA
i3_HQ_CO3Flo_c33336/f19p0/3609-2F	Pseudo ARR-B	TR	--
i3_HQ_CO3Flo_c33443/f8p0/3236-1F	SWI/SNF-SWI3	TR	--
i3_HQ_CO3Flo_c33747/f4p0/3836-2F	C2H2	TF	http://planttfdb.cbi.pku.edu.cn/family.php?fam=C2H2
i3_HQ_CO3Flo_c33955/f3p0/3642-0F	NF-X1	TF	http://planttfdb.cbi.pku.edu.cn/family.php?fam=NF-X1
i3_HQ_CO3Flo_c34682/f3p0/3043-1F	C2H2	TF	http://planttfdb.cbi.pku.edu.cn/family.php?fam=C2H2
i3_HQ_CO3Flo_c36113/f2p1/3715-2F	Others	TR	--
i3_HQ_CO3Flo_c36330/f3p0/3172-1F	TCP	TF	http://planttfdb.cbi.pku.edu.cn/family.php?fam=TCP
i3_HQ_CO3Flo_c36746/f2p4/3435-2F	B3-ARF	TF	--
i3_HQ_CO3Flo_c36750/f2p0/3992-1F	PHD	TR	--
i3_HQ_CO3Flo_c36809/f2p4/3254-0F	DDT	TR	--
i3_HQ_CO3Flo_c36811/f2p0/3234-0F	DDT	TR	--
i3_HQ_CO3Flo_c36837/f2p2/3592-2F	DDT	TR	--
i3_HQ_CO3Flo_c36889/f3p5/3271-0F	NAC	TF	http://planttfdb.cbi.pku.edu.cn/family.php?fam=NAC
i3_HQ_CO3Flo_c36893/f2p0/3319-1F	SET	TR	--
i3_HQ_CO3Flo_c38423/f2p0/3724-1F	Others	TR	--
i3_HQ_CO3Flo_c40402/f4p2/3620-0F	Pseudo ARR-B	TR	--
i3_HQ_CO3Flo_c4164/f4p0/3907-0F	C3H	TF	http://planttfdb.cbi.pku.edu.cn/family.php?fam=C3H
i3_HQ_CO3Flo_c41672/f2p5/3843-1F	B3	TF	http://planttfdb.cbi.pku.edu.cn/family.php?fam=B3
i3_HQ_CO3Flo_c4426/f2p0/3921-2F	C2H2	TF	http://planttfdb.cbi.pku.edu.cn/family.php?fam=C2H2
i3_HQ_CO3Flo_c44994/f2p0/3408-1F	SNF2	TR	--
i3_HQ_CO3Flo_c46345/f2p0/3416-1F	mTERF	TR	--
i3_HQ_CO3Flo_c49688/f2p0/3061-1F	C2C2-Dof	TF	--
i3_HQ_CO3Flo_c49691/f2p0/3059-2F	C3H	TF	http://planttfdb.cbi.pku.edu.cn/family.php?fam=C3H
i3_HQ_CO3Flo_c52905/f2p0/3635-0F	B3-ARF	TF	--
i3_HQ_CO3Flo_c5357/f2p0/3297-1F	bHLH	TF	http://planttfdb.cbi.pku.edu.cn/family.php?fam=bHLH
i3_HQ_CO3Flo_c54059/f15p0/3451-1F	Jumonji	TR	--
i3_HQ_CO3Flo_c54066/f14p0/3355-2F	NAC	TF	http://planttfdb.cbi.pku.edu.cn/family.php?fam=NAC
i3_HQ_CO3Flo_c54127/f9p0/3976-2F	WRKY	TF	http://planttfdb.cbi.pku.edu.cn/family.php?fam=WRKY
i3_HQ_CO3Flo_c54276/f3p0/3355-0F	C3H	TF	http://planttfdb.cbi.pku.edu.cn/family.php?fam=C3H
i3_HQ_CO3Flo_c5440/f2p0/3319-1F	SNF2	TR	--
i3_HQ_CO3Flo_c54432/f2p0/3494-1F	TUB	TF	--
i3_HQ_CO3Flo_c54441/f3p0/3241-1F	SET	TR	--
i3_HQ_CO3Flo_c54442/f4p0/3088-2F	mTERF	TR	--
i3_HQ_CO3Flo_c54760/f2p0/3284-0F	B3-ARF	TF	--
i3_HQ_CO3Flo_c54763/f3p0/3437-2F	bHLH	TF	http://planttfdb.cbi.pku.edu.cn/family.php?fam=bHLH
i3_HQ_CO3Flo_c54869/f4p0/3226-0F	MYB-related	TF	http://planttfdb.cbi.pku.edu.cn/family.php?fam=MYB_related
i3_HQ_CO3Flo_c55138/f3p0/3763-1F	B3	TF	http://planttfdb.cbi.pku.edu.cn/family.php?fam=B3
i3_HQ_CO3Flo_c55183/f5p0/4098-1F	Pseudo ARR-B	TR	--
i3_HQ_CO3Flo_c55264/f26p0/3092-0F	TRAF	TR	--
i3_HQ_CO3Flo_c55429/f2p0/3078-2F	AUX/IAA	TR	--
i3_HQ_CO3Flo_c56479/f13p0/3736-0F	SNF2	TR	--
i3_HQ_CO3Flo_c57644/f2p0/3730-2F	B3	TF	http://planttfdb.cbi.pku.edu.cn/family.php?fam=B3
i3_HQ_CO3Flo_c64614/f4p0/3059-1F	Others	TR	--
i3_HQ_CO3Flo_c64907/f3p0/3485-2F	TUB	TF	--
i3_HQ_CO3Flo_c65082/f2p0/3040-2F	GRAS	TF	http://planttfdb.cbi.pku.edu.cn/family.php?fam=GRAS
i3_HQ_CO3Flo_c65225/f2p0/3033-2F	C3H	TF	http://planttfdb.cbi.pku.edu.cn/family.php?fam=C3H
i3_HQ_CO3Flo_c6634/f2p0/3518-2F	HB-PHD	TF	http://planttfdb.cbi.pku.edu.cn/family.php?fam=HB-PHD
i3_HQ_CO3Flo_c6914/f3p0/3661-0F	SET	TR	--
i3_HQ_CO3Flo_c69408/f11p0/3296-2F	PHD	TR	--
i3_HQ_CO3Flo_c69550/f3p0/3112-0F	GRAS	TF	http://planttfdb.cbi.pku.edu.cn/family.php?fam=GRAS
i3_HQ_CO3Flo_c69556/f3p0/3559-0F	C3H	TF	http://planttfdb.cbi.pku.edu.cn/family.php?fam=C3H
i3_HQ_CO3Flo_c69577/f17p0/3615-0F	C3H	TF	http://planttfdb.cbi.pku.edu.cn/family.php?fam=C3H
i3_HQ_CO3Flo_c69742/f3p0/3165-0F	C2H2	TF	http://planttfdb.cbi.pku.edu.cn/family.php?fam=C2H2
i3_HQ_CO3Flo_c69742/f3p0/3165-1F	C2H2	TF	http://planttfdb.cbi.pku.edu.cn/family.php?fam=C2H2
i3_HQ_CO3Flo_c69789/f7p0/3193-0F	GRAS	TF	http://planttfdb.cbi.pku.edu.cn/family.php?fam=GRAS
i3_HQ_CO3Flo_c69792/f4p1/3137-0F	C2H2	TF	http://planttfdb.cbi.pku.edu.cn/family.php?fam=C2H2
i3_HQ_CO3Flo_c69826/f81p0/3895-0F	B3-ARF	TF	--
i3_HQ_CO3Flo_c69874/f14p0/3139-2F	AUX/IAA	TR	--
i3_HQ_CO3Flo_c69878/f2p0/3752-2F	HB-BELL	TF	--
i3_HQ_CO3Flo_c69918/f2p0/3087-0F	Jumonji	TR	--
i3_HQ_CO3Flo_c70098/f26p0/3942-0F	C2H2	TF	http://planttfdb.cbi.pku.edu.cn/family.php?fam=C2H2
i3_HQ_CO3Flo_c70119/f17p0/3948-2F	Jumonji	TR	--
i3_HQ_CO3Flo_c70137/f15p0/3284-2F	NAC	TF	http://planttfdb.cbi.pku.edu.cn/family.php?fam=NAC
i3_HQ_CO3Flo_c70160/f11p0/3638-2F	GARP-ARR-B	TF	--
i3_HQ_CO3Flo_c70170/f12p0/3488-2F	ARID	TR	--
i3_HQ_CO3Flo_c70217/f2p0/3649-1F	GARP-G2-like	TF	--
i3_HQ_CO3Flo_c70309/f10p0/3548-2F	B3	TF	http://planttfdb.cbi.pku.edu.cn/family.php?fam=B3
i3_HQ_CO3Flo_c70324/f6p0/3259-2F	NAC	TF	http://planttfdb.cbi.pku.edu.cn/family.php?fam=NAC
i3_HQ_CO3Flo_c70358/f3p0/3851-1F	B3	TF	http://planttfdb.cbi.pku.edu.cn/family.php?fam=B3
i3_HQ_CO3Flo_c70452/f19p0/3525-1F	MYB-related	TF	http://planttfdb.cbi.pku.edu.cn/family.php?fam=MYB_related
i3_HQ_CO3Flo_c70471/f15p0/3438-0F	SBP	TF	http://planttfdb.cbi.pku.edu.cn/family.php?fam=SBP
i3_HQ_CO3Flo_c70475/f18p0/3424-2F	TRAF	TR	--
i3_HQ_CO3Flo_c70484/f12p0/3666-1F	C3H	TF	http://planttfdb.cbi.pku.edu.cn/family.php?fam=C3H
i3_HQ_CO3Flo_c70548/f12p0/3647-1F	LUG	TR	--
i3_HQ_CO3Flo_c70656/f8p1/3173-2F	B3-ARF	TF	--
i3_HQ_CO3Flo_c70677/f3p0/3218-0F	DDT	TR	--
i3_HQ_CO3Flo_c70738/f8p0/3052-2F	NAC	TF	http://planttfdb.cbi.pku.edu.cn/family.php?fam=NAC
i3_HQ_CO3Flo_c70935/f24p0/3153-2F	DDT	TR	--
i3_HQ_CO3Flo_c70939/f10p0/3983-0F	B3	TF	http://planttfdb.cbi.pku.edu.cn/family.php?fam=B3
i3_HQ_CO3Flo_c7144/f4p0/3237-1F	SNF2	TR	--
i3_HQ_CO3Flo_c71682/f3p5/3298-0F	GARP-G2-like	TF	--
i3_HQ_CO3Flo_c7176/f2p0/3868-0F	Pseudo ARR-B	TR	--
i3_HQ_CO3Flo_c71760/f10p1/3818-0F	CAMTA	TF	http://planttfdb.cbi.pku.edu.cn/family.php?fam=CAMTA
i3_HQ_CO3Flo_c7401/f2p0/3473-2F	SNF2	TR	--
i3_HQ_CO3Flo_c7588/f4p5/3444-2F	SET	TR	--
i3_HQ_CO3Flo_c76923/f4p0/3417-2F	C3H	TF	http://planttfdb.cbi.pku.edu.cn/family.php?fam=C3H
i3_HQ_CO3Flo_c8243/f2p1/3258-0F	bZIP	TF	http://planttfdb.cbi.pku.edu.cn/family.php?fam=bZIP
i3_HQ_CO3Flo_c8809/f3p0/3914-2F	MYB-related	TF	http://planttfdb.cbi.pku.edu.cn/family.php?fam=MYB_related
i3_HQ_CO3Flo_c8906/f8p6/3388-1F	EIL	TF	http://planttfdb.cbi.pku.edu.cn/family.php?fam=EIL
i3_HQ_CO3Flo_c9335/f3p0/3890-1F	CAMTA	TF	http://planttfdb.cbi.pku.edu.cn/family.php?fam=CAMTA
i3_HQ_CO3Flo_c949/f21p0/3741-0F	C3H	TF	http://planttfdb.cbi.pku.edu.cn/family.php?fam=C3H
i3_HQ_CO3Flo_c9724/f2p0/3804-2F	ARID	TR	--
i3_HQ_CO3Flo_c9727/f4p2/3644-1F	PHD	TR	--
i4_HQ_CO3Flo_c10730/f2p7/4214-1F	HB-BELL	TF	--
i4_HQ_CO3Flo_c11369/f2p5/4831-0F	B3-ARF	TF	--
i4_HQ_CO3Flo_c12026/f2p1/4345-1F	PHD	TR	--
i4_HQ_CO3Flo_c12258/f2p0/4569-0F	SNF2	TR	--
i4_HQ_CO3Flo_c1462/f5p0/4574-1F	C3H	TF	http://planttfdb.cbi.pku.edu.cn/family.php?fam=C3H
i4_HQ_CO3Flo_c14858/f2p0/4034-2F	RB	TR	--
i4_HQ_CO3Flo_c1645/f4p0/4734-2F	SWI/SNF-BAF60b	TR	--
i4_HQ_CO3Flo_c16511/f4p0/4234-0F	SBP	TF	http://planttfdb.cbi.pku.edu.cn/family.php?fam=SBP
i4_HQ_CO3Flo_c16607/f4p0/4625-0F	SET	TR	--
i4_HQ_CO3Flo_c16611/f3p0/4795-2F	HB-other	TF	http://planttfdb.cbi.pku.edu.cn/family.php?fam=HB-other
i4_HQ_CO3Flo_c17822/f3p5/4476-1F	Others	TR	--
i4_HQ_CO3Flo_c1843/f4p0/4532-1F	Others	TR	--
i4_HQ_CO3Flo_c18579/f2p0/4676-0F	TAZ	TR	--
i4_HQ_CO3Flo_c18603/f2p22/4446-1F	GARP-ARR-B	TF	--
i4_HQ_CO3Flo_c18616/f2p0/4179-0F	PHD	TR	--
i4_HQ_CO3Flo_c18632/f2p0/4791-0F	B3-ARF	TF	--
i4_HQ_CO3Flo_c18634/f2p9/4725-2F	HSF	TF	http://planttfdb.cbi.pku.edu.cn/family.php?fam=HSF
i4_HQ_CO3Flo_c18709/f2p0/4175-2F	CAMTA	TF	http://planttfdb.cbi.pku.edu.cn/family.php?fam=CAMTA
i4_HQ_CO3Flo_c1874/f3p6/4448-2F	HB-BELL	TF	--
i4_HQ_CO3Flo_c1879/f3p0/4220-2F	MYB	TF	http://planttfdb.cbi.pku.edu.cn/family.php?fam=MYB
i4_HQ_CO3Flo_c2029/f3p0/4146-1F	RWP-RK	TF	--
i4_HQ_CO3Flo_c2166/f4p0/4259-0F	Others	TR	--
i4_HQ_CO3Flo_c2166/f4p0/4259-1F	Others	TR	--
i4_HQ_CO3Flo_c2200/f2p0/4518-0F	HB-PHD	TF	http://planttfdb.cbi.pku.edu.cn/family.php?fam=HB-PHD
i4_HQ_CO3Flo_c2249/f2p0/4569-1F	B3-ARF	TF	--
i4_HQ_CO3Flo_c2345/f2p0/4482-2F	CAMTA	TF	http://planttfdb.cbi.pku.edu.cn/family.php?fam=CAMTA
i4_HQ_CO3Flo_c2384/f2p0/4818-1F	HB-other	TF	http://planttfdb.cbi.pku.edu.cn/family.php?fam=HB-other
i4_HQ_CO3Flo_c2461/f2p0/4773-1F	B3-ARF	TF	--
i4_HQ_CO3Flo_c2488/f3p0/4477-1F	B3-ARF	TF	--
i4_HQ_CO3Flo_c2518/f2p1/4535-1F	Others	TR	--
i4_HQ_CO3Flo_c2554/f2p0/4642-2F	RWP-RK	TF	--
i4_HQ_CO3Flo_c2580/f3p5/4712-0F	IWS1	TR	--
i4_HQ_CO3Flo_c2599/f2p0/4617-1F	C3H	TF	http://planttfdb.cbi.pku.edu.cn/family.php?fam=C3H
i4_HQ_CO3Flo_c26026/f2p0/4500-1F	IWS1	TR	--
i4_HQ_CO3Flo_c2612/f2p0/4475-2F	Others	TR	--
i4_HQ_CO3Flo_c2631/f2p0/4351-2F	TRAF	TR	--
i4_HQ_CO3Flo_c26611/f5p0/4230-0F	MYB	TF	http://planttfdb.cbi.pku.edu.cn/family.php?fam=MYB
i4_HQ_CO3Flo_c27175/f8p0/4958-2F	SET	TR	--
i4_HQ_CO3Flo_c27396/f2p12/4470-1F	SNF2	TR	--
i4_HQ_CO3Flo_c27461/f3p0/4040-2F	C3H	TF	http://planttfdb.cbi.pku.edu.cn/family.php?fam=C3H
i4_HQ_CO3Flo_c27471/f3p0/4080-0F	C2H2	TF	http://planttfdb.cbi.pku.edu.cn/family.php?fam=C2H2
i4_HQ_CO3Flo_c27608/f2p0/4062-0F	bHLH	TF	http://planttfdb.cbi.pku.edu.cn/family.php?fam=bHLH
i4_HQ_CO3Flo_c29903/f6p0/4779-2F	HB-other	TF	http://planttfdb.cbi.pku.edu.cn/family.php?fam=HB-other
i4_HQ_CO3Flo_c30032/f4p3/4300-0F	SNF2	TR	--
i4_HQ_CO3Flo_c30062/f16p0/4777-0F	SNF2	TR	--
i4_HQ_CO3Flo_c30138/f2p0/4208-0F	HB-PHD	TF	http://planttfdb.cbi.pku.edu.cn/family.php?fam=HB-PHD
i4_HQ_CO3Flo_c30252/f7p0/4079-1F	HB-HD-ZIP	TF	--
i4_HQ_CO3Flo_c30259/f5p0/4133-1F	B3-ARF	TF	--
i4_HQ_CO3Flo_c30320/f3p0/4795-2F	B3-ARF	TF	--
i4_HQ_CO3Flo_c30325/f27p0/4482-1F	CAMTA	TF	http://planttfdb.cbi.pku.edu.cn/family.php?fam=CAMTA
i4_HQ_CO3Flo_c30436/f10p0/4345-0F	PHD	TR	--
i4_HQ_CO3Flo_c30500/f12p0/4445-0F	HB-BELL	TF	--
i4_HQ_CO3Flo_c30816/f4p0/4218-0F	SBP	TF	http://planttfdb.cbi.pku.edu.cn/family.php?fam=SBP
i4_HQ_CO3Flo_c30874/f2p0/4124-0F	Jumonji	TR	--
i4_HQ_CO3Flo_c30874/f2p0/4124-2F	Jumonji	TR	--
i4_HQ_CO3Flo_c30919/f2p0/4201-1F	RB	TR	--
i4_HQ_CO3Flo_c30922/f2p0/4133-1F	SNF2	TR	--
i4_HQ_CO3Flo_c30935/f12p0/4046-0F	C2C2-CO-like	TF	--
i4_HQ_CO3Flo_c31050/f4p0/4716-0F	HB-other	TF	http://planttfdb.cbi.pku.edu.cn/family.php?fam=HB-other
i4_HQ_CO3Flo_c31239/f38p0/4570-2F	MYB	TF	http://planttfdb.cbi.pku.edu.cn/family.php?fam=MYB
i4_HQ_CO3Flo_c31292/f10p0/4558-2F	HB-BELL	TF	--
i4_HQ_CO3Flo_c32124/f2p0/4103-0F	SBP	TF	http://planttfdb.cbi.pku.edu.cn/family.php?fam=SBP
i4_HQ_CO3Flo_c3545/f2p7/4490-2F	Others	TR	--
i4_HQ_CO3Flo_c4962/f2p0/4690-1F	SNF2	TR	--
i4_HQ_CO3Flo_c6912/f3p2/4140-0F	NAC	TF	http://planttfdb.cbi.pku.edu.cn/family.php?fam=NAC
i4_HQ_CO3Flo_c7011/f3p2/4887-2F	IWS1	TR	--
i4_HQ_CO3Flo_c7878/f2p2/4570-0F	HB-HD-ZIP	TF	--
i4_HQ_CO3Flo_c9285/f2p1/4840-0F	SBP	TF	http://planttfdb.cbi.pku.edu.cn/family.php?fam=SBP
i5_HQ_CO3Flo_c1026/f4p0/5905-1F	PHD	TR	--
i5_HQ_CO3Flo_c1072/f3p0/5201-1F	MYB-related	TF	http://planttfdb.cbi.pku.edu.cn/family.php?fam=MYB_related
i5_HQ_CO3Flo_c1105/f3p0/5239-1F	SNF2	TR	--
i5_HQ_CO3Flo_c1121/f3p0/5227-2F	NF-X1	TF	http://planttfdb.cbi.pku.edu.cn/family.php?fam=NF-X1
i5_HQ_CO3Flo_c1126/f3p0/5387-1F	SNF2	TR	--
i5_HQ_CO3Flo_c1204/f2p0/5069-0F	SNF2	TR	--
i5_HQ_CO3Flo_c1221/f2p0/5560-2F	IWS1	TR	--
i5_HQ_CO3Flo_c1233/f2p0/5111-0F	Jumonji	TR	--
i5_HQ_CO3Flo_c1237/f2p0/5359-0F	SET	TR	--
i5_HQ_CO3Flo_c1241/f2p3/5195-1F	DDT	TR	--
i5_HQ_CO3Flo_c1253/f2p0/5321-1F	Jumonji	TR	--
i5_HQ_CO3Flo_c1258/f2p0/5262-0F	Others	TR	--
i5_HQ_CO3Flo_c1289/f2p0/5326-2F	SET	TR	--
i5_HQ_CO3Flo_c1294/f2p7/5855-2F	IWS1	TR	--
i5_HQ_CO3Flo_c1300/f2p0/5584-0F	DDT	TR	--
i5_HQ_CO3Flo_c1300/f2p0/5584-2F	PHD	TR	--
i5_HQ_CO3Flo_c1355/f2p0/5210-2F	B3-ARF	TF	--
i5_HQ_CO3Flo_c1363/f2p4/5085-2F	PHD	TR	--
i5_HQ_CO3Flo_c1395/f2p0/5808-1F	Jumonji	TR	--
i5_HQ_CO3Flo_c1395/f2p0/5808-2F	C2H2	TF	http://planttfdb.cbi.pku.edu.cn/family.php?fam=C2H2
i5_HQ_CO3Flo_c1419/f2p0/5515-2F	Others	TR	--
i5_HQ_CO3Flo_c796/f4p0/5261-1F	PHD	TR	--
i5_HQ_CO3Flo_c846/f4p0/5337-0F	SNF2	TR	--
i5_HQ_CO3Flo_c871/f3p0/5313-2F	PHD	TR	--
i5_HQ_CO3Flo_c885/f4p0/6008-1F	DDT	TR	--
i5_HQ_CO3Flo_c9044/f47p0/5372-1F	SBP	TF	http://planttfdb.cbi.pku.edu.cn/family.php?fam=SBP
i5_HQ_CO3Flo_c9082/f16p0/5689-0F	SET	TR	--
i5_HQ_CO3Flo_c9150/f22p0/5229-2F	SET	TR	--
i5_HQ_CO3Flo_c9215/f14p0/5084-0F	SET	TR	--
i5_HQ_CO3Flo_c965/f4p0/5836-2F	HB-other	TF	http://planttfdb.cbi.pku.edu.cn/family.php?fam=HB-other
i5_HQ_CO3Flo_c978/f4p0/5750-1F	DDT	TR	--
i5_HQ_CO3Flo_c978/f4p0/5750-2F	PHD	TR	--
i5_HQ_CO3Flo_c987/f4p0/5196-0F	Others	TR	--
i6_HQ_CO3Flo_c1336/f7p0/6694-2F	C3H	TF	http://planttfdb.cbi.pku.edu.cn/family.php?fam=C3H
i6_HQ_CO3Flo_c1360/f2p0/6068-1F	MYB-related	TF	http://planttfdb.cbi.pku.edu.cn/family.php?fam=MYB_related
i6_HQ_CO3Flo_c167/f2p0/6540-0F	IWS1	TR	--
i6_HQ_CO3Flo_c198/f2p0/6665-2F	AP2/ERF-RAV	TF	--
i7_HQ_CO3Flo_c17/f2p0/7490-2F	SNF2	TR	--
i7_HQ_CO3Flo_c29/f2p0/7462-2F	DDT	TR	--
i8_HQ_CO3Flo_c0/f3p0/8233-0F	SET	TR	--
i0_LQ_CO3Flo_c11770/f1p3/962-1F	MADS-M-type	TF	--
i0_LQ_CO3Flo_c11931/f1p0/660-1F	C3H	TF	http://planttfdb.cbi.pku.edu.cn/family.php?fam=C3H
i0_LQ_CO3Flo_c12141/f1p4/792-1F	AP2/ERF-ERF	TF	--
i0_LQ_CO3Flo_c12367/f1p5/846-1F	B3	TF	http://planttfdb.cbi.pku.edu.cn/family.php?fam=B3
i0_LQ_CO3Flo_c12732/f1p2/784-0F	Jumonji	TR	--
i0_LQ_CO3Flo_c12832/f1p1/757-2F	AP2/ERF-ERF	TF	--
i0_LQ_CO3Flo_c12899/f1p1/482-0F	Tify	TF	--
i0_LQ_CO3Flo_c13099/f1p0/857-0F	HMG	TR	--
i0_LQ_CO3Flo_c13831/f1p0/543-0F	MADS-M-type	TF	--
i0_LQ_CO3Flo_c13941/f1p0/988-0F	bZIP	TF	http://planttfdb.cbi.pku.edu.cn/family.php?fam=bZIP
i0_LQ_CO3Flo_c14324/f1p0/1001-0F	Others	TR	--
i0_LQ_CO3Flo_c14629/f1p0/768-1F	NF-YB	TF	http://planttfdb.cbi.pku.edu.cn/family.php?fam=NF-YB
i0_LQ_CO3Flo_c14644/f1p0/475-0F	Coactivator p15	TR	--
i0_LQ_CO3Flo_c14683/f1p0/840-2F	GARP-G2-like	TF	--
i0_LQ_CO3Flo_c14870/f1p0/589-1F	Coactivator p15	TR	--
i0_LQ_CO3Flo_c15120/f1p0/846-0F	HMG	TR	--
i0_LQ_CO3Flo_c15120/f1p0/846-1F	HMG	TR	--
i0_LQ_CO3Flo_c15915/f1p0/392-0F	MADS-MIKC	TF	--
i0_LQ_CO3Flo_c16098/f1p0/364-0F	Tify	TF	--
i0_LQ_CO3Flo_c20503/f1p0/806-1F	Tify	TF	--
i0_LQ_CO3Flo_c20740/f1p1/620-1F	Coactivator p15	TR	--
i0_LQ_CO3Flo_c20997/f1p2/911-2F	MADS-MIKC	TF	--
i0_LQ_CO3Flo_c21146/f1p0/719-0F	HB-WOX	TF	--
i0_LQ_CO3Flo_c21433/f1p0/755-2F	GNAT	TR	--
i0_LQ_CO3Flo_c21590/f1p0/892-2F	HMG	TR	--
i0_LQ_CO3Flo_c21630/f1p1/761-2F	CSD	TF	--
i0_LQ_CO3Flo_c21682/f1p1/969-1F	AP2/ERF-ERF	TF	--
i0_LQ_CO3Flo_c21707/f1p0/638-0F	GNAT	TR	--
i0_LQ_CO3Flo_c21722/f1p5/803-2F	Tify	TF	--
i0_LQ_CO3Flo_c22024/f1p0/942-0F	GNAT	TR	--
i0_LQ_CO3Flo_c22727/f1p0/761-0F	CSD	TF	--
i0_LQ_CO3Flo_c23386/f1p0/763-0F	C3H	TF	http://planttfdb.cbi.pku.edu.cn/family.php?fam=C3H
i0_LQ_CO3Flo_c23583/f1p1/965-1F	C2H2	TF	http://planttfdb.cbi.pku.edu.cn/family.php?fam=C2H2
i0_LQ_CO3Flo_c23617/f1p0/852-2F	CSD	TF	--
i0_LQ_CO3Flo_c23686/f1p0/938-1F	NF-YC	TF	http://planttfdb.cbi.pku.edu.cn/family.php?fam=NF-YC
i0_LQ_CO3Flo_c23981/f1p1/935-1F	MYB-related	TF	http://planttfdb.cbi.pku.edu.cn/family.php?fam=MYB_related
i0_LQ_CO3Flo_c23981/f1p1/935-2F	MYB-related	TF	http://planttfdb.cbi.pku.edu.cn/family.php?fam=MYB_related
i0_LQ_CO3Flo_c24231/f1p5/507-2F	AP2/ERF-ERF	TF	--
i0_LQ_CO3Flo_c24312/f1p5/619-2F	GeBP	TF	http://planttfdb.cbi.pku.edu.cn/family.php?fam=GeBP
i0_LQ_CO3Flo_c24462/f1p1/661-0F	SBP	TF	http://planttfdb.cbi.pku.edu.cn/family.php?fam=SBP
i0_LQ_CO3Flo_c24507/f1p0/499-2F	SWI/SNF-BAF60b	TR	--
i0_LQ_CO3Flo_c24621/f1p0/969-2F	Tify	TF	--
i0_LQ_CO3Flo_c24664/f1p0/998-1F	AP2/ERF-ERF	TF	--
i0_LQ_CO3Flo_c25182/f1p0/834-1F	LOB	TF	--
i0_LQ_CO3Flo_c25182/f1p0/834-2F	LOB	TF	--
i0_LQ_CO3Flo_c25334/f1p0/907-2F	HMG	TR	--
i0_LQ_CO3Flo_c25421/f1p0/857-2F	AP2/ERF-ERF	TF	--
i0_LQ_CO3Flo_c25580/f1p3/1002-2F	MYB	TF	http://planttfdb.cbi.pku.edu.cn/family.php?fam=MYB
i0_LQ_CO3Flo_c25799/f1p0/862-0F	Tify	TF	--
i0_LQ_CO3Flo_c25820/f1p0/918-2F	bZIP	TF	http://planttfdb.cbi.pku.edu.cn/family.php?fam=bZIP
i0_LQ_CO3Flo_c26511/f1p12/927-2F	NF-YB	TF	http://planttfdb.cbi.pku.edu.cn/family.php?fam=NF-YB
i0_LQ_CO3Flo_c26712/f1p3/980-1F	HMG	TR	--
i0_LQ_CO3Flo_c27036/f1p0/789-2F	MBF1	TR	--
i0_LQ_CO3Flo_c27072/f1p0/678-1F	Others	TR	--
i0_LQ_CO3Flo_c27171/f1p0/717-1F	S1Fa-like	TF	http://planttfdb.cbi.pku.edu.cn/family.php?fam=S1Fa-like
i0_LQ_CO3Flo_c27645/f1p5/557-1F	MYB	TF	http://planttfdb.cbi.pku.edu.cn/family.php?fam=MYB
i0_LQ_CO3Flo_c27813/f1p2/995-1F	HMG	TR	--
i0_LQ_CO3Flo_c27924/f1p0/917-2F	NF-YB	TF	http://planttfdb.cbi.pku.edu.cn/family.php?fam=NF-YB
i0_LQ_CO3Flo_c28305/f1p0/445-2F	NAC	TF	http://planttfdb.cbi.pku.edu.cn/family.php?fam=NAC
i0_LQ_CO3Flo_c28571/f1p0/806-2F	SWI/SNF-BAF60b	TR	--
i0_LQ_CO3Flo_c29193/f1p0/427-0F	Others	TR	--
i0_LQ_CO3Flo_c29373/f1p6/969-2F	AP2/ERF-ERF	TF	--
i0_LQ_CO3Flo_c29475/f1p0/463-0F	Coactivator p15	TR	--
i0_LQ_CO3Flo_c29518/f1p0/782-2F	Tify	TF	--
i0_LQ_CO3Flo_c29951/f1p0/611-1F	GNAT	TR	--
i0_LQ_CO3Flo_c3186/f1p0/922-0F	Others	TR	--
i0_LQ_CO3Flo_c35460/f1p4/818-1F	HMG	TR	--
i0_LQ_CO3Flo_c8992/f1p0/975-1F	MED7	TR	--
i0_LQ_CO3Flo_c9115/f1p6/685-2F	NF-YB	TF	http://planttfdb.cbi.pku.edu.cn/family.php?fam=NF-YB
i0_LQ_CO3Flo_c9226/f1p4/924-2F	GNAT	TR	--
i0_LQ_CO3Flo_c9324/f1p0/813-1F	Tify	TF	--
i1_LQ_CO3Flo_c10303/f1p3/1919-0F	C3H	TF	http://planttfdb.cbi.pku.edu.cn/family.php?fam=C3H
i1_LQ_CO3Flo_c11032/f1p0/1488-1F	NF-YA	TF	http://planttfdb.cbi.pku.edu.cn/family.php?fam=NF-YA
i1_LQ_CO3Flo_c11244/f1p18/1726-1F	C3H	TF	http://planttfdb.cbi.pku.edu.cn/family.php?fam=C3H
i1_LQ_CO3Flo_c11466/f1p0/1759-0F	Trihelix	TF	http://planttfdb.cbi.pku.edu.cn/family.php?fam=Trihelix
i1_LQ_CO3Flo_c11633/f1p0/1660-0F	NAC	TF	http://planttfdb.cbi.pku.edu.cn/family.php?fam=NAC
i1_LQ_CO3Flo_c11874/f1p0/1536-0F	Trihelix	TF	http://planttfdb.cbi.pku.edu.cn/family.php?fam=Trihelix
i1_LQ_CO3Flo_c11886/f2p0/1905-1F	GARP-G2-like	TF	--
i1_LQ_CO3Flo_c11910/f1p0/1350-1F	MADS-MIKC	TF	--
i1_LQ_CO3Flo_c11981/f1p0/1314-1F	C2H2	TF	http://planttfdb.cbi.pku.edu.cn/family.php?fam=C2H2
i1_LQ_CO3Flo_c12070/f1p0/1592-1F	bHLH	TF	http://planttfdb.cbi.pku.edu.cn/family.php?fam=bHLH
i1_LQ_CO3Flo_c12092/f1p0/1718-1F	MADS-M-type	TF	--
i1_LQ_CO3Flo_c12230/f1p0/1835-1F	SAP	TF	http://planttfdb.cbi.pku.edu.cn/family.php?fam=SAP
i1_LQ_CO3Flo_c12482/f1p1/1613-1F	AP2/ERF-AP2	TF	--
i1_LQ_CO3Flo_c12586/f1p0/1232-0F	NAC	TF	http://planttfdb.cbi.pku.edu.cn/family.php?fam=NAC
i1_LQ_CO3Flo_c12589/f1p0/1157-1F	ULT	TF	--
i1_LQ_CO3Flo_c12868/f1p0/1886-0F	NF-YB	TF	http://planttfdb.cbi.pku.edu.cn/family.php?fam=NF-YB
i1_LQ_CO3Flo_c12925/f1p13/1973-1F	SET	TR	--
i1_LQ_CO3Flo_c13107/f1p0/1905-1F	TCP	TF	http://planttfdb.cbi.pku.edu.cn/family.php?fam=TCP
i1_LQ_CO3Flo_c13143/f1p0/1559-1F	bZIP	TF	http://planttfdb.cbi.pku.edu.cn/family.php?fam=bZIP
i1_LQ_CO3Flo_c13173/f1p0/1361-2F	LOB	TF	--
i1_LQ_CO3Flo_c132233/f1p1/1362-2F	ULT	TF	--
i1_LQ_CO3Flo_c13537/f1p0/1325-0F	C3H	TF	http://planttfdb.cbi.pku.edu.cn/family.php?fam=C3H
i1_LQ_CO3Flo_c13537/f1p0/1325-1F	C3H	TF	http://planttfdb.cbi.pku.edu.cn/family.php?fam=C3H
i1_LQ_CO3Flo_c13549/f1p0/1535-2F	MED6	TR	--
i1_LQ_CO3Flo_c13551/f1p0/1377-0F	C2H2	TF	http://planttfdb.cbi.pku.edu.cn/family.php?fam=C2H2
i1_LQ_CO3Flo_c138964/f1p0/1001-2F	NF-YB	TF	http://planttfdb.cbi.pku.edu.cn/family.php?fam=NF-YB
i1_LQ_CO3Flo_c139000/f1p0/1004-0F	NF-YB	TF	http://planttfdb.cbi.pku.edu.cn/family.php?fam=NF-YB
i1_LQ_CO3Flo_c139097/f1p0/1015-0F	Others	TR	--
i1_LQ_CO3Flo_c13948/f1p0/1798-0F	MYB	TF	http://planttfdb.cbi.pku.edu.cn/family.php?fam=MYB
i1_LQ_CO3Flo_c140296/f1p0/1023-0F	Tify	TF	--
i1_LQ_CO3Flo_c140368/f1p0/1008-1F	NF-YA	TF	http://planttfdb.cbi.pku.edu.cn/family.php?fam=NF-YA
i1_LQ_CO3Flo_c140438/f1p0/1013-2F	HMG	TR	--
i1_LQ_CO3Flo_c140995/f1p0/1007-0F	NF-YB	TF	http://planttfdb.cbi.pku.edu.cn/family.php?fam=NF-YB
i1_LQ_CO3Flo_c141393/f1p0/1016-0F	Trihelix	TF	http://planttfdb.cbi.pku.edu.cn/family.php?fam=Trihelix
i1_LQ_CO3Flo_c14191/f1p0/1792-2F	B3	TF	http://planttfdb.cbi.pku.edu.cn/family.php?fam=B3
i1_LQ_CO3Flo_c14206/f1p0/1438-1F	Alfin-like	TF	--
i1_LQ_CO3Flo_c14258/f1p0/1692-1F	mTERF	TR	--
i1_LQ_CO3Flo_c14314/f1p0/1912-1F	MYB-related	TF	http://planttfdb.cbi.pku.edu.cn/family.php?fam=MYB_related
i1_LQ_CO3Flo_c15296/f1p0/1123-2F	DBB	TF	http://planttfdb.cbi.pku.edu.cn/family.php?fam=DBB
i1_LQ_CO3Flo_c15491/f1p5/1067-1F	Tify	TF	--
i1_LQ_CO3Flo_c15547/f1p3/1030-2F	Whirly	TF	http://planttfdb.cbi.pku.edu.cn/family.php?fam=Whirly
i1_LQ_CO3Flo_c15865/f1p1/1153-1F	ULT	TF	--
i1_LQ_CO3Flo_c15936/f1p0/1030-1F	MADS-M-type	TF	--
i1_LQ_CO3Flo_c18207/f2p0/1791-1F	Jumonji	TR	--
i1_LQ_CO3Flo_c18224/f1p1/1345-2F	HMG	TR	--
i1_LQ_CO3Flo_c18331/f1p4/2003-0F	ARID	TR	--
i1_LQ_CO3Flo_c18512/f1p0/1737-1F	GRF	TF	http://planttfdb.cbi.pku.edu.cn/family.php?fam=GRF
i1_LQ_CO3Flo_c18687/f1p0/1189-0F	C2C2-CO-like	TF	--
i1_LQ_CO3Flo_c18821/f1p0/1761-2F	SNF2	TR	--
i1_LQ_CO3Flo_c18854/f1p30/1734-2F	LIM	TF	--
i1_LQ_CO3Flo_c18856/f1p7/1920-2F	bZIP	TF	http://planttfdb.cbi.pku.edu.cn/family.php?fam=bZIP
i1_LQ_CO3Flo_c18874/f1p5/1200-2F	HMG	TR	--
i1_LQ_CO3Flo_c18975/f1p2/1378-2F	MYB	TF	http://planttfdb.cbi.pku.edu.cn/family.php?fam=MYB
i1_LQ_CO3Flo_c18992/f1p0/1844-2F	NF-YA	TF	http://planttfdb.cbi.pku.edu.cn/family.php?fam=NF-YA
i1_LQ_CO3Flo_c19144/f1p0/1253-1F	GeBP	TF	http://planttfdb.cbi.pku.edu.cn/family.php?fam=GeBP
i1_LQ_CO3Flo_c19319/f1p1/1858-0F	HB-WOX	TF	--
i1_LQ_CO3Flo_c20159/f1p0/1966-2F	MYB-related	TF	http://planttfdb.cbi.pku.edu.cn/family.php?fam=MYB_related
i1_LQ_CO3Flo_c20388/f3p0/1612-0F	WRKY	TF	http://planttfdb.cbi.pku.edu.cn/family.php?fam=WRKY
i1_LQ_CO3Flo_c20418/f1p4/1547-1F	Trihelix	TF	http://planttfdb.cbi.pku.edu.cn/family.php?fam=Trihelix
i1_LQ_CO3Flo_c20468/f1p0/1971-0F	MYB-related	TF	http://planttfdb.cbi.pku.edu.cn/family.php?fam=MYB_related
i1_LQ_CO3Flo_c20501/f1p0/1604-2F	Trihelix	TF	http://planttfdb.cbi.pku.edu.cn/family.php?fam=Trihelix
i1_LQ_CO3Flo_c20590/f1p1/1473-1F	B3	TF	http://planttfdb.cbi.pku.edu.cn/family.php?fam=B3
i1_LQ_CO3Flo_c20786/f1p0/1962-1F	TUB	TF	--
i1_LQ_CO3Flo_c20789/f1p3/1505-0F	WRKY	TF	http://planttfdb.cbi.pku.edu.cn/family.php?fam=WRKY
i1_LQ_CO3Flo_c21449/f1p0/1748-0F	Trihelix	TF	http://planttfdb.cbi.pku.edu.cn/family.php?fam=Trihelix
i1_LQ_CO3Flo_c21543/f1p0/1674-0F	OFP	TF	--
i1_LQ_CO3Flo_c21629/f1p0/1125-1F	bZIP	TF	http://planttfdb.cbi.pku.edu.cn/family.php?fam=bZIP
i1_LQ_CO3Flo_c22046/f1p0/1496-1F	PLATZ	TF	--
i1_LQ_CO3Flo_c22237/f1p9/1252-2F	DDT	TR	--
i1_LQ_CO3Flo_c22404/f1p0/1764-1F	LIM	TF	--
i1_LQ_CO3Flo_c22530/f1p0/1664-2F	CSD	TF	--
i1_LQ_CO3Flo_c22657/f1p1/1282-1F	Trihelix	TF	http://planttfdb.cbi.pku.edu.cn/family.php?fam=Trihelix
i1_LQ_CO3Flo_c22680/f1p3/1981-1F	C2C2-GATA	TF	--
i1_LQ_CO3Flo_c23463/f1p2/1686-0F	TCP	TF	http://planttfdb.cbi.pku.edu.cn/family.php?fam=TCP
i1_LQ_CO3Flo_c23465/f1p2/1365-1F	WRKY	TF	http://planttfdb.cbi.pku.edu.cn/family.php?fam=WRKY
i1_LQ_CO3Flo_c23879/f1p0/1873-2F	NF-YA	TF	http://planttfdb.cbi.pku.edu.cn/family.php?fam=NF-YA
i1_LQ_CO3Flo_c23976/f1p0/1560-2F	C3H	TF	http://planttfdb.cbi.pku.edu.cn/family.php?fam=C3H
i1_LQ_CO3Flo_c24054/f1p1/1410-1F	WRKY	TF	http://planttfdb.cbi.pku.edu.cn/family.php?fam=WRKY
i1_LQ_CO3Flo_c24110/f1p0/1527-0F	NF-YA	TF	http://planttfdb.cbi.pku.edu.cn/family.php?fam=NF-YA
i1_LQ_CO3Flo_c24298/f1p1/1220-2F	MADS-M-type	TF	--
i1_LQ_CO3Flo_c24404/f1p0/1836-2F	AP2/ERF-ERF	TF	--
i1_LQ_CO3Flo_c24659/f1p0/1658-0F	LUG	TR	--
i1_LQ_CO3Flo_c24692/f1p0/1498-2F	B3	TF	http://planttfdb.cbi.pku.edu.cn/family.php?fam=B3
i1_LQ_CO3Flo_c25916/f1p2/1855-0F	mTERF	TR	--
i1_LQ_CO3Flo_c26324/f1p1/1964-2F	bZIP	TF	http://planttfdb.cbi.pku.edu.cn/family.php?fam=bZIP
i1_LQ_CO3Flo_c26353/f1p4/1887-0F	HSF	TF	http://planttfdb.cbi.pku.edu.cn/family.php?fam=HSF
i1_LQ_CO3Flo_c2857/f1p0/1304-1F	MYB-related	TF	http://planttfdb.cbi.pku.edu.cn/family.php?fam=MYB_related
i1_LQ_CO3Flo_c2857/f1p0/1304-2F	MYB-related	TF	http://planttfdb.cbi.pku.edu.cn/family.php?fam=MYB_related
i1_LQ_CO3Flo_c2957/f1p0/1505-2F	HB-HD-ZIP	TF	--
i1_LQ_CO3Flo_c3198/f1p0/1426-1F	E2F-DP	TF	http://planttfdb.cbi.pku.edu.cn/family.php?fam=E2F/DP
i1_LQ_CO3Flo_c3258/f1p0/1875-1F	mTERF	TR	--
i1_LQ_CO3Flo_c3536/f1p0/1925-1F	GNAT	TR	--
i1_LQ_CO3Flo_c3730/f1p0/1644-1F	AP2/ERF-ERF	TF	--
i1_LQ_CO3Flo_c3847/f1p0/1526-2F	C3H	TF	http://planttfdb.cbi.pku.edu.cn/family.php?fam=C3H
i1_LQ_CO3Flo_c3874/f1p0/1474-1F	C2H2	TF	http://planttfdb.cbi.pku.edu.cn/family.php?fam=C2H2
i1_LQ_CO3Flo_c3909/f1p0/1530-2F	AP2/ERF-ERF	TF	--
i1_LQ_CO3Flo_c3949/f1p0/1463-0F	SET	TR	--
i1_LQ_CO3Flo_c4102/f1p0/1182-2F	bHLH	TF	http://planttfdb.cbi.pku.edu.cn/family.php?fam=bHLH
i1_LQ_CO3Flo_c4124/f1p0/1192-0F	DBB	TF	http://planttfdb.cbi.pku.edu.cn/family.php?fam=DBB
i1_LQ_CO3Flo_c4158/f1p0/1561-0F	C2H2	TF	http://planttfdb.cbi.pku.edu.cn/family.php?fam=C2H2
i1_LQ_CO3Flo_c4178/f1p0/1642-0F	E2F-DP	TF	http://planttfdb.cbi.pku.edu.cn/family.php?fam=E2F/DP
i1_LQ_CO3Flo_c4210/f1p1/1468-2F	Tify	TF	--
i1_LQ_CO3Flo_c4596/f1p0/1440-2F	C2H2	TF	http://planttfdb.cbi.pku.edu.cn/family.php?fam=C2H2
i1_LQ_CO3Flo_c4640/f1p6/1454-0F	MADS-M-type	TF	--
i1_LQ_CO3Flo_c4856/f1p1/1490-0F	Others	TR	--
i1_LQ_CO3Flo_c5233/f1p0/1307-2F	TCP	TF	http://planttfdb.cbi.pku.edu.cn/family.php?fam=TCP
i1_LQ_CO3Flo_c5453/f1p3/1710-1F	PHD	TR	--
i1_LQ_CO3Flo_c5478/f1p122/1856-2F	bHLH	TF	http://planttfdb.cbi.pku.edu.cn/family.php?fam=bHLH
i1_LQ_CO3Flo_c5521/f1p0/1228-1F	GNAT	TR	--
i1_LQ_CO3Flo_c5801/f1p0/1434-2F	PLATZ	TF	--
i1_LQ_CO3Flo_c6043/f1p1/1966-2F	HB-WOX	TF	--
i1_LQ_CO3Flo_c6080/f1p9/1419-0F	bHLH	TF	http://planttfdb.cbi.pku.edu.cn/family.php?fam=bHLH
i1_LQ_CO3Flo_c6203/f1p0/1445-1F	GeBP	TF	http://planttfdb.cbi.pku.edu.cn/family.php?fam=GeBP
i1_LQ_CO3Flo_c6234/f1p25/1948-2F	NAC	TF	http://planttfdb.cbi.pku.edu.cn/family.php?fam=NAC
i1_LQ_CO3Flo_c6332/f1p0/1838-1F	MADS-M-type	TF	--
i1_LQ_CO3Flo_c6477/f1p0/1390-0F	MYB	TF	http://planttfdb.cbi.pku.edu.cn/family.php?fam=MYB
i1_LQ_CO3Flo_c6623/f1p0/1323-0F	GARP-G2-like	TF	--
i1_LQ_CO3Flo_c6704/f1p1/1838-0F	AP2/ERF-ERF	TF	--
i1_LQ_CO3Flo_c7277/f1p0/1545-2F	HB-KNOX	TF	--
i1_LQ_CO3Flo_c7444/f1p2/1935-2F	TUB	TF	--
i1_LQ_CO3Flo_c7828/f1p0/1726-2F	AP2/ERF-ERF	TF	--
i1_LQ_CO3Flo_c7836/f1p0/1970-1F	MYB	TF	http://planttfdb.cbi.pku.edu.cn/family.php?fam=MYB
i1_LQ_CO3Flo_c7912/f1p6/1842-2F	PHD	TR	--
i1_LQ_CO3Flo_c7966/f1p0/1718-1F	SET	TR	--
i1_LQ_CO3Flo_c8084/f1p0/1818-1F	MYB-related	TF	http://planttfdb.cbi.pku.edu.cn/family.php?fam=MYB_related
i1_LQ_CO3Flo_c8085/f1p0/1242-1F	TRAF	TR	--
i1_LQ_CO3Flo_c8264/f1p2/1917-1F	NAC	TF	http://planttfdb.cbi.pku.edu.cn/family.php?fam=NAC
i1_LQ_CO3Flo_c8291/f1p4/1708-1F	PLATZ	TF	--
i1_LQ_CO3Flo_c8349/f1p0/1915-2F	C2C2-GATA	TF	--
i1_LQ_CO3Flo_c8358/f1p4/1713-2F	DDT	TR	--
i1_LQ_CO3Flo_c8792/f1p10/1667-2F	BES1	TF	http://planttfdb.cbi.pku.edu.cn/family.php?fam=BES1
i1_LQ_CO3Flo_c9677/f1p0/1609-1F	bHLH	TF	http://planttfdb.cbi.pku.edu.cn/family.php?fam=bHLH
i5_HQ_CO3Flo_c7933/f3p0/5046-0F	DDT	TR	--
i5_HQ_CO3Flo_c7933/f3p0/5046-2F	HB-other	TF	http://planttfdb.cbi.pku.edu.cn/family.php?fam=HB-other
i5_HQ_CO3Flo_c8703/f19p1/5322-1F	MYB-related	TF	http://planttfdb.cbi.pku.edu.cn/family.php?fam=MYB_related
i5_HQ_CO3Flo_c8760/f10p0/5313-0F	HB-other	TF	http://planttfdb.cbi.pku.edu.cn/family.php?fam=HB-other
i5_HQ_CO3Flo_c8771/f14p0/5932-1F	SNF2	TR	--
i5_HQ_CO3Flo_c8789/f8p0/5695-2F	SET	TR	--
i5_HQ_CO3Flo_c8808/f5p8/5303-2F	PHD	TR	--
i5_HQ_CO3Flo_c8809/f4p0/5509-2F	SNF2	TR	--
i5_HQ_CO3Flo_c8826/f7p0/5184-2F	C2H2	TF	http://planttfdb.cbi.pku.edu.cn/family.php?fam=C2H2
i5_HQ_CO3Flo_c8857/f11p0/5185-0F	SNF2	TR	--
i5_HQ_CO3Flo_c8907/f3p0/5075-0F	NF-X1	TF	http://planttfdb.cbi.pku.edu.cn/family.php?fam=NF-X1
i5_HQ_CO3Flo_c8919/f3p0/5101-0F	PHD	TR	--
i1_LQ_CO3Flo_c10035/f1p3/1385-1F	ARID	TR	--
i1_LQ_CO3Flo_c10035/f1p3/1385-2F	HMG	TR	--
i1_LQ_CO3Flo_c10068/f2p0/1800-0F	MYB	TF	http://planttfdb.cbi.pku.edu.cn/family.php?fam=MYB
i1_LQ_CO3Flo_c139007/f1p6/1016-1F	HMG	TR	--
i1_LQ_CO3Flo_c14785/f1p0/1047-0F	AP2/ERF-ERF	TF	--
i1_LQ_CO3Flo_c14882/f1p0/1119-1F	TRAF	TR	--
i1_LQ_CO3Flo_c14913/f1p1/1149-1F	Others	TR	--
i1_LQ_CO3Flo_c19159/f1p0/1658-0F	MYB	TF	http://planttfdb.cbi.pku.edu.cn/family.php?fam=MYB
i1_LQ_CO3Flo_c19258/f1p0/1235-0F	MADS-M-type	TF	--
i1_LQ_CO3Flo_c20928/f1p23/1722-0F	MYB-related	TF	http://planttfdb.cbi.pku.edu.cn/family.php?fam=MYB_related
i1_LQ_CO3Flo_c20932/f1p0/1835-2F	bHLH	TF	http://planttfdb.cbi.pku.edu.cn/family.php?fam=bHLH
i1_LQ_CO3Flo_c21014/f1p3/1116-2F	MADS-M-type	TF	--
i1_LQ_CO3Flo_c21372/f1p0/1342-1F	MYB	TF	http://planttfdb.cbi.pku.edu.cn/family.php?fam=MYB
i1_LQ_CO3Flo_c23202/f1p1/1283-0F	GNAT	TR	--
i1_LQ_CO3Flo_c23215/f1p0/1757-1F	bHLH	TF	http://planttfdb.cbi.pku.edu.cn/family.php?fam=bHLH
i1_LQ_CO3Flo_c24872/f1p0/1913-1F	SET	TR	--
i1_LQ_CO3Flo_c24937/f1p0/1847-0F	Trihelix	TF	http://planttfdb.cbi.pku.edu.cn/family.php?fam=Trihelix
i1_LQ_CO3Flo_c25035/f1p1/1885-2F	C3H	TF	http://planttfdb.cbi.pku.edu.cn/family.php?fam=C3H
i1_LQ_CO3Flo_c25169/f1p3/1311-2F	PHD	TR	--
i1_LQ_CO3Flo_c25236/f1p11/1746-2F	TUB	TF	--
i1_LQ_CO3Flo_c25250/f2p0/1724-1F	PHD	TR	--
i1_LQ_CO3Flo_c25279/f1p1/1807-0F	LOB	TF	--
i1_LQ_CO3Flo_c25314/f1p1/1651-1F	MYB	TF	http://planttfdb.cbi.pku.edu.cn/family.php?fam=MYB
i1_LQ_CO3Flo_c25372/f1p1/1485-0F	PLATZ	TF	--
i1_LQ_CO3Flo_c26406/f1p1/1684-2F	Others	TR	--
i1_LQ_CO3Flo_c26549/f1p0/1698-2F	HB-HD-ZIP	TF	--
i1_LQ_CO3Flo_c26820/f1p0/1351-0F	Tify	TF	--
i1_LQ_CO3Flo_c26925/f1p3/1266-2F	OFP	TF	--
i1_LQ_CO3Flo_c26928/f1p5/1827-2F	Jumonji	TR	--
i1_LQ_CO3Flo_c26946/f1p0/1769-2F	AP2/ERF-ERF	TF	--
i1_LQ_CO3Flo_c27058/f1p0/1909-1F	HB-WOX	TF	--
i1_LQ_CO3Flo_c27252/f1p6/1403-1F	NAC	TF	http://planttfdb.cbi.pku.edu.cn/family.php?fam=NAC
i1_LQ_CO3Flo_c27397/f1p0/1605-0F	AP2/ERF-ERF	TF	--
i1_LQ_CO3Flo_c27403/f1p1/1499-2F	BBR-BPC	TF	--
i1_LQ_CO3Flo_c27492/f1p4/1587-1F	LIM	TF	--
i1_LQ_CO3Flo_c27579/f1p23/1305-0F	TRAF	TR	--
i1_LQ_CO3Flo_c27687/f1p21/1843-0F	GARP-G2-like	TF	--
i1_LQ_CO3Flo_c27691/f1p0/1308-1F	MYB	TF	http://planttfdb.cbi.pku.edu.cn/family.php?fam=MYB
i1_LQ_CO3Flo_c27731/f1p0/1928-0F	TAZ	TR	--
i1_LQ_CO3Flo_c27739/f1p5/1173-0F	ULT	TF	--
i1_LQ_CO3Flo_c27861/f1p0/1434-0F	MADS-MIKC	TF	--
i1_LQ_CO3Flo_c27992/f1p0/1603-2F	WRKY	TF	http://planttfdb.cbi.pku.edu.cn/family.php?fam=WRKY
i1_LQ_CO3Flo_c28089/f1p54/1888-0F	mTERF	TR	--
i1_LQ_CO3Flo_c28089/f1p54/1888-1F	mTERF	TR	--
i1_LQ_CO3Flo_c28234/f1p2/1949-2F	C2H2	TF	http://planttfdb.cbi.pku.edu.cn/family.php?fam=C2H2
i1_LQ_CO3Flo_c29504/f1p0/1096-1F	HMG	TR	--
i1_LQ_CO3Flo_c30040/f1p0/1039-1F	GNAT	TR	--
i1_LQ_CO3Flo_c30429/f1p0/1077-1F	HMG	TR	--
i1_LQ_CO3Flo_c30805/f1p0/1091-1F	MYB	TF	http://planttfdb.cbi.pku.edu.cn/family.php?fam=MYB
i1_LQ_CO3Flo_c30806/f1p0/1060-0F	GNAT	TR	--
i1_LQ_CO3Flo_c30993/f1p0/1048-0F	AP2/ERF-ERF	TF	--
i1_LQ_CO3Flo_c31310/f1p0/1106-2F	NF-YC	TF	http://planttfdb.cbi.pku.edu.cn/family.php?fam=NF-YC
i1_LQ_CO3Flo_c31740/f1p0/1094-2F	MADS-MIKC	TF	--
i1_LQ_CO3Flo_c31957/f1p0/1101-0F	GNAT	TR	--
i1_LQ_CO3Flo_c34966/f1p0/1340-2F	LIM	TF	--
i1_LQ_CO3Flo_c34974/f1p0/1992-0F	WRKY	TF	http://planttfdb.cbi.pku.edu.cn/family.php?fam=WRKY
i1_LQ_CO3Flo_c35162/f1p0/1850-2F	Jumonji	TR	--
i1_LQ_CO3Flo_c35292/f1p0/1146-0F	zf-HD	TF	http://planttfdb.cbi.pku.edu.cn/family.php?fam=ZF-HD
i1_LQ_CO3Flo_c35404/f1p1/1209-0F	GNAT	TR	--
i1_LQ_CO3Flo_c35459/f1p0/1999-1F	C3H	TF	http://planttfdb.cbi.pku.edu.cn/family.php?fam=C3H
i1_LQ_CO3Flo_c35468/f1p0/1961-1F	C2H2	TF	http://planttfdb.cbi.pku.edu.cn/family.php?fam=C2H2
i1_LQ_CO3Flo_c35471/f1p0/1815-2F	SET	TR	--
i1_LQ_CO3Flo_c35557/f1p1/1908-0F	SET	TR	--
i1_LQ_CO3Flo_c35632/f1p0/1812-1F	AP2/ERF-ERF	TF	--
i1_LQ_CO3Flo_c35755/f1p1/1478-1F	NF-YC	TF	http://planttfdb.cbi.pku.edu.cn/family.php?fam=NF-YC
i1_LQ_CO3Flo_c35799/f1p0/1483-1F	Jumonji	TR	--
i1_LQ_CO3Flo_c35929/f1p0/1901-2F	B3	TF	http://planttfdb.cbi.pku.edu.cn/family.php?fam=B3
i1_LQ_CO3Flo_c36123/f1p0/1751-1F	GRAS	TF	http://planttfdb.cbi.pku.edu.cn/family.php?fam=GRAS
i1_LQ_CO3Flo_c36142/f1p0/1342-0F	SOH1	TR	--
i1_LQ_CO3Flo_c36142/f1p0/1342-2F	MADS-M-type	TF	--
i1_LQ_CO3Flo_c36307/f1p0/1647-0F	C2H2	TF	http://planttfdb.cbi.pku.edu.cn/family.php?fam=C2H2
i1_LQ_CO3Flo_c36311/f1p0/1547-2F	Trihelix	TF	http://planttfdb.cbi.pku.edu.cn/family.php?fam=Trihelix
i1_LQ_CO3Flo_c36476/f1p11/1170-0F	bZIP	TF	http://planttfdb.cbi.pku.edu.cn/family.php?fam=bZIP
i1_LQ_CO3Flo_c36528/f1p0/1579-1F	MYB-related	TF	http://planttfdb.cbi.pku.edu.cn/family.php?fam=MYB_related
i1_LQ_CO3Flo_c36532/f1p0/1325-2F	MYB-related	TF	http://planttfdb.cbi.pku.edu.cn/family.php?fam=MYB_related
i1_LQ_CO3Flo_c36570/f1p0/1969-2F	Tify	TF	--
i1_LQ_CO3Flo_c36595/f1p0/1671-0F	TRAF	TR	--
i1_LQ_CO3Flo_c36825/f1p1/1969-0F	IWS1	TR	--
i1_LQ_CO3Flo_c37034/f1p0/1317-1F	MYB	TF	http://planttfdb.cbi.pku.edu.cn/family.php?fam=MYB
i1_LQ_CO3Flo_c37070/f1p0/1585-0F	WRKY	TF	http://planttfdb.cbi.pku.edu.cn/family.php?fam=WRKY
i1_LQ_CO3Flo_c37438/f1p0/1703-0F	TAZ	TR	--
i1_LQ_CO3Flo_c37504/f1p0/1824-0F	GARP-G2-like	TF	--
i1_LQ_CO3Flo_c37772/f1p0/1139-1F	AP2/ERF-ERF	TF	--
i1_LQ_CO3Flo_c37854/f1p0/1390-1F	AP2/ERF-ERF	TF	--
i1_LQ_CO3Flo_c37924/f1p2/1759-2F	NAC	TF	http://planttfdb.cbi.pku.edu.cn/family.php?fam=NAC
i1_LQ_CO3Flo_c38085/f1p0/1266-0F	MYB-related	TF	http://planttfdb.cbi.pku.edu.cn/family.php?fam=MYB_related
i1_LQ_CO3Flo_c38348/f1p0/1815-2F	WRKY	TF	http://planttfdb.cbi.pku.edu.cn/family.php?fam=WRKY
i1_LQ_CO3Flo_c38390/f1p0/1757-1F	Others	TR	--
i1_LQ_CO3Flo_c38615/f1p1/1521-1F	Tify	TF	--
i1_LQ_CO3Flo_c38658/f1p1/1547-1F	HB-KNOX	TF	--
i1_LQ_CO3Flo_c38987/f1p0/1710-1F	NAC	TF	http://planttfdb.cbi.pku.edu.cn/family.php?fam=NAC
i1_LQ_CO3Flo_c39320/f1p0/1903-2F	TUB	TF	--
i1_LQ_CO3Flo_c39369/f1p0/1884-1F	C2H2	TF	http://planttfdb.cbi.pku.edu.cn/family.php?fam=C2H2
i1_LQ_CO3Flo_c39486/f1p0/1818-1F	HB-BELL	TF	--
i1_LQ_CO3Flo_c39656/f1p2/1173-2F	Whirly	TF	http://planttfdb.cbi.pku.edu.cn/family.php?fam=Whirly
i1_LQ_CO3Flo_c39924/f1p0/1750-0F	SET	TR	--
i1_LQ_CO3Flo_c40003/f1p0/1770-0F	WRKY	TF	http://planttfdb.cbi.pku.edu.cn/family.php?fam=WRKY
i1_LQ_CO3Flo_c40102/f1p0/1964-2F	Trihelix	TF	http://planttfdb.cbi.pku.edu.cn/family.php?fam=Trihelix
i1_LQ_CO3Flo_c40268/f1p3/1533-0F	HB-HD-ZIP	TF	--
i1_LQ_CO3Flo_c40306/f1p0/1974-2F	MYB	TF	http://planttfdb.cbi.pku.edu.cn/family.php?fam=MYB
i1_LQ_CO3Flo_c40725/f2p5/1653-0F	DDT	TR	--
i1_LQ_CO3Flo_c40783/f1p0/1491-1F	C3H	TF	http://planttfdb.cbi.pku.edu.cn/family.php?fam=C3H
i1_LQ_CO3Flo_c40807/f1p0/1692-1F	GARP-G2-like	TF	--
i1_LQ_CO3Flo_c40826/f1p3/1908-1F	B3	TF	http://planttfdb.cbi.pku.edu.cn/family.php?fam=B3
i1_LQ_CO3Flo_c40999/f1p6/1452-2F	C2C2-YABBY	TF	--
i1_LQ_CO3Flo_c41011/f1p6/1976-0F	C2C2-GATA	TF	--
i1_LQ_CO3Flo_c41341/f1p0/1387-0F	AP2/ERF-ERF	TF	--
i1_LQ_CO3Flo_c41393/f1p0/1999-0F	SET	TR	--
i1_LQ_CO3Flo_c41397/f1p0/1795-1F	C3H	TF	http://planttfdb.cbi.pku.edu.cn/family.php?fam=C3H
i1_LQ_CO3Flo_c41397/f1p0/1795-2F	C3H	TF	http://planttfdb.cbi.pku.edu.cn/family.php?fam=C3H
i1_LQ_CO3Flo_c41446/f1p21/1620-0F	MADS-MIKC	TF	--
i1_LQ_CO3Flo_c41538/f1p31/1313-1F	AP2/ERF-ERF	TF	--
i1_LQ_CO3Flo_c41597/f1p0/1447-2F	WRKY	TF	http://planttfdb.cbi.pku.edu.cn/family.php?fam=WRKY
i1_LQ_CO3Flo_c41634/f1p0/1989-0F	MYB-related	TF	http://planttfdb.cbi.pku.edu.cn/family.php?fam=MYB_related
i1_LQ_CO3Flo_c41828/f1p7/1252-1F	MADS-M-type	TF	--
i1_LQ_CO3Flo_c41926/f1p0/1529-2F	SET	TR	--
i1_LQ_CO3Flo_c42173/f1p2/1993-2F	C3H	TF	http://planttfdb.cbi.pku.edu.cn/family.php?fam=C3H
i1_LQ_CO3Flo_c42216/f1p0/1643-2F	MYB	TF	http://planttfdb.cbi.pku.edu.cn/family.php?fam=MYB
i1_LQ_CO3Flo_c42454/f1p0/1813-0F	C2C2-GATA	TF	--
i1_LQ_CO3Flo_c42605/f1p0/1971-0F	E2F-DP	TF	http://planttfdb.cbi.pku.edu.cn/family.php?fam=E2F/DP
i1_LQ_CO3Flo_c42742/f1p0/1629-0F	MADS-MIKC	TF	--
i1_LQ_CO3Flo_c42810/f1p19/1443-1F	B3	TF	http://planttfdb.cbi.pku.edu.cn/family.php?fam=B3
i1_LQ_CO3Flo_c42810/f1p19/1443-2F	B3	TF	http://planttfdb.cbi.pku.edu.cn/family.php?fam=B3
i1_LQ_CO3Flo_c42971/f1p0/1760-1F	C2H2	TF	http://planttfdb.cbi.pku.edu.cn/family.php?fam=C2H2
i1_LQ_CO3Flo_c43058/f1p0/1575-1F	MADS-MIKC	TF	--
i1_LQ_CO3Flo_c43227/f1p3/1745-0F	B3-ARF	TF	--
i1_LQ_CO3Flo_c43696/f1p0/1816-0F	ARID	TR	--
i1_LQ_CO3Flo_c43766/f1p0/1718-1F	C3H	TF	http://planttfdb.cbi.pku.edu.cn/family.php?fam=C3H
i1_LQ_CO3Flo_c43953/f1p0/1964-2F	Others	TR	--
i1_LQ_CO3Flo_c43973/f1p0/1731-1F	NAC	TF	http://planttfdb.cbi.pku.edu.cn/family.php?fam=NAC
i1_LQ_CO3Flo_c44158/f1p0/1821-0F	PHD	TR	--
i1_LQ_CO3Flo_c44496/f1p0/1991-0F	Others	TR	--
i1_LQ_CO3Flo_c44496/f1p0/1991-2F	Others	TR	--
i1_LQ_CO3Flo_c44705/f1p3/1828-2F	HSF	TF	http://planttfdb.cbi.pku.edu.cn/family.php?fam=HSF
i1_LQ_CO3Flo_c44916/f1p1/1664-2F	LOB	TF	--
i1_LQ_CO3Flo_c45076/f1p0/1342-1F	MADS-MIKC	TF	--
i1_LQ_CO3Flo_c45076/f1p0/1342-2F	MADS-M-type	TF	--
i1_LQ_CO3Flo_c47855/f1p0/1118-1F	AP2/ERF-ERF	TF	--
i1_LQ_CO3Flo_c47953/f1p0/1030-2F	Others	TR	--
i1_LQ_CO3Flo_c48170/f1p0/1118-1F	Whirly	TF	http://planttfdb.cbi.pku.edu.cn/family.php?fam=Whirly
i1_LQ_CO3Flo_c48667/f1p1/1078-0F	C3H	TF	http://planttfdb.cbi.pku.edu.cn/family.php?fam=C3H
i1_LQ_CO3Flo_c49211/f1p0/1091-2F	MYB	TF	http://planttfdb.cbi.pku.edu.cn/family.php?fam=MYB
i1_LQ_CO3Flo_c50292/f1p0/1019-2F	MYB	TF	http://planttfdb.cbi.pku.edu.cn/family.php?fam=MYB
i1_LQ_CO3Flo_c50740/f1p3/1031-1F	Tify	TF	--
i1_LQ_CO3Flo_c50750/f1p0/1055-0F	HMG	TR	--
i1_LQ_CO3Flo_c51209/f1p0/1094-1F	CSD	TF	--
i1_LQ_CO3Flo_c5122/f1p3/1897-2F	Tify	TF	--
i1_LQ_CO3Flo_c51402/f1p0/1072-0F	PLATZ	TF	--
i1_LQ_CO3Flo_c52462/f23p0/1294-1F	NAC	TF	http://planttfdb.cbi.pku.edu.cn/family.php?fam=NAC
i1_LQ_CO3Flo_c5382/f1p1/1286-0F	C2C2-LSD	TF	--
i1_LQ_CO3Flo_c5402/f1p0/1805-1F	HB-WOX	TF	--
i1_LQ_CO3Flo_c55042/f1p0/1857-1F	WRKY	TF	http://planttfdb.cbi.pku.edu.cn/family.php?fam=WRKY
i1_LQ_CO3Flo_c55052/f1p0/1730-0F	C2H2	TF	http://planttfdb.cbi.pku.edu.cn/family.php?fam=C2H2
i1_LQ_CO3Flo_c55065/f1p0/1691-2F	Trihelix	TF	http://planttfdb.cbi.pku.edu.cn/family.php?fam=Trihelix
i1_LQ_CO3Flo_c55476/f1p0/1555-0F	B3	TF	http://planttfdb.cbi.pku.edu.cn/family.php?fam=B3
i1_LQ_CO3Flo_c55687/f1p5/1719-0F	C2H2	TF	http://planttfdb.cbi.pku.edu.cn/family.php?fam=C2H2
i1_LQ_CO3Flo_c55848/f1p6/1362-0F	AP2/ERF-ERF	TF	--
i1_LQ_CO3Flo_c55892/f1p0/1550-0F	WRKY	TF	http://planttfdb.cbi.pku.edu.cn/family.php?fam=WRKY
i1_LQ_CO3Flo_c55958/f1p0/1663-0F	bZIP	TF	http://planttfdb.cbi.pku.edu.cn/family.php?fam=bZIP
i1_LQ_CO3Flo_c55969/f1p7/1805-0F	SET	TR	--
i1_LQ_CO3Flo_c56406/f1p4/1587-0F	NF-YA	TF	http://planttfdb.cbi.pku.edu.cn/family.php?fam=NF-YA
i1_LQ_CO3Flo_c56498/f1p0/1702-2F	NAC	TF	http://planttfdb.cbi.pku.edu.cn/family.php?fam=NAC
i1_LQ_CO3Flo_c56610/f1p1/2001-2F	C3H	TF	http://planttfdb.cbi.pku.edu.cn/family.php?fam=C3H
i1_LQ_CO3Flo_c56710/f1p6/1524-2F	Alfin-like	TF	--
i1_LQ_CO3Flo_c56719/f1p0/1790-0F	MADS-M-type	TF	--
i1_LQ_CO3Flo_c57110/f1p1/1578-0F	NAC	TF	http://planttfdb.cbi.pku.edu.cn/family.php?fam=NAC
i1_LQ_CO3Flo_c57266/f1p1/1714-1F	HSF	TF	http://planttfdb.cbi.pku.edu.cn/family.php?fam=HSF
i1_LQ_CO3Flo_c57278/f1p0/1584-0F	MADS-MIKC	TF	--
i1_LQ_CO3Flo_c57855/f1p0/1300-2F	MYB-related	TF	http://planttfdb.cbi.pku.edu.cn/family.php?fam=MYB_related
i1_LQ_CO3Flo_c57985/f1p0/1275-0F	C3H	TF	http://planttfdb.cbi.pku.edu.cn/family.php?fam=C3H
i1_LQ_CO3Flo_c58265/f1p7/1216-2F	C2H2	TF	http://planttfdb.cbi.pku.edu.cn/family.php?fam=C2H2
i1_LQ_CO3Flo_c58484/f1p0/1665-1F	WRKY	TF	http://planttfdb.cbi.pku.edu.cn/family.php?fam=WRKY
i1_LQ_CO3Flo_c59038/f1p0/1404-1F	MYB-related	TF	http://planttfdb.cbi.pku.edu.cn/family.php?fam=MYB_related
i1_LQ_CO3Flo_c59038/f1p0/1404-2F	MYB-related	TF	http://planttfdb.cbi.pku.edu.cn/family.php?fam=MYB_related
i1_LQ_CO3Flo_c59146/f1p2/1831-0F	C3H	TF	http://planttfdb.cbi.pku.edu.cn/family.php?fam=C3H
i1_LQ_CO3Flo_c59239/f1p0/2001-0F	NAC	TF	http://planttfdb.cbi.pku.edu.cn/family.php?fam=NAC
i1_LQ_CO3Flo_c59314/f1p0/1905-0F	SBP	TF	http://planttfdb.cbi.pku.edu.cn/family.php?fam=SBP
i1_LQ_CO3Flo_c59405/f1p0/1937-0F	GeBP	TF	http://planttfdb.cbi.pku.edu.cn/family.php?fam=GeBP
i1_LQ_CO3Flo_c59533/f1p6/2009-0F	E2F-DP	TF	http://planttfdb.cbi.pku.edu.cn/family.php?fam=E2F/DP
i1_LQ_CO3Flo_c59656/f1p0/1696-2F	C2H2	TF	http://planttfdb.cbi.pku.edu.cn/family.php?fam=C2H2
i1_LQ_CO3Flo_c59672/f1p0/1618-2F	LIM	TF	--
i1_LQ_CO3Flo_c60076/f1p3/1535-1F	MYB-related	TF	http://planttfdb.cbi.pku.edu.cn/family.php?fam=MYB_related
i1_LQ_CO3Flo_c60214/f1p11/1992-1F	CPP	TF	http://planttfdb.cbi.pku.edu.cn/family.php?fam=CPP
i1_LQ_CO3Flo_c60229/f1p1/1157-0F	PHD	TR	--
i1_LQ_CO3Flo_c60324/f1p0/1249-0F	HB-HD-ZIP	TF	--
i1_LQ_CO3Flo_c60676/f1p10/1968-2F	Trihelix	TF	http://planttfdb.cbi.pku.edu.cn/family.php?fam=Trihelix
i1_LQ_CO3Flo_c60967/f1p0/1532-0F	TRAF	TR	--
i1_LQ_CO3Flo_c60975/f1p4/1959-2F	Trihelix	TF	http://planttfdb.cbi.pku.edu.cn/family.php?fam=Trihelix
i1_LQ_CO3Flo_c61108/f1p1/1817-0F	ARID	TR	--
i1_LQ_CO3Flo_c61108/f1p1/1817-1F	HMG	TR	--
i1_LQ_CO3Flo_c61190/f1p0/1283-2F	B3	TF	http://planttfdb.cbi.pku.edu.cn/family.php?fam=B3
i1_LQ_CO3Flo_c61258/f1p0/1581-2F	MYB	TF	http://planttfdb.cbi.pku.edu.cn/family.php?fam=MYB
i1_LQ_CO3Flo_c61374/f1p0/1794-0F	mTERF	TR	--
i1_LQ_CO3Flo_c61544/f1p0/1154-2F	MADS-M-type	TF	--
i1_LQ_CO3Flo_c61694/f1p0/2035-0F	C2H2	TF	http://planttfdb.cbi.pku.edu.cn/family.php?fam=C2H2
i1_LQ_CO3Flo_c62050/f1p0/1756-2F	ARID	TR	--
i1_LQ_CO3Flo_c62288/f1p0/1750-2F	B3	TF	http://planttfdb.cbi.pku.edu.cn/family.php?fam=B3
i1_LQ_CO3Flo_c62335/f1p0/1223-0F	MADS-M-type	TF	--
i1_LQ_CO3Flo_c62354/f1p3/1932-0F	LOB	TF	--
i1_LQ_CO3Flo_c62445/f1p3/1665-2F	NAC	TF	http://planttfdb.cbi.pku.edu.cn/family.php?fam=NAC
i1_LQ_CO3Flo_c62509/f1p0/1276-2F	MADS-M-type	TF	--
i1_LQ_CO3Flo_c62698/f1p0/1689-0F	HB-WOX	TF	--
i1_LQ_CO3Flo_c62781/f1p0/1604-1F	Tify	TF	--
i1_LQ_CO3Flo_c62794/f1p5/1746-1F	BBR-BPC	TF	--
i1_LQ_CO3Flo_c63264/f1p0/1157-0F	TRAF	TR	--
i1_LQ_CO3Flo_c63308/f1p0/1334-2F	C2C2-GATA	TF	--
i1_LQ_CO3Flo_c63331/f1p4/1137-0F	C2C2-GATA	TF	--
i1_LQ_CO3Flo_c63479/f1p0/1482-2F	PLATZ	TF	--
i1_LQ_CO3Flo_c63656/f1p7/1715-2F	MYB	TF	http://planttfdb.cbi.pku.edu.cn/family.php?fam=MYB
i1_LQ_CO3Flo_c63718/f1p0/1284-0F	MADS-M-type	TF	--
i1_LQ_CO3Flo_c6376/f1p2/1886-2F	C3H	TF	http://planttfdb.cbi.pku.edu.cn/family.php?fam=C3H
i1_LQ_CO3Flo_c63815/f1p0/1600-1F	BBR-BPC	TF	--
i1_LQ_CO3Flo_c63830/f1p0/1543-2F	E2F-DP	TF	http://planttfdb.cbi.pku.edu.cn/family.php?fam=E2F/DP
i1_LQ_CO3Flo_c63850/f1p1/1750-1F	MADS-M-type	TF	--
i1_LQ_CO3Flo_c64066/f1p0/1197-2F	MADS-M-type	TF	--
i1_LQ_CO3Flo_c64112/f1p0/1872-0F	Tify	TF	--
i1_LQ_CO3Flo_c64222/f1p0/1644-2F	GNAT	TR	--
i1_LQ_CO3Flo_c64251/f1p0/1460-0F	Rcd1-like	TR	--
i1_LQ_CO3Flo_c64285/f1p0/1840-1F	C2H2	TF	http://planttfdb.cbi.pku.edu.cn/family.php?fam=C2H2
i1_LQ_CO3Flo_c64350/f1p0/1626-1F	C3H	TF	http://planttfdb.cbi.pku.edu.cn/family.php?fam=C3H
i1_LQ_CO3Flo_c64466/f1p1/1338-0F	TUB	TF	--
i1_LQ_CO3Flo_c64592/f1p0/1992-1F	C2H2	TF	http://planttfdb.cbi.pku.edu.cn/family.php?fam=C2H2
i1_LQ_CO3Flo_c64649/f1p0/1775-1F	Tify	TF	--
i1_LQ_CO3Flo_c64649/f1p0/1775-2F	Others	TR	--
i1_LQ_CO3Flo_c64724/f1p0/1935-1F	AP2/ERF-RAV	TF	--
i1_LQ_CO3Flo_c6508/f1p1/1598-2F	HB-HD-ZIP	TF	--
i1_LQ_CO3Flo_c65111/f1p0/1831-2F	AUX/IAA	TR	--
i1_LQ_CO3Flo_c65239/f1p5/1433-0F	C3H	TF	http://planttfdb.cbi.pku.edu.cn/family.php?fam=C3H
i1_LQ_CO3Flo_c65523/f1p3/1852-1F	Trihelix	TF	http://planttfdb.cbi.pku.edu.cn/family.php?fam=Trihelix
i1_LQ_CO3Flo_c65627/f1p0/1796-1F	C2H2	TF	http://planttfdb.cbi.pku.edu.cn/family.php?fam=C2H2
i1_LQ_CO3Flo_c65723/f1p0/1704-0F	BBR-BPC	TF	--
i1_LQ_CO3Flo_c6711/f1p0/1931-1F	AP2/ERF-ERF	TF	--
i1_LQ_CO3Flo_c68262/f1p0/1109-2F	GNAT	TR	--
i1_LQ_CO3Flo_c68823/f1p0/1070-1F	HMG	TR	--
i1_LQ_CO3Flo_c69053/f1p0/1125-1F	SNF2	TR	--
i1_LQ_CO3Flo_c71584/f1p0/1072-1F	MADS-MIKC	TF	--
i1_LQ_CO3Flo_c71728/f1p0/1073-1F	Alfin-like	TF	--
i1_LQ_CO3Flo_c71830/f1p0/1061-2F	MYB	TF	http://planttfdb.cbi.pku.edu.cn/family.php?fam=MYB
i1_LQ_CO3Flo_c72208/f1p0/1036-2F	Whirly	TF	http://planttfdb.cbi.pku.edu.cn/family.php?fam=Whirly
i1_LQ_CO3Flo_c72568/f1p0/1084-0F	Trihelix	TF	http://planttfdb.cbi.pku.edu.cn/family.php?fam=Trihelix
i1_LQ_CO3Flo_c72667/f1p0/1068-0F	NF-YC	TF	http://planttfdb.cbi.pku.edu.cn/family.php?fam=NF-YC
i1_LQ_CO3Flo_c7513/f1p1/1667-0F	TCP	TF	http://planttfdb.cbi.pku.edu.cn/family.php?fam=TCP
i1_LQ_CO3Flo_c78723/f1p0/1908-1F	Tify	TF	--
i1_LQ_CO3Flo_c78852/f1p0/1961-2F	B3	TF	http://planttfdb.cbi.pku.edu.cn/family.php?fam=B3
i1_LQ_CO3Flo_c79014/f1p0/1512-1F	HB-WOX	TF	--
i1_LQ_CO3Flo_c79245/f1p0/1852-2F	MYB	TF	http://planttfdb.cbi.pku.edu.cn/family.php?fam=MYB
i1_LQ_CO3Flo_c79349/f1p0/1387-0F	GNAT	TR	--
i1_LQ_CO3Flo_c79670/f1p0/1658-1F	LOB	TF	--
i1_LQ_CO3Flo_c79720/f1p5/1826-2F	MYB	TF	http://planttfdb.cbi.pku.edu.cn/family.php?fam=MYB
i1_LQ_CO3Flo_c79734/f1p0/1645-1F	SET	TR	--
i1_LQ_CO3Flo_c79916/f1p0/1653-2F	MYB-related	TF	http://planttfdb.cbi.pku.edu.cn/family.php?fam=MYB_related
i1_LQ_CO3Flo_c80048/f1p1/1754-1F	C2C2-Dof	TF	--
i1_LQ_CO3Flo_c80168/f1p0/1992-2F	NF-YA	TF	http://planttfdb.cbi.pku.edu.cn/family.php?fam=NF-YA
i1_LQ_CO3Flo_c80304/f1p0/1279-1F	PHD	TR	--
i1_LQ_CO3Flo_c80306/f1p0/1991-2F	C3H	TF	http://planttfdb.cbi.pku.edu.cn/family.php?fam=C3H
i1_LQ_CO3Flo_c80565/f1p0/2000-0F	E2F-DP	TF	http://planttfdb.cbi.pku.edu.cn/family.php?fam=E2F/DP
i1_LQ_CO3Flo_c80699/f1p0/1924-2F	mTERF	TR	--
i1_LQ_CO3Flo_c80712/f1p1/1533-0F	C3H	TF	http://planttfdb.cbi.pku.edu.cn/family.php?fam=C3H
i1_LQ_CO3Flo_c80890/f1p4/1666-2F	bZIP	TF	http://planttfdb.cbi.pku.edu.cn/family.php?fam=bZIP
i1_LQ_CO3Flo_c80940/f1p0/1772-2F	BES1	TF	http://planttfdb.cbi.pku.edu.cn/family.php?fam=BES1
i1_LQ_CO3Flo_c80957/f1p0/1482-0F	NAC	TF	http://planttfdb.cbi.pku.edu.cn/family.php?fam=NAC
i1_LQ_CO3Flo_c81821/f1p1/1697-0F	Trihelix	TF	http://planttfdb.cbi.pku.edu.cn/family.php?fam=Trihelix
i1_LQ_CO3Flo_c81843/f1p0/1278-2F	TRAF	TR	--
i1_LQ_CO3Flo_c81887/f1p0/1994-2F	bZIP	TF	http://planttfdb.cbi.pku.edu.cn/family.php?fam=bZIP
i1_LQ_CO3Flo_c82075/f1p0/1689-1F	MYB-related	TF	http://planttfdb.cbi.pku.edu.cn/family.php?fam=MYB_related
i1_LQ_CO3Flo_c82089/f1p0/1894-1F	SET	TR	--
i1_LQ_CO3Flo_c83801/f1p0/1857-1F	C2C2-Dof	TF	--
i1_LQ_CO3Flo_c84025/f1p17/1853-0F	MADS-M-type	TF	--
i1_LQ_CO3Flo_c8446/f1p0/1786-2F	AP2/ERF-ERF	TF	--
i1_LQ_CO3Flo_c8486/f1p0/1666-1F	mTERF	TR	--
i1_LQ_CO3Flo_c8507/f1p2/1933-2F	HSF	TF	http://planttfdb.cbi.pku.edu.cn/family.php?fam=HSF
i1_LQ_CO3Flo_c86130/f1p0/1522-1F	MADS-M-type	TF	--
i1_LQ_CO3Flo_c86357/f1p0/1664-2F	SET	TR	--
i1_LQ_CO3Flo_c88421/f1p0/1582-1F	C2H2	TF	http://planttfdb.cbi.pku.edu.cn/family.php?fam=C2H2
i1_LQ_CO3Flo_c88469/f1p1/1389-0F	PHD	TR	--
i1_LQ_CO3Flo_c9155/f1p0/1632-2F	GNAT	TR	--
i1_LQ_CO3Flo_c9494/f1p0/1841-0F	E2F-DP	TF	http://planttfdb.cbi.pku.edu.cn/family.php?fam=E2F/DP
i1_LQ_CO3Flo_c9782/f1p0/1899-1F	C3H	TF	http://planttfdb.cbi.pku.edu.cn/family.php?fam=C3H
i1_LQ_CO3Flo_c9797/f1p0/1568-1F	NAC	TF	http://planttfdb.cbi.pku.edu.cn/family.php?fam=NAC
i1_LQ_CO3Flo_c100078/f1p0/1081-0F	GNAT	TR	--
i1_LQ_CO3Flo_c105455/f2p0/1546-2F	ULT	TF	--
i1_LQ_CO3Flo_c106342/f1p0/1985-2F	C2H2	TF	http://planttfdb.cbi.pku.edu.cn/family.php?fam=C2H2
i1_LQ_CO3Flo_c106464/f1p0/1260-2F	MYB	TF	http://planttfdb.cbi.pku.edu.cn/family.php?fam=MYB
i1_LQ_CO3Flo_c106739/f1p0/2011-1F	B3	TF	http://planttfdb.cbi.pku.edu.cn/family.php?fam=B3
i1_LQ_CO3Flo_c106923/f1p0/1793-2F	MYB	TF	http://planttfdb.cbi.pku.edu.cn/family.php?fam=MYB
i1_LQ_CO3Flo_c107021/f1p4/1297-1F	bZIP	TF	http://planttfdb.cbi.pku.edu.cn/family.php?fam=bZIP
i1_LQ_CO3Flo_c107363/f1p0/1260-1F	zf-HD	TF	http://planttfdb.cbi.pku.edu.cn/family.php?fam=ZF-HD
i1_LQ_CO3Flo_c107447/f1p0/1708-1F	bZIP	TF	http://planttfdb.cbi.pku.edu.cn/family.php?fam=bZIP
i1_LQ_CO3Flo_c107978/f1p0/1490-1F	Trihelix	TF	http://planttfdb.cbi.pku.edu.cn/family.php?fam=Trihelix
i1_LQ_CO3Flo_c108104/f1p38/1224-1F	Tify	TF	--
i1_LQ_CO3Flo_c108104/f1p38/1224-2F	Others	TR	--
i1_LQ_CO3Flo_c108367/f1p4/1685-1F	LOB	TF	--
i1_LQ_CO3Flo_c108677/f1p0/1331-1F	MYB	TF	http://planttfdb.cbi.pku.edu.cn/family.php?fam=MYB
i1_LQ_CO3Flo_c108961/f1p0/1970-0F	HSF	TF	http://planttfdb.cbi.pku.edu.cn/family.php?fam=HSF
i1_LQ_CO3Flo_c108961/f1p0/1970-1F	HSF	TF	http://planttfdb.cbi.pku.edu.cn/family.php?fam=HSF
i1_LQ_CO3Flo_c108985/f1p0/1306-1F	GARP-G2-like	TF	--
i1_LQ_CO3Flo_c108986/f1p22/1338-2F	MADS-M-type	TF	--
i1_LQ_CO3Flo_c109014/f1p4/1911-2F	SET	TR	--
i1_LQ_CO3Flo_c109037/f1p0/1673-2F	ULT	TF	--
i1_LQ_CO3Flo_c109123/f1p0/1191-0F	PHD	TR	--
i1_LQ_CO3Flo_c109262/f1p6/1522-1F	NAC	TF	http://planttfdb.cbi.pku.edu.cn/family.php?fam=NAC
i1_LQ_CO3Flo_c109554/f1p1/1625-0F	HB-HD-ZIP	TF	--
i1_LQ_CO3Flo_c109577/f1p0/1868-1F	LOB	TF	--
i1_LQ_CO3Flo_c110000/f1p0/1170-1F	Tify	TF	--
i1_LQ_CO3Flo_c110133/f1p0/1477-1F	bHLH	TF	http://planttfdb.cbi.pku.edu.cn/family.php?fam=bHLH
i1_LQ_CO3Flo_c110227/f1p0/1555-1F	GNAT	TR	--
i1_LQ_CO3Flo_c110380/f1p1/1972-1F	MYB	TF	http://planttfdb.cbi.pku.edu.cn/family.php?fam=MYB
i1_LQ_CO3Flo_c110468/f1p0/1134-1F	LOB	TF	--
i1_LQ_CO3Flo_c110563/f1p0/1513-2F	RWP-RK	TF	--
i1_LQ_CO3Flo_c110650/f1p0/1633-0F	GNAT	TR	--
i1_LQ_CO3Flo_c110808/f1p0/1397-2F	NF-YA	TF	http://planttfdb.cbi.pku.edu.cn/family.php?fam=NF-YA
i1_LQ_CO3Flo_c111001/f1p0/1387-2F	MADS-M-type	TF	--
i1_LQ_CO3Flo_c111188/f1p0/1800-2F	C2H2	TF	http://planttfdb.cbi.pku.edu.cn/family.php?fam=C2H2
i1_LQ_CO3Flo_c111315/f1p8/2003-2F	Trihelix	TF	http://planttfdb.cbi.pku.edu.cn/family.php?fam=Trihelix
i1_LQ_CO3Flo_c111371/f1p0/1311-1F	WRKY	TF	http://planttfdb.cbi.pku.edu.cn/family.php?fam=WRKY
i1_LQ_CO3Flo_c111511/f1p1/1680-2F	E2F-DP	TF	http://planttfdb.cbi.pku.edu.cn/family.php?fam=E2F/DP
i1_LQ_CO3Flo_c111624/f1p0/1505-0F	bZIP	TF	http://planttfdb.cbi.pku.edu.cn/family.php?fam=bZIP
i1_LQ_CO3Flo_c111644/f1p3/1262-1F	MYB-related	TF	http://planttfdb.cbi.pku.edu.cn/family.php?fam=MYB_related
i1_LQ_CO3Flo_c111715/f1p0/1637-2F	Others	TR	--
i1_LQ_CO3Flo_c111800/f1p1/1448-1F	NF-YA	TF	http://planttfdb.cbi.pku.edu.cn/family.php?fam=NF-YA
i1_LQ_CO3Flo_c111868/f1p0/1380-0F	CSD	TF	--
i1_LQ_CO3Flo_c111980/f1p3/1727-2F	SET	TR	--
i1_LQ_CO3Flo_c112000/f1p1/1957-0F	C2H2	TF	http://planttfdb.cbi.pku.edu.cn/family.php?fam=C2H2
i1_LQ_CO3Flo_c112015/f1p0/1976-0F	B3	TF	http://planttfdb.cbi.pku.edu.cn/family.php?fam=B3
i1_LQ_CO3Flo_c112102/f1p0/1296-1F	NAC	TF	http://planttfdb.cbi.pku.edu.cn/family.php?fam=NAC
i1_LQ_CO3Flo_c112353/f1p0/1811-0F	C2C2-CO-like	TF	--
i1_LQ_CO3Flo_c122352/f1p0/1125-2F	LIM	TF	--
i1_LQ_CO3Flo_c122918/f1p0/1452-1F	ULT	TF	--
i1_LQ_CO3Flo_c125505/f1p0/1739-0F	B3	TF	http://planttfdb.cbi.pku.edu.cn/family.php?fam=B3
i1_LQ_CO3Flo_c130426/f1p0/1973-2F	C3H	TF	http://planttfdb.cbi.pku.edu.cn/family.php?fam=C3H
i1_LQ_CO3Flo_c38191/f1p0/1353-2F	AP2/ERF-ERF	TF	--
i1_LQ_CO3Flo_c4103/f1p0/1206-2F	LOB	TF	--
i1_LQ_CO3Flo_c57811/f1p0/1321-0F	MADS-M-type	TF	--
i1_LQ_CO3Flo_c58945/f1p0/1202-0F	MADS-M-type	TF	--
i1_LQ_CO3Flo_c81040/f1p10/1232-0F	Tify	TF	--
i1_LQ_CO3Flo_c81305/f1p1/1548-2F	NF-YA	TF	http://planttfdb.cbi.pku.edu.cn/family.php?fam=NF-YA
i1_LQ_CO3Flo_c81346/f1p0/1907-0F	C3H	TF	http://planttfdb.cbi.pku.edu.cn/family.php?fam=C3H
i1_LQ_CO3Flo_c81694/f1p2/1619-1F	MADS-MIKC	TF	--
i1_LQ_CO3Flo_c82239/f1p0/1234-0F	C2H2	TF	http://planttfdb.cbi.pku.edu.cn/family.php?fam=C2H2
i1_LQ_CO3Flo_c82394/f1p6/1513-0F	MYB	TF	http://planttfdb.cbi.pku.edu.cn/family.php?fam=MYB
i1_LQ_CO3Flo_c82552/f1p0/1916-0F	Trihelix	TF	http://planttfdb.cbi.pku.edu.cn/family.php?fam=Trihelix
i1_LQ_CO3Flo_c82583/f1p0/1945-1F	bHLH	TF	http://planttfdb.cbi.pku.edu.cn/family.php?fam=bHLH
i1_LQ_CO3Flo_c83180/f1p1/1948-2F	LOB	TF	--
i1_LQ_CO3Flo_c83230/f1p0/1446-2F	TAZ	TR	--
i1_LQ_CO3Flo_c83555/f1p0/1489-2F	SET	TR	--
i1_LQ_CO3Flo_c84420/f1p0/1723-2F	C3H	TF	http://planttfdb.cbi.pku.edu.cn/family.php?fam=C3H
i1_LQ_CO3Flo_c84478/f1p0/1259-1F	HB-other	TF	http://planttfdb.cbi.pku.edu.cn/family.php?fam=HB-other
i1_LQ_CO3Flo_c84494/f1p0/1888-2F	B3	TF	http://planttfdb.cbi.pku.edu.cn/family.php?fam=B3
i1_LQ_CO3Flo_c84509/f1p0/1799-1F	MADS-M-type	TF	--
i1_LQ_CO3Flo_c84545/f1p0/1851-0F	TUB	TF	--
i1_LQ_CO3Flo_c84896/f1p0/1599-1F	HSF	TF	http://planttfdb.cbi.pku.edu.cn/family.php?fam=HSF
i1_LQ_CO3Flo_c84998/f1p0/1592-1F	ARID	TR	--
i1_LQ_CO3Flo_c85070/f1p0/1922-2F	MYB	TF	http://planttfdb.cbi.pku.edu.cn/family.php?fam=MYB
i1_LQ_CO3Flo_c85476/f1p0/1139-2F	MED6	TR	--
i1_LQ_CO3Flo_c85788/f1p0/1433-1F	Trihelix	TF	http://planttfdb.cbi.pku.edu.cn/family.php?fam=Trihelix
i1_LQ_CO3Flo_c86439/f1p2/1809-1F	Trihelix	TF	http://planttfdb.cbi.pku.edu.cn/family.php?fam=Trihelix
i1_LQ_CO3Flo_c86508/f1p2/1157-0F	Tify	TF	--
i1_LQ_CO3Flo_c86547/f1p0/1917-1F	SRS	TF	http://planttfdb.cbi.pku.edu.cn/family.php?fam=SRS
i1_LQ_CO3Flo_c86706/f1p1/1409-2F	Trihelix	TF	http://planttfdb.cbi.pku.edu.cn/family.php?fam=Trihelix
i1_LQ_CO3Flo_c86733/f1p0/1845-1F	B3	TF	http://planttfdb.cbi.pku.edu.cn/family.php?fam=B3
i1_LQ_CO3Flo_c86989/f1p11/1732-0F	MADS-MIKC	TF	--
i1_LQ_CO3Flo_c87025/f1p1/1742-1F	AP2/ERF-ERF	TF	--
i1_LQ_CO3Flo_c87315/f1p0/1731-2F	Others	TR	--
i1_LQ_CO3Flo_c87368/f1p0/1993-0F	bZIP	TF	http://planttfdb.cbi.pku.edu.cn/family.php?fam=bZIP
i1_LQ_CO3Flo_c87431/f1p0/1954-0F	IWS1	TR	--
i1_LQ_CO3Flo_c87819/f1p0/1176-0F	WRKY	TF	http://planttfdb.cbi.pku.edu.cn/family.php?fam=WRKY
i1_LQ_CO3Flo_c87849/f1p2/1884-2F	B3-ARF	TF	--
i1_LQ_CO3Flo_c87955/f1p0/1944-1F	C2H2	TF	http://planttfdb.cbi.pku.edu.cn/family.php?fam=C2H2
i1_LQ_CO3Flo_c88654/f1p0/1986-2F	TUB	TF	--
i1_LQ_CO3Flo_c88795/f1p0/1261-1F	Others	TR	--
i1_LQ_CO3Flo_c88912/f1p5/1482-2F	NF-YA	TF	http://planttfdb.cbi.pku.edu.cn/family.php?fam=NF-YA
i1_LQ_CO3Flo_c88923/f1p1/1748-2F	B3	TF	http://planttfdb.cbi.pku.edu.cn/family.php?fam=B3
i1_LQ_CO3Flo_c89057/f1p0/1258-1F	Trihelix	TF	http://planttfdb.cbi.pku.edu.cn/family.php?fam=Trihelix
i1_LQ_CO3Flo_c89162/f1p0/1674-0F	SET	TR	--
i1_LQ_CO3Flo_c89455/f1p0/1360-0F	AP2/ERF-ERF	TF	--
i1_LQ_CO3Flo_c89474/f1p0/1166-0F	MADS-MIKC	TF	--
i1_LQ_CO3Flo_c89510/f1p0/1266-1F	MYB	TF	http://planttfdb.cbi.pku.edu.cn/family.php?fam=MYB
i1_LQ_CO3Flo_c89551/f1p1/1695-1F	WRKY	TF	http://planttfdb.cbi.pku.edu.cn/family.php?fam=WRKY
i1_LQ_CO3Flo_c89551/f1p1/1695-2F	WRKY	TF	http://planttfdb.cbi.pku.edu.cn/family.php?fam=WRKY
i1_LQ_CO3Flo_c89716/f1p1/1774-1F	PHD	TR	--
i1_LQ_CO3Flo_c89842/f1p0/1824-2F	PLATZ	TF	--
i1_LQ_CO3Flo_c89977/f1p0/1816-2F	SWI/SNF-BAF60b	TR	--
i1_LQ_CO3Flo_c90071/f1p1/1913-1F	SET	TR	--
i1_LQ_CO3Flo_c94509/f1p0/1087-1F	ULT	TF	--
i1_LQ_CO3Flo_c94866/f1p0/1047-0F	C2H2	TF	http://planttfdb.cbi.pku.edu.cn/family.php?fam=C2H2
i1_LQ_CO3Flo_c96954/f1p0/1029-2F	MADS-MIKC	TF	--
i1_LQ_CO3Flo_c97140/f1p0/1870-1F	ARID	TR	--
i1_LQ_CO3Flo_c97383/f1p0/1107-2F	LOB	TF	--
i1_LQ_CO3Flo_c98682/f1p0/1136-0F	PLATZ	TF	--
i2_LQ_CO3Flo_c10085/f1p3/3002-0F	AP2/ERF-ERF	TF	--
i2_LQ_CO3Flo_c10469/f1p0/2803-2F	MYB	TF	http://planttfdb.cbi.pku.edu.cn/family.php?fam=MYB
i2_LQ_CO3Flo_c10516/f1p0/2717-1F	Others	TR	--
i2_LQ_CO3Flo_c10534/f1p1/2354-2F	C2H2	TF	http://planttfdb.cbi.pku.edu.cn/family.php?fam=C2H2
i2_LQ_CO3Flo_c10842/f7p2/2126-1F	AP2/ERF-ERF	TF	--
i2_LQ_CO3Flo_c10999/f1p7/1980-0F	C2C2-GATA	TF	--
i2_LQ_CO3Flo_c11019/f1p2/2795-1F	GRAS	TF	http://planttfdb.cbi.pku.edu.cn/family.php?fam=GRAS
i2_LQ_CO3Flo_c11341/f1p1/2551-2F	GARP-G2-like	TF	--
i2_LQ_CO3Flo_c11367/f1p1/2923-2F	GNAT	TR	--
i2_LQ_CO3Flo_c11369/f1p5/2663-2F	IWS1	TR	--
i2_LQ_CO3Flo_c11414/f1p2/2791-0F	C2H2	TF	http://planttfdb.cbi.pku.edu.cn/family.php?fam=C2H2
i2_LQ_CO3Flo_c11610/f1p0/2638-2F	Trihelix	TF	http://planttfdb.cbi.pku.edu.cn/family.php?fam=Trihelix
i2_LQ_CO3Flo_c11662/f1p0/2413-0F	HB-KNOX	TF	--
i2_LQ_CO3Flo_c11981/f1p0/2964-2F	SNF2	TR	--
i2_LQ_CO3Flo_c12039/f1p2/3014-0F	SET	TR	--
i2_LQ_CO3Flo_c12069/f1p6/2865-0F	PHD	TR	--
i2_LQ_CO3Flo_c12100/f1p30/4071-2F	B3-ARF	TF	--
i2_LQ_CO3Flo_c12195/f1p0/2448-2F	C3H	TF	http://planttfdb.cbi.pku.edu.cn/family.php?fam=C3H
i2_LQ_CO3Flo_c12306/f1p0/2428-2F	NAC	TF	http://planttfdb.cbi.pku.edu.cn/family.php?fam=NAC
i2_LQ_CO3Flo_c12418/f1p0/2198-1F	GRAS	TF	http://planttfdb.cbi.pku.edu.cn/family.php?fam=GRAS
i2_LQ_CO3Flo_c12448/f1p2/2098-2F	E2F-DP	TF	http://planttfdb.cbi.pku.edu.cn/family.php?fam=E2F/DP
i2_LQ_CO3Flo_c12749/f1p5/2637-2F	GARP-G2-like	TF	--
i2_LQ_CO3Flo_c12779/f1p1/3348-0F	NAC	TF	http://planttfdb.cbi.pku.edu.cn/family.php?fam=NAC
i2_LQ_CO3Flo_c12794/f1p41/2212-1F	Others	TR	--
i2_LQ_CO3Flo_c12803/f1p1/2469-1F	PHD	TR	--
i2_LQ_CO3Flo_c12889/f1p0/2838-1F	C2H2	TF	http://planttfdb.cbi.pku.edu.cn/family.php?fam=C2H2
i2_LQ_CO3Flo_c13083/f1p0/2777-2F	MYB-related	TF	http://planttfdb.cbi.pku.edu.cn/family.php?fam=MYB_related
i2_LQ_CO3Flo_c132323/f1p1/2217-1F	MYB-related	TF	http://planttfdb.cbi.pku.edu.cn/family.php?fam=MYB_related
i2_LQ_CO3Flo_c134551/f1p10/2633-1F	HMG	TR	--
i2_LQ_CO3Flo_c134643/f1p0/2884-0F	PHD	TR	--
i2_LQ_CO3Flo_c134670/f1p0/2455-1F	mTERF	TR	--
i2_LQ_CO3Flo_c134683/f1p6/2747-2F	IWS1	TR	--
i2_LQ_CO3Flo_c134815/f1p0/2447-2F	B3	TF	http://planttfdb.cbi.pku.edu.cn/family.php?fam=B3
i2_LQ_CO3Flo_c134816/f1p3/2198-1F	MYB-related	TF	http://planttfdb.cbi.pku.edu.cn/family.php?fam=MYB_related
i2_LQ_CO3Flo_c134857/f1p0/2352-2F	mTERF	TR	--
i2_LQ_CO3Flo_c135013/f1p6/2195-0F	TAZ	TR	--
i2_LQ_CO3Flo_c135239/f1p1/2917-0F	NAC	TF	http://planttfdb.cbi.pku.edu.cn/family.php?fam=NAC
i2_LQ_CO3Flo_c135249/f1p1/2504-1F	AUX/IAA	TR	--
i2_LQ_CO3Flo_c135287/f1p0/2911-1F	HB-HD-ZIP	TF	--
i2_LQ_CO3Flo_c135496/f1p0/2729-2F	SET	TR	--
i2_LQ_CO3Flo_c135762/f1p3/3023-1F	C2H2	TF	http://planttfdb.cbi.pku.edu.cn/family.php?fam=C2H2
i2_LQ_CO3Flo_c135844/f1p0/2300-2F	Trihelix	TF	http://planttfdb.cbi.pku.edu.cn/family.php?fam=Trihelix
i2_LQ_CO3Flo_c13589/f1p1/2726-2F	WRKY	TF	http://planttfdb.cbi.pku.edu.cn/family.php?fam=WRKY
i2_LQ_CO3Flo_c136070/f1p0/2353-1F	TRAF	TR	--
i2_LQ_CO3Flo_c13612/f1p0/2654-1F	MYB-related	TF	http://planttfdb.cbi.pku.edu.cn/family.php?fam=MYB_related
i2_LQ_CO3Flo_c136198/f1p1/2160-0F	bZIP	TF	http://planttfdb.cbi.pku.edu.cn/family.php?fam=bZIP
i2_LQ_CO3Flo_c136219/f1p7/2853-2F	NF-X1	TF	http://planttfdb.cbi.pku.edu.cn/family.php?fam=NF-X1
i2_LQ_CO3Flo_c136294/f1p7/2578-0F	C3H	TF	http://planttfdb.cbi.pku.edu.cn/family.php?fam=C3H
i2_LQ_CO3Flo_c136540/f1p1/2872-1F	WRKY	TF	http://planttfdb.cbi.pku.edu.cn/family.php?fam=WRKY
i2_LQ_CO3Flo_c136740/f1p0/2111-0F	Others	TR	--
i2_LQ_CO3Flo_c136740/f1p0/2111-1F	Others	TR	--
i2_LQ_CO3Flo_c136830/f1p1/2239-2F	bHLH	TF	http://planttfdb.cbi.pku.edu.cn/family.php?fam=bHLH
i2_LQ_CO3Flo_c137002/f1p1/2467-1F	BES1	TF	http://planttfdb.cbi.pku.edu.cn/family.php?fam=BES1
i2_LQ_CO3Flo_c137072/f1p0/2345-2F	bZIP	TF	http://planttfdb.cbi.pku.edu.cn/family.php?fam=bZIP
i2_LQ_CO3Flo_c137145/f1p3/2269-1F	PHD	TR	--
i2_LQ_CO3Flo_c13752/f1p0/2115-0F	SET	TR	--
i2_LQ_CO3Flo_c137590/f1p0/2369-1F	C2C2-Dof	TF	--
i2_LQ_CO3Flo_c137727/f1p2/2817-1F	bZIP	TF	http://planttfdb.cbi.pku.edu.cn/family.php?fam=bZIP
i2_LQ_CO3Flo_c137914/f1p4/2316-0F	C3H	TF	http://planttfdb.cbi.pku.edu.cn/family.php?fam=C3H
i2_LQ_CO3Flo_c138025/f1p0/2918-2F	HB-HD-ZIP	TF	--
i2_LQ_CO3Flo_c138121/f1p0/2456-1F	HB-HD-ZIP	TF	--
i2_LQ_CO3Flo_c138355/f1p11/3016-0F	TRAF	TR	--
i2_LQ_CO3Flo_c138464/f1p0/2179-2F	WRKY	TF	http://planttfdb.cbi.pku.edu.cn/family.php?fam=WRKY
i2_LQ_CO3Flo_c138619/f1p0/2811-2F	WRKY	TF	http://planttfdb.cbi.pku.edu.cn/family.php?fam=WRKY
i2_LQ_CO3Flo_c138633/f1p1/2865-2F	PHD	TR	--
i2_LQ_CO3Flo_c138803/f1p1/2421-0F	GNAT	TR	--
i2_LQ_CO3Flo_c138866/f1p1/2260-1F	TRAF	TR	--
i2_LQ_CO3Flo_c138906/f1p0/2582-0F	MADS-M-type	TF	--
i2_LQ_CO3Flo_c139019/f1p0/2323-0F	HB-KNOX	TF	--
i2_LQ_CO3Flo_c13926/f1p0/2206-0F	bZIP	TF	http://planttfdb.cbi.pku.edu.cn/family.php?fam=bZIP
i2_LQ_CO3Flo_c139362/f1p1/2147-2F	bZIP	TF	http://planttfdb.cbi.pku.edu.cn/family.php?fam=bZIP
i2_LQ_CO3Flo_c13941/f1p0/2117-0F	bZIP	TF	http://planttfdb.cbi.pku.edu.cn/family.php?fam=bZIP
i2_LQ_CO3Flo_c139886/f1p0/2582-2F	C3H	TF	http://planttfdb.cbi.pku.edu.cn/family.php?fam=C3H
i2_LQ_CO3Flo_c140033/f1p1/2064-1F	MYB-related	TF	http://planttfdb.cbi.pku.edu.cn/family.php?fam=MYB_related
i2_LQ_CO3Flo_c140065/f1p1/2181-1F	WRKY	TF	http://planttfdb.cbi.pku.edu.cn/family.php?fam=WRKY
i2_LQ_CO3Flo_c140400/f1p0/2120-0F	bZIP	TF	http://planttfdb.cbi.pku.edu.cn/family.php?fam=bZIP
i2_LQ_CO3Flo_c140663/f1p0/2303-1F	MYB	TF	http://planttfdb.cbi.pku.edu.cn/family.php?fam=MYB
i2_LQ_CO3Flo_c14071/f1p2/2297-1F	Trihelix	TF	http://planttfdb.cbi.pku.edu.cn/family.php?fam=Trihelix
i2_LQ_CO3Flo_c140765/f1p1/2711-1F	C2C2-Dof	TF	--
i2_LQ_CO3Flo_c14078/f1p0/2799-1F	HB-HD-ZIP	TF	--
i2_LQ_CO3Flo_c141180/f1p0/2225-1F	bZIP	TF	http://planttfdb.cbi.pku.edu.cn/family.php?fam=bZIP
i2_LQ_CO3Flo_c141247/f1p8/2890-1F	PHD	TR	--
i2_LQ_CO3Flo_c141420/f1p0/2507-0F	C2H2	TF	http://planttfdb.cbi.pku.edu.cn/family.php?fam=C2H2
i2_LQ_CO3Flo_c141483/f1p1/2417-2F	C2H2	TF	http://planttfdb.cbi.pku.edu.cn/family.php?fam=C2H2
i2_LQ_CO3Flo_c141603/f1p0/2562-0F	C3H	TF	http://planttfdb.cbi.pku.edu.cn/family.php?fam=C3H
i2_LQ_CO3Flo_c142035/f1p3/3201-0F	WRKY	TF	http://planttfdb.cbi.pku.edu.cn/family.php?fam=WRKY
i2_LQ_CO3Flo_c142035/f1p3/3201-1F	WRKY	TF	http://planttfdb.cbi.pku.edu.cn/family.php?fam=WRKY
i2_LQ_CO3Flo_c142119/f1p2/2743-2F	bHLH	TF	http://planttfdb.cbi.pku.edu.cn/family.php?fam=bHLH
i2_LQ_CO3Flo_c142125/f1p13/2649-0F	SNF2	TR	--
i2_LQ_CO3Flo_c142165/f1p1/2653-2F	HB-PHD	TF	http://planttfdb.cbi.pku.edu.cn/family.php?fam=HB-PHD
i2_LQ_CO3Flo_c142317/f1p0/2745-0F	GRAS	TF	http://planttfdb.cbi.pku.edu.cn/family.php?fam=GRAS
i2_LQ_CO3Flo_c142489/f1p2/2973-0F	AP2/ERF-ERF	TF	--
i2_LQ_CO3Flo_c142538/f1p2/3002-1F	Others	TR	--
i2_LQ_CO3Flo_c142563/f1p1/2777-2F	BSD	TF	--
i2_LQ_CO3Flo_c142643/f1p0/2388-1F	MED6	TR	--
i2_LQ_CO3Flo_c142654/f1p0/2348-2F	C2C2-Dof	TF	--
i2_LQ_CO3Flo_c142916/f1p2/2092-1F	bHLH	TF	http://planttfdb.cbi.pku.edu.cn/family.php?fam=bHLH
i2_LQ_CO3Flo_c142998/f1p2/2421-0F	GRAS	TF	http://planttfdb.cbi.pku.edu.cn/family.php?fam=GRAS
i2_LQ_CO3Flo_c143048/f1p2/2273-1F	NAC	TF	http://planttfdb.cbi.pku.edu.cn/family.php?fam=NAC
i2_LQ_CO3Flo_c143272/f1p0/2854-1F	Trihelix	TF	http://planttfdb.cbi.pku.edu.cn/family.php?fam=Trihelix
i2_LQ_CO3Flo_c143569/f1p1/2755-0F	SBP	TF	http://planttfdb.cbi.pku.edu.cn/family.php?fam=SBP
i2_LQ_CO3Flo_c144038/f1p1/2348-0F	RB	TR	--
i2_LQ_CO3Flo_c144161/f1p1/2803-1F	bZIP	TF	http://planttfdb.cbi.pku.edu.cn/family.php?fam=bZIP
i2_LQ_CO3Flo_c144222/f1p0/2166-2F	SET	TR	--
i2_LQ_CO3Flo_c144329/f1p0/2336-1F	NAC	TF	http://planttfdb.cbi.pku.edu.cn/family.php?fam=NAC
i2_LQ_CO3Flo_c144442/f1p3/2838-1F	ARID	TR	--
i2_LQ_CO3Flo_c144517/f1p0/2428-0F	Trihelix	TF	http://planttfdb.cbi.pku.edu.cn/family.php?fam=Trihelix
i2_LQ_CO3Flo_c144733/f1p0/2185-2F	C2C2-GATA	TF	--
i2_LQ_CO3Flo_c145232/f1p1/2837-2F	TUB	TF	--
i2_LQ_CO3Flo_c145237/f1p1/2577-1F	SET	TR	--
i2_LQ_CO3Flo_c145265/f1p0/2885-1F	GARP-G2-like	TF	--
i2_LQ_CO3Flo_c145404/f1p5/2794-2F	AP2/ERF-ERF	TF	--
i2_LQ_CO3Flo_c145417/f1p0/2192-1F	zf-HD	TF	http://planttfdb.cbi.pku.edu.cn/family.php?fam=ZF-HD
i2_LQ_CO3Flo_c145440/f1p2/2622-2F	Trihelix	TF	http://planttfdb.cbi.pku.edu.cn/family.php?fam=Trihelix
i2_LQ_CO3Flo_c145818/f1p0/2556-0F	GARP-G2-like	TF	--
i2_LQ_CO3Flo_c145830/f1p0/2834-1F	NAC	TF	http://planttfdb.cbi.pku.edu.cn/family.php?fam=NAC
i2_LQ_CO3Flo_c145863/f1p3/2634-1F	mTERF	TR	--
i2_LQ_CO3Flo_c145920/f1p0/2443-1F	bHLH	TF	http://planttfdb.cbi.pku.edu.cn/family.php?fam=bHLH
i2_LQ_CO3Flo_c146082/f1p0/2592-1F	TRAF	TR	--
i2_LQ_CO3Flo_c146082/f1p0/2592-2F	TRAF	TR	--
i2_LQ_CO3Flo_c146118/f1p1/2313-2F	bHLH	TF	http://planttfdb.cbi.pku.edu.cn/family.php?fam=bHLH
i2_LQ_CO3Flo_c146176/f1p7/2167-1F	bZIP	TF	http://planttfdb.cbi.pku.edu.cn/family.php?fam=bZIP
i2_LQ_CO3Flo_c146280/f1p0/2938-1F	bHLH	TF	http://planttfdb.cbi.pku.edu.cn/family.php?fam=bHLH
i2_LQ_CO3Flo_c14907/f1p2/2069-0F	Trihelix	TF	http://planttfdb.cbi.pku.edu.cn/family.php?fam=Trihelix
i2_LQ_CO3Flo_c15024/f1p8/2050-2F	NAC	TF	http://planttfdb.cbi.pku.edu.cn/family.php?fam=NAC
i2_LQ_CO3Flo_c151491/f1p0/2037-1F	bZIP	TF	http://planttfdb.cbi.pku.edu.cn/family.php?fam=bZIP
i2_LQ_CO3Flo_c153006/f1p0/2031-2F	HB-KNOX	TF	--
i2_LQ_CO3Flo_c15466/f1p1/2079-2F	E2F-DP	TF	http://planttfdb.cbi.pku.edu.cn/family.php?fam=E2F/DP
i2_LQ_CO3Flo_c18340/f1p0/2233-1F	ARID	TR	--
i2_LQ_CO3Flo_c18489/f1p0/2338-1F	C2C2-YABBY	TF	--
i2_LQ_CO3Flo_c18534/f1p4/2464-1F	HB-KNOX	TF	--
i2_LQ_CO3Flo_c18604/f1p0/2957-2F	Trihelix	TF	http://planttfdb.cbi.pku.edu.cn/family.php?fam=Trihelix
i2_LQ_CO3Flo_c18741/f1p2/2667-2F	Jumonji	TR	--
i2_LQ_CO3Flo_c18968/f1p7/2210-1F	Tify	TF	--
i2_LQ_CO3Flo_c19288/f1p0/2292-1F	C3H	TF	http://planttfdb.cbi.pku.edu.cn/family.php?fam=C3H
i2_LQ_CO3Flo_c19340/f1p6/2866-1F	PHD	TR	--
i2_LQ_CO3Flo_c19456/f1p0/2733-1F	WRKY	TF	http://planttfdb.cbi.pku.edu.cn/family.php?fam=WRKY
i2_LQ_CO3Flo_c19495/f1p0/2141-0F	HB-HD-ZIP	TF	--
i2_LQ_CO3Flo_c19648/f1p0/2200-0F	C2H2	TF	http://planttfdb.cbi.pku.edu.cn/family.php?fam=C2H2
i2_LQ_CO3Flo_c19682/f1p1/2389-1F	WRKY	TF	http://planttfdb.cbi.pku.edu.cn/family.php?fam=WRKY
i2_LQ_CO3Flo_c19737/f1p1/2341-0F	MYB-related	TF	http://planttfdb.cbi.pku.edu.cn/family.php?fam=MYB_related
i2_LQ_CO3Flo_c20066/f1p1/2763-2F	NAC	TF	http://planttfdb.cbi.pku.edu.cn/family.php?fam=NAC
i2_LQ_CO3Flo_c20069/f1p2/2983-2F	MYB	TF	http://planttfdb.cbi.pku.edu.cn/family.php?fam=MYB
i2_LQ_CO3Flo_c20081/f1p2/2204-2F	Trihelix	TF	http://planttfdb.cbi.pku.edu.cn/family.php?fam=Trihelix
i2_LQ_CO3Flo_c20192/f1p2/2855-1F	SNF2	TR	--
i2_LQ_CO3Flo_c20195/f1p0/2840-1F	MYB-related	TF	http://planttfdb.cbi.pku.edu.cn/family.php?fam=MYB_related
i2_LQ_CO3Flo_c20200/f1p0/2752-0F	bZIP	TF	http://planttfdb.cbi.pku.edu.cn/family.php?fam=bZIP
i2_LQ_CO3Flo_c20251/f1p5/2327-1F	C2H2	TF	http://planttfdb.cbi.pku.edu.cn/family.php?fam=C2H2
i2_LQ_CO3Flo_c20266/f1p0/2939-1F	NAC	TF	http://planttfdb.cbi.pku.edu.cn/family.php?fam=NAC
i2_LQ_CO3Flo_c20298/f1p0/2220-0F	GNAT	TR	--
i2_LQ_CO3Flo_c20606/f1p5/1965-1F	AP2/ERF-ERF	TF	--
i2_LQ_CO3Flo_c21963/f1p2/2849-2F	PHD	TR	--
i2_LQ_CO3Flo_c21976/f1p12/2765-1F	MYB	TF	http://planttfdb.cbi.pku.edu.cn/family.php?fam=MYB
i2_LQ_CO3Flo_c21990/f1p4/2072-2F	MYB	TF	http://planttfdb.cbi.pku.edu.cn/family.php?fam=MYB
i2_LQ_CO3Flo_c23638/f1p9/2711-2F	C3H	TF	http://planttfdb.cbi.pku.edu.cn/family.php?fam=C3H
i2_LQ_CO3Flo_c23757/f1p0/2728-1F	GRAS	TF	http://planttfdb.cbi.pku.edu.cn/family.php?fam=GRAS
i2_LQ_CO3Flo_c24036/f1p0/2641-0F	C3H	TF	http://planttfdb.cbi.pku.edu.cn/family.php?fam=C3H
i2_LQ_CO3Flo_c24407/f1p3/2691-2F	SWI/SNF-SWI3	TR	--
i2_LQ_CO3Flo_c2852/f1p3/2780-0F	Others	TR	--
i2_LQ_CO3Flo_c2852/f1p3/2780-1F	Others	TR	--
i2_LQ_CO3Flo_c2856/f1p4/2260-2F	PHD	TR	--
i2_LQ_CO3Flo_c3075/f1p7/2191-1F	bZIP	TF	http://planttfdb.cbi.pku.edu.cn/family.php?fam=bZIP
i2_LQ_CO3Flo_c3186/f1p0/2358-1F	TCP	TF	http://planttfdb.cbi.pku.edu.cn/family.php?fam=TCP
i2_LQ_CO3Flo_c3506/f1p0/2962-0F	SNF2	TR	--
[truncated: 9,724 more rows]
