# Supplementary material for: Full-Length Transcriptome Analysis of Four Different Tissues of Cephalotaxus oliveri
Source: Int J Mol Sci. 2021 Jan 14;22(2):787. doi: 10.3390/ijms22020787 (PMC7830723; doi:10.3390/ijms22020787)
Supplement: Supplementary file 1 [file ijms-22-00787-s001.zip › ijms-1046333-supplementary/ijms-1046333 supplementary materials final/Table S7.xlsx]

## Sheet: Male cone
Table S7. Gene Ontology (GO) enrichment analysis of tissue-specific expressed genes.
Male cone
GO_accession	Description	Term_type	Over_represented_pValue	Corrected_pValue	DEG_item	DEG_list	Bg_item	Bg_list	Gene_names
GO:0003777	microtubule motor activity	molecular_function	4.261e-29	1.5063e-25	103	7164	406	108566	i3_LQ_CO3Flo_c61782/f1p0/3268,i3_HQ_CO3Flo_c71602/f15p0/3212,i4_LQ_CO3Flo_c15169/f1p0/4097,i3_LQ_CO3Flo_c42205/f1p0/3488,i3_HQ_CO3Flo_c69798/f3p0/3978,i5_LQ_CO3Flo_c7388/f1p1/5108,i5_LQ_CO3Flo_c3709/f1p1/5092,i3_LQ_CO3Flo_c42966/f1p0/3485,i3_HQ_CO3Flo_c18291/f3p0/3599,i3_LQ_CO3Flo_c40938/f1p0/3241,i3_LQ_CO3Flo_c13643/f1p2/3461,i3_LQ_CO3Flo_c11345/f1p0/3302,i5_LQ_CO3Flo_c2548/f1p0/5332,i3_HQ_CO3Fl…
GO:0007018	microtubule-based movement	biological_process	6.5067e-29	1.5063e-25	103	7164	408	108566	i4_LQ_CO3Flo_c15169/f1p0/4097,i3_LQ_CO3Flo_c61782/f1p0/3268,i3_HQ_CO3Flo_c71602/f15p0/3212,i5_LQ_CO3Flo_c2548/f1p0/5332,i3_LQ_CO3Flo_c13643/f1p2/3461,i3_HQ_CO3Flo_c18324/f3p0/3595,i3_LQ_CO3Flo_c11345/f1p0/3302,i3_LQ_CO3Flo_c43440/f1p0/3611,i3_LQ_CO3Flo_c42592/f1p0/3423,i3_LQ_CO3Flo_c42966/f1p0/3485,i3_HQ_CO3Flo_c18291/f3p0/3599,i3_LQ_CO3Flo_c40938/f1p0/3241,i3_LQ_CO3Flo_c42205/f1p0/3488,i5_LQ_CO3…
GO:0008201	heparin binding	molecular_function	2.0661e-27	3.1886e-24	45	7164	90	108566	i6_LQ_CO3Flo_c1210/f1p0/6030,i6_LQ_CO3Flo_c617/f1p4/6157,i4_LQ_CO3Flo_c24806/f1p0/4315,i4_LQ_CO3Flo_c24011/f1p0/4201,i4_LQ_CO3Flo_c6211/f1p0/4243,i4_LQ_CO3Flo_c24062/f1p0/4281,i4_LQ_CO3Flo_c12490/f1p0/4506,i5_LQ_CO3Flo_c2609/f1p0/5756,i4_LQ_CO3Flo_c8541/f1p11/4399,i5_LQ_CO3Flo_c3026/f1p0/5487,i4_LQ_CO3Flo_c14380/f1p0/4731,i1_LQ_CO3Flo_c29354/f1p0/1061,i5_LQ_CO3Flo_c4735/f1p0/5259,i4_LQ_CO3Flo_c22…
GO:0008017	microtubule binding	molecular_function	7.8372e-25	9.0715e-22	118	7164	596	108566	i1_LQ_CO3Flo_c7197/f1p0/1335,i4_HQ_CO3Flo_c30072/f2p0/4167,i3_LQ_CO3Flo_c11853/f1p3/3433,i2_LQ_CO3Flo_c50561/f1p9/2003,i3_HQ_CO3Flo_c2130/f6p0/3282,i3_LQ_CO3Flo_c47576/f1p0/4011,i2_LQ_CO3Leaf_c9516/f1p0/2519,i4_LQ_CO3Flo_c15700/f1p0/4028,i3_LQ_CO3Flo_c45426/f1p0/3336,i4_HQ_CO3Flo_c31151/f28p0/5010,i4_LQ_CO3Flo_c15140/f1p1/4060,i4_HQ_CO3Flo_c14838/f2p0/4018,i3_LQ_CO3Flo_c10062/f1p0/3969,i2_LQ_CO3F…
GO:0003774	motor activity	molecular_function	4.9675e-24	4.5999e-21	125	7164	644	108566	i4_HQ_CO3Flo_c8800/f2p0/4871,i5_HQ_CO3Flo_c5319/f2p1/5368,i6_LQ_CO3Flo_c619/f1p0/6299,i4_LQ_CO3Flo_c10977/f1p0/4739,i3_LQ_CO3Flo_c10062/f1p0/3969,i4_HQ_CO3Flo_c14838/f2p0/4018,i2_LQ_CO3Flo_c88265/f1p2/2377,i3_LQ_CO3Flo_c37182/f1p0/3938,i4_LQ_CO3Flo_c15140/f1p1/4060,i3_LQ_CO3Flo_c45858/f1p0/3991,i3_LQ_CO3Flo_c21723/f1p0/3752,i3_HQ_CO3Flo_c1242/f6p0/3950,i1_LQ_CO3Flo_c8048/f1p0/1862,i3_LQ_CO3Flo_c4…
GO:0005539	glycosaminoglycan binding	molecular_function	4.8148e-23	3.7154e-20	46	7164	118	108566	i4_HQ_CO3Flo_c2584/f2p0/4926,i4_LQ_CO3Flo_c13484/f1p0/4427,i4_LQ_CO3Flo_c7911/f1p0/4454,i4_LQ_CO3Flo_c5721/f1p0/4688,i4_LQ_CO3Flo_c29690/f1p0/4358,i4_LQ_CO3Flo_c8147/f1p2/4958,i5_LQ_CO3Flo_c4157/f1p0/5442,i4_LQ_CO3Flo_c24880/f1p2/4903,i3_LQ_CO3Flo_c38804/f1p0/3957,i4_LQ_CO3Flo_c22115/f1p1/4328,i1_HQ_CO3Root_c28275/f2p1/1786,i4_LQ_CO3Flo_c5401/f1p0/4477,i5_LQ_CO3Flo_c1750/f1p0/5507,i4_LQ_CO3Flo_c3…
GO:0015631	tubulin binding	molecular_function	1.3379e-21	8.8494e-19	140	7164	845	108566	i3_LQ_CO3Flo_c42205/f1p0/3488,i5_LQ_CO3Flo_c2548/f1p0/5332,i3_LQ_CO3Flo_c11345/f1p0/3302,i3_LQ_CO3Flo_c42592/f1p0/3423,i3_HQ_CO3Flo_c18291/f3p0/3599,i4_LQ_CO3Flo_c15509/f1p5/4105,i4_LQ_CO3Flo_c15169/f1p0/4097,i4_LQ_CO3Flo_c26175/f1p0/4454,i3_LQ_CO3Flo_c61782/f1p0/3268,i3_HQ_CO3Flo_c71602/f15p0/3212,i4_LQ_CO3Flo_c19871/f1p0/4395,i5_LQ_CO3Flo_c5257/f1p0/5300,i0_HQ_CO3Flo_c2079/f2p6/736,i4_HQ_CO3Flo…
GO:0007017	microtubule-based process	biological_process	2.3678e-20	1.3704e-17	135	7164	826	108566	i5_LQ_CO3Flo_c2548/f1p0/5332,i3_LQ_CO3Flo_c11345/f1p0/3302,i3_LQ_CO3Flo_c42592/f1p0/3423,i4_LQ_CO3Flo_c15509/f1p5/4105,i3_HQ_CO3Flo_c18291/f3p0/3599,i3_LQ_CO3Flo_c42205/f1p0/3488,i4_LQ_CO3Flo_c15169/f1p0/4097,i3_LQ_CO3Flo_c61782/f1p0/3268,i4_LQ_CO3Flo_c26175/f1p0/4454,i3_HQ_CO3Flo_c71602/f15p0/3212,i4_HQ_CO3Flo_c5915/f3p0/4406,i1_LQ_CO3Leaf_c19328/f1p0/1242,i4_LQ_CO3Flo_c24661/f1p0/4392,i5_LQ_CO3…
GO:0005507	copper ion binding	molecular_function	1.1041e-19	5.3758e-17	80	7164	396	108566	i2_LQ_CO3Flo_c49038/f1p68/2028,i1_LQ_CO3Stem_c20044/f1p0/1977,i1_LQ_CO3Flo_c78897/f1p0/1565,i1_LQ_CO3Leaf_c3445/f1p0/1110,i2_HQ_CO3Flo_c60327/f2p5/2174,i2_HQ_CO3Flo_c5239/f3p0/2224,i2_LQ_CO3Flo_c39038/f1p0/2101,i2_LQ_CO3Flo_c50044/f1p2/1930,i2_LQ_CO3Flo_c28217/f1p47/2160,i2_LQ_CO3Flo_c84763/f1p6/2099,i2_LQ_CO3Flo_c115407/f1p3/2510,i2_LQ_CO3Flo_c7573/f2p1/2219,i2_LQ_CO3Flo_c64460/f1p0/2211,i1_LQ_C…
GO:0006928	movement of cell or subcellular component	biological_process	1.1611e-19	5.3758e-17	142	7164	902	108566	i1_LQ_CO3Flo_c72082/f1p0/1031,i2_HQ_CO3Flo_c40164/f2p0/2269,i3_LQ_CO3Stem_c25110/f1p1/3902,i2_HQ_CO3Flo_c7092/f3p0/2536,i2_LQ_CO3Flo_c60582/f1p2/2646,i4_LQ_CO3Flo_c34149/f1p0/4014,i5_LQ_CO3Flo_c3597/f1p2/5125,i3_LQ_CO3Stem_c63219/f1p0/3005,i2_LQ_CO3Stem_c27068/f1p2/2597,i1_LQ_CO3Flo_c21629/f1p0/1125,i4_LQ_CO3Flo_c18789/f1p0/4756,i1_LQ_CO3Flo_c9368/f1p0/1872,i5_LQ_CO3Flo_c5915/f1p0/5162,i2_HQ_CO3F…
GO:0008092	cytoskeletal protein binding	molecular_function	5.3859e-16	1.9164e-13	176	7164	1374	108566	i3_LQ_CO3Flo_c10062/f1p0/3969,i4_LQ_CO3Flo_c15140/f1p1/4060,i2_HQ_CO3Stem_c6396/f4p1/2972,i4_HQ_CO3Flo_c8800/f2p0/4871,i2_LQ_CO3Stem_c65264/f1p0/2638,i4_LQ_CO3Flo_c10977/f1p0/4739,i1_LQ_CO3Flo_c8048/f1p0/1862,i0_LQ_CO3Root_c9457/f1p0/671,i3_LQ_CO3Flo_c11853/f1p3/3433,i4_HQ_CO3Flo_c30072/f2p0/4167,i1_LQ_CO3Flo_c7197/f1p0/1335,i3_HQ_CO3Flo_c2130/f6p0/3282,i2_LQ_CO3Leaf_c9516/f1p0/2519,i4_LQ_CO3Root…
GO:0003824	catalytic activity	molecular_function	5.6564e-16	1.9164e-13	3793	7164	52204	108566	i1_LQ_CO3Flo_c22959/f1p15/1660,i4_LQ_CO3Stem_c22636/f1p4/4296,i2_HQ_CO3Stem_c18223/f2p0/2337,i5_LQ_CO3Flo_c6629/f1p3/5226,i3_LQ_CO3Flo_c28209/f1p2/3124,i2_LQ_CO3Root_c3933/f1p0/2062,i5_LQ_CO3Flo_c2172/f1p1/5303,i2_LQ_CO3Flo_c145644/f1p1/2956,i0_LQ_CO3Leaf_c12002/f1p0/550,i2_LQ_CO3Flo_c39357/f1p3/2337,i2_LQ_CO3Flo_c62658/f1p1/2815,i2_LQ_CO3Flo_c11691/f1p0/2573,i2_LQ_CO3Flo_c82480/f1p1/2306,i3_LQ_C…
LQ_CO3Flo_c63558/f1p1/2922,i5_LQ_CO3Flo_c5061/f1p4/5696,i1_LQ_CO3Root_c62887/f1p145/1515,i5_LQ_CO3Flo_c8273/f1p13/5039,i4_LQ_CO3Flo_c10363/f1p0/4335,i1_HQ_CO3Flo_c81006/f2p0/1642,i3_LQ_CO3Flo_c14041/f1p0/3661,i2_LQ_CO3Flo_c114758/f1p2/2925,i3_LQ_CO3Flo_c69304/f1p0/3027,i2_LQ_CO3Flo_c83872/f1p6/2862,i3_HQ_CO3Stem_c9439/f2p0/3146,i5_LQ_CO3Flo_c6295/f1p2/5307,i5_LQ_CO3Flo_c8110/f1p0/5027,i1_LQ_CO3Fl…
5,i3_HQ_CO3Flo_c28048/f2p0/3518,i5_LQ_CO3Flo_c3127/f1p0/5239,i4_HQ_CO3Leaf_c1354/f2p1/4909,i3_LQ_CO3Flo_c57833/f1p2/3656,i2_HQ_CO3Flo_c118346/f2p2/2593,i3_LQ_CO3Flo_c60495/f1p0/3209,i1_LQ_CO3Flo_c43779/f1p1/1746,i3_LQ_CO3Flo_c37789/f1p3/3151,i2_LQ_CO3Flo_c137372/f1p0/2528,i2_LQ_CO3Flo_c60421/f1p2/2604,i1_LQ_CO3Flo_c25331/f1p0/1927,i3_HQ_CO3Stem_c37610/f2p0/3786,i1_HQ_CO3Flo_c62638/f2p0/1468,i5_LQ…
/f12p3/2559,i5_LQ_CO3Flo_c5257/f1p0/5300,i2_HQ_CO3Flo_c174161/f7p0/2218,i3_LQ_CO3Stem_c46480/f1p0/3920,i0_LQ_CO3Root_c5220/f1p4/576,i5_LQ_CO3Flo_c4553/f1p5/5498,i3_LQ_CO3Stem_c28598/f1p0/3486,i1_LQ_CO3Leaf_c36934/f1p2/1907,i3_LQ_CO3Flo_c20555/f1p0/3171,i3_LQ_CO3Flo_c15513/f1p0/3096,i1_LQ_CO3Flo_c108887/f1p5/1649,i3_LQ_CO3Flo_c61782/f1p0/3268,i0_LQ_CO3Flo_c21625/f1p0/764,i2_LQ_CO3Flo_c22765/f1p8/2…
GO:0004553	hydrolase activity, hydrolyzing O-glycosyl compounds	molecular_function	5.6575e-16	1.9164e-13	268	7164	2444	108566	i1_LQ_CO3Flo_c35867/f1p0/1662,i2_LQ_CO3Flo_c89529/f1p4/2983,i2_LQ_CO3Flo_c113928/f1p5/2878,i1_HQ_CO3Flo_c32777/f4p1/1284,i1_LQ_CO3Root_c9950/f1p5/1251,i2_LQ_CO3Flo_c64896/f1p5/2347,i1_HQ_CO3Flo_c39267/f2p0/1266,i2_LQ_CO3Flo_c8598/f1p1/2153,i2_LQ_CO3Flo_c20746/f1p0/2391,i2_HQ_CO3Flo_c33676/f24p0/2995,i1_LQ_CO3Flo_c64705/f1p0/1771,i2_LQ_CO3Stem_c43260/f1p1/2499,i3_LQ_CO3Flo_c8225/f1p0/3357,i2_HQ_CO…
GO:0005975	carbohydrate metabolic process	biological_process	5.7947e-16	1.9164e-13	537	7164	5690	108566	i1_LQ_CO3Leaf_c14085/f1p0/1397,i0_LQ_CO3Leaf_c10731/f1p0/594,i4_LQ_CO3Flo_c13148/f1p0/4989,i1_LQ_CO3Root_c66454/f1p1/1527,i2_LQ_CO3Flo_c141805/f1p9/2961,i3_LQ_CO3Flo_c8998/f1p1/3385,i3_HQ_CO3Flo_c1955/f4p0/3581,i3_LQ_CO3Flo_c6568/f1p2/3461,i2_LQ_CO3Flo_c23027/f1p0/2850,i1_LQ_CO3Flo_c57753/f1p0/1477,i4_LQ_CO3Stem_c15624/f1p0/4066,i2_LQ_CO3Flo_c64506/f1p3/2769,i1_LQ_CO3Root_c61320/f1p3/1880,i1_HQ_C…
GO:0032403	protein complex binding	molecular_function	2.6604e-15	7.9454e-13	186	7164	1518	108566	i1_LQ_CO3Flo_c62715/f1p11/1729,i3_LQ_CO3Stem_c7046/f1p1/3185,i2_LQ_CO3Flo_c62321/f1p11/2983,i3_LQ_CO3Flo_c5597/f1p0/3883,i3_LQ_CO3Flo_c22027/f1p0/3299,i5_LQ_CO3Leaf_c6893/f1p0/5029,i4_LQ_CO3Stem_c25581/f1p0/4670,i1_HQ_CO3Flo_c34387/f2p0/1488,i4_LQ_CO3Flo_c6622/f1p4/4762,i3_LQ_CO3Flo_c39672/f1p0/3933,i4_LQ_CO3Stem_c16799/f1p0/4054,i4_LQ_CO3Flo_c25854/f1p1/4809,i4_LQ_CO3Flo_c9867/f1p0/4150,i3_LQ_CO…
GO:0016798	hydrolase activity, acting on glycosyl bonds	molecular_function	2.7457e-15	7.9454e-13	273	7164	2542	108566	i1_LQ_CO3Flo_c61491/f1p7/1232,i1_LQ_CO3Root_c66237/f1p0/1654,i2_LQ_CO3Flo_c43113/f1p0/2085,i1_LQ_CO3Flo_c27649/f1p1/1862,i3_LQ_CO3Flo_c29012/f1p0/3174,i2_LQ_CO3Flo_c96848/f1p5/2028,i1_LQ_CO3Flo_c64704/f1p2/1645,i1_LQ_CO3Flo_c109402/f1p0/1241,i1_LQ_CO3Flo_c28045/f1p62/1963,i2_LQ_CO3Flo_c139529/f1p1/2534,i4_LQ_CO3Flo_c5690/f1p0/4243,i3_LQ_CO3Flo_c8267/f1p1/3815,i1_LQ_CO3Root_c27689/f1p1/1791,i2_LQ_…
GO:0045229	external encapsulating structure organization	biological_process	1.614e-14	4.3957e-12	86	7164	556	108566	i4_LQ_CO3Flo_c3348/f1p6/4438,i0_LQ_CO3Flo_c14474/f1p0/579,i1_LQ_CO3Flo_c58862/f1p0/1408,i2_LQ_CO3Flo_c7867/f1p34/2895,i1_LQ_CO3Flo_c55692/f1p0/1586,i1_LQ_CO3Flo_c10289/f1p0/1454,i1_LQ_CO3Flo_c55740/f1p0/1794,i3_LQ_CO3Flo_c6335/f1p0/3453,i2_LQ_CO3Flo_c15034/f1p1/2046,i1_LQ_CO3Flo_c121974/f1p0/1042,i3_LQ_CO3Flo_c12906/f1p0/3518,i1_LQ_CO3Flo_c86717/f1p0/1300,i1_HQ_CO3Flo_c12235/f2p2/1603,i4_LQ_CO3Fl…
GO:0071555	cell wall organization	biological_process	2.4104e-14	6.2e-12	85	7164	550	108566	i2_LQ_CO3Flo_c65954/f1p4/2750,i2_LQ_CO3Leaf_c14986/f1p1/2160,i2_LQ_CO3Flo_c100413/f1p17/2244,i2_LQ_CO3Flo_c58126/f1p0/2107,i1_LQ_CO3Flo_c41709/f1p7/1632,i2_LQ_CO3Root_c17287/f1p1/2050,i4_LQ_CO3Flo_c9737/f1p2/4249,i2_LQ_CO3Flo_c23050/f1p6/2956,i1_HQ_CO3Flo_c12235/f2p2/1603,i4_LQ_CO3Flo_c22899/f1p8/4319,i3_LQ_CO3Stem_c51914/f1p0/2997,i0_LQ_CO3Flo_c18738/f1p4/878,i3_LQ_CO3Root_c4231/f1p0/3014,i3_LQ_…
GO:0016757	transferase activity, transferring glycosyl groups	molecular_function	7.6544e-14	1.8003e-11	310	7164	2994	108566	i0_LQ_CO3Leaf_c26494/f1p0/997,i2_LQ_CO3Flo_c36283/f1p0/2323,i4_LQ_CO3Flo_c15564/f1p2/4066,i3_LQ_CO3Flo_c3140/f1p2/3301,i1_LQ_CO3Flo_c80109/f1p0/1764,i5_LQ_CO3Stem_c6762/f1p1/5317,i1_LQ_CO3Flo_c107606/f1p0/1144,i2_LQ_CO3Stem_c21608/f1p0/2963,i6_HQ_CO3Flo_c176/f2p0/6516,i0_LQ_CO3Root_c74219/f1p1/940,i5_LQ_CO3Flo_c5141/f1p0/5444,i4_LQ_CO3Flo_c8327/f1p0/4618,i4_HQ_CO3Flo_c8035/f2p0/4385,i6_HQ_CO3Flo_…
GO:0004144	diacylglycerol O-acyltransferase activity	molecular_function	8.1657e-14	1.8003e-11	22	7164	50	108566	i1_LQ_CO3Flo_c20486/f1p2/1940,i1_LQ_CO3Flo_c109473/f1p0/1980,i2_LQ_CO3Flo_c98017/f1p0/2033,i1_LQ_CO3Flo_c61069/f1p2/1795,i1_HQ_CO3Flo_c123750/f13p0/1993,i2_LQ_CO3Stem_c66139/f1p15/2916,i1_LQ_CO3Flo_c26845/f1p0/1673,i1_LQ_CO3Flo_c35714/f1p0/1623,i3_LQ_CO3Flo_c26645/f1p3/3833,i1_LQ_CO3Flo_c48493/f1p0/1074,i2_LQ_CO3Flo_c48510/f1p21/1748,i1_HQ_CO3Flo_c2613/f7p2/1648,i1_LQ_CO3Flo_c36146/f1p0/1811,i2_L…
GO:0016411	acylglycerol O-acyltransferase activity	molecular_function	8.1657e-14	1.8003e-11	22	7164	50	108566	i1_LQ_CO3Flo_c36146/f1p0/1811,i2_LQ_CO3Flo_c25055/f1p21/1570,i1_HQ_CO3Flo_c2613/f7p2/1648,i1_LQ_CO3Flo_c80592/f1p1/1630,i1_LQ_CO3Flo_c115222/f1p1/1118,i1_LQ_CO3Flo_c21121/f1p0/1518,i1_LQ_CO3Flo_c36832/f1p0/1956,i1_HQ_CO3Flo_c77998/f3p0/1944,i1_LQ_CO3Flo_c83525/f1p0/1578,i1_LQ_CO3Flo_c32493/f1p0/1685,i1_LQ_CO3Flo_c110443/f1p0/1728,i1_LQ_CO3Flo_c109473/f1p0/1980,i1_LQ_CO3Flo_c20486/f1p2/1940,i2_LQ_…
GO:0071554	cell wall organization or biogenesis	biological_process	1.6639e-13	3.5018e-11	93	7164	659	108566	i3_LQ_CO3Flo_c21689/f1p2/3290,i1_LQ_CO3Flo_c26788/f1p5/1405,i2_LQ_CO3Flo_c11549/f1p44/2890,i1_LQ_CO3Stem_c10029/f1p0/1266,i2_LQ_CO3Leaf_c24639/f1p0/2027,i3_LQ_CO3Flo_c21444/f1p0/3694,i1_LQ_CO3Flo_c81214/f1p8/1846,i1_LQ_CO3Flo_c111563/f1p0/1838,i1_LQ_CO3Flo_c65483/f1p13/1751,i1_LQ_CO3Flo_c111976/f1p0/1739,i3_LQ_CO3Root_c2140/f1p0/3898,i1_LQ_CO3Flo_c41007/f1p0/1940,i4_LQ_CO3Flo_c13205/f1p0/4447,i1_…
GO:0006073	cellular glucan metabolic process	biological_process	6.7106e-12	1.2946e-09	109	7164	798	108566	i5_LQ_CO3Flo_c5612/f1p4/5077,i6_LQ_CO3Flo_c702/f1p0/6378,i1_LQ_CO3Stem_c26867/f1p0/1221,i6_LQ_CO3Flo_c535/f1p0/6305,i2_LQ_CO3Flo_c86981/f1p5/2263,i5_LQ_CO3Flo_c2915/f1p0/5792,i4_LQ_CO3Flo_c3763/f1p0/4804,i6_LQ_CO3Flo_c270/f1p0/6418,i3_LQ_CO3Flo_c58880/f1p0/3643,i3_LQ_CO3Flo_c32639/f1p0/3067,i4_HQ_CO3Flo_c4640/f2p6/4627,i6_LQ_CO3Flo_c408/f1p0/6651,i3_LQ_CO3Flo_c12920/f1p0/3718,i5_LQ_CO3Stem_c5760/…
GO:0044042	glucan metabolic process	biological_process	6.7106e-12	1.2946e-09	109	7164	798	108566	i1_LQ_CO3Leaf_c44900/f1p0/1632,i3_LQ_CO3Leaf_c1738/f1p2/3493,i4_LQ_CO3Flo_c21893/f1p0/4475,i5_HQ_CO3Flo_c8878/f10p0/5158,i4_LQ_CO3Flo_c20692/f1p2/4483,i2_LQ_CO3Stem_c11642/f1p2/2907,i2_LQ_CO3Flo_c136858/f1p3/2548,i1_HQ_CO3Flo_c10879/f3p1/1788,i1_LQ_CO3Flo_c22536/f2p0/1345,i1_LQ_CO3Flo_c85303/f1p3/1283,i5_LQ_CO3Flo_c5061/f1p4/5696,i4_LQ_CO3Flo_c15379/f1p0/4076,i1_LQ_CO3Root_c27519/f1p3/1395,i5_LQ_…
GO:0005618	cell wall	cellular_component	7.0692e-12	1.3092e-09	42	7164	215	108566	i1_LQ_CO3Flo_c9993/f1p13/1498,i1_HQ_CO3Flo_c10879/f3p1/1788,i2_LQ_CO3Flo_c15034/f1p1/2046,i2_LQ_CO3Flo_c20000/f1p1/2122,i1_HQ_CO3Flo_c34706/f2p6/1425,i4_LQ_CO3Flo_c23361/f1p0/4310,i1_LQ_CO3Flo_c55692/f1p0/1586,i1_LQ_CO3Flo_c37715/f1p10/1413,i1_HQ_CO3Flo_c39267/f2p0/1266,i1_LQ_CO3Flo_c4383/f1p0/1804,i1_LQ_CO3Flo_c38319/f1p39/1236,i1_LQ_CO3Flo_c107606/f1p0/1144,i1_HQ_CO3Flo_c55609/f3p0/1882,i2_LQ_C…
GO:0044264	cellular polysaccharide metabolic process	biological_process	1.2666e-11	2.2555e-09	110	7164	818	108566	i6_LQ_CO3Flo_c1104/f1p0/6558,i6_HQ_CO3Flo_c176/f2p0/6516,i3_LQ_CO3Flo_c39595/f1p0/3560,i4_LQ_CO3Flo_c21428/f1p0/4788,i4_LQ_CO3Flo_c12322/f1p1/4720,i4_LQ_CO3Flo_c8327/f1p0/4618,i4_HQ_CO3Flo_c8035/f2p0/4385,i2_LQ_CO3Flo_c65692/f1p0/2225,i1_LQ_CO3Root_c22166/f1p24/1515,i3_LQ_CO3Flo_c28833/f1p0/3218,i5_LQ_CO3Flo_c5141/f1p0/5444,i1_LQ_CO3Flo_c37715/f1p10/1413,i3_LQ_CO3Stem_c9760/f1p1/3872,i1_LQ_CO3Flo…
GO:0009664	plant-type cell wall organization	biological_process	2.0336e-11	3.3627e-09	69	7164	460	108566	i4_LQ_CO3Flo_c22899/f1p8/4319,i1_HQ_CO3Flo_c12235/f2p2/1603,i3_LQ_CO3Root_c4231/f1p0/3014,i0_LQ_CO3Flo_c18738/f1p4/878,i3_LQ_CO3Stem_c51914/f1p0/2997,i2_LQ_CO3Flo_c100413/f1p17/2244,i2_LQ_CO3Flo_c23050/f1p6/2956,i1_LQ_CO3Flo_c41709/f1p7/1632,i2_LQ_CO3Root_c17287/f1p1/2050,i4_LQ_CO3Flo_c9737/f1p2/4249,i2_LQ_CO3Flo_c65954/f1p4/2750,i2_LQ_CO3Leaf_c14986/f1p1/2160,i1_LQ_CO3Flo_c55740/f1p0/1794,i1_LQ_…
GO:0071669	plant-type cell wall organization or biogenesis	biological_process	2.0336e-11	3.3627e-09	69	7164	460	108566	i1_LQ_CO3Flo_c9834/f1p3/1885,i1_LQ_CO3Flo_c37661/f1p4/1752,i2_LQ_CO3Root_c14094/f1p0/2822,i4_LQ_CO3Flo_c15781/f1p0/4112,i4_LQ_CO3Flo_c15941/f1p0/4031,i4_LQ_CO3Flo_c26376/f1p0/4493,i3_LQ_CO3Flo_c47251/f1p0/3225,i4_LQ_CO3Flo_c13879/f1p0/4319,i2_HQ_CO3Flo_c102814/f14p7/2979,i1_LQ_CO3Flo_c81827/f1p0/1609,i2_LQ_CO3Flo_c12681/f1p3/2516,i2_LQ_CO3Flo_c65699/f1p0/2723,i3_LQ_CO3Flo_c5810/f1p0/3489,i1_LQ_CO…
GO:1901681	sulfur compound binding	molecular_function	2.2674e-11	3.62e-09	52	7164	278	108566	i5_LQ_CO3Flo_c5024/f1p0/5659,i5_LQ_CO3Flo_c1750/f1p0/5507,i3_LQ_CO3Flo_c22031/f1p18/3966,i2_HQ_CO3Flo_c21492/f3p1/2863,i4_LQ_CO3Flo_c32169/f1p0/4119,i4_LQ_CO3Flo_c14275/f1p0/4483,i4_LQ_CO3Flo_c12509/f1p6/4447,i5_LQ_CO3Flo_c6548/f1p0/5914,i5_LQ_CO3Flo_c6225/f1p3/5620,i4_LQ_CO3Flo_c24655/f1p12/4307,i4_LQ_CO3Flo_c22115/f1p1/4328,i4_LQ_CO3Flo_c5401/f1p0/4477,i5_LQ_CO3Flo_c4157/f1p0/5442,i4_LQ_CO3Flo_…
GO:0005976	polysaccharide metabolic process	biological_process	6.6983e-11	1.0338e-08	124	7164	1003	108566	i1_LQ_CO3Flo_c85303/f1p3/1283,i1_LQ_CO3Flo_c22536/f2p0/1345,i1_HQ_CO3Flo_c10879/f3p1/1788,i2_LQ_CO3Flo_c136858/f1p3/2548,i4_LQ_CO3Flo_c15379/f1p0/4076,i5_LQ_CO3Flo_c5061/f1p4/5696,i1_LQ_CO3Leaf_c44900/f1p0/1632,i2_LQ_CO3Stem_c11642/f1p2/2907,i4_LQ_CO3Flo_c20692/f1p2/4483,i5_HQ_CO3Flo_c8878/f10p0/5158,i4_LQ_CO3Flo_c21893/f1p0/4475,i3_LQ_CO3Leaf_c1738/f1p2/3493,i1_LQ_CO3Flo_c4383/f1p0/1804,i5_LQ_CO…
GO:0019073	viral DNA genome packaging	biological_process	8.9792e-11	1.2992e-08	19	7164	50	108566	i2_LQ_CO3Flo_c40119/f1p1/2796,i2_LQ_CO3Flo_c164654/f1p4/2579,i2_LQ_CO3Flo_c188763/f1p0/2250,i1_LQ_CO3Flo_c63504/f1p0/1131,i2_HQ_CO3Flo_c63717/f2p0/2804,i2_HQ_CO3Flo_c34675/f3p7/2778,i1_LQ_CO3Flo_c40725/f2p5/1653,i2_LQ_CO3Flo_c114200/f1p0/2964,i2_LQ_CO3Flo_c110169/f1p0/2747,i2_HQ_CO3Flo_c36922/f3p0/2656,i2_LQ_CO3Flo_c45094/f1p0/3046,i3_LQ_CO3Flo_c47529/f1p0/3773,i2_LQ_CO3Flo_c19267/f1p11/2671,i2_L…
GO:1902590	multi-organism organelle organization	biological_process	8.9792e-11	1.2992e-08	19	7164	50	108566	i2_LQ_CO3Flo_c19267/f1p11/2671,i5_LQ_CO3Flo_c3530/f1p1/5098,i2_LQ_CO3Flo_c134760/f1p21/2517,i2_LQ_CO3Flo_c112041/f1p0/2503,i2_LQ_CO3Flo_c10432/f1p0/2382,i2_LQ_CO3Flo_c39693/f1p0/2482,i4_LQ_CO3Flo_c11920/f1p6/4427,i2_LQ_CO3Flo_c188763/f1p0/2250,i2_HQ_CO3Flo_c63717/f2p0/2804,i1_LQ_CO3Flo_c63504/f1p0/1131,i1_LQ_CO3Flo_c40725/f2p5/1653,i2_HQ_CO3Flo_c34675/f3p7/2778,i2_LQ_CO3Flo_c114200/f1p0/2964,i2_L…
GO:0016740	transferase activity	molecular_function	1.046e-10	1.4676e-08	1647	7164	21238	108566	i3_HQ_CO3Flo_c76957/f4p0/3317,i3_LQ_CO3Flo_c62725/f1p0/3062,i5_HQ_CO3Flo_c888/f5p0/5710,i2_LQ_CO3Flo_c145077/f1p1/2181,i1_HQ_CO3Flo_c25018/f2p0/1951,i4_LQ_CO3Flo_c21203/f1p4/4280,i2_LQ_CO3Stem_c79522/f1p0/2195,i1_LQ_CO3Root_c46194/f1p0/1132,i4_LQ_CO3Flo_c18854/f1p30/4174,i1_LQ_CO3Flo_c81916/f1p3/1679,i1_LQ_CO3Root_c27561/f1p0/1653,i4_LQ_CO3Flo_c3763/f1p0/4804,i3_LQ_CO3Flo_c77198/f1p0/3012,i1_LQ_C…
4864,i3_LQ_CO3Flo_c25974/f1p1/3693,i5_LQ_CO3Flo_c6329/f1p3/5731,i2_LQ_CO3Leaf_c21793/f1p0/2390,i3_LQ_CO3Flo_c22985/f2p2/3542,i4_LQ_CO3Flo_c23434/f1p9/4555,i5_LQ_CO3Flo_c6225/f1p3/5620,i1_LQ_CO3Flo_c64468/f1p0/1201,i1_HQ_CO3Root_c12321/f2p0/1208,i4_HQ_CO3Flo_c2354/f2p1/4553,i3_LQ_CO3Flo_c6114/f1p0/3731,i3_LQ_CO3Leaf_c4454/f1p0/3085,i5_LQ_CO3Flo_c3791/f1p0/6024,i10_LQ_CO3Flo_c44/f1p0/10130,i4_LQ_CO…
GO:0044877	macromolecular complex binding	molecular_function	1.3036e-10	1.7752e-08	207	7164	1986	108566	i3_HQ_CO3Flo_c10299/f5p0/3792,i5_LQ_CO3Leaf_c1184/f1p1/5317,i4_LQ_CO3Flo_c27839/f1p0/4051,i3_LQ_CO3Flo_c14850/f1p3/3039,i4_LQ_CO3Stem_c15703/f1p4/4034,i3_LQ_CO3Flo_c33150/f1p0/3076,i4_LQ_CO3Flo_c8256/f1p0/4950,i4_LQ_CO3Flo_c34308/f1p0/4006,i2_LQ_CO3Leaf_c6932/f1p0/2093,i0_LQ_CO3Flo_c22015/f1p4/751,i3_HQ_CO3Flo_c72792/f3p0/3219,i1_LQ_CO3Root_c76325/f1p0/1031,i1_LQ_CO3Flo_c129988/f1p0/1969,i5_LQ_CO…
GO:0030243	cellulose metabolic process	biological_process	2.7745e-10	3.6168e-08	68	7164	433	108566	i1_LQ_CO3Leaf_c44900/f1p0/1632,i2_LQ_CO3Stem_c11642/f1p2/2907,i4_LQ_CO3Flo_c21893/f1p0/4475,i5_HQ_CO3Flo_c8878/f10p0/5158,i1_LQ_CO3Flo_c85303/f1p3/1283,i1_LQ_CO3Flo_c22536/f2p0/1345,i2_LQ_CO3Flo_c136858/f1p3/2548,i4_LQ_CO3Flo_c15379/f1p0/4076,i5_LQ_CO3Flo_c5061/f1p4/5696,i0_LQ_CO3Leaf_c8622/f1p0/471,i4_LQ_CO3Flo_c6684/f1p0/4677,i2_LQ_CO3Flo_c110274/f1p52/2367,i5_LQ_CO3Flo_c7645/f1p0/5494,i5_LQ_CO…
GO:0016762	xyloglucan:xyloglucosyl transferase activity	molecular_function	2.8903e-10	3.6168e-08	24	7164	98	108566	i2_LQ_CO3Flo_c86981/f1p5/2263,i1_LQ_CO3Stem_c26867/f1p0/1221,i1_HQ_CO3Flo_c10879/f3p1/1788,i1_LQ_CO3Flo_c37715/f1p10/1413,i0_LQ_CO3Flo_c10894/f1p0/432,i1_HQ_CO3Flo_c25459/f2p5/1380,i1_HQ_CO3Flo_c34706/f2p6/1425,i1_LQ_CO3Flo_c57753/f1p0/1477,i1_LQ_CO3Flo_c31095/f1p0/1025,i2_LQ_CO3Flo_c64896/f1p5/2347,i1_LQ_CO3Flo_c40540/f1p3/1308,i1_HQ_CO3Flo_c55609/f3p0/1882,i1_LQ_CO3Flo_c107606/f1p0/1144,i1_LQ_C…
GO:0048046	apoplast	cellular_component	2.8903e-10	3.6168e-08	24	7164	98	108566	i1_LQ_CO3Flo_c37715/f1p10/1413,i1_HQ_CO3Flo_c25459/f2p5/1380,i0_LQ_CO3Flo_c10894/f1p0/432,i1_HQ_CO3Flo_c34706/f2p6/1425,i2_LQ_CO3Flo_c86981/f1p5/2263,i1_LQ_CO3Stem_c26867/f1p0/1221,i1_HQ_CO3Flo_c10879/f3p1/1788,i1_HQ_CO3Flo_c125655/f18p0/1242,i2_LQ_CO3Flo_c60690/f1p17/2565,i1_LQ_CO3Flo_c29910/f1p0/1067,i1_LQ_CO3Flo_c87736/f1p0/1795,i1_HQ_CO3Flo_c32777/f4p1/1284,i1_LQ_CO3Flo_c21650/f1p4/1456,i1_LQ…
GO:0030244	cellulose biosynthetic process	biological_process	3.2182e-10	3.8496e-08	67	7164	424	108566	i4_LQ_CO3Flo_c15379/f1p0/4076,i5_LQ_CO3Flo_c5061/f1p4/5696,i1_LQ_CO3Flo_c85303/f1p3/1283,i1_LQ_CO3Flo_c22536/f2p0/1345,i2_LQ_CO3Flo_c136858/f1p3/2548,i2_LQ_CO3Stem_c11642/f1p2/2907,i5_HQ_CO3Flo_c8878/f10p0/5158,i4_LQ_CO3Flo_c21893/f1p0/4475,i1_LQ_CO3Leaf_c44900/f1p0/1632,i0_LQ_CO3Flo_c6858/f1p0/466,i4_LQ_CO3Root_c2929/f1p0/4720,i4_LQ_CO3Flo_c6717/f1p2/4541,i4_LQ_CO3Flo_c22563/f1p1/4424,i5_LQ_CO3F…
GO:0004185	serine-type carboxypeptidase activity	molecular_function	3.2426e-10	3.8496e-08	40	7164	210	108566	i1_LQ_CO3Flo_c84434/f1p16/1778,i2_LQ_CO3Flo_c165514/f1p1/2287,i1_HQ_CO3Flo_c26827/f2p0/1639,i1_LQ_CO3Flo_c88531/f1p0/1660,i3_LQ_CO3Flo_c20688/f1p0/3320,i2_LQ_CO3Flo_c10581/f1p9/2455,i2_LQ_CO3Flo_c57812/f1p6/2486,i2_HQ_CO3Flo_c27193/f4p9/2314,i1_LQ_CO3Flo_c9952/f1p0/1631,i1_LQ_CO3Root_c73552/f1p0/1798,i4_LQ_CO3Flo_c3465/f1p4/4765,i5_LQ_CO3Flo_c7065/f1p2/5243,i1_LQ_CO3Flo_c32134/f1p0/1029,i0_LQ_CO3…
GO:0016759	cellulose synthase activity	molecular_function	3.9361e-10	4.4449e-08	64	7164	394	108566	i3_LQ_CO3Flo_c39144/f1p0/3893,i3_LQ_CO3Flo_c12920/f1p0/3718,i4_LQ_CO3Flo_c3218/f1p2/4763,i3_LQ_CO3Flo_c58880/f1p0/3643,i4_LQ_CO3Flo_c3763/f1p0/4804,i5_LQ_CO3Flo_c2915/f1p0/5792,i4_HQ_CO3Flo_c4640/f2p6/4627,i3_LQ_CO3Flo_c32639/f1p0/3067,i5_LQ_CO3Flo_c5612/f1p4/5077,i4_LQ_CO3Flo_c15564/f1p2/4066,i5_LQ_CO3Flo_c4202/f1p0/5158,i4_LQ_CO3Flo_c7056/f1p0/4685,i3_LQ_CO3Stem_c9760/f1p1/3872,i4_LQ_CO3Flo_c28…
GO:0016760	cellulose synthase (UDP-forming) activity	molecular_function	3.9361e-10	4.4449e-08	64	7164	394	108566	i4_LQ_CO3Flo_c7056/f1p0/4685,i5_LQ_CO3Flo_c4202/f1p0/5158,i4_LQ_CO3Flo_c15564/f1p2/4066,i4_LQ_CO3Flo_c12322/f1p1/4720,i4_HQ_CO3Flo_c8035/f2p0/4385,i4_LQ_CO3Flo_c8327/f1p0/4618,i3_LQ_CO3Flo_c28833/f1p0/3218,i5_LQ_CO3Flo_c5141/f1p0/5444,i3_LQ_CO3Flo_c39595/f1p0/3560,i4_LQ_CO3Flo_c21428/f1p0/4788,i3_LQ_CO3Stem_c9760/f1p1/3872,i4_LQ_CO3Flo_c28035/f1p0/4064,i2_LQ_CO3Root_c11922/f1p2/2757,i3_LQ_CO3Flo_…
GO:0016787	hydrolase activity	molecular_function	7.7672e-10	8.5624e-08	1508	7164	19680	108566	i2_LQ_CO3Stem_c62524/f1p2/2379,i1_LQ_CO3Root_c23007/f1p4/1800,i3_LQ_CO3Flo_c26618/f1p12/3610,i0_LQ_CO3Root_c8726/f1p0/569,i3_LQ_CO3Stem_c5569/f1p0/3847,i1_LQ_CO3Flo_c39043/f1p1/1600,i3_LQ_CO3Stem_c60485/f1p0/3412,i1_LQ_CO3Flo_c65722/f1p0/1623,i1_LQ_CO3Leaf_c25116/f1p0/1868,i1_HQ_CO3Flo_c10879/f3p1/1788,i1_LQ_CO3Flo_c107140/f1p0/1667,i0_LQ_CO3Stem_c20831/f1p0/936,i1_LQ_CO3Stem_c5999/f1p0/1550,i3_H…
_CO3Flo_c5869/f1p0/779,i4_LQ_CO3Flo_c12485/f1p1/4702,i3_LQ_CO3Flo_c12528/f1p0/3874,i2_HQ_CO3Flo_c1974/f16p2/2356,i3_LQ_CO3Flo_c8762/f1p13/3619,i2_LQ_CO3Leaf_c22218/f1p0/2220,i0_LQ_CO3Root_c5220/f1p4/576,i5_LQ_CO3Flo_c5257/f1p0/5300,i2_LQ_CO3Flo_c21442/f1p37/2717,i3_LQ_CO3Flo_c3508/f1p0/3338,i5_LQ_CO3Flo_c4553/f1p5/5498,i3_LQ_CO3Flo_c61782/f1p0/3268,i4_LQ_CO3Flo_c7383/f1p3/5000,i3_LQ_CO3Flo_c15513…
GO:0019072	viral genome packaging	biological_process	8.3274e-10	8.9665e-08	19	7164	56	108566	i2_LQ_CO3Flo_c112041/f1p0/2503,i2_LQ_CO3Flo_c134760/f1p21/2517,i5_LQ_CO3Flo_c3530/f1p1/5098,i2_LQ_CO3Flo_c19267/f1p11/2671,i4_LQ_CO3Flo_c11920/f1p6/4427,i2_LQ_CO3Flo_c39693/f1p0/2482,i2_LQ_CO3Flo_c10432/f1p0/2382,i2_LQ_CO3Flo_c110169/f1p0/2747,i2_LQ_CO3Flo_c40119/f1p1/2796,i2_LQ_CO3Flo_c164654/f1p4/2579,i1_LQ_CO3Flo_c40725/f2p5/1653,i2_HQ_CO3Flo_c34675/f3p7/2778,i2_LQ_CO3Flo_c114200/f1p0/2964,i2_…
GO:0016051	carbohydrate biosynthetic process	biological_process	1.0426e-09	1.0971e-07	147	7164	1284	108566	i0_LQ_CO3Root_c21538/f1p0/819,i2_LQ_CO3Flo_c24458/f1p6/2554,i2_LQ_CO3Flo_c87625/f1p7/2260,i3_LQ_CO3Flo_c45434/f1p0/3739,i6_HQ_CO3Flo_c124/f3p0/6184,i0_LQ_CO3Flo_c9516/f1p0/984,i3_LQ_CO3Flo_c39144/f1p0/3893,i3_LQ_CO3Flo_c12920/f1p0/3718,i1_LQ_CO3Flo_c19911/f1p1/1123,i0_LQ_CO3Leaf_c8276/f1p0/864,i0_LQ_CO3Root_c51048/f1p0/700,i2_HQ_CO3Flo_c129643/f3p6/2134,i3_LQ_CO3Flo_c29167/f1p0/3572,i1_LQ_CO3Flo_…
GO:0030312	external encapsulating structure	cellular_component	1.1153e-09	1.1475e-07	51	7164	333	108566	i2_LQ_CO3Flo_c58126/f1p0/2107,i1_HQ_CO3Flo_c55609/f3p0/1882,i2_LQ_CO3Flo_c64896/f1p5/2347,i1_HQ_CO3Flo_c39267/f2p0/1266,i1_LQ_CO3Flo_c4383/f1p0/1804,i1_LQ_CO3Flo_c38319/f1p39/1236,i1_LQ_CO3Flo_c107606/f1p0/1144,i1_LQ_CO3Flo_c29910/f1p0/1067,i3_HQ_CO3Flo_c57549/f2p4/3333,i1_LQ_CO3Leaf_c8448/f1p2/1147,i1_LQ_CO3Root_c27519/f1p3/1395,i1_LQ_CO3Flo_c21650/f1p4/1456,i1_LQ_CO3Flo_c15155/f1p0/1083,i1_HQ_C…
GO:0004180	carboxypeptidase activity	molecular_function	1.8767e-09	1.889e-07	41	7164	232	108566	i1_LQ_CO3Flo_c9952/f1p0/1631,i2_HQ_CO3Flo_c27193/f4p9/2314,i4_LQ_CO3Flo_c3465/f1p4/4765,i1_LQ_CO3Root_c73552/f1p0/1798,i0_LQ_CO3Flo_c12327/f1p0/785,i1_LQ_CO3Flo_c32134/f1p0/1029,i5_LQ_CO3Flo_c7065/f1p2/5243,i1_LQ_CO3Flo_c84434/f1p16/1778,i3_LQ_CO3Flo_c20688/f1p0/3320,i1_LQ_CO3Flo_c88531/f1p0/1660,i1_HQ_CO3Flo_c26827/f2p0/1639,i2_LQ_CO3Flo_c165514/f1p1/2287,i2_LQ_CO3Flo_c10581/f1p9/2455,i2_LQ_CO3F…
GO:0005199	structural constituent of cell wall	molecular_function	1.9444e-09	1.9155e-07	62	7164	443	108566	i1_LQ_CO3Flo_c81827/f1p0/1609,i4_LQ_CO3Flo_c26376/f1p0/4493,i3_LQ_CO3Flo_c47251/f1p0/3225,i4_LQ_CO3Flo_c13288/f1p3/4380,i4_LQ_CO3Flo_c15941/f1p0/4031,i4_LQ_CO3Flo_c19077/f1p0/4303,i4_LQ_CO3Flo_c15094/f1p0/4125,i1_LQ_CO3Flo_c25618/f1p0/1591,i2_LQ_CO3Flo_c64347/f1p13/3455,i4_LQ_CO3Flo_c13879/f1p0/4319,i2_LQ_CO3Root_c14094/f1p0/2822,i1_LQ_CO3Flo_c41007/f1p0/1940,i4_LQ_CO3Flo_c13205/f1p0/4447,i4_LQ_C…
GO:0016020	membrane	cellular_component	3.3495e-09	3.2308e-07	1505	7164	19986	108566	i1_LQ_CO3Root_c22166/f1p24/1515,i3_LQ_CO3Flo_c28833/f1p0/3218,i2_LQ_CO3Root_c9667/f1p17/2535,i3_LQ_CO3Flo_c39595/f1p0/3560,i2_HQ_CO3Flo_c55571/f2p4/2853,i1_LQ_CO3Flo_c88556/f1p0/1783,i1_LQ_CO3Flo_c19210/f1p0/1992,i5_LQ_CO3Flo_c3530/f1p1/5098,i2_LQ_CO3Flo_c117283/f1p2/2130,i3_LQ_CO3Flo_c20190/f1p0/3476,i2_LQ_CO3Flo_c141130/f1p6/2395,i3_LQ_CO3Flo_c53774/f1p0/3014,i4_LQ_CO3Leaf_c4109/f1p0/4622,i1_LQ…
f1p0/5315,i1_LQ_CO3Flo_c79593/f1p0/1868,i4_LQ_CO3Flo_c4239/f1p0/4805,i3_LQ_CO3Flo_c43107/f1p3/3228,i3_LQ_CO3Root_c409/f1p0/3636,i2_HQ_CO3Flo_c175903/f79p7/2248,i2_LQ_CO3Flo_c38578/f1p0/2131,i4_LQ_CO3Flo_c14160/f1p0/4278,i1_LQ_CO3Leaf_c6426/f1p1/1836,i3_LQ_CO3Flo_c51890/f1p0/3014,i3_LQ_CO3Root_c1134/f1p0/3550,i2_LQ_CO3Stem_c20131/f1p107/2254,i7_LQ_CO3Flo_c155/f1p0/7293,i3_LQ_CO3Flo_c27125/f1p0/318…
GO:0044262	cellular carbohydrate metabolic process	biological_process	1.0093e-08	9.5368e-07	155	7164	1425	108566	i2_LQ_CO3Flo_c97826/f1p1/2046,i4_LQ_CO3Flo_c15379/f1p0/4076,i2_LQ_CO3Flo_c136858/f1p3/2548,i1_HQ_CO3Flo_c10879/f3p1/1788,i1_LQ_CO3Flo_c22180/f1p0/1379,i2_LQ_CO3Flo_c114117/f1p48/2627,i2_LQ_CO3Flo_c108975/f1p0/2565,i4_LQ_CO3Flo_c6800/f1p1/4371,i1_LQ_CO3Leaf_c44900/f1p0/1632,i1_HQ_CO3Flo_c55609/f3p0/1882,i5_LQ_CO3Flo_c5163/f1p2/5894,i1_LQ_CO3Flo_c4383/f1p0/1804,i4_LQ_CO3Stem_c24821/f1p0/4666,i1_LQ_…
GO:0007157	heterophilic cell-cell adhesion via plasma membrane cell adhesion molecules	biological_process	1.0696e-08	9.9044e-07	10	7164	16	108566	i1_LQ_CO3Flo_c56435/f1p0/1921,i2_HQ_CO3Flo_c129227/f3p2/2352,i2_HQ_CO3Flo_c174930/f15p2/2498,i2_LQ_CO3Flo_c12980/f1p1/2495,i2_LQ_CO3Flo_c58002/f1p0/2455,i1_HQ_CO3Flo_c2586/f3p0/1957,i2_HQ_CO3Flo_c106351/f2p2/2172,i1_LQ_CO3Flo_c10728/f1p0/1821,i2_LQ_CO3Flo_c151352/f1p2/1962,i2_LQ_CO3Flo_c84872/f1p1/2685
GO:0044711	single-organism biosynthetic process	biological_process	1.9346e-08	1.7563e-06	453	7164	5444	108566	i1_LQ_CO3Flo_c28169/f1p0/1657,i3_LQ_CO3Flo_c5817/f1p0/3314,i2_LQ_CO3Flo_c57933/f1p7/2187,i1_HQ_CO3Flo_c77998/f3p0/1944,i0_LQ_CO3Flo_c12638/f1p0/724,i4_LQ_CO3Stem_c23024/f1p0/4350,i2_LQ_CO3Flo_c85401/f1p1/2320,i1_LQ_CO3Flo_c45096/f1p2/1413,i1_HQ_CO3Flo_c20570/f2p0/1651,i3_LQ_CO3Flo_c13061/f1p0/3638,i4_LQ_CO3Flo_c4390/f1p0/4595,i3_LQ_CO3Flo_c14604/f1p1/3040,i2_HQ_CO3Flo_c56815/f2p1/2131,i5_LQ_CO3Fl…
GO:0070008	serine-type exopeptidase activity	molecular_function	8.4495e-08	7.5233e-06	54	7164	384	108566	i3_LQ_CO3Flo_c4819/f1p0/3551,i1_LQ_CO3Flo_c84434/f1p16/1778,i3_LQ_CO3Stem_c29012/f1p0/3232,i1_HQ_CO3Flo_c26827/f2p0/1639,i1_LQ_CO3Flo_c88531/f1p0/1660,i3_LQ_CO3Flo_c37870/f1p0/4024,i3_LQ_CO3Flo_c20688/f1p0/3320,i2_LQ_CO3Flo_c165514/f1p1/2287,i1_HQ_CO3Stem_c1826/f2p0/1500,i2_LQ_CO3Flo_c10581/f1p9/2455,i2_LQ_CO3Flo_c57812/f1p6/2486,i3_LQ_CO3Flo_c15582/f1p7/3036,i1_LQ_CO3Flo_c9952/f1p0/1631,i2_LQ_CO…
GO:0008610	lipid biosynthetic process	biological_process	1.5985e-07	1.3965e-05	167	7164	1760	108566	i1_LQ_CO3Flo_c86586/f1p0/1713,i2_LQ_CO3Flo_c116215/f1p3/2426,i2_LQ_CO3Flo_c112845/f1p2/2248,i1_HQ_CO3Flo_c10484/f4p0/1775,i3_LQ_CO3Flo_c12947/f1p0/3448,i1_LQ_CO3Flo_c107716/f1p0/1362,i2_LQ_CO3Flo_c45131/f1p0/2068,i1_LQ_CO3Stem_c13669/f1p1/1809,i1_HQ_CO3Flo_c5414/f6p0/1750,i2_LQ_CO3Flo_c112782/f1p4/2183,i2_LQ_CO3Flo_c116715/f1p4/2214,i1_LQ_CO3Flo_c27917/f1p3/1867,i1_HQ_CO3Flo_c9235/f3p0/1442,i2_LQ…
GO:0051273	beta-glucan metabolic process	biological_process	1.958e-07	1.6788e-05	84	7164	667	108566	i4_LQ_CO3Flo_c7056/f1p0/4685,i5_LQ_CO3Flo_c4202/f1p0/5158,i6_LQ_CO3Flo_c365/f1p0/6311,i4_LQ_CO3Flo_c15564/f1p2/4066,i4_LQ_CO3Flo_c6041/f1p0/4836,i4_HQ_CO3Flo_c8035/f2p0/4385,i4_LQ_CO3Flo_c8327/f1p0/4618,i4_LQ_CO3Flo_c12322/f1p1/4720,i5_LQ_CO3Flo_c5141/f1p0/5444,i3_LQ_CO3Flo_c28833/f1p0/3218,i1_LQ_CO3Root_c22166/f1p24/1515,i6_HQ_CO3Flo_c176/f2p0/6516,i6_LQ_CO3Flo_c1104/f1p0/6558,i4_LQ_CO3Flo_c2142…
GO:0051274	beta-glucan biosynthetic process	biological_process	2.3282e-07	1.9599e-05	83	7164	658	108566	i4_LQ_CO3Root_c2929/f1p0/4720,i4_LQ_CO3Flo_c6717/f1p2/4541,i4_LQ_CO3Flo_c22563/f1p1/4424,i0_LQ_CO3Flo_c6858/f1p0/466,i4_LQ_CO3Flo_c12739/f1p0/4783,i5_LQ_CO3Flo_c8110/f1p0/5027,i5_LQ_CO3Flo_c5163/f1p2/5894,i5_LQ_CO3Flo_c8104/f1p1/5023,i3_HQ_CO3Flo_c71765/f29p0/3566,i4_LQ_CO3Stem_c24821/f1p0/4666,i4_LQ_CO3Flo_c6684/f1p0/4677,i2_LQ_CO3Flo_c110274/f1p52/2367,i4_LQ_CO3Flo_c22260/f1p7/4781,i5_LQ_CO3Flo…
GO:0034637	cellular carbohydrate biosynthetic process	biological_process	2.4931e-07	2.0612e-05	112	7164	982	108566	i5_LQ_CO3Flo_c1510/f1p0/5250,i3_LQ_CO3Flo_c43056/f1p9/3805,i0_LQ_CO3Root_c21538/f1p0/819,i2_LQ_CO3Flo_c86150/f1p0/2129,i6_LQ_CO3Flo_c408/f1p0/6651,i4_LQ_CO3Flo_c3218/f1p2/4763,i6_HQ_CO3Flo_c124/f3p0/6184,i6_LQ_CO3Flo_c259/f1p0/6242,i5_LQ_CO3Stem_c5760/f1p1/5440,i3_LQ_CO3Flo_c39144/f1p0/3893,i3_LQ_CO3Flo_c12920/f1p0/3718,i0_LQ_CO3Root_c51048/f1p0/700,i2_HQ_CO3Flo_c129643/f3p6/2134,i6_LQ_CO3Flo_c53…
GO:0000271	polysaccharide biosynthetic process	biological_process	3.1026e-07	2.5202e-05	90	7164	748	108566	i4_LQ_CO3Flo_c20692/f1p2/4483,i2_LQ_CO3Stem_c11642/f1p2/2907,i3_LQ_CO3Leaf_c1738/f1p2/3493,i5_HQ_CO3Flo_c8878/f10p0/5158,i4_LQ_CO3Flo_c21893/f1p0/4475,i1_LQ_CO3Leaf_c44900/f1p0/1632,i5_LQ_CO3Flo_c5061/f1p4/5696,i4_LQ_CO3Flo_c15379/f1p0/4076,i1_LQ_CO3Flo_c85303/f1p3/1283,i2_LQ_CO3Flo_c136858/f1p3/2548,i1_LQ_CO3Flo_c22536/f2p0/1345,i4_LQ_CO3Stem_c24821/f1p0/4666,i3_HQ_CO3Flo_c71765/f29p0/3566,i5_LQ…
GO:0009250	glucan biosynthetic process	biological_process	1.1794e-06	9.4146e-05	84	7164	691	108566	i3_LQ_CO3Flo_c39595/f1p0/3560,i4_LQ_CO3Flo_c21428/f1p0/4788,i6_LQ_CO3Flo_c1104/f1p0/6558,i6_HQ_CO3Flo_c176/f2p0/6516,i2_LQ_CO3Flo_c65692/f1p0/2225,i1_LQ_CO3Root_c22166/f1p24/1515,i3_LQ_CO3Flo_c28833/f1p0/3218,i5_LQ_CO3Flo_c5141/f1p0/5444,i4_LQ_CO3Flo_c12322/f1p1/4720,i4_HQ_CO3Flo_c8035/f2p0/4385,i4_LQ_CO3Flo_c8327/f1p0/4618,i4_LQ_CO3Flo_c28035/f1p0/4064,i2_LQ_CO3Root_c11922/f1p2/2757,i3_LQ_CO3Ste…
GO:0016758	transferase activity, transferring hexosyl groups	molecular_function	1.567e-06	0.00012297	197	7164	2086	108566	i2_HQ_CO3Flo_c156924/f7p9/2316,i1_LQ_CO3Flo_c4383/f1p0/1804,i5_LQ_CO3Flo_c5163/f1p2/5894,i2_LQ_CO3Flo_c141203/f1p1/2206,i3_LQ_CO3Flo_c50881/f1p0/3024,i4_LQ_CO3Flo_c10036/f1p0/4975,i1_HQ_CO3Root_c21992/f2p2/1629,i1_HQ_CO3Flo_c55609/f3p0/1882,i5_LQ_CO3Flo_c7645/f1p0/5494,i4_LQ_CO3Flo_c22260/f1p7/4781,i4_LQ_CO3Flo_c6684/f1p0/4677,i1_LQ_CO3Root_c27519/f1p3/1395,i4_LQ_CO3Stem_c24821/f1p0/4666,i2_LQ_CO…
GO:0009690	cytokinin metabolic process	biological_process	2.0202e-06	0.00015087	11	7164	29	108566	i3_LQ_CO3Flo_c60042/f1p0/3357,i3_LQ_CO3Stem_c32196/f1p0/3128,i3_LQ_CO3Flo_c58216/f1p21/3773,i1_LQ_CO3Flo_c8008/f1p0/1773,i2_LQ_CO3Flo_c116662/f1p3/2744,i4_LQ_CO3Flo_c24101/f1p0/4684,i3_LQ_CO3Flo_c31701/f1p0/3010,i1_HQ_CO3Flo_c54768/f6p0/1757,i3_LQ_CO3Flo_c67431/f1p0/3047,i1_LQ_CO3Root_c4937/f1p0/1829,i2_LQ_CO3Flo_c112936/f1p3/2880
GO:0019139	cytokinin dehydrogenase activity	molecular_function	2.0202e-06	0.00015087	11	7164	29	108566	i3_LQ_CO3Flo_c60042/f1p0/3357,i3_LQ_CO3Stem_c32196/f1p0/3128,i3_LQ_CO3Flo_c58216/f1p21/3773,i1_LQ_CO3Flo_c8008/f1p0/1773,i2_LQ_CO3Flo_c116662/f1p3/2744,i4_LQ_CO3Flo_c24101/f1p0/4684,i3_LQ_CO3Flo_c31701/f1p0/3010,i1_HQ_CO3Flo_c54768/f6p0/1757,i3_LQ_CO3Flo_c67431/f1p0/3047,i1_LQ_CO3Root_c4937/f1p0/1829,i2_LQ_CO3Flo_c112936/f1p3/2880
GO:0034754	cellular hormone metabolic process	biological_process	2.0202e-06	0.00015087	11	7164	29	108566	i3_LQ_CO3Flo_c67431/f1p0/3047,i2_LQ_CO3Flo_c112936/f1p3/2880,i1_LQ_CO3Root_c4937/f1p0/1829,i3_LQ_CO3Flo_c31701/f1p0/3010,i4_LQ_CO3Flo_c24101/f1p0/4684,i1_HQ_CO3Flo_c54768/f6p0/1757,i3_LQ_CO3Flo_c58216/f1p21/3773,i2_LQ_CO3Flo_c116662/f1p3/2744,i1_LQ_CO3Flo_c8008/f1p0/1773,i3_LQ_CO3Flo_c60042/f1p0/3357,i3_LQ_CO3Stem_c32196/f1p0/3128
GO:0033692	cellular polysaccharide biosynthetic process	biological_process	2.1232e-06	0.00015603	85	7164	711	108566	i3_LQ_CO3Flo_c14003/f1p2/3471,i2_LQ_CO3Flo_c57933/f1p7/2187,i4_LQ_CO3Flo_c6790/f1p0/4534,i4_LQ_CO3Stem_c23024/f1p0/4350,i4_LQ_CO3Flo_c9515/f1p0/4580,i4_LQ_CO3Flo_c23349/f1p7/4994,i4_LQ_CO3Stem_c21954/f1p0/4348,i4_LQ_CO3Stem_c4404/f1p1/4325,i4_LQ_CO3Flo_c32453/f1p1/4374,i4_LQ_CO3Flo_c34152/f1p0/4006,i4_LQ_CO3Flo_c12528/f1p0/5005,i8_LQ_CO3Flo_c115/f1p0/8046,i4_LQ_CO3Flo_c8474/f1p0/4617,i5_LQ_CO3Flo…
GO:0008915	lipid-A-disaccharide synthase activity	molecular_function	2.5913e-06	0.00018746	10	7164	27	108566	i3_LQ_CO3Flo_c44815/f1p0/3594,i3_LQ_CO3Flo_c29167/f1p0/3572,i2_HQ_CO3Flo_c158380/f2p3/2499,i3_HQ_CO3Flo_c55831/f2p0/3073,i1_LQ_CO3Flo_c15424/f1p0/1116,i3_LQ_CO3Flo_c45434/f1p0/3739,i0_LQ_CO3Flo_c5517/f1p4/997,i1_LQ_CO3Flo_c10343/f1p0/1578,i0_LQ_CO3Flo_c9516/f1p0/984,i1_LQ_CO3Flo_c19911/f1p1/1123
GO:0004672	protein kinase activity	molecular_function	2.8597e-06	0.0002037	585	7164	6968	108566	i1_LQ_CO3Flo_c6511/f1p1/1373,i1_LQ_CO3Flo_c39889/f1p0/1377,i1_LQ_CO3Root_c88102/f1p1/1851,i1_LQ_CO3Flo_c56256/f1p4/1564,i1_LQ_CO3Flo_c89570/f1p9/1605,i2_LQ_CO3Flo_c116767/f1p0/2946,i5_LQ_CO3Flo_c4788/f1p0/5602,i3_LQ_CO3Flo_c19137/f1p4/3482,i3_LQ_CO3Flo_c40399/f1p1/3995,i4_LQ_CO3Flo_c8177/f1p1/4196,i3_LQ_CO3Flo_c59550/f1p0/3881,i3_LQ_CO3Flo_c46441/f1p0/3306,i3_LQ_CO3Flo_c44074/f1p6/3689,i4_LQ_CO3R…
GO:0044699	single-organism process	biological_process	4.7183e-06	0.00033099	2600	7164	36874	108566	i3_LQ_CO3Flo_c60729/f1p3/3608,i2_LQ_CO3Flo_c112782/f1p4/2183,i1_LQ_CO3Root_c72385/f1p4/1516,i3_HQ_CO3Flo_c69437/f20p0/3424,i1_LQ_CO3Flo_c107716/f1p0/1362,i2_LQ_CO3Root_c19751/f1p0/2044,i2_HQ_CO3Stem_c20728/f3p0/2403,i4_LQ_CO3Flo_c13413/f1p0/4667,i3_LQ_CO3Stem_c32196/f1p0/3128,i3_LQ_CO3Flo_c14227/f1p0/3214,i2_LQ_CO3Flo_c12234/f1p1/2796,i3_LQ_CO3Flo_c43170/f1p0/3534,i2_LQ_CO3Flo_c850/f28p10/2518,i2…
lo_c36719/f1p1/2429,i0_LQ_CO3Root_c49768/f1p0/977,i1_LQ_CO3Leaf_c20575/f1p4/1412,i1_LQ_CO3Root_c61320/f1p3/1880,i7_LQ_CO3Flo_c140/f1p0/7265,i1_LQ_CO3Flo_c20486/f1p2/1940,i1_LQ_CO3Leaf_c19166/f1p0/1105,i0_LQ_CO3Flo_c5517/f1p4/997,i4_LQ_CO3Flo_c21943/f1p0/4789,i3_LQ_CO3Flo_c62628/f1p7/3093,i3_LQ_CO3Flo_c37182/f1p0/3938,i2_LQ_CO3Flo_c23225/f1p2/2392,i1_LQ_CO3Flo_c25896/f1p0/1985,i0_LQ_CO3Flo_c24595/…
,i1_LQ_CO3Flo_c27926/f1p1/1567,i1_LQ_CO3Leaf_c10869/f1p0/1345,i2_HQ_CO3Flo_c174688/f2p1/2598,i1_HQ_CO3Flo_c2613/f7p2/1648,i3_LQ_CO3Flo_c13851/f1p0/3743,i1_LQ_CO3Flo_c84261/f1p0/1187,i2_LQ_CO3Flo_c15021/f1p1/2069,i1_LQ_CO3Stem_c20044/f1p0/1977,i3_LQ_CO3Flo_c9433/f1p0/3128,i2_LQ_CO3Flo_c24427/f1p0/2422,i1_LQ_CO3Flo_c5368/f1p0/1229,i1_LQ_CO3Root_c51057/f1p0/1473,i5_LQ_CO3Flo_c8199/f1p0/5088,i3_HQ_CO…
GO:0016773	phosphotransferase activity, alcohol group as acceptor	molecular_function	5.3691e-06	0.00037103	671	7164	8199	108566	i2_LQ_CO3Flo_c109471/f1p3/2480,i3_LQ_CO3Flo_c6550/f1p2/3736,i3_LQ_CO3Stem_c28598/f1p0/3486,i1_LQ_CO3Flo_c26259/f1p1/1623,i4_LQ_CO3Flo_c13255/f1p0/4924,i3_LQ_CO3Flo_c13008/f1p0/3950,i4_LQ_CO3Flo_c23465/f1p2/4337,i2_LQ_CO3Flo_c57298/f1p6/2868,i5_LQ_CO3Flo_c5871/f1p2/5192,i4_LQ_CO3Flo_c24889/f1p0/4808,i4_LQ_CO3Leaf_c5836/f1p10/4748,i1_LQ_CO3Flo_c60577/f1p1/1574,i2_LQ_CO3Flo_c110600/f1p6/2164,i1_LQ_C…
GO:0098742	cell-cell adhesion via plasma-membrane adhesion molecules	biological_process	5.4986e-06	0.00037159	11	7164	36	108566	i2_LQ_CO3Flo_c151352/f1p2/1962,i2_LQ_CO3Flo_c84872/f1p1/2685,i1_LQ_CO3Flo_c10728/f1p0/1821,i2_HQ_CO3Flo_c106351/f2p2/2172,i1_HQ_CO3Flo_c2586/f3p0/1957,i2_LQ_CO3Flo_c58002/f1p0/2455,i2_HQ_CO3Flo_c174930/f15p2/2498,i0_LQ_CO3Leaf_c28486/f1p14/639,i2_LQ_CO3Flo_c12980/f1p1/2495,i1_LQ_CO3Flo_c56435/f1p0/1921,i2_HQ_CO3Flo_c129227/f3p2/2352
GO:0042802	identical protein binding	molecular_function	5.5377e-06	0.00037159	80	7164	702	108566	i4_LQ_CO3Flo_c8256/f1p0/4950,i3_LQ_CO3Stem_c46166/f1p0/3758,i1_LQ_CO3Leaf_c21968/f1p0/1134,i2_LQ_CO3Flo_c59951/f1p0/2336,i4_HQ_CO3Flo_c2406/f2p0/4581,i3_LQ_CO3Flo_c22180/f1p0/3135,i3_LQ_CO3Flo_c21845/f1p0/3679,i2_LQ_CO3Flo_c2887/f1p5/2897,i1_LQ_CO3Flo_c62057/f1p2/1407,i5_LQ_CO3Flo_c4386/f1p0/5158,i2_LQ_CO3Flo_c3374/f1p8/2753,i5_LQ_CO3Flo_c3597/f1p2/5125,i1_LQ_CO3Flo_c72082/f1p0/1031,i4_LQ_CO3Flo_…
GO:0044033	multi-organism metabolic process	biological_process	7.7044e-06	0.00050959	33	7164	215	108566	i4_HQ_CO3Flo_c2635/f3p0/4760,i2_HQ_CO3Flo_c34675/f3p7/2778,i2_LQ_CO3Flo_c188763/f1p0/2250,i2_LQ_CO3Stem_c12421/f1p2/2908,i1_LQ_CO3Flo_c63504/f1p0/1131,i2_LQ_CO3Flo_c40119/f1p1/2796,i2_LQ_CO3Flo_c21964/f1p2/2561,i4_LQ_CO3Flo_c5026/f1p0/4741,i2_LQ_CO3Flo_c110169/f1p0/2747,i3_LQ_CO3Flo_c47529/f1p0/3773,i2_LQ_CO3Flo_c45094/f1p0/3046,i3_LQ_CO3Flo_c58069/f1p2/3635,i2_HQ_CO3Flo_c102117/f2p0/2642,i2_LQ_C…
GO:0098609	cell-cell adhesion	biological_process	7.8778e-06	0.00051372	11	7164	37	108566	i2_LQ_CO3Flo_c58002/f1p0/2455,i1_HQ_CO3Flo_c2586/f3p0/1957,i2_HQ_CO3Flo_c106351/f2p2/2172,i1_LQ_CO3Flo_c10728/f1p0/1821,i2_LQ_CO3Flo_c151352/f1p2/1962,i2_LQ_CO3Flo_c84872/f1p1/2685,i2_HQ_CO3Flo_c129227/f3p2/2352,i1_LQ_CO3Flo_c56435/f1p0/1921,i0_LQ_CO3Leaf_c28486/f1p14/639,i2_HQ_CO3Flo_c174930/f15p2/2498,i2_LQ_CO3Flo_c12980/f1p1/2495
GO:0008238	exopeptidase activity	molecular_function	8.9218e-06	0.00057372	61	7164	515	108566	i3_LQ_CO3Flo_c22543/f1p0/3358,i3_LQ_CO3Stem_c5891/f1p3/3111,i5_LQ_CO3Flo_c1450/f1p0/5947,i1_HQ_CO3Flo_c124714/f4p0/1948,i1_LQ_CO3Flo_c27487/f1p0/1849,i2_LQ_CO3Flo_c28221/f1p0/2803,i4_LQ_CO3Flo_c28395/f1p0/4061,i1_LQ_CO3Stem_c33849/f1p0/1299,i1_LQ_CO3Flo_c6686/f1p6/1729,i1_LQ_CO3Flo_c62575/f1p0/1824,i0_LQ_CO3Leaf_c29353/f1p1/727,i2_LQ_CO3Flo_c107354/f1p2/2265,i1_LQ_CO3Flo_c79228/f1p0/1884,i2_LQ_CO…
GO:0008384	IkappaB kinase activity	molecular_function	1.5317e-05	0.00096947	11	7164	34	108566	i4_LQ_CO3Flo_c12908/f1p0/4584,i5_LQ_CO3Flo_c6458/f1p0/5502,i4_LQ_CO3Flo_c21056/f1p1/4407,i4_LQ_CO3Stem_c23672/f1p1/4506,i2_LQ_CO3Leaf_c14053/f1p0/2231,i7_HQ_CO3Flo_c25/f2p0/7441,i5_LQ_CO3Flo_c5257/f1p0/5300,i5_LQ_CO3Leaf_c6893/f1p0/5029,i7_LQ_CO3Flo_c97/f1p0/7331,i6_LQ_CO3Flo_c946/f1p0/6534,i1_LQ_CO3Stem_c5633/f1p0/1974
GO:0010817	regulation of hormone levels	biological_process	1.5704e-05	0.00096947	11	7164	35	108566	i3_LQ_CO3Flo_c58216/f1p21/3773,i2_LQ_CO3Flo_c116662/f1p3/2744,i1_LQ_CO3Flo_c8008/f1p0/1773,i3_LQ_CO3Flo_c60042/f1p0/3357,i3_LQ_CO3Stem_c32196/f1p0/3128,i3_LQ_CO3Flo_c67431/f1p0/3047,i2_LQ_CO3Flo_c112936/f1p3/2880,i1_LQ_CO3Root_c4937/f1p0/1829,i3_LQ_CO3Flo_c31701/f1p0/3010,i4_LQ_CO3Flo_c24101/f1p0/4684,i1_HQ_CO3Flo_c54768/f6p0/1757
GO:0042445	hormone metabolic process	biological_process	1.5704e-05	0.00096947	11	7164	35	108566	i3_LQ_CO3Flo_c58216/f1p21/3773,i1_LQ_CO3Flo_c8008/f1p0/1773,i2_LQ_CO3Flo_c116662/f1p3/2744,i3_LQ_CO3Flo_c60042/f1p0/3357,i3_LQ_CO3Stem_c32196/f1p0/3128,i3_LQ_CO3Flo_c67431/f1p0/3047,i1_LQ_CO3Root_c4937/f1p0/1829,i2_LQ_CO3Flo_c112936/f1p3/2880,i4_LQ_CO3Flo_c24101/f1p0/4684,i3_LQ_CO3Flo_c31701/f1p0/3010,i1_HQ_CO3Flo_c54768/f6p0/1757
GO:0008374	O-acyltransferase activity	molecular_function	1.8346e-05	0.0011177	33	7164	229	108566	i4_LQ_CO3Stem_c16799/f1p0/4054,i1_LQ_CO3Flo_c115222/f1p1/1118,i1_LQ_CO3Flo_c83525/f1p0/1578,i1_HQ_CO3Flo_c77998/f3p0/1944,i1_LQ_CO3Leaf_c16321/f1p0/1077,i1_LQ_CO3Flo_c36146/f1p0/1811,i2_LQ_CO3Flo_c12001/f3p2/2697,i2_LQ_CO3Flo_c25055/f1p21/1570,i1_HQ_CO3Flo_c2613/f7p2/1648,i1_LQ_CO3Flo_c62715/f1p11/1729,i1_LQ_CO3Flo_c32493/f1p0/1685,i1_LQ_CO3Flo_c110443/f1p0/1728,i2_LQ_CO3Stem_c66139/f1p15/2916,i1…
GO:0046983	protein dimerization activity	molecular_function	1.8692e-05	0.0011239	134	7164	1428	108566	i1_LQ_CO3Flo_c83286/f1p0/1709,i1_LQ_CO3Leaf_c19723/f1p0/1329,i3_LQ_CO3Flo_c13427/f1p0/3404,i1_LQ_CO3Flo_c12092/f1p0/1718,i3_LQ_CO3Flo_c40274/f1p0/3191,i0_LQ_CO3Root_c74484/f1p4/880,i1_LQ_CO3Root_c21519/f1p0/1317,i3_LQ_CO3Flo_c10871/f1p0/3202,i1_LQ_CO3Root_c88152/f1p0/1095,i3_LQ_CO3Stem_c43513/f1p0/3106,i4_LQ_CO3Flo_c24505/f1p3/4878,i1_LQ_CO3Leaf_c10697/f1p1/1411,i0_LQ_CO3Flo_c22767/f1p0/878,i3_HQ…
GO:0016301	kinase activity	molecular_function	2.0718e-05	0.0012298	762	7164	9462	108566	i3_LQ_CO3Flo_c51849/f1p0/3036,i2_LQ_CO3Flo_c66627/f1p2/2711,i1_LQ_CO3Flo_c39010/f1p0/1590,i4_LQ_CO3Flo_c22204/f1p0/4340,i1_LQ_CO3Flo_c82534/f1p0/1563,i4_LQ_CO3Flo_c2918/f1p0/4687,i3_LQ_CO3Flo_c5363/f1p1/3500,i5_LQ_CO3Flo_c5625/f1p0/5236,i2_LQ_CO3Leaf_c19921/f1p0/2927,i3_LQ_CO3Flo_c39839/f1p0/3909,i3_LQ_CO3Flo_c22174/f1p5/3997,i2_LQ_CO3Flo_c141017/f1p0/2962,i3_LQ_CO3Flo_c37714/f1p0/3393,i1_LQ_CO3S…
GO:0006633	fatty acid biosynthetic process	biological_process	4.34e-05	0.0025118	43	7164	342	108566	i1_LQ_CO3Flo_c57162/f1p1/1986,i1_LQ_CO3Flo_c64295/f1p3/1839,i1_LQ_CO3Flo_c57227/f1p3/1690,i1_LQ_CO3Flo_c59371/f1p0/1561,i3_LQ_CO3Flo_c25233/f1p2/3235,i2_LQ_CO3Flo_c31147/f1p1/1954,i2_LQ_CO3Flo_c43882/f1p0/2085,i2_LQ_CO3Flo_c108115/f1p3/2334,i3_LQ_CO3Flo_c24583/f1p0/3301,i1_HQ_CO3Flo_c19175/f4p0/1628,i5_LQ_CO3Flo_c5733/f1p11/5143,i1_LQ_CO3Flo_c8171/f1p0/1788,i4_LQ_CO3Root_c8443/f1p4/4075,i2_LQ_CO3…
GO:0044255	cellular lipid metabolic process	biological_process	5.5528e-05	0.003174	172	7164	1920	108566	i2_LQ_CO3Stem_c41512/f1p0/2340,i1_LQ_CO3Flo_c10343/f1p0/1578,i3_LQ_CO3Flo_c58960/f1p0/3152,i2_LQ_CO3Stem_c79437/f1p0/2359,i1_LQ_CO3Leaf_c3188/f1p0/1134,i2_LQ_CO3Leaf_c19921/f1p0/2927,i1_LQ_CO3Flo_c61069/f1p2/1795,i1_LQ_CO3Flo_c60191/f1p0/1475,i3_LQ_CO3Flo_c20482/f1p0/3146,i2_LQ_CO3Flo_c142327/f1p0/2103,i2_HQ_CO3Flo_c21492/f3p1/2863,i1_LQ_CO3Leaf_c15904/f1p1/895,i5_LQ_CO3Flo_c8165/f1p0/5045,i0_LQ_…
GO:0008236	serine-type peptidase activity	molecular_function	7.0282e-05	0.0039206	122	7164	1327	108566	i4_LQ_CO3Stem_c25249/f1p15/4441,i1_LQ_CO3Stem_c33849/f1p0/1299,i4_LQ_CO3Flo_c28395/f1p0/4061,i4_HQ_CO3Flo_c2300/f2p0/4938,i0_LQ_CO3Leaf_c24526/f1p0/380,i5_LQ_CO3Flo_c1450/f1p0/5947,i3_LQ_CO3Flo_c22543/f1p0/3358,i3_LQ_CO3Stem_c5891/f1p3/3111,i0_LQ_CO3Root_c13730/f1p2/387,i2_HQ_CO3Flo_c1974/f16p2/2356,i2_LQ_CO3Root_c11344/f1p0/2353,i2_LQ_CO3Flo_c63990/f1p4/2601,i1_LQ_CO3Flo_c38229/f1p0/1970,i0_LQ_C…
GO:0017171	serine hydrolase activity	molecular_function	7.0282e-05	0.0039206	122	7164	1327	108566	i3_LQ_CO3Flo_c25313/f1p15/3090,i3_HQ_CO3Stem_c35492/f3p0/3525,i1_HQ_CO3Stem_c1826/f2p0/1500,i1_HQ_CO3Root_c102922/f2p0/1272,i2_LQ_CO3Flo_c57812/f1p6/2486,i2_LQ_CO3Flo_c10581/f1p9/2455,i3_LQ_CO3Flo_c20688/f1p0/3320,i4_LQ_CO3Flo_c22737/f1p14/4801,i2_LQ_CO3Flo_c73573/f1p0/2033,i3_LQ_CO3Flo_c13150/f1p0/3409,i2_LQ_CO3Flo_c165514/f1p1/2287,i1_LQ_CO3Flo_c84434/f1p16/1778,i3_LQ_CO3Stem_c29012/f1p0/3232,i…
GO:0044723	single-organism carbohydrate metabolic process	biological_process	0.00014332	0.0078998	246	7164	2868	108566	i4_LQ_CO3Stem_c4404/f1p1/4325,i4_LQ_CO3Stem_c21954/f1p0/4348,i4_LQ_CO3Flo_c32453/f1p1/4374,i1_LQ_CO3Flo_c80345/f1p1/1894,i1_LQ_CO3Flo_c56550/f1p0/1786,i4_LQ_CO3Flo_c34152/f1p0/4006,i4_LQ_CO3Flo_c5690/f1p0/4243,i2_LQ_CO3Flo_c39028/f1p0/2542,i4_LQ_CO3Flo_c12528/f1p0/5005,i6_LQ_CO3Flo_c989/f1p0/6160,i3_LQ_CO3Flo_c14003/f1p2/3471,i4_LQ_CO3Flo_c26226/f1p0/4539,i3_LQ_CO3Flo_c14822/f1p0/3040,i4_LQ_CO3Fl…
GO:0009312	oligosaccharide biosynthetic process	biological_process	0.00016419	0.0089433	42	7164	343	108566	i2_HQ_CO3Flo_c9733/f3p16/2170,i4_LQ_CO3Flo_c6800/f1p1/4371,i0_LQ_CO3Flo_c5517/f1p4/997,i1_LQ_CO3Leaf_c19457/f1p11/1920,i1_LQ_CO3Flo_c88664/f1p5/1854,i3_HQ_CO3Flo_c55831/f2p0/3073,i3_LQ_CO3Stem_c24702/f1p0/3293,i2_LQ_CO3Flo_c114117/f1p48/2627,i2_LQ_CO3Flo_c97826/f1p1/2046,i3_LQ_CO3Flo_c44815/f1p0/3594,i3_LQ_CO3Stem_c2918/f1p1/3970,i1_LQ_CO3Flo_c62446/f1p0/1764,i1_LQ_CO3Flo_c64364/f1p0/1857,i2_LQ_C…
GO:0070070	proton-transporting V-type ATPase complex assembly	biological_process	0.00017148	0.0091261	11	7164	53	108566	i3_LQ_CO3Flo_c3901/f1p14/3246,i4_HQ_CO3Flo_c11868/f2p2/4515,i1_LQ_CO3Flo_c122300/f1p0/1034,i1_LQ_CO3Flo_c20522/f1p1/1261,i2_LQ_CO3Flo_c20417/f1p1/2858,i1_LQ_CO3Flo_c121836/f1p0/1060,i1_LQ_CO3Flo_c111002/f1p0/1119,i2_LQ_CO3Flo_c86406/f1p3/2993,i1_LQ_CO3Flo_c30762/f1p0/1112,i1_LQ_CO3Flo_c110754/f1p0/1239,i1_LQ_CO3Root_c7682/f1p6/1270
GO:0070072	vacuolar proton-transporting V-type ATPase complex assembly	biological_process	0.00017148	0.0091261	11	7164	53	108566	i1_LQ_CO3Flo_c30762/f1p0/1112,i2_LQ_CO3Flo_c86406/f1p3/2993,i1_LQ_CO3Flo_c111002/f1p0/1119,i1_LQ_CO3Root_c7682/f1p6/1270,i1_LQ_CO3Flo_c110754/f1p0/1239,i1_LQ_CO3Flo_c122300/f1p0/1034,i3_LQ_CO3Flo_c3901/f1p14/3246,i4_HQ_CO3Flo_c11868/f2p2/4515,i1_LQ_CO3Flo_c121836/f1p0/1060,i2_LQ_CO3Flo_c20417/f1p1/2858,i1_LQ_CO3Flo_c20522/f1p1/1261
GO:0003993	acid phosphatase activity	molecular_function	0.00017681	0.0093026	22	7164	139	108566	i3_HQ_CO3Flo_c36743/f2p0/3931,i1_LQ_CO3Flo_c14179/f1p0/1887,i1_LQ_CO3Flo_c107140/f1p0/1667,i3_LQ_CO3Flo_c12062/f1p0/3863,i2_LQ_CO3Flo_c48623/f1p15/2021,i2_HQ_CO3Stem_c2291/f4p1/2736,i2_LQ_CO3Flo_c111751/f1p2/1981,i2_LQ_CO3Flo_c174026/f1p4/2436,i1_LQ_CO3Flo_c60037/f1p7/1921,i1_LQ_CO3Flo_c8195/f1p0/1212,i4_LQ_CO3Flo_c4829/f1p0/4349,i0_LQ_CO3Root_c41264/f1p0/866,i2_LQ_CO3Flo_c23675/f1p3/2425,i1_LQ_C…
GO:0008194	UDP-glycosyltransferase activity	molecular_function	0.00018108	0.0094204	112	7164	1120	108566	i4_LQ_CO3Flo_c31503/f2p0/4657,i5_LQ_CO3Flo_c2228/f1p1/5620,i3_LQ_CO3Flo_c23802/f1p77/3977,i4_LQ_CO3Flo_c18882/f1p4/4381,i5_LQ_CO3Flo_c5424/f1p1/5164,i4_HQ_CO3Flo_c30364/f8p0/4273,i5_LQ_CO3Flo_c6629/f1p3/5226,i4_LQ_CO3Flo_c13705/f1p2/4723,i8_LQ_CO3Flo_c115/f1p0/8046,i4_LQ_CO3Flo_c8474/f1p0/4617,i3_HQ_CO3Flo_c69437/f20p0/3424,i5_LQ_CO3Flo_c3791/f1p0/6024,i4_LQ_CO3Flo_c12228/f1p0/4513,i4_LQ_CO3Flo_c…
GO:0042803	protein homodimerization activity	molecular_function	0.00020298	0.010442	51	7164	451	108566	i3_LQ_CO3Flo_c22180/f1p0/3135,i4_LQ_CO3Leaf_c1786/f1p0/4645,i3_LQ_CO3Flo_c24794/f1p0/3598,i2_LQ_CO3Flo_c2887/f1p5/2897,i1_LQ_CO3Flo_c19027/f1p0/1773,i1_LQ_CO3Flo_c11743/f1p2/1947,i5_LQ_CO3Flo_c4386/f1p0/5158,i1_LQ_CO3Flo_c62057/f1p2/1407,i3_LQ_CO3Flo_c43106/f1p0/3484,i2_LQ_CO3Flo_c3374/f1p8/2753,i5_LQ_CO3Flo_c3597/f1p2/5125,i4_LQ_CO3Stem_c13802/f1p1/4472,i1_LQ_CO3Flo_c72082/f1p0/1031,i4_LQ_CO3Flo…
GO:0030599	pectinesterase activity	molecular_function	0.00021593	0.010678	15	7164	82	108566	i1_LQ_CO3Flo_c55692/f1p0/1586,i1_LQ_CO3Root_c5383/f1p2/1235,i2_LQ_CO3Flo_c181006/f1p3/2155,i2_HQ_CO3Flo_c175905/f43p7/2253,i2_LQ_CO3Stem_c27302/f1p1/2357,i2_LQ_CO3Flo_c111292/f1p0/2400,i2_LQ_CO3Root_c8017/f1p1/2130,i2_LQ_CO3Stem_c60965/f1p0/2585,i2_LQ_CO3Flo_c58126/f1p0/2107,i2_LQ_CO3Flo_c20000/f1p1/2122,i1_LQ_CO3Stem_c10029/f1p0/1266,i1_LQ_CO3Flo_c9993/f1p13/1498,i2_LQ_CO3Flo_c15034/f1p1/2046,i2…
GO:0042545	cell wall modification	biological_process	0.00021593	0.010678	15	7164	82	108566	i2_LQ_CO3Flo_c58126/f1p0/2107,i1_LQ_CO3Flo_c9993/f1p13/1498,i1_LQ_CO3Stem_c10029/f1p0/1266,i2_LQ_CO3Flo_c15034/f1p1/2046,i2_LQ_CO3Flo_c115888/f1p9/2276,i2_HQ_CO3Flo_c63873/f2p7/2215,i2_LQ_CO3Flo_c20000/f1p1/2122,i2_HQ_CO3Flo_c175905/f43p7/2253,i2_LQ_CO3Flo_c181006/f1p3/2155,i2_LQ_CO3Stem_c27302/f1p1/2357,i1_LQ_CO3Root_c5383/f1p2/1235,i1_LQ_CO3Flo_c55692/f1p0/1586,i2_LQ_CO3Root_c8017/f1p1/2130,i2_…
GO:0006621	protein retention in ER lumen	biological_process	0.00022141	0.010678	11	7164	53	108566	i2_LQ_CO3Flo_c173631/f1p1/2011,i2_HQ_CO3Flo_c134213/f2p1/2557,i1_LQ_CO3Flo_c97357/f1p0/1085,i2_LQ_CO3Flo_c66549/f1p1/2917,i1_LQ_CO3Leaf_c25594/f1p0/1485,i2_HQ_CO3Flo_c174688/f2p1/2598,i1_LQ_CO3Stem_c3522/f1p2/1450,i2_HQ_CO3Flo_c18000/f6p1/2213,i1_HQ_CO3Root_c12820/f4p2/1510,i1_LQ_CO3Flo_c52595/f1p0/1368,i2_LQ_CO3Flo_c144801/f1p1/2208
GO:0035437	maintenance of protein localization in endoplasmic reticulum	biological_process	0.00022141	0.010678	11	7164	53	108566	i2_LQ_CO3Flo_c66549/f1p1/2917,i1_LQ_CO3Flo_c97357/f1p0/1085,i2_LQ_CO3Flo_c173631/f1p1/2011,i2_HQ_CO3Flo_c134213/f2p1/2557,i2_HQ_CO3Flo_c174688/f2p1/2598,i1_LQ_CO3Leaf_c25594/f1p0/1485,i2_HQ_CO3Flo_c18000/f6p1/2213,i1_LQ_CO3Stem_c3522/f1p2/1450,i2_LQ_CO3Flo_c144801/f1p1/2208,i1_LQ_CO3Flo_c52595/f1p0/1368,i1_HQ_CO3Root_c12820/f4p2/1510
GO:0046923	ER retention sequence binding	molecular_function	0.00022141	0.010678	11	7164	53	108566	i2_HQ_CO3Flo_c174688/f2p1/2598,i1_LQ_CO3Leaf_c25594/f1p0/1485,i2_LQ_CO3Flo_c66549/f1p1/2917,i1_LQ_CO3Flo_c97357/f1p0/1085,i2_LQ_CO3Flo_c173631/f1p1/2011,i2_HQ_CO3Flo_c134213/f2p1/2557,i2_LQ_CO3Flo_c144801/f1p1/2208,i1_HQ_CO3Root_c12820/f4p2/1510,i1_LQ_CO3Flo_c52595/f1p0/1368,i1_LQ_CO3Stem_c3522/f1p2/1450,i2_HQ_CO3Flo_c18000/f6p1/2213
GO:0072595	maintenance of protein localization in organelle	biological_process	0.00022141	0.010678	11	7164	53	108566	i1_HQ_CO3Root_c12820/f4p2/1510,i1_LQ_CO3Flo_c52595/f1p0/1368,i2_LQ_CO3Flo_c144801/f1p1/2208,i2_HQ_CO3Flo_c18000/f6p1/2213,i1_LQ_CO3Stem_c3522/f1p2/1450,i1_LQ_CO3Leaf_c25594/f1p0/1485,i2_HQ_CO3Flo_c174688/f2p1/2598,i2_LQ_CO3Flo_c173631/f1p1/2011,i2_HQ_CO3Flo_c134213/f2p1/2557,i1_LQ_CO3Flo_c97357/f1p0/1085,i2_LQ_CO3Flo_c66549/f1p1/2917
GO:0006629	lipid metabolic process	biological_process	0.00024442	0.011666	282	7164	3523	108566	i5_LQ_CO3Flo_c1510/f1p0/5250,i1_HQ_CO3Flo_c123478/f10p0/1682,i2_LQ_CO3Flo_c59270/f1p0/2288,i1_LQ_CO3Stem_c3047/f1p0/1752,i1_LQ_CO3Flo_c84261/f1p0/1187,i5_LQ_CO3Flo_c6206/f1p2/5239,i1_HQ_CO3Flo_c2613/f7p2/1648,i3_LQ_CO3Stem_c32803/f1p1/3015,i1_HQ_CO3Flo_c34760/f2p0/1933,i1_LQ_CO3Flo_c36146/f1p0/1811,i5_LQ_CO3Flo_c2895/f1p0/5822,i3_LQ_CO3Flo_c20482/f1p0/3146,i2_LQ_CO3Flo_c142327/f1p0/2103,i5_LQ_CO3…
GO:0006468	protein phosphorylation	biological_process	0.00025277	0.011942	517	7164	6373	108566	i2_LQ_CO3Flo_c109471/f1p3/2480,i3_LQ_CO3Flo_c6550/f1p2/3736,i1_LQ_CO3Flo_c26259/f1p1/1623,i4_LQ_CO3Flo_c13255/f1p0/4924,i3_LQ_CO3Flo_c13008/f1p0/3950,i4_LQ_CO3Flo_c23465/f1p2/4337,i2_LQ_CO3Flo_c57298/f1p6/2868,i5_LQ_CO3Flo_c5871/f1p2/5192,i4_LQ_CO3Flo_c24889/f1p0/4808,i4_LQ_CO3Leaf_c5836/f1p10/4748,i1_LQ_CO3Flo_c38660/f1p9/1493,i4_LQ_CO3Flo_c12881/f1p2/4673,i1_LQ_CO3Flo_c8200/f1p0/1416,i3_HQ_CO3F…
GO:0072330	monocarboxylic acid biosynthetic process	biological_process	0.00029228	0.013669	43	7164	374	108566	i1_LQ_CO3Root_c17100/f1p3/1031,i2_LQ_CO3Flo_c57770/f1p1/2336,i1_LQ_CO3Flo_c64736/f1p0/1441,i2_HQ_CO3Flo_c148157/f4p2/2046,i2_LQ_CO3Flo_c91188/f1p2/2232,i5_LQ_CO3Flo_c6206/f1p2/5239,i4_LQ_CO3Flo_c14190/f1p0/4651,i3_LQ_CO3Flo_c45745/f1p3/3176,i7_LQ_CO3Flo_c191/f1p0/7228,i1_HQ_CO3Flo_c20570/f2p0/1651,i2_LQ_CO3Flo_c116215/f1p3/2426,i2_LQ_CO3Flo_c112845/f1p2/2248,i1_HQ_CO3Flo_c10484/f4p0/1775,i1_LQ_CO…
GO:0035251	UDP-glucosyltransferase activity	molecular_function	0.00029754	0.013776	91	7164	869	108566	i6_LQ_CO3Flo_c408/f1p0/6651,i4_LQ_CO3Flo_c3218/f1p2/4763,i6_HQ_CO3Flo_c124/f3p0/6184,i6_LQ_CO3Flo_c259/f1p0/6242,i3_LQ_CO3Flo_c39144/f1p0/3893,i2_LQ_CO3Flo_c81238/f1p1/2904,i5_LQ_CO3Stem_c5760/f1p1/5440,i3_LQ_CO3Flo_c12920/f1p0/3718,i6_LQ_CO3Flo_c535/f1p0/6305,i3_LQ_CO3Flo_c24342/f1p3/3202,i6_LQ_CO3Flo_c702/f1p0/6378,i5_LQ_CO3Flo_c5612/f1p4/5077,i4_HQ_CO3Flo_c4640/f2p6/4627,i3_LQ_CO3Flo_c32639/f1…
GO:0055085	transmembrane transport	biological_process	0.00033706	0.015451	458	7164	5841	108566	i5_LQ_CO3Flo_c4964/f1p0/5461,i3_LQ_CO3Flo_c38548/f1p1/3726,i0_LQ_CO3Root_c8726/f1p0/569,i2_HQ_CO3Flo_c129227/f3p2/2352,i1_LQ_CO3Flo_c43344/f1p0/1903,i2_LQ_CO3Flo_c27110/f1p2/3156,i2_LQ_CO3Leaf_c17818/f1p0/2053,i3_LQ_CO3Flo_c3901/f1p14/3246,i2_LQ_CO3Root_c6699/f1p2/2068,i1_HQ_CO3Flo_c53585/f6p0/1911,i1_HQ_CO3Flo_c35946/f2p0/1814,i3_LQ_CO3Flo_c60343/f1p0/3695,i2_LQ_CO3Flo_c12051/f1p1/2263,i3_LQ_CO3…
GO:0045017	glycerolipid biosynthetic process	biological_process	0.00037518	0.01703	32	7164	254	108566	i1_HQ_CO3Flo_c123750/f13p0/1993,i3_LQ_CO3Flo_c57788/f1p0/3856,i2_LQ_CO3Flo_c62602/f1p1/2354,i1_LQ_CO3Flo_c20486/f1p2/1940,i1_LQ_CO3Flo_c109473/f1p0/1980,i1_LQ_CO3Flo_c35714/f1p0/1623,i0_LQ_CO3Leaf_c23827/f1p0/870,i1_LQ_CO3Flo_c36832/f1p0/1956,i1_LQ_CO3Flo_c21121/f1p0/1518,i1_LQ_CO3Flo_c80592/f1p1/1630,i2_LQ_CO3Flo_c98017/f1p0/2033,i1_LQ_CO3Flo_c61069/f1p2/1795,i2_LQ_CO3Flo_c22442/f1p198/2338,i1_L…
GO:0070071	proton-transporting two-sector ATPase complex assembly	biological_process	0.00039044	0.017551	11	7164	58	108566	i2_LQ_CO3Flo_c20417/f1p1/2858,i1_LQ_CO3Flo_c121836/f1p0/1060,i1_LQ_CO3Flo_c20522/f1p1/1261,i1_LQ_CO3Flo_c122300/f1p0/1034,i4_HQ_CO3Flo_c11868/f2p2/4515,i3_LQ_CO3Flo_c3901/f1p14/3246,i1_LQ_CO3Flo_c110754/f1p0/1239,i1_LQ_CO3Root_c7682/f1p6/1270,i2_LQ_CO3Flo_c86406/f1p3/2993,i1_LQ_CO3Flo_c30762/f1p0/1112,i1_LQ_CO3Flo_c111002/f1p0/1119
GO:0046527	glucosyltransferase activity	molecular_function	0.00050474	0.022257	94	7164	922	108566	i4_LQ_CO3Flo_c15379/f1p0/4076,i5_LQ_CO3Flo_c5061/f1p4/5696,i2_LQ_CO3Flo_c136858/f1p3/2548,i3_LQ_CO3Flo_c11185/f1p2/3499,i1_LQ_CO3Flo_c85303/f1p3/1283,i5_HQ_CO3Flo_c8878/f10p0/5158,i4_LQ_CO3Flo_c21893/f1p0/4475,i3_LQ_CO3Leaf_c1738/f1p2/3493,i2_LQ_CO3Stem_c11642/f1p2/2907,i4_LQ_CO3Flo_c20692/f1p2/4483,i4_LQ_CO3Root_c2929/f1p0/4720,i4_LQ_CO3Flo_c6717/f1p2/4541,i4_LQ_CO3Flo_c22563/f1p1/4424,i2_LQ_CO3…
GO:0015925	galactosidase activity	molecular_function	0.0006492	0.028092	21	7164	140	108566	i3_LQ_CO3Flo_c10098/f1p0/3176,i1_LQ_CO3Flo_c41490/f1p0/1521,i1_LQ_CO3Flo_c5718/f1p0/1525,i1_HQ_CO3Flo_c7729/f13p0/1581,i3_LQ_CO3Flo_c37773/f1p0/3211,i3_LQ_CO3Flo_c59491/f1p0/3729,i2_LQ_CO3Flo_c140836/f1p1/2639,i2_HQ_CO3Flo_c33676/f24p0/2995,i3_LQ_CO3Flo_c21233/f1p3/3145,i3_HQ_CO3Flo_c18342/f2p0/3083,i3_LQ_CO3Stem_c32715/f1p0/3043,i2_LQ_CO3Flo_c35502/f1p2/2556,i3_LQ_CO3Flo_c26557/f1p1/3572,i1_LQ_C…
GO:0005198	structural molecule activity	molecular_function	0.00077948	0.033417	242	7164	3335	108566	i1_LQ_CO3Stem_c34710/f1p0/1292,i2_LQ_CO3Flo_c8545/f1p7/2739,i0_HQ_CO3Flo_c2079/f2p6/736,i3_HQ_CO3Flo_c76957/f4p0/3317,i3_LQ_CO3Flo_c28570/f1p0/3611,i1_LQ_CO3Leaf_c7937/f1p1/1495,i3_LQ_CO3Flo_c4321/f1p0/3142,i4_LQ_CO3Flo_c21203/f1p4/4280,i1_HQ_CO3Flo_c25018/f2p0/1951,i3_LQ_CO3Flo_c21444/f1p0/3694,i3_LQ_CO3Flo_c46515/f1p0/3148,i2_LQ_CO3Leaf_c24639/f1p0/2027,i4_LQ_CO3Flo_c24661/f1p0/4392,i1_LQ_CO3Fl…
GO:0017111	nucleoside-triphosphatase activity	molecular_function	0.0011079	0.047059	523	7164	6628	108566	i4_LQ_CO3Stem_c13811/f1p2/4488,i4_LQ_CO3Flo_c21721/f1p0/4712,i3_LQ_CO3Flo_c50834/f1p0/3035,i4_LQ_CO3Flo_c8009/f1p0/5069,i3_HQ_CO3Flo_c18291/f3p0/3599,i0_LQ_CO3Root_c10557/f1p0/958,i3_LQ_CO3Flo_c42205/f1p0/3488,i4_LQ_CO3Flo_c25029/f1p0/4891,i0_LQ_CO3Leaf_c24891/f1p0/644,i4_LQ_CO3Leaf_c7776/f1p0/4936,i3_LQ_CO3Stem_c6993/f1p1/3232,i2_HQ_CO3Flo_c102117/f2p0/2642,i2_LQ_CO3Stem_c81207/f1p2/2438,i4_LQ_C…
GO:0016310	phosphorylation	biological_process	0.001154	0.048575	556	7164	7061	108566	i3_LQ_CO3Flo_c15066/f1p0/3062,i0_LQ_CO3Leaf_c15037/f1p0/757,i3_LQ_CO3Flo_c23100/f1p2/3190,i3_LQ_CO3Flo_c37695/f1p5/3136,i3_LQ_CO3Root_c1479/f1p5/3362,i5_LQ_CO3Flo_c2312/f1p2/5648,i2_HQ_CO3Leaf_c1519/f2p0/2752,i3_LQ_CO3Flo_c27175/f1p0/3336,i3_HQ_CO3Flo_c27663/f2p0/3926,i3_LQ_CO3Flo_c38824/f1p4/3093,i2_LQ_CO3Root_c8352/f1p0/2995,i1_LQ_CO3Root_c62895/f1p1/1506,i2_LQ_CO3Flo_c15021/f1p1/2069,i3_LQ_CO3…
GO:0003756	protein disulfide isomerase activity	molecular_function	0.0011974	0.049091	6	7164	20	108566	i1_LQ_CO3Flo_c64450/f1p12/1819,i1_LQ_CO3Flo_c1859/f3p0/1877,i2_LQ_CO3Flo_c5640/f1p9/2084,i1_HQ_CO3Flo_c54413/f4p0/1908,i1_LQ_CO3Flo_c25453/f1p0/1690,i1_LQ_CO3Stem_c21369/f1p2/1836
GO:0016864	intramolecular oxidoreductase activity, transposing S-S bonds	molecular_function	0.0011974	0.049091	6	7164	20	108566	i1_LQ_CO3Flo_c1859/f3p0/1877,i2_LQ_CO3Flo_c5640/f1p9/2084,i1_LQ_CO3Flo_c64450/f1p12/1819,i1_LQ_CO3Stem_c21369/f1p2/1836,i1_LQ_CO3Flo_c25453/f1p0/1690,i1_HQ_CO3Flo_c54413/f4p0/1908
GO:0016788	hydrolase activity, acting on ester bonds	molecular_function	0.0011981	0.049091	320	7164	4098	108566	i4_LQ_CO3Flo_c12485/f1p1/4702,i0_HQ_CO3Flo_c1039/f6p0/740,i1_LQ_CO3Flo_c8195/f1p0/1212,i5_LQ_CO3Flo_c6289/f1p2/5309,i3_LQ_CO3Flo_c57864/f1p0/3218,i2_LQ_CO3Flo_c25359/f1p1/2073,i4_LQ_CO3Flo_c4851/f1p0/4375,i1_HQ_CO3Flo_c17911/f4p0/1770,i3_LQ_CO3Flo_c37837/f1p0/3423,i3_HQ_CO3Flo_c20456/f2p3/3412,i3_LQ_CO3Flo_c14872/f1p0/3068,i4_LQ_CO3Flo_c7383/f1p3/5000,i4_LQ_CO3Flo_c23409/f1p0/4760,i4_LQ_CO3Flo_c1…
GO:0016817	hydrolase activity, acting on acid anhydrides	molecular_function	0.001328	0.053937	589	7164	7546	108566	i2_LQ_CO3Flo_c142388/f1p13/2728,i2_LQ_CO3Flo_c25472/f1p1/2323,i4_HQ_CO3Flo_c5865/f2p0/4836,i4_LQ_CO3Flo_c13489/f1p1/4847,i4_LQ_CO3Flo_c26433/f1p0/4898,i3_LQ_CO3Flo_c41397/f1p0/3568,i1_LQ_CO3Flo_c7836/f1p0/1970,i5_LQ_CO3Flo_c3503/f1p0/5742,i3_LQ_CO3Flo_c25974/f1p1/3693,i2_LQ_CO3Leaf_c2897/f1p0/2071,i5_LQ_CO3Flo_c6329/f1p3/5731,i4_LQ_CO3Leaf_c4687/f1p1/4770,i2_LQ_CO3Flo_c136128/f1p0/2302,i1_LQ_CO3R…
GO:0019068	virion assembly	biological_process	0.0013748	0.055349	32	7164	277	108566	i2_LQ_CO3Stem_c14010/f1p1/2728,i4_LQ_CO3Flo_c11920/f1p6/4427,i2_LQ_CO3Stem_c43625/f1p1/2788,i2_LQ_CO3Flo_c39693/f1p0/2482,i4_LQ_CO3Leaf_c1786/f1p0/4645,i2_LQ_CO3Flo_c10432/f1p0/2382,i2_LQ_CO3Flo_c134760/f1p21/2517,i5_LQ_CO3Flo_c3530/f1p1/5098,i0_LQ_CO3Flo_c23047/f1p0/669,i2_LQ_CO3Flo_c19267/f1p11/2671,i2_LQ_CO3Flo_c45094/f1p0/3046,i3_LQ_CO3Flo_c39398/f1p0/3448,i3_LQ_CO3Flo_c47529/f1p0/3773,i2_LQ_…
GO:0006796	phosphate-containing compound metabolic process	biological_process	0.001409	0.056238	711	7164	9316	108566	i3_LQ_CO3Flo_c43187/f1p0/3521,i1_LQ_CO3Leaf_c38350/f1p0/1088,i5_LQ_CO3Leaf_c2073/f1p3/5158,i0_LQ_CO3Stem_c14305/f1p17/929,i2_LQ_CO3Stem_c5176/f1p0/2472,i4_LQ_CO3Flo_c25739/f1p24/4762,i1_HQ_CO3Flo_c125514/f16p4/1953,i2_HQ_CO3Stem_c13547/f3p0/2962,i1_LQ_CO3Flo_c43611/f1p0/1750,i2_LQ_CO3Leaf_c7983/f1p0/2243,i3_LQ_CO3Flo_c12399/f1p3/3962,i2_HQ_CO3Flo_c19162/f5p3/2319,i3_LQ_CO3Flo_c10831/f1p8/3364,i2_…
GO:0005576	extracellular region	cellular_component	0.001433	0.056706	171	7164	2171	108566	i3_LQ_CO3Flo_c7793/f1p3/3203,i1_LQ_CO3Flo_c60191/f1p0/1475,i3_LQ_CO3Flo_c40887/f1p0/3303,i3_LQ_CO3Flo_c21233/f1p3/3145,i4_LQ_CO3Flo_c22204/f1p0/4340,i0_LQ_CO3Root_c13730/f1p2/387,i1_LQ_CO3Stem_c26867/f1p0/1221,i2_LQ_CO3Flo_c86981/f1p5/2263,i2_LQ_CO3Flo_c45468/f1p18/2875,i3_LQ_CO3Flo_c59625/f1p1/3821,i1_LQ_CO3Flo_c39298/f1p1/1814,i0_LQ_CO3Root_c3269/f1p1/543,i1_HQ_CO3Flo_c62045/f2p4/1517,i3_LQ_CO3…
GO:0006793	phosphorus metabolic process	biological_process	0.0014776	0.057978	711	7164	9321	108566	i1_LQ_CO3Flo_c55587/f1p0/1928,i0_LQ_CO3Stem_c23261/f1p0/796,i0_LQ_CO3Flo_c4860/f1p1/734,i3_LQ_CO3Flo_c45297/f1p0/3359,i2_LQ_CO3Flo_c31062/f1p5/2056,i0_LQ_CO3Flo_c2773/f1p0/699,i1_LQ_CO3Flo_c83630/f1p0/1594,i1_HQ_CO3Flo_c52626/f32p0/1937,i2_LQ_CO3Flo_c7375/f1p3/2519,i5_LQ_CO3Flo_c2405/f1p0/5871,i0_LQ_CO3Root_c49768/f1p0/977,i2_LQ_CO3Stem_c63543/f1p0/2399,i1_LQ_CO3Root_c31341/f1p2/1661,i2_LQ_CO3Ste…
GO:0045263	proton-transporting ATP synthase complex, coupling factor F(o)	cellular_component	0.0015516	0.060369	17	7164	136	108566	i1_LQ_CO3Root_c72385/f1p4/1516,i0_HQ_CO3Flo_c334/f8p0/963,i1_LQ_CO3Flo_c140159/f1p0/1016,i0_LQ_CO3Flo_c5869/f1p0/779,i0_LQ_CO3Flo_c23047/f1p0/669,i0_LQ_CO3Flo_c2773/f1p0/699,i1_LQ_CO3Leaf_c6426/f1p1/1836,i0_HQ_CO3Flo_c846/f4p0/696,i1_LQ_CO3Flo_c37954/f1p5/1206,i0_LQ_CO3Flo_c4860/f1p1/734,i2_LQ_CO3Flo_c36241/f1p0/2481,i1_LQ_CO3Flo_c23228/f1p6/1272,i1_LQ_CO3Flo_c92655/f1p0/1051,i0_LQ_CO3Flo_c12638/…
GO:0044763	single-organism cellular process	biological_process	0.0015755	0.060788	1875	7164	26494	108566	i4_LQ_CO3Flo_c15140/f1p1/4060,i3_LQ_CO3Flo_c22803/f1p0/3748,i2_LQ_CO3Flo_c97826/f1p1/2046,i2_LQ_CO3Stem_c45962/f1p1/2984,i2_LQ_CO3Flo_c114117/f1p48/2627,i2_HQ_CO3Flo_c129227/f3p2/2352,i5_HQ_CO3Flo_c5319/f2p1/5368,i4_LQ_CO3Stem_c13846/f1p0/4596,i5_LQ_CO3Flo_c4168/f1p2/5941,i2_LQ_CO3Stem_c10491/f1p2/3000,i1_LQ_CO3Flo_c6728/f1p9/1527,i1_LQ_CO3Flo_c109473/f1p0/1980,i2_LQ_CO3Flo_c22072/f1p1/2491,i1_HQ…
3Flo_c6531/f1p0/3817,i3_LQ_CO3Flo_c61751/f1p0/3245,i2_HQ_CO3Flo_c64175/f2p6/2207,i4_HQ_CO3Flo_c31423/f46p0/4700,i3_HQ_CO3Flo_c65223/f2p0/3013,i3_LQ_CO3Flo_c23802/f1p77/3977,i2_LQ_CO3Flo_c151352/f1p2/1962,i2_LQ_CO3Flo_c110624/f1p7/2205,i3_LQ_CO3Flo_c19646/f1p0/3407,i1_LQ_CO3Flo_c63074/f1p2/1343,i1_LQ_CO3Flo_c26845/f1p0/1673,i1_LQ_CO3Flo_c8165/f1p0/1399,i2_LQ_CO3Flo_c7615/f1p1/2432,i5_LQ_CO3Flo_c83…
GO:0016043	cellular component organization	biological_process	0.0016159	0.06183	488	7164	6543	108566	i1_LQ_CO3Flo_c121974/f1p0/1042,i4_LQ_CO3Flo_c13387/f1p0/4561,i1_LQ_CO3Flo_c4327/f1p0/1483,i3_LQ_CO3Flo_c6335/f1p0/3453,i2_HQ_CO3Flo_c5246/f4p0/2445,i2_HQ_CO3Flo_c20374/f2p27/2152,i3_LQ_CO3Flo_c12906/f1p0/3518,i2_LQ_CO3Flo_c51779/f1p0/2022,i2_LQ_CO3Flo_c23080/f1p5/1971,i2_HQ_CO3Flo_c58756/f2p4/2562,i2_LQ_CO3Flo_c134760/f1p21/2517,i4_LQ_CO3Flo_c24923/f1p0/4504,i4_LQ_CO3Flo_c22595/f1p0/4736,i2_LQ_CO…
GO:0019031	viral envelope	cellular_component	0.0016427	0.061836	42	7164	409	108566	i1_LQ_CO3Flo_c56136/f1p0/1713,i1_LQ_CO3Leaf_c7937/f1p1/1495,i3_LQ_CO3Flo_c9235/f1p0/3211,i0_HQ_CO3Flo_c2079/f2p6/736,i0_LQ_CO3Flo_c21705/f1p0/595,i1_LQ_CO3Flo_c128803/f1p0/1602,i4_LQ_CO3Flo_c24661/f1p0/4392,i1_LQ_CO3Flo_c3864/f2p5/1572,i2_LQ_CO3Flo_c39357/f1p3/2337,i2_LQ_CO3Flo_c60249/f1p2/2782,i2_HQ_CO3Flo_c157000/f2p3/2150,i2_LQ_CO3Flo_c36274/f1p1/2653,i1_LQ_CO3Flo_c41042/f1p0/1228,i1_LQ_CO3Flo…
GO:0036338	viral membrane	cellular_component	0.0016427	0.061836	42	7164	409	108566	i1_LQ_CO3Flo_c3864/f2p5/1572,i2_LQ_CO3Flo_c60249/f1p2/2782,i2_LQ_CO3Flo_c39357/f1p3/2337,i2_HQ_CO3Flo_c157000/f2p3/2150,i2_LQ_CO3Flo_c36274/f1p1/2653,i3_LQ_CO3Flo_c9235/f1p0/3211,i1_LQ_CO3Leaf_c7937/f1p1/1495,i1_LQ_CO3Flo_c56136/f1p0/1713,i0_HQ_CO3Flo_c2079/f2p6/736,i1_LQ_CO3Flo_c128803/f1p0/1602,i4_LQ_CO3Flo_c24661/f1p0/4392,i0_LQ_CO3Flo_c21705/f1p0/595,i0_LQ_CO3Leaf_c24891/f1p0/644,i3_HQ_CO3Flo…
GO:0004315	3-oxoacyl-[acyl-carrier-protein] synthase activity	molecular_function	0.0017341	0.064748	19	7164	134	108566	i2_LQ_CO3Flo_c43882/f1p0/2085,i3_LQ_CO3Flo_c24583/f1p0/3301,i1_LQ_CO3Flo_c64736/f1p0/1441,i5_LQ_CO3Flo_c5733/f1p11/5143,i4_LQ_CO3Root_c8443/f1p4/4075,i1_HQ_CO3Flo_c20570/f2p0/1651,i1_LQ_CO3Flo_c59371/f1p0/1561,i2_HQ_CO3Flo_c148157/f4p2/2046,i2_LQ_CO3Flo_c91188/f1p2/2232,i4_LQ_CO3Flo_c14190/f1p0/4651,i1_HQ_CO3Flo_c5414/f6p0/1750,i2_LQ_CO3Flo_c112845/f1p2/2248,i1_HQ_CO3Flo_c10484/f4p0/1775,i2_HQ_CO…
GO:0016462	pyrophosphatase activity	molecular_function	0.0019052	0.070567	536	7164	6862	108566	i3_LQ_CO3Flo_c40887/f1p0/3303,i2_LQ_CO3Leaf_c11278/f1p0/2994,i4_LQ_CO3Flo_c2918/f1p0/4687,i3_HQ_CO3Flo_c69431/f15p0/3673,i0_LQ_CO3Stem_c5169/f1p2/930,i1_LQ_CO3Flo_c12896/f1p0/1795,i4_LQ_CO3Root_c5894/f1p0/4953,i3_LQ_CO3Flo_c58843/f1p3/3731,i3_LQ_CO3Flo_c44370/f1p0/3395,i4_LQ_CO3Flo_c14955/f1p0/4123,i3_LQ_CO3Flo_c40938/f1p0/3241,i1_HQ_CO3Root_c11290/f5p1/1412,i1_LQ_CO3Flo_c21803/f1p10/1872,i3_HQ_C…
GO:0000097	sulfur amino acid biosynthetic process	biological_process	0.0020579	0.07562	18	7164	125	108566	i6_LQ_CO3Flo_c512/f1p0/6314,i3_LQ_CO3Flo_c62628/f1p7/3093,i3_LQ_CO3Flo_c28579/f1p0/3381,i3_HQ_CO3Flo_c30378/f2p0/3055,i3_LQ_CO3Flo_c9433/f1p0/3128,i2_LQ_CO3Flo_c113599/f1p6/2787,i2_LQ_CO3Flo_c64226/f1p1/2724,i2_LQ_CO3Stem_c42616/f1p0/2921,i3_LQ_CO3Flo_c14604/f1p1/3040,i3_LQ_CO3Flo_c47619/f1p0/3072,i2_LQ_CO3Leaf_c9395/f1p0/2547,i1_HQ_CO3Stem_c16477/f2p0/1112,i4_LQ_CO3Stem_c16799/f1p0/4054,i5_LQ_CO…
GO:0022610	biological adhesion	biological_process	0.0021001	0.076563	51	7164	508	108566	i1_LQ_CO3Flo_c25331/f1p0/1927,i3_LQ_CO3Flo_c27688/f1p0/3126,i2_LQ_CO3Flo_c84872/f1p1/2685,i1_LQ_CO3Flo_c19222/f1p0/1480,i2_LQ_CO3Flo_c24880/f1p2/2230,i4_LQ_CO3Flo_c22754/f1p0/4576,i3_LQ_CO3Flo_c25462/f1p6/3326,i2_LQ_CO3Flo_c2887/f1p5/2897,i2_HQ_CO3Flo_c129227/f3p2/2352,i3_LQ_CO3Flo_c25233/f1p2/3235,i3_LQ_CO3Stem_c43288/f1p1/3136,i3_LQ_CO3Flo_c69018/f1p0/3017,i1_HQ_CO3Flo_c2586/f3p0/1957,i3_LQ_CO3…
GO:0006555	methionine metabolic process	biological_process	0.0021963	0.079445	20	7164	144	108566	i2_LQ_CO3Leaf_c9395/f1p0/2547,i2_HQ_CO3Flo_c5676/f3p0/2821,i1_LQ_CO3Root_c16720/f1p5/1024,i2_LQ_CO3Flo_c86578/f1p2/2597,i5_LQ_CO3Leaf_c4582/f1p0/5325,i2_HQ_CO3Flo_c84016/f2p0/2315,i3_LQ_CO3Flo_c6541/f1p0/3288,i2_LQ_CO3Flo_c108751/f1p5/2325,i3_LQ_CO3Flo_c28579/f1p0/3381,i3_HQ_CO3Flo_c30378/f2p0/3055,i2_LQ_CO3Flo_c35915/f1p6/2400,i2_LQ_CO3Flo_c116782/f1p1/2239,i3_LQ_CO3Flo_c62628/f1p7/3093,i2_LQ_CO…
GO:0071840	cellular component organization or biogenesis	biological_process	0.0022361	0.080258	541	7164	7352	108566	i2_HQ_CO3Flo_c175916/f75p5/2313,i1_LQ_CO3Root_c39808/f1p1/1549,i4_LQ_CO3Flo_c8002/f1p0/4594,i3_LQ_CO3Flo_c57967/f1p0/3842,i4_LQ_CO3Flo_c11787/f1p0/5003,i3_LQ_CO3Flo_c30676/f1p0/3011,i4_LQ_CO3Flo_c15094/f1p0/4125,i4_LQ_CO3Flo_c6189/f1p0/4708,i2_LQ_CO3Flo_c142386/f1p0/2744,i2_LQ_CO3Flo_c58039/f1p5/2516,i3_LQ_CO3Flo_c40265/f1p0/3411,i3_HQ_CO3Flo_c28404/f2p2/3544,i4_LQ_CO3Flo_c12972/f1p0/4244,i2_LQ_C…
GO:0007155	cell adhesion	biological_process	0.0022971	0.081811	50	7164	497	108566	i1_LQ_CO3Leaf_c19723/f1p0/1329,i3_LQ_CO3Flo_c40938/f1p0/3241,i4_LQ_CO3Flo_c19966/f1p16/4120,i1_LQ_CO3Flo_c56435/f1p0/1921,i2_LQ_CO3Flo_c12980/f1p1/2495,i3_LQ_CO3Flo_c9901/f1p13/3442,i2_LQ_CO3Flo_c36876/f1p2/2253,i3_LQ_CO3Flo_c58329/f1p0/3174,i2_HQ_CO3Flo_c106351/f2p2/2172,i2_LQ_CO3Flo_c12323/f1p3/3184,i1_LQ_CO3Flo_c110169/f1p0/1145,i1_LQ_CO3Root_c66644/f1p9/1735,i3_LQ_CO3Flo_c46882/f1p0/3066,i3_H…
GO:0042578	phosphoric ester hydrolase activity	molecular_function	0.0023919	0.084227	134	7164	1523	108566	i2_LQ_CO3Flo_c84508/f1p0/2319,i1_LQ_CO3Flo_c27492/f1p4/1587,i3_LQ_CO3Flo_c14746/f1p0/3021,i1_LQ_CO3Flo_c22629/f1p0/1695,i4_LQ_CO3Flo_c15131/f1p0/4051,i1_LQ_CO3Flo_c56935/f1p2/1604,i5_LQ_CO3Flo_c7797/f1p0/5424,i4_LQ_CO3Flo_c22344/f1p0/4926,i2_LQ_CO3Stem_c8001/f1p3/2946,i2_LQ_CO3Flo_c111751/f1p2/1981,i3_LQ_CO3Flo_c43252/f1p13/3404,i4_LQ_CO3Flo_c21943/f1p0/4789,i3_LQ_CO3Root_c409/f1p0/3636,i4_LQ_CO3…
GO:0016818	hydrolase activity, acting on acid anhydrides, in phosphorus-containing anhydrides	molecular_function	0.0024013	0.084227	558	7164	7185	108566	i1_LQ_CO3Flo_c5383/f1p0/1971,i2_LQ_CO3Leaf_c3755/f1p3/2471,i1_LQ_CO3Flo_c22959/f1p15/1660,i2_LQ_CO3Flo_c145644/f1p1/2956,i4_LQ_CO3Flo_c19556/f1p0/4200,i1_LQ_CO3Stem_c8816/f1p0/1194,i3_HQ_CO3Flo_c49627/f2p0/3633,i8_LQ_CO3Flo_c8/f1p0/8482,i0_LQ_CO3Leaf_c26881/f1p2/958,i5_LQ_CO3Flo_c3963/f1p0/5271,i3_LQ_CO3Flo_c38342/f1p0/3513,i4_LQ_CO3Flo_c25739/f1p24/4762,i4_LQ_CO3Flo_c8186/f1p0/4935,i2_LQ_CO3Stem…
GO:0008107	galactoside 2-alpha-L-fucosyltransferase activity	molecular_function	0.0025566	0.088338	4	7164	9	108566	i3_LQ_CO3Stem_c24702/f1p0/3293,i2_LQ_CO3Flo_c24458/f1p6/2554,i3_LQ_CO3Flo_c40265/f1p0/3411,i2_LQ_CO3Leaf_c13897/f1p0/2488
GO:0031127	alpha-(1,2)-fucosyltransferase activity	molecular_function	0.0025566	0.088338	4	7164	9	108566	i3_LQ_CO3Stem_c24702/f1p0/3293,i2_LQ_CO3Flo_c24458/f1p6/2554,i3_LQ_CO3Flo_c40265/f1p0/3411,i2_LQ_CO3Leaf_c13897/f1p0/2488
GO:0016049	cell growth	biological_process	0.0025813	0.08853	14	7164	87	108566	i2_LQ_CO3Root_c17287/f1p1/2050,i2_HQ_CO3Flo_c129580/f6p1/2179,i2_LQ_CO3Flo_c23050/f1p6/2956,i1_LQ_CO3Flo_c89441/f1p0/1591,i1_HQ_CO3Flo_c34589/f2p0/1941,i3_LQ_CO3Flo_c8231/f1p0/3281,i3_LQ_CO3Flo_c6229/f1p0/3675,i3_LQ_CO3Flo_c7138/f1p0/3523,i1_LQ_CO3Flo_c65483/f1p13/1751,i2_LQ_CO3Flo_c58039/f1p5/2516,i2_LQ_CO3Flo_c23602/f5p1/2163,i1_HQ_CO3Flo_c41988/f2p0/1698,i2_HQ_CO3Flo_c102814/f14p7/2979,i3_LQ_C…
GO:0009245	lipid A biosynthetic process	biological_process	0.0027938	0.093059	10	7164	56	108566	i3_HQ_CO3Flo_c55831/f2p0/3073,i2_HQ_CO3Flo_c158380/f2p3/2499,i3_LQ_CO3Flo_c29167/f1p0/3572,i3_LQ_CO3Flo_c45434/f1p0/3739,i1_LQ_CO3Flo_c15424/f1p0/1116,i3_LQ_CO3Flo_c44815/f1p0/3594,i0_LQ_CO3Flo_c9516/f1p0/984,i1_LQ_CO3Flo_c19911/f1p1/1123,i0_LQ_CO3Flo_c5517/f1p4/997,i1_LQ_CO3Flo_c10343/f1p0/1578
GO:0046493	lipid A metabolic process	biological_process	0.0027938	0.093059	10	7164	56	108566	i0_LQ_CO3Flo_c9516/f1p0/984,i1_LQ_CO3Flo_c19911/f1p1/1123,i0_LQ_CO3Flo_c5517/f1p4/997,i1_LQ_CO3Flo_c10343/f1p0/1578,i2_HQ_CO3Flo_c158380/f2p3/2499,i3_LQ_CO3Flo_c29167/f1p0/3572,i3_HQ_CO3Flo_c55831/f2p0/3073,i1_LQ_CO3Flo_c15424/f1p0/1116,i3_LQ_CO3Flo_c45434/f1p0/3739,i3_LQ_CO3Flo_c44815/f1p0/3594
GO:1901269	lipooligosaccharide metabolic process	biological_process	0.0027938	0.093059	10	7164	56	108566	i1_LQ_CO3Flo_c10343/f1p0/1578,i0_LQ_CO3Flo_c5517/f1p4/997,i1_LQ_CO3Flo_c19911/f1p1/1123,i0_LQ_CO3Flo_c9516/f1p0/984,i3_LQ_CO3Flo_c44815/f1p0/3594,i3_LQ_CO3Flo_c45434/f1p0/3739,i1_LQ_CO3Flo_c15424/f1p0/1116,i3_HQ_CO3Flo_c55831/f2p0/3073,i3_LQ_CO3Flo_c29167/f1p0/3572,i2_HQ_CO3Flo_c158380/f2p3/2499
GO:1901271	lipooligosaccharide biosynthetic process	biological_process	0.0027938	0.093059	10	7164	56	108566	i1_LQ_CO3Flo_c10343/f1p0/1578,i0_LQ_CO3Flo_c5517/f1p4/997,i1_LQ_CO3Flo_c19911/f1p1/1123,i0_LQ_CO3Flo_c9516/f1p0/984,i3_LQ_CO3Flo_c44815/f1p0/3594,i3_LQ_CO3Flo_c45434/f1p0/3739,i1_LQ_CO3Flo_c15424/f1p0/1116,i3_HQ_CO3Flo_c55831/f2p0/3073,i3_LQ_CO3Flo_c29167/f1p0/3572,i2_HQ_CO3Flo_c158380/f2p3/2499
GO:1902578	single-organism localization	biological_process	0.0028382	0.093863	761	7164	10438	108566	i1_HQ_CO3Flo_c23820/f7p0/1149,i1_LQ_CO3Flo_c4151/f1p0/1612,i3_LQ_CO3Flo_c9278/f1p3/3076,i2_LQ_CO3Root_c10854/f1p1/2643,i1_LQ_CO3Flo_c10728/f1p0/1821,i3_LQ_CO3Flo_c62903/f1p0/3324,i1_LQ_CO3Flo_c41458/f1p1/1946,i0_HQ_CO3Flo_c1039/f6p0/740,i0_LQ_CO3Flo_c5869/f1p0/779,i4_LQ_CO3Flo_c12485/f1p1/4702,i1_HQ_CO3Flo_c1863/f5p0/1935,i1_LQ_CO3Flo_c60058/f1p2/1942,i2_HQ_CO3Flo_c80029/f2p0/2742,i3_LQ_CO3Stem_c…
GO:0051220	cytoplasmic sequestering of protein	biological_process	0.0031807	0.10444	14	7164	94	108566	i1_LQ_CO3Leaf_c25594/f1p0/1485,i2_HQ_CO3Flo_c174688/f2p1/2598,i2_LQ_CO3Flo_c26532/f1p9/2803,i2_LQ_CO3Flo_c173631/f1p1/2011,i2_HQ_CO3Flo_c134213/f2p1/2557,i1_LQ_CO3Flo_c97357/f1p0/1085,i2_LQ_CO3Flo_c66549/f1p1/2917,i1_LQ_CO3Flo_c52595/f1p0/1368,i1_HQ_CO3Root_c12820/f4p2/1510,i2_LQ_CO3Flo_c144801/f1p1/2208,i4_LQ_CO3Flo_c8256/f1p0/4950,i1_LQ_CO3Stem_c3522/f1p2/1450,i4_LQ_CO3Stem_c7213/f1p0/4837,i2_H…
GO:0006541	glutamine metabolic process	biological_process	0.0032327	0.1054	20	7164	155	108566	i2_LQ_CO3Flo_c109318/f1p3/2488,i1_HQ_CO3Flo_c125640/f11p0/1652,i2_LQ_CO3Flo_c36969/f1p3/2083,i1_LQ_CO3Stem_c11076/f1p21/1885,i2_LQ_CO3Flo_c151816/f1p14/1927,i3_LQ_CO3Flo_c7540/f1p1/3482,i3_LQ_CO3Flo_c50635/f1p0/3316,i1_LQ_CO3Flo_c65494/f1p1/1898,i2_LQ_CO3Stem_c60643/f1p1/2855,i3_LQ_CO3Flo_c8004/f1p0/3911,i2_LQ_CO3Flo_c3532/f1p5/2105,i2_LQ_CO3Flo_c44304/f1p1/2236,i1_LQ_CO3Flo_c41307/f1p3/1811,i2_H…
GO:0000096	sulfur amino acid metabolic process	biological_process	0.0033124	0.10725	24	7164	194	108566	i2_LQ_CO3Flo_c86578/f1p2/2597,i1_LQ_CO3Root_c16720/f1p5/1024,i2_LQ_CO3Flo_c12001/f3p2/2697,i4_LQ_CO3Stem_c16799/f1p0/4054,i3_LQ_CO3Flo_c6541/f1p0/3288,i2_HQ_CO3Flo_c84016/f2p0/2315,i5_LQ_CO3Leaf_c4582/f1p0/5325,i2_LQ_CO3Leaf_c9395/f1p0/2547,i2_HQ_CO3Flo_c5676/f3p0/2821,i1_HQ_CO3Stem_c16477/f2p0/1112,i2_LQ_CO3Stem_c38646/f1p0/2437,i3_LQ_CO3Flo_c14604/f1p1/3040,i2_LQ_CO3Stem_c42616/f1p0/2921,i3_LQ_…
GO:0004312	fatty acid synthase activity	molecular_function	0.0036111	0.11611	19	7164	142	108566	i1_LQ_CO3Flo_c81916/f1p3/1679,i2_HQ_CO3Flo_c12708/f2p0/2483,i1_LQ_CO3Flo_c107776/f1p0/1650,i2_LQ_CO3Flo_c155589/f1p1/2042,i3_LQ_CO3Flo_c38571/f1p0/3330,i2_LQ_CO3Flo_c38677/f1p6/2788,i1_HQ_CO3Flo_c5414/f6p0/1750,i2_LQ_CO3Flo_c112845/f1p2/2248,i1_HQ_CO3Flo_c10484/f4p0/1775,i1_HQ_CO3Flo_c20570/f2p0/1651,i1_LQ_CO3Flo_c59371/f1p0/1561,i2_LQ_CO3Flo_c91188/f1p2/2232,i2_HQ_CO3Flo_c148157/f4p2/2046,i4_LQ_…
GO:0004133	glycogen debranching enzyme activity	molecular_function	0.0037166	0.11786	8	7164	38	108566	i0_HQ_CO3Root_c1742/f2p3/738,i1_LQ_CO3Flo_c82833/f1p0/1983,i3_LQ_CO3Flo_c5660/f1p0/3837,i1_LQ_CO3Flo_c80109/f1p0/1764,i3_LQ_CO3Flo_c37722/f1p12/3866,i3_LQ_CO3Flo_c8769/f1p0/3831,i3_LQ_CO3Flo_c24508/f1p0/3621,i4_LQ_CO3Flo_c10036/f1p0/4975
GO:0004134	4-alpha-glucanotransferase activity	molecular_function	0.0037166	0.11786	8	7164	38	108566	i3_LQ_CO3Flo_c5660/f1p0/3837,i1_LQ_CO3Flo_c82833/f1p0/1983,i0_HQ_CO3Root_c1742/f2p3/738,i4_LQ_CO3Flo_c10036/f1p0/4975,i1_LQ_CO3Flo_c80109/f1p0/1764,i3_LQ_CO3Flo_c37722/f1p12/3866,i3_LQ_CO3Flo_c8769/f1p0/3831,i3_LQ_CO3Flo_c24508/f1p0/3621
GO:0098519	nucleotide phosphatase activity, acting on free nucleotides	molecular_function	0.0037937	0.11888	63	7164	624	108566	i3_LQ_CO3Flo_c10431/f1p1/3482,i5_LQ_CO3Flo_c2170/f1p42/5077,i5_LQ_CO3Flo_c2853/f1p10/5189,i5_LQ_CO3Flo_c7847/f1p5/5480,i5_LQ_CO3Flo_c7797/f1p0/5424,i5_LQ_CO3Flo_c4422/f1p0/5353,i2_LQ_CO3Flo_c84508/f1p0/2319,i3_LQ_CO3Flo_c14746/f1p0/3021,i5_LQ_CO3Flo_c6202/f1p1/5265,i1_LQ_CO3Flo_c22629/f1p0/1695,i5_LQ_CO3Flo_c8006/f1p1/5016,i4_LQ_CO3Flo_c10307/f1p0/4939,i4_LQ_CO3Flo_c19335/f1p0/4818,i1_HQ_CO3Root_…
GO:0005048	signal sequence binding	molecular_function	0.0038059	0.11888	11	7164	72	108566	i1_LQ_CO3Flo_c97357/f1p0/1085,i2_LQ_CO3Flo_c66549/f1p1/2917,i2_LQ_CO3Flo_c173631/f1p1/2011,i2_HQ_CO3Flo_c134213/f2p1/2557,i2_HQ_CO3Flo_c174688/f2p1/2598,i1_LQ_CO3Leaf_c25594/f1p0/1485,i1_LQ_CO3Stem_c3522/f1p2/1450,i2_HQ_CO3Flo_c18000/f6p1/2213,i2_LQ_CO3Flo_c144801/f1p1/2208,i1_HQ_CO3Root_c12820/f4p2/1510,i1_LQ_CO3Flo_c52595/f1p0/1368
GO:0070840	dynein complex binding	molecular_function	0.0038257	0.11888	35	7164	321	108566	i1_LQ_CO3Leaf_c21968/f1p0/1134,i2_LQ_CO3Leaf_c9516/f1p0/2519,i3_LQ_CO3Stem_c46166/f1p0/3758,i4_LQ_CO3Root_c4205/f1p0/4880,i4_LQ_CO3Flo_c8256/f1p0/4950,i3_LQ_CO3Flo_c11853/f1p3/3433,i4_LQ_CO3Stem_c7013/f1p0/4883,i4_LQ_CO3Flo_c15541/f1p3/4033,i4_LQ_CO3Stem_c13802/f1p1/4472,i1_LQ_CO3Flo_c72082/f1p0/1031,i5_LQ_CO3Flo_c3597/f1p2/5125,i3_LQ_CO3Flo_c43106/f1p0/3484,i5_LQ_CO3Flo_c4386/f1p0/5158,i1_LQ_CO3…
GO:0016791	phosphatase activity	molecular_function	0.0039215	0.12104	111	7164	1245	108566	i4_LQ_CO3Root_c4892/f1p0/4926,i4_LQ_CO3Flo_c12948/f1p31/4778,i3_LQ_CO3Flo_c19094/f1p0/3563,i4_LQ_CO3Flo_c6189/f1p0/4708,i4_LQ_CO3Flo_c7383/f1p3/5000,i0_LQ_CO3Flo_c21896/f1p0/833,i5_LQ_CO3Stem_c5053/f1p0/5587,i0_LQ_CO3Root_c3002/f1p4/1049,i2_LQ_CO3Leaf_c17616/f1p0/2068,i5_LQ_CO3Flo_c1913/f1p0/5340,i4_LQ_CO3Flo_c5061/f1p4/4765,i4_LQ_CO3Flo_c20274/f1p0/4847,i1_LQ_CO3Stem_c19828/f1p0/1660,i4_LQ_CO3Fl…
GO:0051087	chaperone binding	molecular_function	0.0039868	0.12224	21	7164	173	108566	i3_LQ_CO3Flo_c45228/f1p27/3104,i3_LQ_CO3Flo_c13427/f1p0/3404,i2_HQ_CO3Flo_c28192/f3p0/2357,i2_LQ_CO3Stem_c27492/f1p1/3280,i2_LQ_CO3Flo_c12715/f1p9/2930,i3_LQ_CO3Flo_c37334/f1p0/3268,i2_LQ_CO3Flo_c145311/f1p0/2508,i1_LQ_CO3Stem_c7366/f1p0/1609,i3_LQ_CO3Stem_c43288/f1p1/3136,i2_LQ_CO3Flo_c35643/f1p2/2576,i1_LQ_CO3Flo_c20690/f1p0/1718,i1_LQ_CO3Flo_c13043/f1p0/1598,i1_LQ_CO3Flo_c11743/f1p2/1947,i3_LQ…
GO:0042546	cell wall biogenesis	biological_process	0.0041367	0.12601	11	7164	66	108566	i2_HQ_CO3Flo_c102814/f14p7/2979,i1_HQ_CO3Flo_c41988/f2p0/1698,i2_LQ_CO3Flo_c58039/f1p5/2516,i3_LQ_CO3Flo_c40265/f1p0/3411,i1_LQ_CO3Flo_c65483/f1p13/1751,i2_LQ_CO3Leaf_c13897/f1p0/2488,i2_LQ_CO3Flo_c24458/f1p6/2554,i3_LQ_CO3Stem_c24702/f1p0/3293,i2_LQ_CO3Flo_c23050/f1p6/2956,i1_LQ_CO3Flo_c89441/f1p0/1591,i2_LQ_CO3Root_c17287/f1p1/2050
GO:0006109	regulation of carbohydrate metabolic process	biological_process	0.0041807	0.12651	14	7164	88	108566	i5_LQ_CO3Flo_c3138/f1p2/5129,i5_LQ_CO3Flo_c3422/f1p1/5982,i5_LQ_CO3Stem_c6124/f1p3/5609,i5_HQ_CO3Flo_c5319/f2p1/5368,i6_LQ_CO3Flo_c929/f1p0/6126,i5_LQ_CO3Stem_c6222/f1p0/5074,i4_LQ_CO3Stem_c13811/f1p2/4488,i3_LQ_CO3Flo_c5891/f1p0/3638,i5_HQ_CO3Flo_c1339/f2p0/5374,i5_LQ_CO3Flo_c7204/f1p0/5131,i5_LQ_CO3Flo_c5372/f1p0/5656,i5_LQ_CO3Flo_c5053/f1p0/5208,i5_HQ_CO3Flo_c8669/f3p0/5420,i5_LQ_CO3Flo_c3169/…
GO:0005215	transporter activity	molecular_function	0.0042652	0.12823	484	7164	6490	108566	i5_LQ_CO3Flo_c6105/f1p0/5137,i4_LQ_CO3Flo_c4921/f1p0/4329,i2_LQ_CO3Root_c3735/f1p1/2437,i2_LQ_CO3Flo_c6258/f1p10/2396,i1_LQ_CO3Leaf_c21255/f1p0/1601,i1_LQ_CO3Root_c60966/f1p0/1913,i2_LQ_CO3Flo_c134755/f1p5/2323,i3_LQ_CO3Flo_c26167/f1p0/3198,i3_LQ_CO3Flo_c27732/f1p0/3465,i2_LQ_CO3Stem_c45098/f1p0/2840,i3_HQ_CO3Flo_c41327/f3p0/3659,i3_LQ_CO3Flo_c24297/f1p0/3188,i2_LQ_CO3Flo_c56307/f1p4/2918,i2_LQ_C…
GO:0003871	5-methyltetrahydropteroyltriglutamate-homocysteine S-methyltransferase activity	molecular_function	0.0045038	0.13367	14	7164	92	108566	i3_LQ_CO3Flo_c62628/f1p7/3093,i2_LQ_CO3Leaf_c9395/f1p0/2547,i3_LQ_CO3Flo_c28579/f1p0/3381,i3_LQ_CO3Flo_c9433/f1p0/3128,i3_LQ_CO3Flo_c14227/f1p0/3214,i2_LQ_CO3Flo_c64226/f1p1/2724,i5_LQ_CO3Leaf_c4582/f1p0/5325,i2_LQ_CO3Flo_c113599/f1p6/2787,i3_LQ_CO3Flo_c6541/f1p0/3288,i1_LQ_CO3Root_c16720/f1p5/1024,i2_LQ_CO3Stem_c42616/f1p0/2921,i3_LQ_CO3Flo_c14604/f1p1/3040,i2_LQ_CO3Flo_c86578/f1p2/2597,i3_LQ_CO…
GO:0042085	5-methyltetrahydropteroyltri-L-glutamate-dependent methyltransferase activity	molecular_function	0.0045038	0.13367	14	7164	92	108566	i3_LQ_CO3Flo_c6541/f1p0/3288,i2_LQ_CO3Flo_c113599/f1p6/2787,i2_LQ_CO3Flo_c64226/f1p1/2724,i5_LQ_CO3Leaf_c4582/f1p0/5325,i3_LQ_CO3Flo_c14227/f1p0/3214,i3_LQ_CO3Flo_c9433/f1p0/3128,i3_LQ_CO3Flo_c47619/f1p0/3072,i3_LQ_CO3Flo_c14604/f1p1/3040,i2_LQ_CO3Flo_c86578/f1p2/2597,i1_LQ_CO3Root_c16720/f1p5/1024,i2_LQ_CO3Stem_c42616/f1p0/2921,i3_LQ_CO3Flo_c62628/f1p7/3093,i3_LQ_CO3Flo_c28579/f1p0/3381,i2_LQ_CO…
GO:0032507	maintenance of protein location in cell	biological_process	0.0046657	0.13536	16	7164	117	108566	i2_HQ_CO3Flo_c174688/f2p1/2598,i4_LQ_CO3Flo_c8256/f1p0/4950,i1_LQ_CO3Flo_c52595/f1p0/1368,i2_LQ_CO3Flo_c66549/f1p1/2917,i1_LQ_CO3Flo_c97357/f1p0/1085,i2_LQ_CO3Flo_c26532/f1p9/2803,i2_LQ_CO3Flo_c173631/f1p1/2011,i2_HQ_CO3Flo_c134213/f2p1/2557,i0_HQ_CO3Flo_c1257/f7p0/637,i1_LQ_CO3Leaf_c25594/f1p0/1485,i1_LQ_CO3Stem_c3522/f1p2/1450,i2_HQ_CO3Flo_c18000/f6p1/2213,i4_LQ_CO3Stem_c7213/f1p0/4837,i0_LQ_CO…
GO:0045185	maintenance of protein location	biological_process	0.0046657	0.13536	16	7164	117	108566	i0_HQ_CO3Flo_c1257/f7p0/637,i1_LQ_CO3Leaf_c25594/f1p0/1485,i2_LQ_CO3Flo_c66549/f1p1/2917,i1_LQ_CO3Flo_c97357/f1p0/1085,i2_LQ_CO3Flo_c26532/f1p9/2803,i2_HQ_CO3Flo_c134213/f2p1/2557,i2_LQ_CO3Flo_c173631/f1p1/2011,i2_LQ_CO3Flo_c144801/f1p1/2208,i1_HQ_CO3Root_c12820/f4p2/1510,i2_HQ_CO3Flo_c18000/f6p1/2213,i4_LQ_CO3Stem_c7213/f1p0/4837,i1_LQ_CO3Stem_c3522/f1p2/1450,i0_LQ_CO3Flo_c23004/f1p11/717,i2_HQ_…
GO:0051651	maintenance of location in cell	biological_process	0.0046657	0.13536	16	7164	117	108566	i1_HQ_CO3Root_c12820/f4p2/1510,i2_LQ_CO3Flo_c144801/f1p1/2208,i0_LQ_CO3Flo_c23004/f1p11/717,i2_HQ_CO3Flo_c18000/f6p1/2213,i4_LQ_CO3Stem_c7213/f1p0/4837,i1_LQ_CO3Stem_c3522/f1p2/1450,i0_HQ_CO3Flo_c1257/f7p0/637,i1_LQ_CO3Leaf_c25594/f1p0/1485,i2_LQ_CO3Flo_c173631/f1p1/2011,i2_HQ_CO3Flo_c134213/f2p1/2557,i2_LQ_CO3Flo_c26532/f1p9/2803,i2_LQ_CO3Flo_c66549/f1p1/2917,i1_LQ_CO3Flo_c97357/f1p0/1085,i1_LQ_…
GO:0098655	cation transmembrane transport	biological_process	0.004736	0.13536	90	7164	1065	108566	i1_LQ_CO3Flo_c140159/f1p0/1016,i3_LQ_CO3Flo_c38548/f1p1/3726,i0_LQ_CO3Root_c8726/f1p0/569,i6_LQ_CO3Flo_c478/f1p0/6061,i4_HQ_CO3Flo_c2528/f3p0/4494,i0_LQ_CO3Flo_c23047/f1p0/669,i1_LQ_CO3Leaf_c6426/f1p1/1836,i4_LQ_CO3Flo_c7609/f1p9/4347,i3_HQ_CO3Flo_c3897/f2p0/3189,i1_LQ_CO3Flo_c14703/f1p0/1125,i2_LQ_CO3Flo_c5704/f1p3/2318,i3_HQ_CO3Stem_c9439/f2p0/3146,i7_LQ_CO3Flo_c277/f1p0/7694,i1_LQ_CO3Flo_c4173…
GO:0098660	inorganic ion transmembrane transport	biological_process	0.004736	0.13536	90	7164	1065	108566	i4_LQ_CO3Flo_c20253/f1p0/4740,i2_LQ_CO3Flo_c117833/f1p2/2610,i2_HQ_CO3Flo_c175416/f73p3/2687,i2_LQ_CO3Flo_c6029/f1p3/2565,i1_HQ_CO3Leaf_c2309/f4p0/1391,i4_LQ_CO3Flo_c2408/f1p0/4746,i1_LQ_CO3Flo_c92655/f1p0/1051,i3_LQ_CO3Flo_c19520/f1p5/3861,i2_LQ_CO3Flo_c36241/f1p0/2481,i4_LQ_CO3Stem_c21955/f1p49/4234,i0_LQ_CO3Flo_c14529/f2p5/799,i3_LQ_CO3Flo_c62903/f1p0/3324,i0_LQ_CO3Flo_c5869/f1p0/779,i0_HQ_CO3…
GO:0098662	inorganic cation transmembrane transport	biological_process	0.004736	0.13536	90	7164	1065	108566	i2_LQ_CO3Flo_c45469/f1p1/2122,i3_HQ_CO3Flo_c49285/f3p0/3168,i1_LQ_CO3Flo_c10922/f1p0/1667,i3_LQ_CO3Leaf_c3518/f1p0/3130,i1_LQ_CO3Flo_c23228/f1p6/1272,i6_LQ_CO3Flo_c555/f1p0/7000,i1_LQ_CO3Flo_c110176/f1p0/1369,i1_LQ_CO3Flo_c80109/f1p0/1764,i3_LQ_CO3Leaf_c1364/f1p0/3632,i2_LQ_CO3Flo_c23080/f1p5/1971,i2_LQ_CO3Flo_c42873/f1p0/2226,i3_LQ_CO3Flo_c19632/f1p0/3445,i2_LQ_CO3Flo_c86710/f1p4/2779,i1_LQ_CO3F…
GO:0009086	methionine biosynthetic process	biological_process	0.0047927	0.13614	14	7164	93	108566	i2_LQ_CO3Flo_c86578/f1p2/2597,i3_LQ_CO3Flo_c14604/f1p1/3040,i2_LQ_CO3Stem_c42616/f1p0/2921,i1_LQ_CO3Root_c16720/f1p5/1024,i3_LQ_CO3Flo_c47619/f1p0/3072,i3_LQ_CO3Flo_c9433/f1p0/3128,i3_LQ_CO3Flo_c6541/f1p0/3288,i5_LQ_CO3Leaf_c4582/f1p0/5325,i2_LQ_CO3Flo_c64226/f1p1/2724,i2_LQ_CO3Flo_c113599/f1p6/2787,i2_LQ_CO3Leaf_c9395/f1p0/2547,i3_HQ_CO3Flo_c30378/f2p0/3055,i3_LQ_CO3Flo_c28579/f1p0/3381,i3_LQ_CO…
GO:0000774	adenyl-nucleotide exchange factor activity	molecular_function	0.0048326	0.13643	21	7164	170	108566	i2_LQ_CO3Stem_c27492/f1p1/3280,i2_LQ_CO3Flo_c12715/f1p9/2930,i3_LQ_CO3Flo_c45228/f1p27/3104,i3_LQ_CO3Flo_c13427/f1p0/3404,i4_LQ_CO3Flo_c23796/f1p2/4884,i1_LQ_CO3Stem_c7366/f1p0/1609,i2_LQ_CO3Flo_c145311/f1p0/2508,i2_LQ_CO3Flo_c35643/f1p2/2576,i3_LQ_CO3Stem_c43288/f1p1/3136,i6_LQ_CO3Flo_c555/f1p0/7000,i3_LQ_CO3Flo_c37334/f1p0/3268,i3_LQ_CO3Flo_c22180/f1p0/3135,i2_LQ_CO3Root_c10674/f1p3/2704,i1_LQ_…
GO:0015672	monovalent inorganic cation transport	biological_process	0.0052415	0.14708	147	7164	1819	108566	i1_LQ_CO3Flo_c111016/f1p0/1993,i2_HQ_CO3Flo_c64175/f2p6/2207,i0_HQ_CO3Flo_c846/f4p0/696,i2_LQ_CO3Stem_c79439/f1p0/2920,i1_LQ_CO3Root_c27761/f1p1/1787,i2_HQ_CO3Flo_c102359/f3p1/2241,i0_LQ_CO3Flo_c4860/f1p1/734,i0_LQ_CO3Flo_c2773/f1p0/699,i2_LQ_CO3Flo_c142388/f1p13/2728,i3_LQ_CO3Flo_c13061/f1p0/3638,i2_HQ_CO3Flo_c158135/f12p0/2665,i2_LQ_CO3Flo_c143389/f1p0/2399,i4_HQ_CO3Flo_c5865/f2p0/4836,i3_HQ_CO…
GO:0060590	ATPase regulator activity	molecular_function	0.0052833	0.14736	24	7164	211	108566	i3_LQ_CO3Flo_c37334/f1p0/3268,i6_LQ_CO3Flo_c555/f1p0/7000,i1_LQ_CO3Flo_c108119/f1p1/1157,i3_LQ_CO3Stem_c43288/f1p1/3136,i2_LQ_CO3Flo_c35643/f1p2/2576,i4_LQ_CO3Flo_c23796/f1p2/4884,i2_LQ_CO3Flo_c145311/f1p0/2508,i1_LQ_CO3Stem_c7366/f1p0/1609,i3_LQ_CO3Flo_c13427/f1p0/3404,i3_LQ_CO3Flo_c45228/f1p27/3104,i2_LQ_CO3Flo_c12715/f1p9/2930,i2_LQ_CO3Stem_c27492/f1p1/3280,i1_LQ_CO3Flo_c122386/f1p0/1061,i1_LQ…
GO:0051179	localization	biological_process	0.0056853	0.15651	1101	7164	15358	108566	i2_LQ_CO3Flo_c86526/f1p1/2685,i4_LQ_CO3Flo_c20177/f1p0/4363,i1_LQ_CO3Root_c27761/f1p1/1787,i0_HQ_CO3Flo_c846/f4p0/696,i1_LQ_CO3Flo_c14248/f1p0/1860,i2_HQ_CO3Stem_c42048/f2p3/2598,i2_LQ_CO3Leaf_c5740/f1p2/2575,i3_LQ_CO3Flo_c41164/f1p0/3647,i3_LQ_CO3Flo_c19466/f1p0/3498,i2_LQ_CO3Stem_c44101/f1p1/2402,i1_LQ_CO3Flo_c58930/f1p5/1490,i3_LQ_CO3Flo_c43136/f1p2/4004,i4_LQ_CO3Leaf_c5306/f1p0/4960,i1_LQ_CO3…
0_LQ_CO3Flo_c8500/f1p0/966,i0_LQ_CO3Flo_c8293/f1p0/813,i0_LQ_CO3Root_c70740/f1p3/938,i4_LQ_CO3Leaf_c2428/f1p2/4903,i0_HQ_CO3Flo_c10528/f2p0/605,i2_LQ_CO3Flo_c26217/f1p1/2717,i0_LQ_CO3Root_c23720/f2p0/507,i2_LQ_CO3Flo_c64551/f1p0/2457,i3_HQ_CO3Stem_c12796/f2p0/3399,i2_LQ_CO3Leaf_c4889/f1p5/2305,i4_LQ_CO3Flo_c22609/f1p0/4360,i1_LQ_CO3Flo_c25312/f1p1/1417
GO:0071804	cellular potassium ion transport	biological_process	0.0057129	0.15651	24	7164	198	108566	i6_LQ_CO3Flo_c478/f1p0/6061,i3_LQ_CO3Flo_c38548/f1p1/3726,i2_LQ_CO3Flo_c43092/f1p4/3032,i2_LQ_CO3Flo_c86710/f1p4/2779,i4_LQ_CO3Flo_c7609/f1p9/4347,i3_HQ_CO3Flo_c3897/f2p0/3189,i1_LQ_CO3Root_c20331/f1p1/1178,i2_LQ_CO3Flo_c74954/f1p4/2357,i2_LQ_CO3Flo_c115713/f1p3/2786,i3_LQ_CO3Flo_c40964/f1p0/3809,i1_LQ_CO3Flo_c10922/f1p0/1667,i1_LQ_CO3Flo_c41733/f1p0/1631,i3_LQ_CO3Flo_c9901/f1p13/3442,i2_LQ_CO3Fl…
GO:0071805	potassium ion transmembrane transport	biological_process	0.0057129	0.15651	24	7164	198	108566	i2_LQ_CO3Flo_c56307/f1p4/2918,i2_LQ_CO3Flo_c5423/f1p0/2709,i3_LQ_CO3Flo_c15285/f1p0/3029,i3_LQ_CO3Stem_c43422/f1p1/3414,i2_HQ_CO3Flo_c175416/f73p3/2687,i3_LQ_CO3Flo_c24297/f1p0/3188,i2_LQ_CO3Flo_c117833/f1p2/2610,i2_HQ_CO3Flo_c158135/f12p0/2665,i4_LQ_CO3Flo_c20253/f1p0/4740,i3_LQ_CO3Flo_c9901/f1p13/3442,i2_LQ_CO3Flo_c27110/f1p2/3156,i2_LQ_CO3Flo_c108676/f1p1/3107,i1_LQ_CO3Flo_c10922/f1p0/1667,i1_…
GO:0046486	glycerolipid metabolic process	biological_process	0.0062339	0.16978	44	7164	443	108566	i1_LQ_CO3Flo_c27917/f1p3/1867,i3_LQ_CO3Flo_c7280/f1p10/3415,i2_LQ_CO3Leaf_c19921/f1p0/2927,i2_LQ_CO3Flo_c98017/f1p0/2033,i1_LQ_CO3Flo_c61069/f1p2/1795,i1_LQ_CO3Flo_c26845/f1p0/1673,i2_LQ_CO3Flo_c22442/f1p198/2338,i1_LQ_CO3Flo_c83630/f1p0/1594,i1_LQ_CO3Flo_c86586/f1p0/1713,i1_LQ_CO3Flo_c55587/f1p0/1928,i1_LQ_CO3Flo_c107716/f1p0/1362,i1_LQ_CO3Leaf_c15904/f1p1/895,i5_LQ_CO3Flo_c8165/f1p0/5045,i2_LQ_…
GO:0042277	peptide binding	molecular_function	0.0064138	0.17366	11	7164	77	108566	i1_LQ_CO3Flo_c97357/f1p0/1085,i2_LQ_CO3Flo_c66549/f1p1/2917,i2_LQ_CO3Flo_c173631/f1p1/2011,i2_HQ_CO3Flo_c134213/f2p1/2557,i2_HQ_CO3Flo_c174688/f2p1/2598,i1_LQ_CO3Leaf_c25594/f1p0/1485,i2_HQ_CO3Flo_c18000/f6p1/2213,i1_LQ_CO3Stem_c3522/f1p2/1450,i2_LQ_CO3Flo_c144801/f1p1/2208,i1_HQ_CO3Root_c12820/f4p2/1510,i1_LQ_CO3Flo_c52595/f1p0/1368
GO:0004557	alpha-galactosidase activity	molecular_function	0.0065949	0.17701	7	7164	37	108566	i1_LQ_CO3Flo_c35867/f1p0/1662,i1_LQ_CO3Flo_c26647/f1p5/1516,i1_LQ_CO3Flo_c64704/f1p2/1645,i1_HQ_CO3Flo_c7729/f13p0/1581,i1_LQ_CO3Flo_c5718/f1p0/1525,i2_LQ_CO3Flo_c140836/f1p1/2639,i1_LQ_CO3Flo_c41490/f1p0/1521
GO:0044765	single-organism transport	biological_process	0.0066142	0.17701	741	7164	10251	108566	i2_LQ_CO3Stem_c14182/f1p0/2505,i1_LQ_CO3Flo_c108119/f1p1/1157,i0_LQ_CO3Flo_c12638/f1p0/724,i5_LQ_CO3Flo_c3503/f1p0/5742,i1_LQ_CO3Flo_c19189/f1p0/1799,i4_LQ_CO3Flo_c8948/f1p0/4160,i2_LQ_CO3Flo_c81514/f1p0/2205,i2_LQ_CO3Stem_c3947/f1p0/2353,i3_HQ_CO3Flo_c9088/f4p9/3534,i1_LQ_CO3Root_c26073/f1p1/1240,i4_HQ_CO3Flo_c5865/f2p0/4836,i2_HQ_CO3Flo_c158135/f12p0/2665,i1_LQ_CO3Root_c2632/f1p0/1182,i2_LQ_CO3…
GO:0005173	stem cell factor receptor binding	molecular_function	0.0066677	0.17742	3	7164	6	108566	i3_LQ_CO3Flo_c27688/f1p0/3126,i3_LQ_CO3Flo_c58329/f1p0/3174,i2_LQ_CO3Flo_c13950/f1p0/2932
GO:0006869	lipid transport	biological_process	0.0071046	0.18797	36	7164	368	108566	i3_LQ_CO3Flo_c15232/f1p0/3078,i4_LQ_CO3Stem_c19102/f1p6/4582,i4_HQ_CO3Flo_c30051/f2p5/4226,i0_LQ_CO3Flo_c23047/f1p0/669,i1_LQ_CO3Flo_c40034/f2p0/1705,i1_LQ_CO3Flo_c37954/f1p5/1206,i1_HQ_CO3Flo_c52924/f3p0/1330,i1_LQ_CO3Stem_c19460/f1p8/1254,i0_LQ_CO3Flo_c11749/f1p0/718,i3_HQ_CO3Flo_c46076/f2p0/3966,i4_LQ_CO3Flo_c22907/f1p0/4432,i2_LQ_CO3Flo_c81545/f1p17/2668,i1_HQ_CO3Flo_c22409/f2p3/1274,i1_LQ_CO…
GO:0016783	sulfurtransferase activity	molecular_function	0.0072616	0.19103	3	7164	7	108566	i2_LQ_CO3Flo_c84966/f1p1/2122,i2_LQ_CO3Flo_c177649/f1p1/2716,i2_HQ_CO3Flo_c174760/f3p1/2807
GO:0033926	glycopeptide alpha-N-acetylgalactosaminidase activity	molecular_function	0.0083243	0.21687	8	7164	43	108566	i2_LQ_CO3Flo_c153868/f1p0/2032,i1_LQ_CO3Root_c45954/f1p1/1801,i2_LQ_CO3Flo_c4761/f1p0/2797,i2_LQ_CO3Flo_c10936/f1p0/2895,i2_HQ_CO3Flo_c2320/f2p0/2840,i4_LQ_CO3Flo_c7625/f1p3/4330,i4_LQ_CO3Flo_c9053/f1p8/4968,i2_LQ_CO3Flo_c142632/f1p4/2218
GO:0033218	amide binding	molecular_function	0.0083376	0.21687	12	7164	89	108566	i2_LQ_CO3Flo_c144801/f1p1/2208,i1_LQ_CO3Flo_c52595/f1p0/1368,i1_HQ_CO3Root_c12820/f4p2/1510,i1_LQ_CO3Stem_c3522/f1p2/1450,i2_HQ_CO3Flo_c18000/f6p1/2213,i2_HQ_CO3Flo_c174688/f2p1/2598,i1_LQ_CO3Leaf_c25594/f1p0/1485,i3_LQ_CO3Flo_c10643/f1p0/3361,i1_LQ_CO3Flo_c97357/f1p0/1085,i2_LQ_CO3Flo_c66549/f1p1/2917,i2_LQ_CO3Flo_c173631/f1p1/2011,i2_HQ_CO3Flo_c134213/f2p1/2557
GO:0051259	protein oligomerization	biological_process	0.0089707	0.23129	15	7164	122	108566	i1_LQ_CO3Flo_c72082/f1p0/1031,i3_LQ_CO3Flo_c42037/f1p0/3098,i3_LQ_CO3Flo_c47196/f1p0/3236,i3_LQ_CO3Flo_c58329/f1p0/3174,i3_HQ_CO3Flo_c70578/f9p0/3096,i0_LQ_CO3Flo_c21268/f1p0/579,i3_LQ_CO3Flo_c47406/f1p0/3135,i2_LQ_CO3Flo_c3218/f1p2/3032,i1_LQ_CO3Leaf_c19723/f1p0/1329,i1_LQ_CO3Leaf_c24096/f1p0/1094,i3_LQ_CO3Flo_c42966/f1p0/3485,i3_LQ_CO3Flo_c9235/f1p0/3211,i2_LQ_CO3Flo_c13950/f1p0/2932,i3_LQ_CO3F…
GO:0034220	ion transmembrane transport	biological_process	0.0089917	0.23129	111	7164	1380	108566	i2_LQ_CO3Flo_c121743/f1p1/2072,i2_LQ_CO3Leaf_c11624/f1p0/2972,i3_LQ_CO3Flo_c9278/f1p3/3076,i1_LQ_CO3Flo_c10728/f1p0/1821,i0_HQ_CO3Flo_c1039/f6p0/740,i0_LQ_CO3Flo_c5869/f1p0/779,i3_LQ_CO3Flo_c62903/f1p0/3324,i2_LQ_CO3Flo_c144076/f1p1/2277,i0_HQ_CO3Flo_c334/f8p0/963,i3_HQ_CO3Flo_c22669/f2p0/3143,i2_LQ_CO3Flo_c36241/f1p0/2481,i4_LQ_CO3Stem_c21955/f1p49/4234,i0_LQ_CO3Flo_c14529/f2p5/799,i3_LQ_CO3Flo_…
GO:0008170	N-methyltransferase activity	molecular_function	0.0093364	0.23883	37	7164	371	108566	i5_LQ_CO3Flo_c5431/f1p0/5306,i3_LQ_CO3Stem_c26327/f1p0/3142,i2_LQ_CO3Flo_c155694/f1p16/2135,i4_LQ_CO3Flo_c4637/f1p1/4998,i1_LQ_CO3Leaf_c28191/f1p0/1558,i1_LQ_CO3Flo_c56849/f1p0/1914,i3_LQ_CO3Flo_c9316/f1p0/3916,i3_LQ_CO3Flo_c23139/f1p10/3540,i4_LQ_CO3Stem_c28935/f1p0/4011,i3_LQ_CO3Flo_c39537/f1p0/3326,i2_LQ_CO3Leaf_c15142/f1p0/2127,i5_LQ_CO3Stem_c8421/f1p1/5348,i2_HQ_CO3Flo_c63015/f2p3/2274,i3_LQ…
GO:0016772	transferase activity, transferring phosphorus-containing groups	molecular_function	0.0096407	0.24525	905	7164	12169	108566	i0_HQ_CO3Root_c25515/f2p0/936,i5_LQ_CO3Stem_c6222/f1p0/5074,i2_HQ_CO3Flo_c19468/f5p0/2997,i4_LQ_CO3Flo_c21205/f1p0/4619,i3_LQ_CO3Flo_c19520/f1p5/3861,i2_LQ_CO3Root_c13075/f1p0/2214,i4_LQ_CO3Flo_c21371/f1p0/4169,i1_LQ_CO3Flo_c11277/f1p0/1802,i1_LQ_CO3Flo_c82019/f1p0/1939,i2_LQ_CO3Flo_c117936/f1p1/2098,i5_LQ_CO3Leaf_c5069/f1p5/5156,i3_HQ_CO3Flo_c5714/f2p0/3298,i2_LQ_CO3Root_c13610/f1p0/2702,i3_LQ_C…
GO:0016838	carbon-oxygen lyase activity, acting on phosphates	molecular_function	0.0098777	0.24991	21	7164	179	108566	i3_LQ_CO3Flo_c21762/f1p3/3212,i3_LQ_CO3Flo_c59275/f1p0/3088,i1_LQ_CO3Stem_c18402/f1p1/1860,i1_HQ_CO3Flo_c13850/f3p0/1611,i3_LQ_CO3Flo_c19702/f1p3/3843,i2_LQ_CO3Flo_c109734/f1p0/2916,i3_LQ_CO3Flo_c38923/f1p0/3848,i3_LQ_CO3Flo_c44542/f1p0/3079,i2_LQ_CO3Flo_c24999/f1p6/2215,i2_LQ_CO3Flo_c138474/f1p2/2201,i2_HQ_CO3Flo_c175202/f21p3/2102,i2_LQ_CO3Flo_c137761/f1p6/2125,i4_LQ_CO3Flo_c7319/f1p0/4849,i3_L…
GO:0006913	nucleocytoplasmic transport	biological_process	0.0099367	0.25004	31	7164	311	108566	i2_LQ_CO3Flo_c140474/f1p1/2192,i3_LQ_CO3Flo_c20964/f1p8/3206,i1_HQ_CO3Flo_c34387/f2p0/1488,i2_LQ_CO3Flo_c5526/f1p1/2123,i3_LQ_CO3Flo_c40938/f1p0/3241,i5_LQ_CO3Flo_c3903/f1p0/5545,i1_LQ_CO3Flo_c18990/f1p0/1427,i1_LQ_CO3Leaf_c26588/f1p4/1798,i2_LQ_CO3Flo_c6029/f1p3/2565,i3_LQ_CO3Flo_c11345/f1p0/3302,i3_LQ_CO3Flo_c39398/f1p0/3448,i2_LQ_CO3Root_c19156/f1p0/2088,i1_LQ_CO3Flo_c80109/f1p0/1764,i2_LQ_CO3…
GO:0006810	transport	biological_process	0.010256	0.25667	1057	7164	14815	108566	i3_LQ_CO3Flo_c62014/f1p0/3647,i0_LQ_CO3Leaf_c14967/f1p1/569,i3_LQ_CO3Stem_c39644/f1p0/3281,i4_LQ_CO3Stem_c19102/f1p6/4582,i4_HQ_CO3Flo_c30051/f2p5/4226,i2_HQ_CO3Flo_c43892/f2p2/2756,i4_LQ_CO3Flo_c9703/f1p4/4344,i5_LQ_CO3Flo_c4964/f1p0/5461,i0_LQ_CO3Flo_c10746/f1p4/713,i4_LQ_CO3Flo_c21106/f1p17/4558,i2_HQ_CO3Flo_c9537/f4p4/2595,i3_HQ_CO3Flo_c12051/f3p1/3302,i3_LQ_CO3Flo_c8064/f1p0/3791,i2_HQ_CO3Fl…
GO:0006606	protein import into nucleus	biological_process	0.011126	0.27089	27	7164	259	108566	i1_LQ_CO3Leaf_c26588/f1p4/1798,i2_LQ_CO3Flo_c6029/f1p3/2565,i1_LQ_CO3Flo_c18990/f1p0/1427,i3_LQ_CO3Flo_c11345/f1p0/3302,i3_LQ_CO3Flo_c40938/f1p0/3241,i5_LQ_CO3Flo_c3903/f1p0/5545,i3_LQ_CO3Flo_c39398/f1p0/3448,i2_LQ_CO3Root_c19156/f1p0/2088,i1_LQ_CO3Flo_c80109/f1p0/1764,i3_LQ_CO3Flo_c20964/f1p8/3206,i1_HQ_CO3Flo_c34387/f2p0/1488,i2_LQ_CO3Flo_c5526/f1p1/2123,i3_LQ_CO3Flo_c11798/f1p2/3189,i1_LQ_CO3F…
GO:0034504	protein localization to nucleus	biological_process	0.011126	0.27089	27	7164	259	108566	i2_LQ_CO3Root_c19156/f1p0/2088,i3_LQ_CO3Flo_c39398/f1p0/3448,i1_LQ_CO3Flo_c80109/f1p0/1764,i2_LQ_CO3Flo_c6029/f1p3/2565,i1_LQ_CO3Leaf_c26588/f1p4/1798,i1_LQ_CO3Flo_c18990/f1p0/1427,i3_LQ_CO3Flo_c11345/f1p0/3302,i3_LQ_CO3Flo_c40938/f1p0/3241,i5_LQ_CO3Flo_c3903/f1p0/5545,i2_LQ_CO3Flo_c5526/f1p1/2123,i3_LQ_CO3Flo_c20964/f1p8/3206,i1_HQ_CO3Flo_c34387/f2p0/1488,i3_LQ_CO3Flo_c61751/f1p0/3245,i0_HQ_CO3F…
GO:0044744	protein targeting to nucleus	biological_process	0.011126	0.27089	27	7164	259	108566	i2_LQ_CO3Root_c19156/f1p0/2088,i3_LQ_CO3Flo_c39398/f1p0/3448,i1_LQ_CO3Flo_c80109/f1p0/1764,i1_LQ_CO3Leaf_c26588/f1p4/1798,i1_LQ_CO3Flo_c18990/f1p0/1427,i2_LQ_CO3Flo_c6029/f1p3/2565,i3_LQ_CO3Flo_c11345/f1p0/3302,i3_LQ_CO3Flo_c40938/f1p0/3241,i5_LQ_CO3Flo_c3903/f1p0/5545,i2_LQ_CO3Flo_c5526/f1p1/2123,i3_LQ_CO3Flo_c20964/f1p8/3206,i1_HQ_CO3Flo_c34387/f2p0/1488,i3_LQ_CO3Flo_c61751/f1p0/3245,i0_HQ_CO3F…
GO:0051170	nuclear import	biological_process	0.011126	0.27089	27	7164	259	108566	i3_LQ_CO3Flo_c20964/f1p8/3206,i1_HQ_CO3Flo_c34387/f2p0/1488,i2_LQ_CO3Flo_c5526/f1p1/2123,i1_LQ_CO3Flo_c18990/f1p0/1427,i1_LQ_CO3Leaf_c26588/f1p4/1798,i2_LQ_CO3Flo_c6029/f1p3/2565,i3_LQ_CO3Flo_c11345/f1p0/3302,i3_LQ_CO3Flo_c40938/f1p0/3241,i5_LQ_CO3Flo_c3903/f1p0/5545,i2_LQ_CO3Root_c19156/f1p0/2088,i3_LQ_CO3Flo_c39398/f1p0/3448,i1_LQ_CO3Flo_c80109/f1p0/1764,i1_LQ_CO3Flo_c72082/f1p0/1031,i2_LQ_CO3F…
GO:1902593	single-organism nuclear import	biological_process	0.011126	0.27089	27	7164	259	108566	i5_LQ_CO3Flo_c3903/f1p0/5545,i3_LQ_CO3Flo_c40938/f1p0/3241,i3_LQ_CO3Flo_c11345/f1p0/3302,i1_LQ_CO3Leaf_c26588/f1p4/1798,i1_LQ_CO3Flo_c18990/f1p0/1427,i2_LQ_CO3Flo_c6029/f1p3/2565,i1_LQ_CO3Flo_c80109/f1p0/1764,i2_LQ_CO3Root_c19156/f1p0/2088,i3_LQ_CO3Flo_c39398/f1p0/3448,i1_HQ_CO3Flo_c34387/f2p0/1488,i3_LQ_CO3Flo_c20964/f1p8/3206,i2_LQ_CO3Flo_c5526/f1p1/2123,i2_LQ_CO3Flo_c81498/f1p2/2105,i1_LQ_CO3F…
GO:0006480	N-terminal protein amino acid methylation	biological_process	0.011233	0.27089	9	7164	61	108566	i1_LQ_CO3Flo_c90999/f1p0/1914,i1_LQ_CO3Flo_c64364/f1p0/1857,i2_LQ_CO3Flo_c155694/f1p16/2135,i2_HQ_CO3Flo_c9733/f3p16/2170,i1_LQ_CO3Flo_c62446/f1p0/1764,i1_LQ_CO3Flo_c27511/f1p0/1476,i4_LQ_CO3Flo_c24538/f1p0/4204,i1_LQ_CO3Flo_c56849/f1p0/1914,i1_LQ_CO3Flo_c27894/f1p2/1596
GO:0031365	N-terminal protein amino acid modification	biological_process	0.011233	0.27089	9	7164	61	108566	i4_LQ_CO3Flo_c24538/f1p0/4204,i1_LQ_CO3Flo_c56849/f1p0/1914,i1_LQ_CO3Flo_c27894/f1p2/1596,i1_LQ_CO3Flo_c90999/f1p0/1914,i1_LQ_CO3Flo_c64364/f1p0/1857,i2_LQ_CO3Flo_c155694/f1p16/2135,i1_LQ_CO3Flo_c62446/f1p0/1764,i1_LQ_CO3Flo_c27511/f1p0/1476,i2_HQ_CO3Flo_c9733/f3p16/2170
GO:0051169	nuclear transport	biological_process	0.011401	0.27351	31	7164	314	108566	i5_LQ_CO3Flo_c3903/f1p0/5545,i3_LQ_CO3Flo_c40938/f1p0/3241,i3_LQ_CO3Flo_c11345/f1p0/3302,i1_LQ_CO3Leaf_c26588/f1p4/1798,i1_LQ_CO3Flo_c18990/f1p0/1427,i2_LQ_CO3Flo_c6029/f1p3/2565,i1_LQ_CO3Flo_c80109/f1p0/1764,i3_LQ_CO3Flo_c39398/f1p0/3448,i2_LQ_CO3Root_c19156/f1p0/2088,i2_LQ_CO3Flo_c140474/f1p1/2192,i1_HQ_CO3Flo_c34387/f2p0/1488,i3_LQ_CO3Flo_c20964/f1p8/3206,i2_LQ_CO3Flo_c5526/f1p1/2123,i2_LQ_CO3…
GO:0015079	potassium ion transmembrane transporter activity	molecular_function	0.011547	0.27452	34	7164	332	108566	i3_LQ_CO3Flo_c20592/f1p0/3939,i2_LQ_CO3Flo_c144561/f1p2/3017,i2_LQ_CO3Flo_c43092/f1p4/3032,i1_LQ_CO3Root_c20331/f1p1/1178,i1_LQ_CO3Flo_c11402/f1p0/2009,i2_LQ_CO3Flo_c115713/f1p3/2786,i2_LQ_CO3Flo_c74954/f1p4/2357,i2_LQ_CO3Flo_c80808/f1p5/2002,i3_LQ_CO3Flo_c9901/f1p13/3442,i1_HQ_CO3Leaf_c2309/f4p0/1391,i3_HQ_CO3Flo_c9088/f4p9/3534,i3_LQ_CO3Flo_c15285/f1p0/3029,i3_LQ_CO3Stem_c43422/f1p1/3414,i2_HQ_…
GO:0051234	establishment of localization	biological_process	0.011562	0.27452	1061	7164	14894	108566	i1_LQ_CO3Flo_c39298/f1p1/1814,i2_LQ_CO3Flo_c42239/f1p2/2789,i1_LQ_CO3Flo_c38697/f1p2/1697,i2_LQ_CO3Flo_c20923/f1p1/2175,i5_LQ_CO3Flo_c1845/f1p7/5653,i3_HQ_CO3Flo_c10550/f2p0/3908,i1_LQ_CO3Root_c24356/f1p0/1547,i3_LQ_CO3Flo_c25078/f1p1/3602,i2_LQ_CO3Flo_c117833/f1p2/2610,i1_LQ_CO3Root_c10471/f1p1/1453,i1_LQ_CO3Flo_c37954/f1p5/1206,i2_LQ_CO3Leaf_c8172/f1p0/2286,i4_LQ_CO3Flo_c22737/f1p14/4801,i3_LQ_…
GO:0016645	oxidoreductase activity, acting on the CH-NH group of donors	molecular_function	0.011707	0.27655	29	7164	280	108566	i1_LQ_CO3Flo_c8008/f1p0/1773,i1_LQ_CO3Root_c40892/f1p1/1078,i2_LQ_CO3Stem_c38646/f1p0/2437,i3_LQ_CO3Flo_c58216/f1p21/3773,i3_LQ_CO3Flo_c5118/f1p3/3528,i1_LQ_CO3Flo_c60058/f1p2/1942,i2_LQ_CO3Flo_c108751/f1p5/2325,i1_LQ_CO3Flo_c64057/f1p0/1353,i3_LQ_CO3Stem_c44618/f1p2/3895,i4_LQ_CO3Root_c1106/f1p0/4640,i2_LQ_CO3Flo_c35915/f1p6/2400,i2_LQ_CO3Flo_c116782/f1p1/2239,i1_HQ_CO3Flo_c54768/f6p0/1757,i4_LQ…
GO:0009832	plant-type cell wall biogenesis	biological_process	0.012104	0.27743	7	7164	38	108566	i2_HQ_CO3Flo_c102814/f14p7/2979,i1_HQ_CO3Flo_c41988/f2p0/1698,i1_LQ_CO3Flo_c89441/f1p0/1591,i2_LQ_CO3Flo_c23050/f1p6/2956,i2_LQ_CO3Root_c17287/f1p1/2050,i2_LQ_CO3Flo_c58039/f1p5/2516,i1_LQ_CO3Flo_c65483/f1p13/1751
GO:0010215	cellulose microfibril organization	biological_process	0.012104	0.27743	7	7164	38	108566	i2_HQ_CO3Flo_c102814/f14p7/2979,i1_HQ_CO3Flo_c41988/f2p0/1698,i2_LQ_CO3Root_c17287/f1p1/2050,i2_LQ_CO3Flo_c23050/f1p6/2956,i1_LQ_CO3Flo_c89441/f1p0/1591,i1_LQ_CO3Flo_c65483/f1p13/1751,i2_LQ_CO3Flo_c58039/f1p5/2516
GO:0030198	extracellular matrix organization	biological_process	0.012104	0.27743	7	7164	38	108566	i2_HQ_CO3Flo_c102814/f14p7/2979,i1_HQ_CO3Flo_c41988/f2p0/1698,i2_LQ_CO3Root_c17287/f1p1/2050,i2_LQ_CO3Flo_c23050/f1p6/2956,i1_LQ_CO3Flo_c89441/f1p0/1591,i1_LQ_CO3Flo_c65483/f1p13/1751,i2_LQ_CO3Flo_c58039/f1p5/2516
GO:0043062	extracellular structure organization	biological_process	0.012104	0.27743	7	7164	38	108566	i1_LQ_CO3Flo_c65483/f1p13/1751,i2_LQ_CO3Flo_c58039/f1p5/2516,i2_LQ_CO3Root_c17287/f1p1/2050,i1_LQ_CO3Flo_c89441/f1p0/1591,i2_LQ_CO3Flo_c23050/f1p6/2956,i1_HQ_CO3Flo_c41988/f2p0/1698,i2_HQ_CO3Flo_c102814/f14p7/2979
GO:0070726	cell wall assembly	biological_process	0.012104	0.27743	7	7164	38	108566	i1_HQ_CO3Flo_c41988/f2p0/1698,i2_HQ_CO3Flo_c102814/f14p7/2979,i2_LQ_CO3Flo_c58039/f1p5/2516,i1_LQ_CO3Flo_c65483/f1p13/1751,i2_LQ_CO3Flo_c23050/f1p6/2956,i1_LQ_CO3Flo_c89441/f1p0/1591,i2_LQ_CO3Root_c17287/f1p1/2050
GO:0071668	plant-type cell wall assembly	biological_process	0.012104	0.27743	7	7164	38	108566	i1_HQ_CO3Flo_c41988/f2p0/1698,i2_HQ_CO3Flo_c102814/f14p7/2979,i1_LQ_CO3Flo_c65483/f1p13/1751,i2_LQ_CO3Flo_c58039/f1p5/2516,i2_LQ_CO3Root_c17287/f1p1/2050,i2_LQ_CO3Flo_c23050/f1p6/2956,i1_LQ_CO3Flo_c89441/f1p0/1591
GO:0010876	lipid localization	biological_process	0.012643	0.28837	36	7164	385	108566	i1_HQ_CO3Root_c10517/f2p0/1369,i0_LQ_CO3Flo_c11818/f1p0/644,i2_LQ_CO3Flo_c111880/f1p0/2474,i0_HQ_CO3Flo_c2079/f2p6/736,i3_LQ_CO3Flo_c59625/f1p1/3821,i2_HQ_CO3Flo_c157000/f2p3/2150,i2_HQ_CO3Flo_c43412/f3p0/2696,i1_HQ_CO3Flo_c1863/f5p0/1935,i4_LQ_CO3Flo_c22204/f1p0/4340,i3_LQ_CO3Flo_c58960/f1p0/3152,i0_LQ_CO3Flo_c5869/f1p0/779,i1_HQ_CO3Flo_c2464/f2p0/1253,i1_LQ_CO3Flo_c4045/f1p0/1317,i4_LQ_CO3Flo_c…
GO:0010333	terpene synthase activity	molecular_function	0.013327	0.30136	19	7164	161	108566	i3_LQ_CO3Flo_c41027/f1p0/3327,i1_HQ_CO3Flo_c36684/f3p0/1600,i3_LQ_CO3Flo_c8358/f1p4/3286,i3_HQ_CO3Flo_c23948/f4p55/3129,i4_LQ_CO3Flo_c20529/f1p17/4249,i4_LQ_CO3Flo_c7319/f1p0/4849,i2_LQ_CO3Flo_c137761/f1p6/2125,i3_LQ_CO3Flo_c19355/f1p0/3466,i2_LQ_CO3Flo_c24999/f1p6/2215,i3_LQ_CO3Flo_c44542/f1p0/3079,i2_LQ_CO3Flo_c138474/f1p2/2201,i2_HQ_CO3Flo_c175202/f21p3/2102,i3_LQ_CO3Flo_c19702/f1p3/3843,i3_LQ…
GO:0016747	transferase activity, transferring acyl groups other than amino-acyl groups	molecular_function	0.013395	0.30136	85	7164	1025	108566	i1_LQ_CO3Stem_c27284/f1p5/1424,i0_LQ_CO3Flo_c21433/f1p0/755,i4_LQ_CO3Flo_c4619/f1p0/4604,i1_LQ_CO3Flo_c59371/f1p0/1561,i1_LQ_CO3Flo_c36832/f1p0/1956,i1_LQ_CO3Flo_c21121/f1p0/1518,i1_LQ_CO3Flo_c80592/f1p1/1630,i3_LQ_CO3Flo_c46874/f1p0/3760,i3_LQ_CO3Flo_c42003/f1p0/3363,i1_LQ_CO3Flo_c18573/f1p0/1219,i1_LQ_CO3Flo_c55144/f1p0/1740,i3_LQ_CO3Flo_c24583/f1p0/3301,i1_LQ_CO3Flo_c81007/f1p0/1951,i1_LQ_CO3F…
GO:0045259	proton-transporting ATP synthase complex	cellular_component	0.013408	0.30136	17	7164	165	108566	i0_HQ_CO3Flo_c334/f8p0/963,i1_LQ_CO3Root_c72385/f1p4/1516,i0_LQ_CO3Flo_c5869/f1p0/779,i1_LQ_CO3Flo_c140159/f1p0/1016,i0_LQ_CO3Flo_c23047/f1p0/669,i0_LQ_CO3Flo_c2773/f1p0/699,i0_HQ_CO3Flo_c846/f4p0/696,i1_LQ_CO3Leaf_c6426/f1p1/1836,i1_LQ_CO3Flo_c37954/f1p5/1206,i2_LQ_CO3Flo_c36241/f1p0/2481,i0_LQ_CO3Flo_c4860/f1p1/734,i1_LQ_CO3Flo_c23228/f1p6/1272,i2_LQ_CO3Flo_c100137/f1p9/2047,i0_LQ_CO3Flo_c12638…
GO:0051235	maintenance of location	biological_process	0.013552	0.30313	16	7164	134	108566	i1_LQ_CO3Leaf_c25594/f1p0/1485,i0_HQ_CO3Flo_c1257/f7p0/637,i1_LQ_CO3Flo_c97357/f1p0/1085,i2_LQ_CO3Flo_c66549/f1p1/2917,i2_LQ_CO3Flo_c26532/f1p9/2803,i2_LQ_CO3Flo_c173631/f1p1/2011,i2_HQ_CO3Flo_c134213/f2p1/2557,i2_LQ_CO3Flo_c144801/f1p1/2208,i1_HQ_CO3Root_c12820/f4p2/1510,i1_LQ_CO3Stem_c3522/f1p2/1450,i4_LQ_CO3Stem_c7213/f1p0/4837,i2_HQ_CO3Flo_c18000/f6p1/2213,i0_LQ_CO3Flo_c23004/f1p11/717,i2_HQ_…
GO:0009341	beta-galactosidase complex	cellular_component	0.013731	0.30565	14	7164	101	108566	i3_LQ_CO3Flo_c28961/f1p0/3284,i3_HQ_CO3Flo_c5026/f2p0/3191,i3_LQ_CO3Flo_c59491/f1p0/3729,i3_LQ_CO3Stem_c32715/f1p0/3043,i2_LQ_CO3Flo_c41020/f1p3/2771,i2_HQ_CO3Flo_c33676/f24p0/2995,i3_HQ_CO3Flo_c18342/f2p0/3083,i3_LQ_CO3Flo_c15661/f1p0/3045,i3_LQ_CO3Flo_c29012/f1p0/3174,i3_LQ_CO3Flo_c21233/f1p3/3145,i3_LQ_CO3Flo_c10098/f1p0/3176,i2_LQ_CO3Flo_c35502/f1p2/2556,i3_LQ_CO3Flo_c26557/f1p1/3572,i3_LQ_CO…
GO:0007034	vacuolar transport	biological_process	0.014061	0.31149	14	7164	129	108566	i1_LQ_CO3Flo_c25312/f1p1/1417,i1_LQ_CO3Stem_c3681/f1p0/1883,i1_LQ_CO3Flo_c62715/f1p11/1729,i1_LQ_CO3Flo_c18990/f1p0/1427,i0_LQ_CO3Flo_c25572/f1p0/950,i1_LQ_CO3Flo_c31018/f1p0/1080,i4_LQ_CO3Root_c4273/f1p0/4801,i0_LQ_CO3Flo_c8500/f1p0/966,i1_LQ_CO3Flo_c110036/f1p2/1224,i1_LQ_CO3Flo_c3864/f2p5/1572,i0_LQ_CO3Root_c23720/f2p0/507,i2_LQ_CO3Flo_c60582/f1p2/2646,i1_LQ_CO3Flo_c4401/f1p6/1388,i1_LQ_CO3Roo…
GO:0004565	beta-galactosidase activity	molecular_function	0.015611	0.34418	14	7164	103	108566	i3_LQ_CO3Flo_c26557/f1p1/3572,i3_LQ_CO3Flo_c37773/f1p0/3211,i3_LQ_CO3Flo_c10098/f1p0/3176,i2_LQ_CO3Flo_c35502/f1p2/2556,i3_HQ_CO3Flo_c18342/f2p0/3083,i3_LQ_CO3Flo_c15661/f1p0/3045,i3_LQ_CO3Flo_c29012/f1p0/3174,i3_LQ_CO3Flo_c21233/f1p3/3145,i2_HQ_CO3Flo_c33676/f24p0/2995,i3_LQ_CO3Stem_c32715/f1p0/3043,i2_LQ_CO3Flo_c41020/f1p3/2771,i3_LQ_CO3Flo_c59491/f1p0/3729,i3_HQ_CO3Flo_c5026/f2p0/3191,i3_LQ_CO…
GO:0015105	arsenite transmembrane transporter activity	molecular_function	0.015864	0.34645	3	7164	9	108566	i1_LQ_CO3Flo_c107076/f1p0/1763,i2_HQ_CO3Flo_c64175/f2p6/2207,i2_HQ_CO3Flo_c2574/f4p6/2385
GO:0015700	arsenite transport	biological_process	0.015864	0.34645	3	7164	9	108566	i2_HQ_CO3Flo_c2574/f4p6/2385,i2_HQ_CO3Flo_c64175/f2p6/2207,i1_LQ_CO3Flo_c107076/f1p0/1763
GO:0044403	symbiosis, encompassing mutualism through parasitism	biological_process	0.016061	0.34913	131	7164	1662	108566	i2_LQ_CO3Stem_c12421/f1p2/2908,i2_LQ_CO3Flo_c140142/f1p0/2539,i4_LQ_CO3Flo_c34361/f1p0/4015,i1_LQ_CO3Stem_c3681/f1p0/1883,i0_LQ_CO3Flo_c6576/f1p0/984,i1_LQ_CO3Root_c7732/f1p0/1580,i3_LQ_CO3Flo_c39398/f1p0/3448,i1_HQ_CO3Root_c2079/f2p3/1692,i2_HQ_CO3Flo_c9733/f3p16/2170,i1_LQ_CO3Leaf_c13699/f1p0/1228,i2_HQ_CO3Stem_c6396/f4p1/2972,i2_LQ_CO3Stem_c14010/f1p1/2728,i2_LQ_CO3Flo_c39693/f1p0/2482,i2_LQ_C…
GO:0004421	hydroxymethylglutaryl-CoA synthase activity	molecular_function	0.016249	0.35056	6	7164	31	108566	i1_LQ_CO3Flo_c107748/f1p0/1871,i3_LQ_CO3Flo_c20482/f1p0/3146,i2_HQ_CO3Flo_c23065/f2p8/2266,i1_LQ_CO3Flo_c109015/f1p0/1557,i4_LQ_CO3Stem_c13846/f1p0/4596,i1_LQ_CO3Root_c89359/f1p0/1905
GO:0042157	lipoprotein metabolic process	biological_process	0.016279	0.35056	38	7164	409	108566	i1_LQ_CO3Flo_c37954/f1p5/1206,i1_LQ_CO3Flo_c40034/f2p0/1705,i1_HQ_CO3Stem_c1826/f2p0/1500,i1_LQ_CO3Stem_c19460/f1p8/1254,i2_LQ_CO3Flo_c62602/f1p1/2354,i3_LQ_CO3Flo_c57788/f1p0/3856,i0_LQ_CO3Flo_c23047/f1p0/669,i4_HQ_CO3Flo_c30051/f2p5/4226,i4_LQ_CO3Stem_c19102/f1p6/4582,i2_LQ_CO3Flo_c90769/f1p30/2969,i1_LQ_CO3Flo_c5510/f1p0/1710,i1_HQ_CO3Flo_c22409/f2p3/1274,i1_LQ_CO3Root_c3825/f1p0/1632,i4_LQ_CO…
GO:0032324	molybdopterin cofactor biosynthetic process	biological_process	0.016547	0.35143	21	7164	182	108566	i5_LQ_CO3Flo_c6289/f1p2/5309,i4_LQ_CO3Flo_c15232/f1p0/4081,i5_LQ_CO3Flo_c8246/f1p0/5016,i2_LQ_CO3Stem_c41723/f1p1/2856,i5_LQ_CO3Flo_c6320/f1p1/5051,i1_LQ_CO3Flo_c14248/f1p0/1860,i5_LQ_CO3Flo_c6329/f1p3/5731,i2_LQ_CO3Flo_c107619/f1p1/2640,i3_LQ_CO3Flo_c43252/f1p13/3404,i2_LQ_CO3Flo_c62148/f1p2/2660,i5_LQ_CO3Flo_c1925/f1p0/5388,i5_LQ_CO3Stem_c5053/f1p0/5587,i2_LQ_CO3Flo_c90165/f1p4/2891,i4_LQ_CO3Fl…
GO:0043545	molybdopterin cofactor metabolic process	biological_process	0.016547	0.35143	21	7164	182	108566	i5_LQ_CO3Flo_c8246/f1p0/5016,i4_LQ_CO3Flo_c15232/f1p0/4081,i5_LQ_CO3Flo_c6289/f1p2/5309,i2_LQ_CO3Stem_c41723/f1p1/2856,i3_LQ_CO3Flo_c43252/f1p13/3404,i2_LQ_CO3Flo_c107619/f1p1/2640,i5_LQ_CO3Flo_c1925/f1p0/5388,i2_LQ_CO3Flo_c62148/f1p2/2660,i5_LQ_CO3Flo_c6320/f1p1/5051,i5_LQ_CO3Flo_c6329/f1p3/5731,i1_LQ_CO3Flo_c14248/f1p0/1860,i4_LQ_CO3Flo_c4921/f1p0/4329,i1_LQ_CO3Root_c31341/f1p2/1661,i4_LQ_CO3Fl…
GO:0051189	prosthetic group metabolic process	biological_process	0.016547	0.35143	21	7164	182	108566	i3_LQ_CO3Flo_c43252/f1p13/3404,i2_LQ_CO3Flo_c107619/f1p1/2640,i5_LQ_CO3Flo_c1925/f1p0/5388,i2_LQ_CO3Flo_c62148/f1p2/2660,i5_LQ_CO3Flo_c6320/f1p1/5051,i1_LQ_CO3Flo_c14248/f1p0/1860,i5_LQ_CO3Flo_c6329/f1p3/5731,i5_LQ_CO3Flo_c8246/f1p0/5016,i4_LQ_CO3Flo_c15232/f1p0/4081,i5_LQ_CO3Flo_c6289/f1p2/5309,i2_LQ_CO3Stem_c41723/f1p1/2856,i1_LQ_CO3Stem_c13162/f1p0/1394,i3_LQ_CO3Flo_c38887/f1p1/3624,i5_LQ_CO3F…
GO:0006643	membrane lipid metabolic process	biological_process	0.017065	0.36077	28	7164	279	108566	i2_HQ_CO3Flo_c158380/f2p3/2499,i3_LQ_CO3Flo_c45434/f1p0/3739,i1_LQ_CO3Flo_c15424/f1p0/1116,i2_LQ_CO3Flo_c35437/f1p1/2912,i2_LQ_CO3Leaf_c12285/f1p0/2468,i2_LQ_CO3Flo_c14043/f1p0/2960,i0_LQ_CO3Flo_c9516/f1p0/984,i1_LQ_CO3Flo_c19911/f1p1/1123,i1_LQ_CO3Stem_c22193/f1p0/1420,i0_LQ_CO3Leaf_c6279/f1p0/943,i3_LQ_CO3Flo_c9212/f1p0/3666,i5_LQ_CO3Flo_c4920/f1p0/5253,i3_HQ_CO3Flo_c55831/f2p0/3073,i3_LQ_CO3Fl…
GO:0006790	sulfur compound metabolic process	biological_process	0.017782	0.37315	39	7164	420	108566	i3_LQ_CO3Flo_c6541/f1p0/3288,i2_HQ_CO3Flo_c84016/f2p0/2315,i1_LQ_CO3Flo_c37488/f1p0/1523,i1_LQ_CO3Stem_c33460/f1p0/1878,i5_LQ_CO3Leaf_c4582/f1p0/5325,i1_HQ_CO3Stem_c16477/f2p0/1112,i2_LQ_CO3Flo_c42319/f1p2/2810,i3_LQ_CO3Flo_c47619/f1p0/3072,i3_LQ_CO3Flo_c6764/f1p0/3259,i3_LQ_CO3Flo_c9433/f1p0/3128,i3_LQ_CO3Flo_c38566/f1p2/3195,i2_LQ_CO3Flo_c108751/f1p5/2325,i1_HQ_CO3Stem_c5515/f3p0/2005,i6_LQ_CO3…
GO:0003849	3-deoxy-7-phosphoheptulonate synthase activity	molecular_function	0.017811	0.37315	7	7164	41	108566	i3_LQ_CO3Flo_c77932/f1p0/3003,i2_LQ_CO3Flo_c87535/f1p20/2332,i2_LQ_CO3Flo_c110360/f1p2/2286,i2_LQ_CO3Flo_c27326/f1p5/2988,i3_LQ_CO3Flo_c12545/f1p0/3336,i5_LQ_CO3Stem_c7202/f1p2/5022,i6_LQ_CO3Flo_c792/f1p0/6470
GO:0044419	interspecies interaction between organisms	biological_process	0.01813	0.37812	131	7164	1671	108566	i2_LQ_CO3Flo_c164654/f1p4/2579,i0_LQ_CO3Stem_c6378/f1p2/779,i2_LQ_CO3Flo_c114200/f1p0/2964,i1_LQ_CO3Flo_c90999/f1p0/1914,i5_LQ_CO3Leaf_c4271/f1p1/5508,i3_LQ_CO3Stem_c51974/f1p0/3047,i1_LQ_CO3Flo_c109877/f1p16/1738,i1_HQ_CO3Flo_c28200/f2p0/1445,i2_LQ_CO3Flo_c82321/f1p2/2997,i2_LQ_CO3Flo_c36274/f1p1/2653,i1_LQ_CO3Flo_c63850/f1p1/1750,i2_LQ_CO3Flo_c112041/f1p0/2503,i3_LQ_CO3Stem_c27530/f1p6/3459,i2_…
GO:0009733	response to auxin	biological_process	0.019429	0.40338	5	7164	35	108566	i0_LQ_CO3Flo_c4347/f1p4/638,i0_HQ_CO3Flo_c36314/f2p1/452,i0_LQ_CO3Flo_c8975/f1p11/461,i3_LQ_CO3Flo_c12587/f1p1/3231,i0_HQ_CO3Flo_c1048/f7p0/708
GO:0004673	protein histidine kinase activity	molecular_function	0.019911	0.40802	38	7164	370	108566	i6_LQ_CO3Flo_c929/f1p0/6126,i3_LQ_CO3Flo_c10088/f1p0/3613,i3_LQ_CO3Flo_c53872/f1p0/3060,i5_LQ_CO3Flo_c5053/f1p0/5208,i3_LQ_CO3Flo_c12579/f1p0/3327,i3_HQ_CO3Flo_c69934/f30p0/3543,i2_LQ_CO3Stem_c8010/f1p8/2712,i2_LQ_CO3Leaf_c22801/f1p0/2745,i1_LQ_CO3Flo_c62057/f1p2/1407,i5_HQ_CO3Flo_c5319/f2p1/5368,i3_LQ_CO3Flo_c45380/f1p0/3329,i3_LQ_CO3Flo_c26737/f1p1/3325,i4_LQ_CO3Flo_c24008/f1p0/4811,i5_LQ_CO3Fl…
GO:0016775	phosphotransferase activity, nitrogenous group as acceptor	molecular_function	0.019911	0.40802	38	7164	370	108566	i1_LQ_CO3Flo_c62057/f1p2/1407,i5_HQ_CO3Flo_c5319/f2p1/5368,i2_LQ_CO3Leaf_c22801/f1p0/2745,i3_LQ_CO3Flo_c26737/f1p1/3325,i3_LQ_CO3Flo_c45380/f1p0/3329,i6_LQ_CO3Flo_c929/f1p0/6126,i3_LQ_CO3Flo_c12579/f1p0/3327,i3_HQ_CO3Flo_c69934/f30p0/3543,i2_LQ_CO3Stem_c8010/f1p8/2712,i3_LQ_CO3Flo_c10088/f1p0/3613,i3_LQ_CO3Flo_c53872/f1p0/3060,i5_LQ_CO3Flo_c5053/f1p0/5208,i3_LQ_CO3Flo_c62680/f1p0/3461,i5_LQ_CO3St…
GO:0004252	serine-type endopeptidase activity	molecular_function	0.019916	0.40802	65	7164	750	108566	i2_LQ_CO3Flo_c36448/f1p1/2210,i3_LQ_CO3Flo_c58069/f1p2/3635,i2_HQ_CO3Flo_c174599/f10p2/2524,i2_LQ_CO3Stem_c22017/f1p1/2521,i3_LQ_CO3Stem_c26130/f1p0/3268,i3_LQ_CO3Flo_c15582/f1p7/3036,i4_HQ_CO3Flo_c2635/f3p0/4760,i0_LQ_CO3Root_c27077/f1p0/774,i4_HQ_CO3Flo_c30866/f2p0/4112,i3_HQ_CO3Stem_c35492/f3p0/3525,i3_LQ_CO3Flo_c25313/f1p15/3090,i4_LQ_CO3Flo_c22737/f1p14/4801,i3_LQ_CO3Flo_c13150/f1p0/3409,i2_…
GO:0040007	growth	biological_process	0.020451	0.41712	18	7164	170	108566	i1_LQ_CO3Flo_c10728/f1p0/1821,i1_LQ_CO3Flo_c65483/f1p13/1751,i1_HQ_CO3Flo_c41988/f2p0/1698,i2_LQ_CO3Flo_c23602/f5p1/2163,i0_LQ_CO3Leaf_c46996/f1p0/813,i2_LQ_CO3Flo_c58039/f1p5/2516,i3_LQ_CO3Flo_c39225/f1p0/3103,i2_HQ_CO3Flo_c102814/f14p7/2979,i3_LQ_CO3Flo_c9901/f1p13/3442,i1_LQ_CO3Flo_c89441/f1p0/1591,i2_LQ_CO3Flo_c23050/f1p6/2956,i2_HQ_CO3Flo_c129580/f6p1/2179,i2_LQ_CO3Root_c17287/f1p1/2050,i3_L…
GO:0008483	transaminase activity	molecular_function	0.021068	0.42456	13	7164	104	108566	i2_LQ_CO3Flo_c108415/f1p1/2146,i3_LQ_CO3Flo_c57864/f1p0/3218,i1_LQ_CO3Flo_c80109/f1p0/1764,i2_LQ_CO3Flo_c88669/f1p2/2542,i3_LQ_CO3Flo_c22106/f1p0/3102,i1_LQ_CO3Flo_c41776/f1p1/1925,i4_LQ_CO3Flo_c8054/f1p0/4434,i2_LQ_CO3Flo_c116773/f1p2/2450,i3_LQ_CO3Flo_c58602/f1p0/3222,i2_HQ_CO3Flo_c35334/f3p2/2597,i1_LQ_CO3Flo_c38296/f1p7/1843,i1_LQ_CO3Flo_c7035/f1p0/1855,i2_LQ_CO3Flo_c90265/f1p4/2135
GO:0016769	transferase activity, transferring nitrogenous groups	molecular_function	0.021068	0.42456	13	7164	104	108566	i3_LQ_CO3Flo_c58602/f1p0/3222,i2_HQ_CO3Flo_c35334/f3p2/2597,i1_LQ_CO3Flo_c38296/f1p7/1843,i1_LQ_CO3Flo_c7035/f1p0/1855,i2_LQ_CO3Flo_c90265/f1p4/2135,i2_LQ_CO3Flo_c108415/f1p1/2146,i1_LQ_CO3Flo_c80109/f1p0/1764,i3_LQ_CO3Flo_c57864/f1p0/3218,i3_LQ_CO3Flo_c22106/f1p0/3102,i2_LQ_CO3Flo_c88669/f1p2/2542,i4_LQ_CO3Flo_c8054/f1p0/4434,i1_LQ_CO3Flo_c41776/f1p1/1925,i2_LQ_CO3Flo_c116773/f1p2/2450
GO:0006777	Mo-molybdopterin cofactor biosynthetic process	biological_process	0.021182	0.42456	18	7164	154	108566	i3_LQ_CO3Flo_c43252/f1p13/3404,i5_LQ_CO3Flo_c1925/f1p0/5388,i2_LQ_CO3Flo_c62148/f1p2/2660,i5_LQ_CO3Flo_c6320/f1p1/5051,i5_LQ_CO3Flo_c6329/f1p3/5731,i1_LQ_CO3Flo_c14248/f1p0/1860,i5_LQ_CO3Flo_c8246/f1p0/5016,i4_LQ_CO3Flo_c15232/f1p0/4081,i5_LQ_CO3Flo_c6289/f1p2/5309,i2_LQ_CO3Stem_c41723/f1p1/2856,i1_LQ_CO3Stem_c13162/f1p0/1394,i5_LQ_CO3Flo_c5448/f1p2/5399,i5_LQ_CO3Flo_c1817/f1p0/5229,i5_LQ_CO3Flo_…
GO:0019720	Mo-molybdopterin cofactor metabolic process	biological_process	0.021182	0.42456	18	7164	154	108566	i5_LQ_CO3Flo_c8246/f1p0/5016,i4_LQ_CO3Flo_c15232/f1p0/4081,i5_LQ_CO3Flo_c6289/f1p2/5309,i2_LQ_CO3Stem_c41723/f1p1/2856,i5_LQ_CO3Flo_c6320/f1p1/5051,i1_LQ_CO3Flo_c14248/f1p0/1860,i5_LQ_CO3Flo_c6329/f1p3/5731,i3_LQ_CO3Flo_c43252/f1p13/3404,i5_LQ_CO3Flo_c1925/f1p0/5388,i2_LQ_CO3Flo_c62148/f1p2/2660,i5_LQ_CO3Stem_c5053/f1p0/5587,i2_LQ_CO3Flo_c90165/f1p4/2891,i4_LQ_CO3Flo_c4921/f1p0/4329,i4_LQ_CO3Flo_…
GO:0008172	S-methyltransferase activity	molecular_function	0.021648	0.43203	22	7164	206	108566	i3_LQ_CO3Flo_c62628/f1p7/3093,i3_LQ_CO3Flo_c28579/f1p0/3381,i3_HQ_CO3Flo_c30378/f2p0/3055,i3_LQ_CO3Flo_c38566/f1p2/3195,i3_LQ_CO3Flo_c9433/f1p0/3128,i2_LQ_CO3Flo_c64226/f1p1/2724,i2_LQ_CO3Flo_c113599/f1p6/2787,i1_LQ_CO3Leaf_c12603/f1p0/1643,i2_LQ_CO3Stem_c42616/f1p0/2921,i2_LQ_CO3Flo_c39357/f1p3/2337,i3_LQ_CO3Flo_c14604/f1p1/3040,i2_LQ_CO3Root_c5034/f1p0/2475,i3_LQ_CO3Flo_c47619/f1p0/3072,i5_LQ_C…
GO:0030170	pyridoxal phosphate binding	molecular_function	0.021862	0.43443	54	7164	614	108566	i3_LQ_CO3Flo_c58602/f1p0/3222,i1_LQ_CO3Flo_c57919/f1p0/1610,i1_LQ_CO3Flo_c38296/f1p7/1843,i4_LQ_CO3Flo_c25793/f1p4/4634,i4_LQ_CO3Flo_c11028/f1p1/4682,i2_LQ_CO3Flo_c65921/f1p3/2074,i1_LQ_CO3Flo_c80109/f1p0/1764,i1_LQ_CO3Flo_c79574/f1p0/1909,i3_LQ_CO3Flo_c46874/f1p0/3760,i2_LQ_CO3Flo_c23855/f1p5/2416,i2_LQ_CO3Flo_c88669/f1p2/2542,i1_LQ_CO3Flo_c111807/f1p0/1985,i1_LQ_CO3Flo_c13068/f1p10/1623,i1_HQ_C…
GO:0071944	cell periphery	cellular_component	0.022478	0.44477	145	7164	1871	108566	i1_LQ_CO3Flo_c40540/f1p3/1308,i1_LQ_CO3Flo_c57753/f1p0/1477,i2_HQ_CO3Flo_c120922/f2p3/2515,i2_LQ_CO3Flo_c36719/f1p1/2429,i2_LQ_CO3Flo_c144064/f1p1/2124,i0_LQ_CO3Root_c49768/f1p0/977,i0_LQ_CO3Flo_c6652/f1p4/629,i2_LQ_CO3Stem_c27302/f1p1/2357,i1_LQ_CO3Root_c69917/f1p0/1348,i2_LQ_CO3Flo_c60690/f1p17/2565,i2_HQ_CO3Flo_c175905/f43p7/2253,i2_LQ_CO3Stem_c60965/f1p0/2585,i2_LQ_CO3Root_c8017/f1p1/2130,i3_…
GO:0044272	sulfur compound biosynthetic process	biological_process	0.022651	0.44627	30	7164	311	108566	i3_HQ_CO3Flo_c69436/f3p0/3572,i1_HQ_CO3Stem_c5515/f3p0/2005,i6_LQ_CO3Flo_c512/f1p0/6314,i3_LQ_CO3Stem_c28349/f1p0/3376,i3_LQ_CO3Flo_c62628/f1p7/3093,i3_LQ_CO3Flo_c44826/f1p0/3242,i3_LQ_CO3Flo_c28579/f1p0/3381,i3_HQ_CO3Flo_c30378/f2p0/3055,i3_LQ_CO3Flo_c9433/f1p0/3128,i2_LQ_CO3Flo_c64226/f1p1/2724,i2_LQ_CO3Flo_c113599/f1p6/2787,i2_LQ_CO3Root_c6124/f1p0/2354,i2_LQ_CO3Stem_c42616/f1p0/2921,i3_LQ_CO3…
GO:0016746	transferase activity, transferring acyl groups	molecular_function	0.023207	0.45528	117	7164	1498	108566	i2_LQ_CO3Stem_c66139/f1p15/2916,i1_LQ_CO3Flo_c89166/f1p0/1808,i0_LQ_CO3Flo_c2773/f1p0/699,i1_LQ_CO3Flo_c8335/f1p0/1597,i1_LQ_CO3Flo_c107776/f1p0/1650,i1_LQ_CO3Flo_c26845/f1p0/1673,i0_LQ_CO3Stem_c5592/f1p2/917,i2_LQ_CO3Flo_c155589/f1p1/2042,i2_LQ_CO3Flo_c98017/f1p0/2033,i2_LQ_CO3Root_c3933/f1p0/2062,i2_HQ_CO3Flo_c80803/f2p9/2811,i2_LQ_CO3Flo_c6719/f1p1/2961,i2_LQ_CO3Flo_c36047/f1p0/2846,i1_LQ_CO3S…
GO:0044710	single-organism metabolic process	biological_process	0.023376	0.45666	1396	7164	20356	108566	i3_LQ_CO3Flo_c73154/f1p0/3987,i2_LQ_CO3Flo_c116782/f1p1/2239,i2_HQ_CO3Stem_c6396/f4p1/2972,i2_LQ_CO3Flo_c108751/f1p5/2325,i3_LQ_CO3Flo_c26618/f1p12/3610,i1_LQ_CO3Flo_c42637/f1p8/1921,i2_LQ_CO3Flo_c181692/f1p1/2508,i3_LQ_CO3Stem_c60485/f1p0/3412,i1_LQ_CO3Root_c40892/f1p1/1078,i0_LQ_CO3Root_c8726/f1p0/569,i1_LQ_CO3Leaf_c9299/f1p2/1220,i4_LQ_CO3Flo_c25512/f1p1/4353,i2_LQ_CO3Flo_c58897/f1p0/2173,i1_L…
68,i2_LQ_CO3Flo_c108115/f1p3/2334,i2_LQ_CO3Flo_c137223/f1p16/2431,i5_LQ_CO3Flo_c5733/f1p11/5143,i2_HQ_CO3Flo_c101436/f2p4/2116,i5_LQ_CO3Flo_c8325/f1p0/5015,i4_LQ_CO3Stem_c22340/f1p1/4683,i1_LQ_CO3Root_c91197/f1p1/1501,i1_HQ_CO3Flo_c123976/f10p0/1542,i3_LQ_CO3Flo_c26263/f1p12/3659,i5_LQ_CO3Flo_c5741/f1p0/5240,i2_LQ_CO3Flo_c153113/f1p1/2023,i4_LQ_CO3Flo_c24689/f1p0/4208,i2_LQ_CO3Flo_c35915/f1p6/240…
GO:0033180	proton-transporting V-type ATPase, V1 domain	cellular_component	0.024193	0.47065	27	7164	253	108566	i2_LQ_CO3Flo_c6029/f1p3/2565,i1_LQ_CO3Leaf_c26588/f1p4/1798,i2_HQ_CO3Flo_c174657/f4p3/2449,i1_LQ_CO3Stem_c12179/f1p0/1366,i3_HQ_CO3Stem_c9439/f2p0/3146,i7_LQ_CO3Flo_c277/f1p0/7694,i2_LQ_CO3Flo_c45469/f1p1/2122,i3_HQ_CO3Flo_c49285/f3p0/3168,i4_HQ_CO3Flo_c30363/f7p0/4200,i4_LQ_CO3Flo_c2408/f1p0/4746,i2_LQ_CO3Root_c6699/f1p2/2068,i1_LQ_CO3Flo_c110176/f1p0/1369,i3_LQ_CO3Flo_c7777/f2p10/3279,i6_LQ_CO3…
GO:0006631	fatty acid metabolic process	biological_process	0.0243	0.47075	70	7164	827	108566	i1_HQ_CO3Flo_c10484/f4p0/1775,i2_LQ_CO3Flo_c112845/f1p2/2248,i2_LQ_CO3Flo_c116215/f1p3/2426,i1_HQ_CO3Flo_c5414/f6p0/1750,i1_LQ_CO3Flo_c13043/f1p0/1598,i1_LQ_CO3Flo_c64940/f1p1/1619,i2_HQ_CO3Flo_c56815/f2p1/2131,i2_LQ_CO3Flo_c155589/f1p1/2042,i1_HQ_CO3Flo_c101802/f11p0/1316,i2_HQ_CO3Flo_c17980/f6p2/2704,i1_LQ_CO3Flo_c107776/f1p0/1650,i2_LQ_CO3Flo_c9162/f1p13/2830,i2_LQ_CO3Root_c8887/f1p0/2752,i1_L…
GO:0031514	motile cilium	cellular_component	0.025372	0.48947	26	7164	258	108566	i2_LQ_CO3Flo_c82121/f1p2/2146,i3_LQ_CO3Flo_c61224/f1p0/3183,i2_LQ_CO3Flo_c51137/f1p1/2028,i4_LQ_CO3Flo_c24505/f1p3/4878,i1_LQ_CO3Leaf_c40837/f1p3/2301,i1_LQ_CO3Flo_c72082/f1p0/1031,i5_LQ_CO3Flo_c3597/f1p2/5125,i3_LQ_CO3Flo_c22911/f1p0/3857,i3_LQ_CO3Root_c606/f1p0/3491,i4_LQ_CO3Flo_c9544/f1p0/4484,i3_LQ_CO3Stem_c49208/f1p1/3845,i2_LQ_CO3Stem_c27068/f1p2/2597,i1_LQ_CO3Flo_c21629/f1p0/1125,i3_HQ_CO3…
GO:0031110	regulation of microtubule polymerization or depolymerization	biological_process	0.026255	0.50151	4	7164	20	108566	i3_LQ_CO3Stem_c43553/f1p4/3857,i0_LQ_CO3Flo_c5869/f1p0/779,i4_HQ_CO3Flo_c5915/f3p0/4406,i1_LQ_CO3Leaf_c19328/f1p0/1242
GO:0019310	inositol catabolic process	biological_process	0.026646	0.50151	5	7164	29	108566	i2_LQ_CO3Flo_c3296/f1p2/2975,i5_LQ_CO3Flo_c4655/f1p0/5258,i1_LQ_CO3Flo_c22180/f1p0/1379,i3_LQ_CO3Stem_c28398/f1p0/3551,i1_LQ_CO3Root_c26746/f1p2/1235
GO:0046164	alcohol catabolic process	biological_process	0.026646	0.50151	5	7164	29	108566	i1_LQ_CO3Root_c26746/f1p2/1235,i2_LQ_CO3Flo_c3296/f1p2/2975,i5_LQ_CO3Flo_c4655/f1p0/5258,i1_LQ_CO3Flo_c22180/f1p0/1379,i3_LQ_CO3Stem_c28398/f1p0/3551
GO:0046174	polyol catabolic process	biological_process	0.026646	0.50151	5	7164	29	108566	i1_LQ_CO3Root_c26746/f1p2/1235,i2_LQ_CO3Flo_c3296/f1p2/2975,i5_LQ_CO3Flo_c4655/f1p0/5258,i1_LQ_CO3Flo_c22180/f1p0/1379,i3_LQ_CO3Stem_c28398/f1p0/3551
GO:0050113	inositol oxygenase activity	molecular_function	0.026646	0.50151	5	7164	29	108566	i5_LQ_CO3Flo_c4655/f1p0/5258,i2_LQ_CO3Flo_c3296/f1p2/2975,i3_LQ_CO3Stem_c28398/f1p0/3551,i1_LQ_CO3Flo_c22180/f1p0/1379,i1_LQ_CO3Root_c26746/f1p2/1235
GO:1901616	organic hydroxy compound catabolic process	biological_process	0.026646	0.50151	5	7164	29	108566	i1_LQ_CO3Root_c26746/f1p2/1235,i3_LQ_CO3Stem_c28398/f1p0/3551,i1_LQ_CO3Flo_c22180/f1p0/1379,i5_LQ_CO3Flo_c4655/f1p0/5258,i2_LQ_CO3Flo_c3296/f1p2/2975
GO:0030554	adenyl nucleotide binding	molecular_function	0.027043	0.50691	1273	7164	17247	108566	i1_LQ_CO3Flo_c39889/f1p0/1377,i2_LQ_CO3Flo_c106891/f1p2/2603,i1_LQ_CO3Flo_c89570/f1p9/1605,i4_LQ_CO3Flo_c18789/f1p0/4756,i4_LQ_CO3Flo_c4975/f1p0/4823,i5_LQ_CO3Flo_c4788/f1p0/5602,i3_LQ_CO3Flo_c19137/f1p4/3482,i1_LQ_CO3Stem_c30303/f1p0/1021,i3_LQ_CO3Flo_c40399/f1p1/3995,i4_LQ_CO3Flo_c24054/f1p1/4622,i2_LQ_CO3Flo_c116767/f1p0/2946,i1_HQ_CO3Flo_c22534/f2p0/1557,i3_LQ_CO3Stem_c25110/f1p1/3902,i5_LQ_C…
O3Flo_c9880/f1p3/3195,i4_LQ_CO3Flo_c25512/f1p1/4353,i4_HQ_CO3Flo_c3434/f2p1/4381,i2_LQ_CO3Flo_c110591/f1p8/2872,i5_HQ_CO3Stem_c943/f2p0/5394,i5_LQ_CO3Flo_c3963/f1p0/5271,i2_LQ_CO3Root_c17276/f1p0/2040,i2_LQ_CO3Flo_c38867/f1p0/2448,i2_LQ_CO3Flo_c145644/f1p1/2956,i2_LQ_CO3Flo_c39182/f1p7/2958,i3_LQ_CO3Flo_c39939/f1p4/3098,i4_LQ_CO3Stem_c22636/f1p4/4296,i2_LQ_CO3Flo_c36274/f1p1/2653,i1_LQ_CO3Flo_c22…
GO:0009877	nodulation	biological_process	0.027241	0.50857	12	7164	103	108566	i2_LQ_CO3Flo_c24458/f1p6/2554,i3_LQ_CO3Stem_c24702/f1p0/3293,i1_LQ_CO3Flo_c56849/f1p0/1914,i3_HQ_CO3Flo_c10094/f2p0/3615,i0_LQ_CO3Leaf_c8276/f1p0/864,i1_LQ_CO3Flo_c62446/f1p0/1764,i2_HQ_CO3Flo_c9733/f3p16/2170,i2_LQ_CO3Flo_c155694/f1p16/2135,i1_LQ_CO3Flo_c64364/f1p0/1857,i1_LQ_CO3Flo_c90999/f1p0/1914,i3_LQ_CO3Flo_c40265/f1p0/3411,i2_LQ_CO3Leaf_c13897/f1p0/2488
GO:0005929	cilium	cellular_component	0.02751	0.51154	26	7164	260	108566	i1_HQ_CO3Flo_c57930/f2p0/1451,i2_LQ_CO3Flo_c140166/f1p2/2322,i1_LQ_CO3Root_c17100/f1p3/1031,i2_LQ_CO3Flo_c50106/f1p0/2050,i2_HQ_CO3Flo_c129299/f2p1/2189,i4_LQ_CO3Flo_c19966/f1p16/4120,i4_LQ_CO3Flo_c34308/f1p0/4006,i3_LQ_CO3Stem_c46166/f1p0/3758,i3_HQ_CO3Stem_c50926/f3p0/3070,i2_HQ_CO3Flo_c27589/f4p1/2138,i2_LQ_CO3Flo_c145479/f1p0/2143,i0_HQ_CO3Flo_c2079/f2p6/736,i3_HQ_CO3Flo_c10986/f5p0/3405,i2_L…
GO:0033365	protein localization to organelle	biological_process	0.027673	0.51251	85	7164	1063	108566	i3_LQ_CO3Flo_c61751/f1p0/3245,i1_LQ_CO3Flo_c21130/f1p0/1149,i2_HQ_CO3Flo_c66384/f2p1/2649,i2_LQ_CO3Flo_c144801/f1p1/2208,i4_HQ_CO3Flo_c31423/f46p0/4700,i1_LQ_CO3Root_c66644/f1p9/1735,i1_LQ_CO3Flo_c21747/f1p14/1343,i1_LQ_CO3Stem_c3522/f1p2/1450,i2_LQ_CO3Flo_c25593/f1p0/2932,i2_HQ_CO3Flo_c18000/f6p1/2213,i4_LQ_CO3Flo_c20177/f1p0/4363,i1_LQ_CO3Flo_c3864/f2p5/1572,i2_LQ_CO3Flo_c39357/f1p3/2337,i4_HQ_…
GO:0004674	protein serine/threonine kinase activity	molecular_function	0.028035	0.51714	45	7164	483	108566	i4_LQ_CO3Flo_c21056/f1p1/4407,i4_LQ_CO3Stem_c23672/f1p1/4506,i5_LQ_CO3Flo_c6458/f1p0/5502,i4_LQ_CO3Root_c6519/f1p0/4925,i2_LQ_CO3Flo_c57778/f1p4/2199,i2_LQ_CO3Stem_c40258/f1p0/2667,i2_LQ_CO3Flo_c115536/f1p0/2804,i0_LQ_CO3Stem_c21589/f1p3/896,i2_LQ_CO3Flo_c13514/f1p7/2865,i3_LQ_CO3Flo_c53774/f1p0/3014,i3_LQ_CO3Flo_c42721/f1p0/3949,i1_HQ_CO3Stem_c16477/f2p0/1112,i2_LQ_CO3Stem_c12621/f1p1/2950,i1_LQ…
GO:0016533	cyclin-dependent protein kinase 5 holoenzyme complex	cellular_component	0.02884	0.52159	3	7164	10	108566	i2_LQ_CO3Root_c7753/f1p1/2466,i4_LQ_CO3Stem_c5367/f1p0/4829,i1_LQ_CO3Root_c41782/f1p2/1207
GO:0016534	cyclin-dependent protein kinase 5 activator activity	molecular_function	0.02884	0.52159	3	7164	10	108566	i1_LQ_CO3Root_c41782/f1p2/1207,i4_LQ_CO3Stem_c5367/f1p0/4829,i2_LQ_CO3Root_c7753/f1p1/2466
GO:0019209	kinase activator activity	molecular_function	0.02884	0.52159	3	7164	10	108566	i4_LQ_CO3Stem_c5367/f1p0/4829,i2_LQ_CO3Root_c7753/f1p1/2466,i1_LQ_CO3Root_c41782/f1p2/1207
GO:0030295	protein kinase activator activity	molecular_function	0.02884	0.52159	3	7164	10	108566	i2_LQ_CO3Root_c7753/f1p1/2466,i4_LQ_CO3Stem_c5367/f1p0/4829,i1_LQ_CO3Root_c41782/f1p2/1207
GO:0043539	protein serine/threonine kinase activator activity	molecular_function	0.02884	0.52159	3	7164	10	108566	i2_LQ_CO3Root_c7753/f1p1/2466,i4_LQ_CO3Stem_c5367/f1p0/4829,i1_LQ_CO3Root_c41782/f1p2/1207
GO:0003924	GTPase activity	molecular_function	0.028957	0.52167	238	7164	3083	108566	i3_LQ_CO3Flo_c50834/f1p0/3035,i4_LQ_CO3Flo_c12485/f1p1/4702,i5_HQ_CO3Flo_c1403/f2p0/5315,i0_LQ_CO3Flo_c5869/f1p0/779,i3_LQ_CO3Flo_c47222/f1p0/3608,i4_LQ_CO3Flo_c21721/f1p0/4712,i1_LQ_CO3Stem_c7906/f1p0/1466,i5_LQ_CO3Flo_c6289/f1p2/5309,i1_LQ_CO3Flo_c39824/f1p0/1518,i5_LQ_CO3Flo_c5121/f1p0/5168,i0_HQ_CO3Flo_c2079/f2p6/736,i1_LQ_CO3Flo_c128803/f1p0/1602,i0_LQ_CO3Leaf_c24891/f1p0/644,i4_LQ_CO3Flo_c1…
GO:0008417	fucosyltransferase activity	molecular_function	0.029086	0.52197	4	7164	18	108566	i2_LQ_CO3Flo_c24458/f1p6/2554,i3_LQ_CO3Stem_c24702/f1p0/3293,i3_LQ_CO3Flo_c40265/f1p0/3411,i2_LQ_CO3Leaf_c13897/f1p0/2488
GO:0009317	acetyl-CoA carboxylase complex	cellular_component	0.029802	0.53275	4	7164	19	108566	i1_LQ_CO3Flo_c13043/f1p0/1598,i2_LQ_CO3Flo_c4078/f1p2/2123,i1_LQ_CO3Root_c17100/f1p3/1031,i3_LQ_CO3Flo_c25233/f1p2/3235
GO:0008168	methyltransferase activity	molecular_function	0.030327	0.54006	157	7164	2103	108566	i3_LQ_CO3Flo_c26859/f1p0/3066,i1_LQ_CO3Stem_c4025/f1p0/1898,i1_LQ_CO3Flo_c27894/f1p2/1596,i4_LQ_CO3Flo_c34172/f1p0/4011,i1_LQ_CO3Flo_c62197/f1p0/1568,i2_LQ_CO3Flo_c61370/f1p3/2143,i1_LQ_CO3Stem_c20698/f1p0/1499,i2_LQ_CO3Flo_c58653/f1p0/2185,i3_LQ_CO3Flo_c38566/f1p2/3195,i3_LQ_CO3Flo_c9433/f1p0/3128,i3_LQ_CO3Flo_c47619/f1p0/3072,i3_LQ_CO3Flo_c4202/f1p0/3174,i3_LQ_CO3Flo_c61611/f1p4/4006,i1_LQ_CO3R…
GO:0005351	sugar:proton symporter activity	molecular_function	0.030714	0.54278	9	7164	68	108566	i2_HQ_CO3Flo_c59329/f2p1/2696,i2_LQ_CO3Flo_c84788/f1p1/2699,i2_LQ_CO3Stem_c8048/f1p1/2895,i1_LQ_CO3Leaf_c23311/f1p0/1405,i1_LQ_CO3Leaf_c37447/f1p0/1237,i3_LQ_CO3Flo_c31511/f1p0/3052,i2_LQ_CO3Flo_c23000/f1p1/2822,i2_LQ_CO3Flo_c145091/f1p1/2807,i1_LQ_CO3Flo_c6133/f1p0/1765
GO:0015295	solute:proton symporter activity	molecular_function	0.030714	0.54278	9	7164	68	108566	i2_LQ_CO3Stem_c8048/f1p1/2895,i2_LQ_CO3Flo_c84788/f1p1/2699,i2_HQ_CO3Flo_c59329/f2p1/2696,i1_LQ_CO3Flo_c6133/f1p0/1765,i2_LQ_CO3Flo_c145091/f1p1/2807,i2_LQ_CO3Flo_c23000/f1p1/2822,i3_LQ_CO3Flo_c31511/f1p0/3052,i1_LQ_CO3Leaf_c37447/f1p0/1237,i1_LQ_CO3Leaf_c23311/f1p0/1405
GO:0050497	transferase activity, transferring alkylthio groups	molecular_function	0.032228	0.5652	3	7164	12	108566	i0_LQ_CO3Flo_c24595/f1p0/907,i1_LQ_CO3Stem_c12008/f1p0/1861,i1_LQ_CO3Flo_c43611/f1p0/1750
GO:0050524	coenzyme-B sulfoethylthiotransferase activity	molecular_function	0.032228	0.5652	3	7164	12	108566	i0_LQ_CO3Flo_c24595/f1p0/907,i1_LQ_CO3Stem_c12008/f1p0/1861,i1_LQ_CO3Flo_c43611/f1p0/1750
GO:0004650	polygalacturonase activity	molecular_function	0.032753	0.57225	10	7164	78	108566	i0_LQ_CO3Flo_c10333/f1p4/811,i1_LQ_CO3Flo_c108805/f1p0/1786,i1_LQ_CO3Leaf_c19836/f1p0/1917,i1_LQ_CO3Stem_c8550/f1p0/1270,i1_LQ_CO3Flo_c65722/f1p0/1623,i2_HQ_CO3Flo_c3850/f6p0/2925,i1_LQ_CO3Flo_c39043/f1p1/1600,i1_LQ_CO3Flo_c64705/f1p0/1771,i4_LQ_CO3Flo_c6639/f1p0/4143,i2_HQ_CO3Flo_c24244/f4p0/2630
GO:0005402	cation:sugar symporter activity	molecular_function	0.033416	0.58164	9	7164	69	108566	i1_LQ_CO3Leaf_c23311/f1p0/1405,i3_LQ_CO3Flo_c31511/f1p0/3052,i1_LQ_CO3Leaf_c37447/f1p0/1237,i2_LQ_CO3Flo_c145091/f1p1/2807,i2_LQ_CO3Flo_c23000/f1p1/2822,i1_LQ_CO3Flo_c6133/f1p0/1765,i2_HQ_CO3Flo_c59329/f2p1/2696,i2_LQ_CO3Flo_c84788/f1p1/2699,i2_LQ_CO3Stem_c8048/f1p1/2895
GO:0005524	ATP binding	molecular_function	0.03374	0.58507	1233	7164	16730	108566	i4_LQ_CO3Flo_c10338/f1p0/4552,i2_LQ_CO3Flo_c43332/f1p4/2429,i3_HQ_CO3Flo_c5321/f2p0/3609,i5_HQ_CO3Stem_c7878/f3p3/5382,i1_HQ_CO3Flo_c12735/f2p4/1654,i2_LQ_CO3Stem_c45547/f1p0/2359,i3_HQ_CO3Flo_c72792/f3p0/3219,i2_LQ_CO3Flo_c84824/f1p7/2661,i2_LQ_CO3Flo_c26399/f1p1/2697,i6_HQ_CO3Flo_c130/f3p0/6323,i3_HQ_CO3Flo_c10299/f5p0/3792,i3_LQ_CO3Stem_c21789/f1p1/3367,i2_LQ_CO3Stem_c38533/f1p0/2685,i3_HQ_CO3…
lo_c6511/f1p1/1373,i4_LQ_CO3Stem_c22013/f1p0/4152,i3_HQ_CO3Flo_c36902/f2p2/3714,i1_LQ_CO3Root_c88102/f1p1/1851,i2_HQ_CO3Flo_c5246/f4p0/2445,i1_LQ_CO3Flo_c56256/f1p4/1564,i5_LQ_CO3Flo_c2548/f1p0/5332,i2_LQ_CO3Stem_c14366/f1p0/2401,i5_LQ_CO3Flo_c4157/f1p0/5442,i4_LQ_CO3Flo_c26241/f1p0/4318,i3_HQ_CO3Flo_c46003/f3p0/3382,i5_LQ_CO3Flo_c7625/f1p3/5484,i5_HQ_CO3Flo_c1403/f2p0/5315,i3_LQ_CO3Flo_c21255/f1…
GO:0016671	oxidoreductase activity, acting on a sulfur group of donors, disulfide as acceptor	molecular_function	0.034617	0.59804	8	7164	66	108566	i1_LQ_CO3Stem_c21369/f1p2/1836,i1_LQ_CO3Flo_c25453/f1p0/1690,i0_LQ_CO3Flo_c26177/f1p0/789,i1_HQ_CO3Flo_c54413/f4p0/1908,i0_LQ_CO3Flo_c2874/f1p3/766,i1_LQ_CO3Flo_c1859/f3p0/1877,i2_LQ_CO3Flo_c5640/f1p9/2084,i1_LQ_CO3Flo_c64450/f1p12/1819
GO:0070206	protein trimerization	biological_process	0.034936	0.60132	7	7164	52	108566	i3_LQ_CO3Flo_c42037/f1p0/3098,i1_LQ_CO3Leaf_c19723/f1p0/1329,i2_LQ_CO3Flo_c3218/f1p2/3032,i1_LQ_CO3Root_c17100/f1p3/1031,i3_HQ_CO3Flo_c70578/f9p0/3096,i3_LQ_CO3Flo_c9235/f1p0/3211,i3_LQ_CO3Flo_c47196/f1p0/3236
GO:0044275	cellular carbohydrate catabolic process	biological_process	0.035461	0.60809	6	7164	41	108566	i2_LQ_CO3Flo_c3296/f1p2/2975,i5_LQ_CO3Flo_c4655/f1p0/5258,i1_LQ_CO3Flo_c22180/f1p0/1379,i3_LQ_CO3Stem_c28398/f1p0/3551,i0_LQ_CO3Leaf_c8622/f1p0/471,i1_LQ_CO3Root_c26746/f1p2/1235
GO:0016032	viral process	biological_process	0.035851	0.61009	118	7164	1523	108566	i1_LQ_CO3Flo_c56136/f1p0/1713,i2_LQ_CO3Leaf_c14053/f1p0/2231,i2_HQ_CO3Flo_c59329/f2p1/2696,i1_LQ_CO3Stem_c8816/f1p0/1194,i1_LQ_CO3Flo_c3864/f2p5/1572,i3_LQ_CO3Stem_c27530/f1p6/3459,i2_LQ_CO3Flo_c112041/f1p0/2503,i4_HQ_CO3Flo_c30311/f10p0/4734,i2_LQ_CO3Flo_c145644/f1p1/2956,i4_LQ_CO3Root_c1681/f1p0/4843,i3_LQ_CO3Flo_c3172/f1p0/3411,i3_LQ_CO3Stem_c40949/f1p0/3905,i1_LQ_CO3Flo_c63850/f1p1/1750,i2_LQ…
GO:0022607	cellular component assembly	biological_process	0.036101	0.61009	162	7164	2219	108566	i2_HQ_CO3Flo_c63717/f2p0/2804,i4_LQ_CO3Flo_c24608/f1p4/4867,i1_LQ_CO3Flo_c19189/f1p0/1799,i2_LQ_CO3Flo_c85582/f1p5/2292,i5_LQ_CO3Leaf_c5293/f1p0/5877,i2_LQ_CO3Leaf_c7093/f1p50/2387,i2_LQ_CO3Flo_c115258/f1p0/2872,i4_LQ_CO3Root_c1681/f1p0/4843,i3_LQ_CO3Flo_c61751/f1p0/3245,i1_LQ_CO3Root_c7682/f1p6/1270,i1_LQ_CO3Flo_c64465/f2p0/1254,i3_LQ_CO3Flo_c9235/f1p0/3211,i1_LQ_CO3Flo_c38693/f1p2/1786,i1_LQ_CO…
GO:0044764	multi-organism cellular process	biological_process	0.036537	0.61009	128	7164	1670	108566	i1_LQ_CO3Leaf_c19723/f1p0/1329,i2_HQ_CO3Flo_c36922/f3p0/2656,i3_HQ_CO3Flo_c10550/f2p0/3908,i1_LQ_CO3Flo_c40725/f2p5/1653,i4_LQ_CO3Flo_c9373/f1p0/4805,i3_LQ_CO3Flo_c22636/f1p3/3156,i2_LQ_CO3Stem_c8048/f1p1/2895,i2_LQ_CO3Flo_c113718/f1p1/2283,i3_LQ_CO3Flo_c44868/f1p5/3955,i1_LQ_CO3Flo_c60712/f1p3/1315,i1_LQ_CO3Flo_c12896/f1p0/1795,i2_LQ_CO3Leaf_c11278/f1p0/2994,i3_LQ_CO3Stem_c47682/f1p0/3555,i3_LQ_…
GO:0016278	lysine N-methyltransferase activity	molecular_function	0.036614	0.61009	28	7164	293	108566	i5_LQ_CO3Stem_c8421/f1p1/5348,i3_HQ_CO3Stem_c8744/f6p0/3672,i4_LQ_CO3Root_c7217/f1p2/4634,i1_LQ_CO3Flo_c64364/f1p0/1857,i0_LQ_CO3Leaf_c28492/f1p0/450,i1_LQ_CO3Flo_c62446/f1p0/1764,i4_LQ_CO3Stem_c28935/f1p0/4011,i3_LQ_CO3Flo_c8578/f1p7/3879,i3_LQ_CO3Stem_c41146/f1p0/3593,i3_HQ_CO3Flo_c3052/f2p0/3308,i2_LQ_CO3Leaf_c15142/f1p0/2127,i2_HQ_CO3Flo_c63015/f2p3/2274,i3_LQ_CO3Flo_c60851/f1p0/3967,i3_LQ_CO…
GO:0016279	protein-lysine N-methyltransferase activity	molecular_function	0.036614	0.61009	28	7164	293	108566	i2_LQ_CO3Stem_c10491/f1p2/3000,i3_LQ_CO3Stem_c26327/f1p0/3142,i2_HQ_CO3Flo_c9733/f3p16/2170,i5_LQ_CO3Flo_c5431/f1p0/5306,i3_LQ_CO3Flo_c21924/f1p1/3779,i2_LQ_CO3Flo_c155694/f1p16/2135,i4_LQ_CO3Flo_c4637/f1p1/4998,i1_LQ_CO3Flo_c56849/f1p0/1914,i3_LQ_CO3Flo_c9316/f1p0/3916,i1_LQ_CO3Leaf_c28191/f1p0/1558,i3_LQ_CO3Flo_c26859/f1p0/3066,i1_LQ_CO3Flo_c64364/f1p0/1857,i4_LQ_CO3Root_c7217/f1p2/4634,i3_HQ_C…
GO:0018024	histone-lysine N-methyltransferase activity	molecular_function	0.036614	0.61009	28	7164	293	108566	i3_LQ_CO3Flo_c9316/f1p0/3916,i1_LQ_CO3Flo_c56849/f1p0/1914,i1_LQ_CO3Leaf_c28191/f1p0/1558,i3_LQ_CO3Flo_c26859/f1p0/3066,i2_LQ_CO3Stem_c10491/f1p2/3000,i5_LQ_CO3Flo_c5431/f1p0/5306,i2_HQ_CO3Flo_c9733/f3p16/2170,i3_LQ_CO3Stem_c26327/f1p0/3142,i2_LQ_CO3Flo_c155694/f1p16/2135,i4_LQ_CO3Flo_c4637/f1p1/4998,i3_LQ_CO3Flo_c21924/f1p1/3779,i2_HQ_CO3Flo_c63015/f2p3/2274,i3_LQ_CO3Flo_c60851/f1p0/3967,i4_LQ_C…
GO:0042054	histone methyltransferase activity	molecular_function	0.036614	0.61009	28	7164	293	108566	i4_LQ_CO3Stem_c7182/f1p0/4938,i3_LQ_CO3Flo_c62641/f1p3/3606,i2_HQ_CO3Flo_c63015/f2p3/2274,i3_LQ_CO3Flo_c60851/f1p0/3967,i2_LQ_CO3Flo_c83051/f1p1/2920,i3_HQ_CO3Flo_c6914/f3p0/3661,i0_LQ_CO3Leaf_c28492/f1p0/450,i3_HQ_CO3Stem_c8744/f6p0/3672,i5_LQ_CO3Stem_c8421/f1p1/5348,i4_LQ_CO3Root_c7217/f1p2/4634,i1_LQ_CO3Flo_c64364/f1p0/1857,i3_LQ_CO3Stem_c41146/f1p0/3593,i3_HQ_CO3Flo_c3052/f2p0/3308,i2_LQ_CO3L…
GO:0000221	vacuolar proton-transporting V-type ATPase, V1 domain	cellular_component	0.036764	0.61009	25	7164	237	108566	i4_LQ_CO3Stem_c21955/f1p49/4234,i3_LQ_CO3Flo_c11798/f1p2/3189,i3_LQ_CO3Stem_c43161/f1p5/3392,i2_LQ_CO3Flo_c42873/f1p0/2226,i3_LQ_CO3Flo_c19632/f1p0/3445,i2_LQ_CO3Flo_c121743/f1p1/2072,i4_LQ_CO3Leaf_c3787/f1p0/4651,i2_LQ_CO3Leaf_c11624/f1p0/2972,i2_LQ_CO3Flo_c23080/f1p5/1971,i4_HQ_CO3Flo_c2528/f3p0/4494,i3_LQ_CO3Leaf_c1364/f1p0/3632,i2_LQ_CO3Flo_c144076/f1p1/2277,i1_LQ_CO3Leaf_c26588/f1p4/1798,i2_…
GO:0016471	vacuolar proton-transporting V-type ATPase complex	cellular_component	0.036764	0.61009	25	7164	237	108566	i1_LQ_CO3Leaf_c26588/f1p4/1798,i2_LQ_CO3Flo_c6029/f1p3/2565,i2_LQ_CO3Root_c6699/f1p2/2068,i6_LQ_CO3Flo_c555/f1p0/7000,i3_LQ_CO3Flo_c7777/f2p10/3279,i3_LQ_CO3Flo_c20964/f1p8/3206,i2_HQ_CO3Flo_c174657/f4p3/2449,i3_HQ_CO3Stem_c9439/f2p0/3146,i7_LQ_CO3Flo_c277/f1p0/7694,i3_HQ_CO3Flo_c49285/f3p0/3168,i2_LQ_CO3Flo_c45469/f1p1/2122,i4_HQ_CO3Flo_c30363/f7p0/4200,i4_LQ_CO3Flo_c2408/f1p0/4746,i4_LQ_CO3Stem…
GO:0008013	beta-catenin binding	molecular_function	0.037112	0.61248	2	7164	5	108566	i3_LQ_CO3Flo_c47576/f1p0/4011,i4_LQ_CO3Flo_c3767/f1p0/4753
GO:0009308	amine metabolic process	biological_process	0.037172	0.61248	43	7164	497	108566	i2_LQ_CO3Flo_c22039/f1p4/2663,i1_LQ_CO3Flo_c83803/f1p0/1887,i1_LQ_CO3Flo_c57979/f1p10/1464,i3_LQ_CO3Flo_c67431/f1p0/3047,i2_HQ_CO3Leaf_c19130/f2p44/2688,i1_LQ_CO3Root_c41712/f1p2/1166,i5_LQ_CO3Flo_c8246/f1p0/5016,i1_HQ_CO3Root_c11290/f5p1/1412,i3_LQ_CO3Flo_c67365/f1p0/3081,i1_LQ_CO3Root_c33808/f1p0/1028,i2_LQ_CO3Stem_c8001/f1p3/2946,i1_LQ_CO3Stem_c6594/f1p0/2003,i2_LQ_CO3Root_c11201/f1p5/2442,i1_…
GO:0016469	proton-transporting two-sector ATPase complex	cellular_component	0.037686	0.61875	54	7164	651	108566	i1_LQ_CO3Flo_c37954/f1p5/1206,i1_LQ_CO3Leaf_c6426/f1p1/1836,i1_LQ_CO3Flo_c45079/f1p0/1602,i3_LQ_CO3Stem_c43161/f1p5/3392,i1_LQ_CO3Flo_c21629/f1p0/1125,i3_LQ_CO3Flo_c11798/f1p2/3189,i3_LQ_CO3Leaf_c1364/f1p0/3632,i1_LQ_CO3Flo_c140159/f1p0/1016,i2_LQ_CO3Flo_c42873/f1p0/2226,i3_LQ_CO3Flo_c19632/f1p0/3445,i2_LQ_CO3Flo_c23080/f1p5/1971,i4_HQ_CO3Flo_c2528/f3p0/4494,i0_LQ_CO3Flo_c23047/f1p0/669,i1_LQ_CO3…
GO:0005774	vacuolar membrane	cellular_component	0.038426	0.62645	25	7164	238	108566	i1_LQ_CO3Leaf_c26588/f1p4/1798,i2_LQ_CO3Flo_c6029/f1p3/2565,i3_LQ_CO3Flo_c20964/f1p8/3206,i3_LQ_CO3Flo_c7777/f2p10/3279,i6_LQ_CO3Flo_c555/f1p0/7000,i2_LQ_CO3Root_c6699/f1p2/2068,i2_LQ_CO3Flo_c45469/f1p1/2122,i3_HQ_CO3Stem_c9439/f2p0/3146,i7_LQ_CO3Flo_c277/f1p0/7694,i3_HQ_CO3Flo_c49285/f3p0/3168,i4_HQ_CO3Flo_c30363/f7p0/4200,i4_LQ_CO3Flo_c2408/f1p0/4746,i2_HQ_CO3Flo_c174657/f4p3/2449,i3_LQ_CO3Stem…
GO:0044437	vacuolar part	cellular_component	0.038426	0.62645	25	7164	238	108566	i2_LQ_CO3Flo_c144076/f1p1/2277,i3_LQ_CO3Leaf_c1364/f1p0/3632,i2_LQ_CO3Flo_c23080/f1p5/1971,i4_HQ_CO3Flo_c2528/f3p0/4494,i2_LQ_CO3Leaf_c11624/f1p0/2972,i2_LQ_CO3Flo_c121743/f1p1/2072,i4_LQ_CO3Leaf_c3787/f1p0/4651,i3_LQ_CO3Flo_c19632/f1p0/3445,i2_LQ_CO3Flo_c42873/f1p0/2226,i3_LQ_CO3Stem_c43161/f1p5/3392,i3_LQ_CO3Flo_c11798/f1p2/3189,i4_LQ_CO3Stem_c21955/f1p49/4234,i7_LQ_CO3Flo_c277/f1p0/7694,i3_HQ_…
GO:0005773	vacuole	cellular_component	0.040372	0.65587	25	7164	240	108566	i2_LQ_CO3Flo_c144076/f1p1/2277,i3_LQ_CO3Leaf_c1364/f1p0/3632,i4_HQ_CO3Flo_c2528/f3p0/4494,i2_LQ_CO3Flo_c23080/f1p5/1971,i2_LQ_CO3Leaf_c11624/f1p0/2972,i2_LQ_CO3Flo_c121743/f1p1/2072,i4_LQ_CO3Leaf_c3787/f1p0/4651,i2_LQ_CO3Flo_c42873/f1p0/2226,i3_LQ_CO3Flo_c19632/f1p0/3445,i3_LQ_CO3Stem_c43161/f1p5/3392,i3_LQ_CO3Flo_c11798/f1p2/3189,i4_LQ_CO3Stem_c21955/f1p49/4234,i3_HQ_CO3Stem_c9439/f2p0/3146,i4_L…
GO:0017038	protein import	biological_process	0.04061	0.6566	37	7164	438	108566	i2_LQ_CO3Flo_c81498/f1p2/2105,i1_LQ_CO3Flo_c62057/f1p2/1407,i0_LQ_CO3Root_c70740/f1p3/938,i3_LQ_CO3Flo_c11798/f1p2/3189,i2_LQ_CO3Flo_c68675/f3p2/2486,i2_LQ_CO3Stem_c42198/f1p1/2255,i2_LQ_CO3Flo_c42873/f1p0/2226,i0_LQ_CO3Flo_c22999/f1p0/689,i1_HQ_CO3Flo_c124207/f4p0/1758,i1_LQ_CO3Flo_c72082/f1p0/1031,i1_LQ_CO3Flo_c80109/f1p0/1764,i3_LQ_CO3Flo_c39398/f1p0/3448,i5_LQ_CO3Flo_c3903/f1p0/5545,i3_LQ_CO3…
GO:0005088	Ras guanyl-nucleotide exchange factor activity	molecular_function	0.041304	0.6566	13	7164	110	108566	i2_LQ_CO3Leaf_c10174/f1p1/2829,i3_LQ_CO3Flo_c60198/f1p0/3139,i2_LQ_CO3Flo_c9169/f1p0/2475,i2_LQ_CO3Flo_c3350/f1p0/2500,i4_LQ_CO3Flo_c9679/f1p6/4226,i2_LQ_CO3Flo_c164231/f1p0/2941,i2_LQ_CO3Flo_c108798/f1p1/2290,i2_LQ_CO3Flo_c25653/f1p0/2268,i1_HQ_CO3Flo_c12735/f2p4/1654,i3_LQ_CO3Flo_c15393/f1p0/3031,i2_LQ_CO3Flo_c69446/f1p2/2134,i2_LQ_CO3Stem_c40018/f1p1/2569,i2_LQ_CO3Flo_c13027/f1p0/2569
GO:0005089	Rho guanyl-nucleotide exchange factor activity	molecular_function	0.041304	0.6566	13	7164	110	108566	i2_LQ_CO3Flo_c108798/f1p1/2290,i1_HQ_CO3Flo_c12735/f2p4/1654,i2_LQ_CO3Flo_c25653/f1p0/2268,i3_LQ_CO3Flo_c15393/f1p0/3031,i2_LQ_CO3Flo_c69446/f1p2/2134,i2_LQ_CO3Stem_c40018/f1p1/2569,i2_LQ_CO3Flo_c13027/f1p0/2569,i3_LQ_CO3Flo_c60198/f1p0/3139,i2_LQ_CO3Leaf_c10174/f1p1/2829,i2_LQ_CO3Flo_c9169/f1p0/2475,i2_LQ_CO3Flo_c3350/f1p0/2500,i4_LQ_CO3Flo_c9679/f1p6/4226,i2_LQ_CO3Flo_c164231/f1p0/2941
GO:0009124	nucleoside monophosphate biosynthetic process	biological_process	0.04141	0.6566	23	7164	263	108566	i3_LQ_CO3Flo_c27732/f1p0/3465,i1_LQ_CO3Root_c87267/f1p1/1602,i3_LQ_CO3Flo_c13061/f1p0/3638,i4_LQ_CO3Flo_c10525/f1p0/4338,i2_HQ_CO3Flo_c53588/f2p3/2030,i1_LQ_CO3Flo_c23228/f1p6/1272,i1_LQ_CO3Flo_c92655/f1p0/1051,i0_LQ_CO3Flo_c12638/f1p0/724,i2_LQ_CO3Flo_c100137/f1p9/2047,i1_LQ_CO3Flo_c115222/f1p1/1118,i1_LQ_CO3Leaf_c6426/f1p1/1836,i0_HQ_CO3Flo_c846/f4p0/696,i1_LQ_CO3Stem_c11076/f1p21/1885,i1_LQ_CO…
GO:0009127	purine nucleoside monophosphate biosynthetic process	biological_process	0.04141	0.6566	23	7164	263	108566	i2_LQ_CO3Flo_c36241/f1p0/2481,i0_LQ_CO3Flo_c4860/f1p1/734,i1_LQ_CO3Stem_c11076/f1p21/1885,i1_LQ_CO3Flo_c37954/f1p5/1206,i1_LQ_CO3Leaf_c6426/f1p1/1836,i0_HQ_CO3Flo_c846/f4p0/696,i0_LQ_CO3Flo_c2773/f1p0/699,i0_LQ_CO3Flo_c23047/f1p0/669,i0_LQ_CO3Root_c8726/f1p0/569,i0_LQ_CO3Flo_c5869/f1p0/779,i1_LQ_CO3Flo_c140159/f1p0/1016,i1_LQ_CO3Root_c72385/f1p4/1516,i0_HQ_CO3Flo_c334/f8p0/963,i2_HQ_CO3Flo_c53588…
GO:0009156	ribonucleoside monophosphate biosynthetic process	biological_process	0.04141	0.6566	23	7164	263	108566	i0_LQ_CO3Flo_c2773/f1p0/699,i0_LQ_CO3Flo_c23047/f1p0/669,i0_LQ_CO3Flo_c5869/f1p0/779,i0_LQ_CO3Root_c8726/f1p0/569,i1_LQ_CO3Flo_c140159/f1p0/1016,i1_LQ_CO3Root_c72385/f1p4/1516,i0_HQ_CO3Flo_c334/f8p0/963,i2_LQ_CO3Flo_c36241/f1p0/2481,i0_LQ_CO3Flo_c4860/f1p1/734,i1_LQ_CO3Stem_c11076/f1p21/1885,i1_LQ_CO3Flo_c37954/f1p5/1206,i1_LQ_CO3Leaf_c6426/f1p1/1836,i0_HQ_CO3Flo_c846/f4p0/696,i1_LQ_CO3Flo_c11522…
GO:0009168	purine ribonucleoside monophosphate biosynthetic process	biological_process	0.04141	0.6566	23	7164	263	108566	i0_LQ_CO3Flo_c4860/f1p1/734,i2_LQ_CO3Flo_c36241/f1p0/2481,i1_LQ_CO3Flo_c37954/f1p5/1206,i1_LQ_CO3Stem_c11076/f1p21/1885,i0_HQ_CO3Flo_c846/f4p0/696,i1_LQ_CO3Leaf_c6426/f1p1/1836,i0_LQ_CO3Flo_c2773/f1p0/699,i0_LQ_CO3Flo_c23047/f1p0/669,i0_LQ_CO3Flo_c5869/f1p0/779,i0_LQ_CO3Root_c8726/f1p0/569,i1_LQ_CO3Flo_c140159/f1p0/1016,i1_LQ_CO3Root_c72385/f1p4/1516,i0_HQ_CO3Flo_c334/f8p0/963,i2_HQ_CO3Flo_c53588…
GO:0051119	sugar transmembrane transporter activity	molecular_function	0.042002	0.66372	9	7164	72	108566	i1_LQ_CO3Leaf_c37447/f1p0/1237,i3_LQ_CO3Flo_c31511/f1p0/3052,i1_LQ_CO3Leaf_c23311/f1p0/1405,i1_LQ_CO3Flo_c6133/f1p0/1765,i2_LQ_CO3Flo_c23000/f1p1/2822,i2_LQ_CO3Flo_c145091/f1p1/2807,i2_HQ_CO3Flo_c59329/f2p1/2696,i2_LQ_CO3Stem_c8048/f1p1/2895,i2_LQ_CO3Flo_c84788/f1p1/2699
GO:0030246	carbohydrate binding	molecular_function	0.042677	0.66797	53	7164	627	108566	i3_HQ_CO3Flo_c21785/f2p5/3767,i2_HQ_CO3Flo_c33676/f24p0/2995,i3_HQ_CO3Flo_c18342/f2p0/3083,i3_LQ_CO3Flo_c11533/f1p0/3416,i2_LQ_CO3Flo_c63008/f1p0/2240,i2_LQ_CO3Flo_c61268/f1p6/2144,i3_LQ_CO3Flo_c3918/f1p0/3749,i3_LQ_CO3Flo_c40284/f1p0/3764,i3_LQ_CO3Flo_c8769/f1p0/3831,i3_LQ_CO3Stem_c63623/f1p0/3004,i3_LQ_CO3Flo_c74314/f1p0/3490,i3_LQ_CO3Flo_c5660/f1p0/3837,i2_LQ_CO3Flo_c137243/f1p31/2874,i2_HQ_CO…
GO:0046789	host cell surface receptor binding	molecular_function	0.042747	0.66797	5	7164	36	108566	i1_LQ_CO3Flo_c18990/f1p0/1427,i0_LQ_CO3Flo_c6576/f1p0/984,i1_LQ_CO3Stem_c3681/f1p0/1883,i1_LQ_CO3Flo_c3864/f2p5/1572,i0_LQ_CO3Leaf_c24891/f1p0/644
GO:0046812	host cell surface binding	molecular_function	0.042747	0.66797	5	7164	36	108566	i0_LQ_CO3Leaf_c24891/f1p0/644,i1_LQ_CO3Flo_c3864/f2p5/1572,i1_LQ_CO3Flo_c18990/f1p0/1427,i1_LQ_CO3Stem_c3681/f1p0/1883,i0_LQ_CO3Flo_c6576/f1p0/984
GO:0005992	trehalose biosynthetic process	biological_process	0.042848	0.66797	21	7164	199	108566	i4_LQ_CO3Flo_c20181/f1p0/4754,i0_LQ_CO3Root_c21538/f1p0/819,i3_LQ_CO3Flo_c22341/f1p0/3122,i3_LQ_CO3Flo_c43056/f1p9/3805,i3_LQ_CO3Stem_c2918/f1p1/3970,i6_LQ_CO3Flo_c989/f1p0/6160,i2_LQ_CO3Flo_c24511/f1p2/2298,i2_LQ_CO3Flo_c62181/f1p2/2354,i2_LQ_CO3Flo_c153113/f1p1/2023,i1_LQ_CO3Flo_c88664/f1p5/1854,i4_LQ_CO3Flo_c5233/f1p0/4298,i2_LQ_CO3Flo_c114117/f1p48/2627,i1_LQ_CO3Flo_c17967/f1p0/1846,i2_LQ_CO3…
GO:0004097	catechol oxidase activity	molecular_function	0.043056	0.66895	5	7164	28	108566	i4_LQ_CO3Flo_c23361/f1p0/4310,i4_LQ_CO3Stem_c25249/f1p15/4441,i2_LQ_CO3Flo_c24553/f1p0/2166,i2_LQ_CO3Flo_c155371/f1p0/2015,i0_LQ_CO3Flo_c7196/f1p0/961
GO:0008276	protein methyltransferase activity	molecular_function	0.043228	0.66938	30	7164	329	108566	i1_LQ_CO3Leaf_c28191/f1p0/1558,i3_LQ_CO3Flo_c26859/f1p0/3066,i3_LQ_CO3Flo_c9316/f1p0/3916,i1_LQ_CO3Flo_c56849/f1p0/1914,i1_LQ_CO3Flo_c18650/f1p0/1276,i2_HQ_CO3Flo_c9733/f3p16/2170,i5_LQ_CO3Flo_c5431/f1p0/5306,i3_LQ_CO3Stem_c26327/f1p0/3142,i4_LQ_CO3Flo_c4637/f1p1/4998,i2_LQ_CO3Flo_c155694/f1p16/2135,i3_LQ_CO3Flo_c21924/f1p1/3779,i2_LQ_CO3Stem_c10491/f1p2/3000,i2_LQ_CO3Flo_c83051/f1p1/2920,i3_HQ_C…
GO:0017076	purine nucleotide binding	molecular_function	0.043409	0.66994	1358	7164	18644	108566	i4_LQ_CO3Flo_c24889/f1p0/4808,i3_LQ_CO3Stem_c38563/f1p0/3304,i2_LQ_CO3Flo_c57298/f1p6/2868,i4_LQ_CO3Flo_c20274/f1p0/4847,i4_LQ_CO3Flo_c12505/f1p0/4696,i1_LQ_CO3Leaf_c37871/f1p2/1801,i2_LQ_CO3Stem_c27104/f1p1/2368,i3_LQ_CO3Flo_c13008/f1p0/3950,i1_LQ_CO3Flo_c26259/f1p1/1623,i2_LQ_CO3Flo_c86100/f1p2/2546,i4_LQ_CO3Flo_c12948/f1p31/4778,i3_LQ_CO3Flo_c6550/f1p2/3736,i1_LQ_CO3Flo_c111928/f1p0/1976,i2_LQ…
c25515/f2p0/936,i2_LQ_CO3Flo_c117936/f1p1/2098,i1_LQ_CO3Stem_c13154/f1p0/1261,i1_LQ_CO3Leaf_c10361/f1p0/1228,i4_LQ_CO3Flo_c12972/f1p0/4244,i1_LQ_CO3Flo_c39599/f1p4/1536,i3_LQ_CO3Flo_c21948/f1p4/3808,i3_LQ_CO3Flo_c21641/f1p1/3533,i4_LQ_CO3Flo_c23450/f1p0/4923,i3_LQ_CO3Flo_c27270/f2p0/3226,i3_LQ_CO3Flo_c44718/f1p0/3798,i1_HQ_CO3Flo_c42864/f2p1/1822,i2_LQ_CO3Flo_c9990/f1p1/2171,i2_LQ_CO3Flo_c142147/…
GO:0032559	adenyl ribonucleotide binding	molecular_function	0.044279	0.68111	1256	7164	17097	108566	i4_LQ_CO3Stem_c16491/f1p0/4099,i4_LQ_CO3Flo_c24011/f1p0/4201,i4_LQ_CO3Leaf_c10373/f1p0/4968,i0_LQ_CO3Flo_c2272/f1p0/776,i5_LQ_CO3Flo_c2170/f1p42/5077,i5_LQ_CO3Flo_c3945/f1p0/5212,i4_LQ_CO3Flo_c34308/f1p0/4006,i5_LQ_CO3Flo_c4422/f1p0/5353,i3_LQ_CO3Flo_c46441/f1p0/3306,i4_LQ_CO3Root_c7751/f1p1/4875,i4_LQ_CO3Flo_c24054/f1p1/4622,i2_LQ_CO3Flo_c116767/f1p0/2946,i1_HQ_CO3Flo_c22534/f2p0/1557,i3_LQ_CO3S…
O3Stem_c25581/f1p0/4670,i2_LQ_CO3Stem_c5176/f1p0/2472,i3_LQ_CO3Flo_c39939/f1p4/3098,i4_LQ_CO3Stem_c22636/f1p4/4296,i2_LQ_CO3Flo_c36274/f1p1/2653,i1_LQ_CO3Flo_c22959/f1p15/1660,i2_LQ_CO3Flo_c39182/f1p7/2958,i2_LQ_CO3Flo_c145644/f1p1/2956,i2_LQ_CO3Flo_c38867/f1p0/2448,i5_LQ_CO3Flo_c3963/f1p0/5271,i2_LQ_CO3Root_c17276/f1p0/2040,i3_LQ_CO3Stem_c38981/f1p0/3417,i2_LQ_CO3Flo_c82624/f1p1/2826,i4_HQ_CO3Fl…
GO:0006665	sphingolipid metabolic process	biological_process	0.04758	0.72705	5	7164	32	108566	i0_LQ_CO3Leaf_c6279/f1p0/943,i1_LQ_CO3Leaf_c3188/f1p0/1134,i1_LQ_CO3Stem_c22193/f1p0/1420,i2_LQ_CO3Flo_c14043/f1p0/2960,i2_LQ_CO3Flo_c142249/f1p0/2058
GO:0006672	ceramide metabolic process	biological_process	0.04758	0.72705	5	7164	32	108566	i2_LQ_CO3Flo_c142249/f1p0/2058,i2_LQ_CO3Flo_c14043/f1p0/2960,i0_LQ_CO3Leaf_c6279/f1p0/943,i1_LQ_CO3Leaf_c3188/f1p0/1134,i1_LQ_CO3Stem_c22193/f1p0/1420
GO:0006464	cellular protein modification process	biological_process	0.050227	0.75862	732	7164	10009	108566	i2_LQ_CO3Flo_c141017/f1p0/2962,i3_LQ_CO3Flo_c22174/f1p5/3997,i3_LQ_CO3Flo_c37714/f1p0/3393,i3_LQ_CO3Flo_c39839/f1p0/3909,i3_LQ_CO3Flo_c40444/f1p0/3063,i4_LQ_CO3Flo_c4193/f1p0/4762,i1_LQ_CO3Stem_c5930/f1p1/1516,i4_LQ_CO3Flo_c23796/f1p2/4884,i2_LQ_CO3Flo_c116210/f1p5/2221,i1_LQ_CO3Root_c2626/f1p0/1085,i4_LQ_CO3Flo_c7283/f1p0/4628,i2_LQ_CO3Leaf_c17992/f1p0/2053,i2_LQ_CO3Flo_c66627/f1p2/2711,i3_LQ_CO…
GO:0036211	protein modification process	biological_process	0.050227	0.75862	732	7164	10009	108566	i2_LQ_CO3Flo_c40054/f1p0/2198,i3_LQ_CO3Flo_c14822/f1p0/3040,i2_LQ_CO3Flo_c143329/f1p5/2848,i1_LQ_CO3Flo_c24476/f1p1/1993,i5_LQ_CO3Flo_c2436/f1p0/5310,i3_LQ_CO3Stem_c44917/f1p0/3345,i2_HQ_CO3Stem_c94063/f2p1/2154,i1_LQ_CO3Flo_c90999/f1p0/1914,i4_HQ_CO3Flo_c2584/f2p0/4926,i3_LQ_CO3Flo_c9212/f1p0/3666,i5_LQ_CO3Flo_c9357/f1p0/5823,i4_LQ_CO3Flo_c11935/f1p0/4223,i1_LQ_CO3Stem_c12519/f1p0/1807,i2_LQ_CO3…
GO:0006020	inositol metabolic process	biological_process	0.050245	0.75862	11	7164	96	108566	i1_LQ_CO3Flo_c22180/f1p0/1379,i2_LQ_CO3Flo_c86150/f1p0/2129,i2_LQ_CO3Flo_c3296/f1p2/2975,i5_LQ_CO3Flo_c1510/f1p0/5250,i0_LQ_CO3Root_c51048/f1p0/700,i2_HQ_CO3Flo_c129643/f3p6/2134,i1_LQ_CO3Flo_c104831/f1p0/1945,i3_LQ_CO3Stem_c28398/f1p0/3551,i5_LQ_CO3Flo_c4655/f1p0/5258,i1_LQ_CO3Root_c26746/f1p2/1235,i1_LQ_CO3Flo_c131055/f1p0/1935
GO:0004576	oligosaccharyl transferase activity	molecular_function	0.050302	0.75862	9	7164	75	108566	i2_LQ_CO3Flo_c10722/f1p1/2197,i3_LQ_CO3Flo_c40576/f1p5/3060,i3_LQ_CO3Flo_c14822/f1p0/3040,i3_LQ_CO3Flo_c42199/f1p0/3238,i1_HQ_CO3Flo_c28350/f28p0/1072,i3_HQ_CO3Flo_c1955/f4p0/3581,i0_LQ_CO3Flo_c3809/f1p0/867,i2_LQ_CO3Flo_c134722/f1p12/2530,i3_HQ_CO3Flo_c57597/f2p1/3573
GO:0004489	methylenetetrahydrofolate reductase (NAD(P)H) activity	molecular_function	0.050656	0.75954	6	7164	39	108566	i2_LQ_CO3Flo_c116782/f1p1/2239,i2_HQ_CO3Flo_c84016/f2p0/2315,i2_LQ_CO3Flo_c108751/f1p5/2325,i2_LQ_CO3Stem_c38646/f1p0/2437,i2_LQ_CO3Flo_c35915/f1p6/2400,i2_HQ_CO3Flo_c5676/f3p0/2821
GO:0052736	beta-glucanase activity	molecular_function	0.050963	0.75954	3	7164	12	108566	i2_LQ_CO3Flo_c62135/f1p5/2326,i2_LQ_CO3Flo_c13391/f2p4/2848,i2_HQ_CO3Stem_c43769/f4p0/2762
GO:0052861	glucan endo-1,3-beta-glucanase activity, C-3 substituted reducing group	molecular_function	0.050963	0.75954	3	7164	12	108566	i2_LQ_CO3Flo_c62135/f1p5/2326,i2_LQ_CO3Flo_c13391/f2p4/2848,i2_HQ_CO3Stem_c43769/f4p0/2762
GO:0042393	histone binding	molecular_function	0.051019	0.75954	21	7164	204	108566	i2_HQ_CO3Stem_c1915/f4p4/2342,i2_LQ_CO3Stem_c10491/f1p2/3000,i3_LQ_CO3Stem_c26327/f1p0/3142,i3_LQ_CO3Flo_c21924/f1p1/3779,i2_LQ_CO3Flo_c22886/f1p0/2135,i3_LQ_CO3Flo_c9316/f1p0/3916,i3_LQ_CO3Flo_c22031/f1p18/3966,i2_HQ_CO3Flo_c21492/f3p1/2863,i1_LQ_CO3Stem_c25258/f1p0/1528,i3_HQ_CO3Stem_c8744/f6p0/3672,i3_LQ_CO3Flo_c8578/f1p7/3879,i3_LQ_CO3Flo_c52255/f1p0/3043,i1_HQ_CO3Root_c2519/f2p1/1746,i2_LQ_C…
GO:0043414	macromolecule methylation	biological_process	0.051835	0.7671	50	7164	594	108566	i2_HQ_CO3Flo_c129024/f2p2/2120,i2_LQ_CO3Flo_c56796/f1p0/2176,i1_LQ_CO3Flo_c65006/f1p3/1918,i3_HQ_CO3Flo_c6914/f3p0/3661,i2_LQ_CO3Flo_c83051/f1p1/2920,i3_LQ_CO3Flo_c60851/f1p0/3967,i2_LQ_CO3Flo_c134717/f1p0/2169,i3_LQ_CO3Flo_c8578/f1p7/3879,i1_LQ_CO3Flo_c62446/f1p0/1764,i1_LQ_CO3Flo_c27511/f1p0/1476,i1_LQ_CO3Root_c21256/f1p0/1760,i3_LQ_CO3Stem_c41146/f1p0/3593,i3_HQ_CO3Flo_c3052/f2p0/3308,i1_LQ_CO…
GO:0046351	disaccharide biosynthetic process	biological_process	0.051858	0.7671	21	7164	204	108566	i4_LQ_CO3Flo_c34203/f1p0/4009,i1_LQ_CO3Leaf_c19457/f1p11/1920,i4_LQ_CO3Flo_c5398/f1p9/4360,i4_LQ_CO3Flo_c6800/f1p1/4371,i3_LQ_CO3Flo_c59292/f1p0/3975,i4_LQ_CO3Flo_c13667/f1p2/4613,i2_LQ_CO3Flo_c97826/f1p1/2046,i4_LQ_CO3Flo_c15035/f1p0/4077,i4_LQ_CO3Flo_c5233/f1p0/4298,i2_LQ_CO3Flo_c153113/f1p1/2023,i1_LQ_CO3Flo_c88664/f1p5/1854,i2_LQ_CO3Flo_c114117/f1p48/2627,i1_LQ_CO3Flo_c17967/f1p0/1846,i2_LQ_C…
GO:0097367	carbohydrate derivative binding	molecular_function	0.05234	0.76735	1363	7164	18782	108566	i4_LQ_CO3Stem_c4830/f1p1/4489,i2_LQ_CO3Flo_c56424/f1p0/2265,i3_HQ_CO3Flo_c4171/f2p0/3651,i3_LQ_CO3Flo_c10323/f1p15/3642,i5_LQ_CO3Flo_c3709/f1p1/5092,i5_LQ_CO3Flo_c7388/f1p1/5108,i3_LQ_CO3Flo_c42966/f1p0/3485,i5_LQ_CO3Flo_c3169/f1p0/5374,i1_LQ_CO3Root_c113025/f1p0/1004,i1_LQ_CO3Flo_c4612/f1p4/1868,i3_LQ_CO3Stem_c41542/f1p1/3557,i4_LQ_CO3Flo_c13518/f1p0/4925,i3_LQ_CO3Leaf_c3882/f1p4/3694,i5_LQ_CO3F…
9868/f1p0/4721,i1_LQ_CO3Stem_c8816/f1p0/1194,i3_HQ_CO3Flo_c49627/f2p0/3633,i3_LQ_CO3Flo_c10831/f1p8/3364,i2_LQ_CO3Flo_c87637/f1p0/2720,i1_LQ_CO3Flo_c9282/f1p3/1528,i3_LQ_CO3Flo_c15301/f1p0/3035,i4_LQ_CO3Flo_c6211/f1p0/4243,i2_LQ_CO3Stem_c20924/f1p55/2344,i2_LQ_CO3Flo_c145479/f1p0/2143,i4_LQ_CO3Flo_c5595/f1p6/4882,i4_LQ_CO3Flo_c7365/f1p4/4617,i3_HQ_CO3Flo_c18334/f2p0/3202,i2_LQ_CO3Flo_c82829/f1p0/…
GO:0004529	exodeoxyribonuclease activity	molecular_function	0.052878	0.76735	26	7164	295	108566	i1_LQ_CO3Flo_c115222/f1p1/1118,i3_LQ_CO3Stem_c43288/f1p1/3136,i3_HQ_CO3Stem_c50926/f3p0/3070,i1_LQ_CO3Flo_c12050/f1p1/1939,i2_LQ_CO3Flo_c64514/f1p1/2391,i3_LQ_CO3Flo_c40938/f1p0/3241,i3_LQ_CO3Flo_c42205/f1p0/3488,i2_LQ_CO3Flo_c12715/f1p9/2930,i1_LQ_CO3Flo_c80109/f1p0/1764,i4_LQ_CO3Flo_c21888/f1p2/4143,i3_HQ_CO3Flo_c70452/f19p0/3525,i0_LQ_CO3Leaf_c8057/f1p0/587,i2_LQ_CO3Stem_c27492/f1p1/3280,i3_LQ…
GO:0016895	exodeoxyribonuclease activity, producing 5'-phosphomonoesters	molecular_function	0.052878	0.76735	26	7164	295	108566	i3_LQ_CO3Flo_c60729/f1p3/3608,i3_HQ_CO3Flo_c8809/f3p0/3914,i2_HQ_CO3Flo_c157000/f2p3/2150,i3_LQ_CO3Flo_c70079/f1p0/3473,i4_LQ_CO3Stem_c19137/f1p24/4972,i3_LQ_CO3Flo_c9208/f1p0/3739,i4_LQ_CO3Flo_c20177/f1p0/4363,i4_LQ_CO3Flo_c21004/f1p3/4360,i0_LQ_CO3Root_c24150/f1p0/747,i3_LQ_CO3Flo_c61751/f1p0/3245,i1_HQ_CO3Stem_c1826/f2p0/1500,i1_LQ_CO3Flo_c115222/f1p1/1118,i3_LQ_CO3Stem_c43288/f1p1/3136,i2_LQ_…
GO:1902600	hydrogen ion transmembrane transport	biological_process	0.053051	0.76735	57	7164	713	108566	i1_LQ_CO3Flo_c37954/f1p5/1206,i1_LQ_CO3Leaf_c6426/f1p1/1836,i3_LQ_CO3Stem_c43161/f1p5/3392,i1_LQ_CO3Flo_c45079/f1p0/1602,i3_LQ_CO3Flo_c11798/f1p2/3189,i1_LQ_CO3Flo_c21629/f1p0/1125,i0_LQ_CO3Root_c8726/f1p0/569,i3_LQ_CO3Leaf_c1364/f1p0/3632,i1_LQ_CO3Flo_c140159/f1p0/1016,i3_LQ_CO3Flo_c19632/f1p0/3445,i2_LQ_CO3Flo_c42873/f1p0/2226,i4_HQ_CO3Flo_c2528/f3p0/4494,i0_LQ_CO3Flo_c23047/f1p0/669,i2_LQ_CO3F…
GO:0051704	multi-organism process	biological_process	0.053409	0.76735	211	7164	2907	108566	i1_HQ_CO3Flo_c2586/f3p0/1957,i0_LQ_CO3Root_c33147/f1p0/340,i2_LQ_CO3Flo_c40119/f1p1/2796,i2_LQ_CO3Flo_c122522/f1p3/2013,i2_HQ_CO3Flo_c8734/f3p2/2247,i1_LQ_CO3Flo_c62446/f1p0/1764,i4_LQ_CO3Flo_c5026/f1p0/4741,i2_LQ_CO3Flo_c110169/f1p0/2747,i2_LQ_CO3Flo_c24942/f1p3/2137,i0_LQ_CO3Root_c78118/f1p0/987,i4_LQ_CO3Flo_c21170/f1p6/4102,i5_LQ_CO3Flo_c1165/f1p0/5387,i2_LQ_CO3Flo_c86024/f1p1/2765,i2_HQ_CO3Fl…
GO:0015985	energy coupled proton transport, down electrochemical gradient	biological_process	0.05353	0.76735	19	7164	221	108566	i1_LQ_CO3Flo_c23228/f1p6/1272,i1_LQ_CO3Flo_c115222/f1p1/1118,i0_LQ_CO3Flo_c12638/f1p0/724,i1_LQ_CO3Flo_c92655/f1p0/1051,i2_LQ_CO3Flo_c100137/f1p9/2047,i3_LQ_CO3Flo_c13061/f1p0/3638,i3_LQ_CO3Flo_c27732/f1p0/3465,i1_LQ_CO3Flo_c140159/f1p0/1016,i0_LQ_CO3Root_c8726/f1p0/569,i0_LQ_CO3Flo_c5869/f1p0/779,i1_LQ_CO3Root_c72385/f1p4/1516,i0_HQ_CO3Flo_c334/f8p0/963,i0_LQ_CO3Flo_c2773/f1p0/699,i0_LQ_CO3Flo_c…
GO:0015986	ATP synthesis coupled proton transport	biological_process	0.05353	0.76735	19	7164	221	108566	i0_LQ_CO3Flo_c23047/f1p0/669,i0_LQ_CO3Flo_c2773/f1p0/699,i1_LQ_CO3Root_c72385/f1p4/1516,i0_HQ_CO3Flo_c334/f8p0/963,i0_LQ_CO3Root_c8726/f1p0/569,i0_LQ_CO3Flo_c5869/f1p0/779,i1_LQ_CO3Flo_c140159/f1p0/1016,i2_LQ_CO3Flo_c36241/f1p0/2481,i0_LQ_CO3Flo_c4860/f1p1/734,i0_HQ_CO3Flo_c846/f4p0/696,i1_LQ_CO3Leaf_c6426/f1p1/1836,i1_LQ_CO3Flo_c37954/f1p5/1206,i2_LQ_CO3Flo_c100137/f1p9/2047,i0_LQ_CO3Flo_c12638/…
GO:0046422	violaxanthin de-epoxidase activity	molecular_function	0.053915	0.76735	4	7164	21	108566	i2_LQ_CO3Flo_c14812/f1p0/2054,i2_LQ_CO3Flo_c58897/f1p0/2173,i1_HQ_CO3Flo_c78493/f2p0/1592,i1_HQ_CO3Flo_c8117/f2p0/1753
GO:0060966	regulation of gene silencing by RNA	biological_process	0.05417	0.76735	3	7164	12	108566	i3_LQ_CO3Flo_c44868/f1p5/3955,i4_LQ_CO3Flo_c34361/f1p0/4015,i3_HQ_CO3Flo_c10550/f2p0/3908
GO:0060967	negative regulation of gene silencing by RNA	biological_process	0.05417	0.76735	3	7164	12	108566	i4_LQ_CO3Flo_c34361/f1p0/4015,i3_HQ_CO3Flo_c10550/f2p0/3908,i3_LQ_CO3Flo_c44868/f1p5/3955
GO:0060968	regulation of gene silencing	biological_process	0.05417	0.76735	3	7164	12	108566	i3_LQ_CO3Flo_c44868/f1p5/3955,i4_LQ_CO3Flo_c34361/f1p0/4015,i3_HQ_CO3Flo_c10550/f2p0/3908
GO:0060969	negative regulation of gene silencing	biological_process	0.05417	0.76735	3	7164	12	108566	i3_HQ_CO3Flo_c10550/f2p0/3908,i4_LQ_CO3Flo_c34361/f1p0/4015,i3_LQ_CO3Flo_c44868/f1p5/3955
GO:0006479	protein methylation	biological_process	0.054195	0.76735	35	7164	384	108566	i3_LQ_CO3Flo_c9316/f1p0/3916,i1_LQ_CO3Flo_c56849/f1p0/1914,i2_HQ_CO3Stem_c1915/f4p4/2342,i4_LQ_CO3Flo_c4637/f1p1/4998,i2_LQ_CO3Flo_c155694/f1p16/2135,i3_LQ_CO3Flo_c11840/f1p0/3517,i2_LQ_CO3Flo_c189567/f1p2/2035,i5_LQ_CO3Flo_c5431/f1p0/5306,i3_LQ_CO3Stem_c26327/f1p0/3142,i4_LQ_CO3Stem_c7182/f1p0/4938,i4_LQ_CO3Flo_c24538/f1p0/4204,i1_LQ_CO3Flo_c90999/f1p0/1914,i5_LQ_CO3Stem_c8421/f1p1/5348,i2_LQ_CO…
GO:0008213	protein alkylation	biological_process	0.054195	0.76735	35	7164	384	108566	i4_LQ_CO3Flo_c24538/f1p0/4204,i4_LQ_CO3Stem_c7182/f1p0/4938,i1_LQ_CO3Flo_c90999/f1p0/1914,i5_LQ_CO3Stem_c8421/f1p1/5348,i2_LQ_CO3Leaf_c15142/f1p0/2127,i4_LQ_CO3Stem_c28935/f1p0/4011,i1_LQ_CO3Flo_c91797/f4p0/1117,i1_LQ_CO3Flo_c56849/f1p0/1914,i3_LQ_CO3Flo_c9316/f1p0/3916,i2_HQ_CO3Stem_c1915/f4p4/2342,i2_LQ_CO3Flo_c189567/f1p2/2035,i3_LQ_CO3Flo_c11840/f1p0/3517,i4_LQ_CO3Flo_c4637/f1p1/4998,i2_LQ_CO…
GO:0048870	cell motility	biological_process	0.055261	0.77769	39	7164	444	108566	i1_LQ_CO3Flo_c62715/f1p11/1729,i2_HQ_CO3Flo_c129299/f2p1/2189,i1_LQ_CO3Root_c61987/f1p7/1452,i4_LQ_CO3Flo_c19966/f1p16/4120,i1_LQ_CO3Root_c17100/f1p3/1031,i7_HQ_CO3Leaf_c4/f2p0/7272,i2_LQ_CO3Flo_c43795/f1p3/2693,i3_HQ_CO3Stem_c50926/f3p0/3070,i2_LQ_CO3Flo_c12323/f1p3/3184,i1_LQ_CO3Root_c66644/f1p9/1735,i3_LQ_CO3Stem_c49208/f1p1/3845,i4_LQ_CO3Flo_c9544/f1p0/4484,i3_LQ_CO3Root_c606/f1p0/3491,i3_LQ_…
GO:0051674	localization of cell	biological_process	0.055261	0.77769	39	7164	444	108566	i2_LQ_CO3Flo_c140166/f1p2/2322,i1_HQ_CO3Flo_c57930/f2p0/1451,i4_LQ_CO3Flo_c34308/f1p0/4006,i3_LQ_CO3Stem_c46166/f1p0/3758,i2_LQ_CO3Flo_c50106/f1p0/2050,i2_HQ_CO3Flo_c27589/f4p1/2138,i2_HQ_CO3Flo_c8734/f3p2/2247,i2_LQ_CO3Flo_c145479/f1p0/2143,i1_HQ_CO3Flo_c52924/f3p0/1330,i2_LQ_CO3Stem_c27068/f1p2/2597,i1_LQ_CO3Flo_c21629/f1p0/1125,i1_LQ_CO3Flo_c58418/f1p0/1237,i5_LQ_CO3Flo_c3597/f1p2/5125,i2_LQ_C…
GO:0006813	potassium ion transport	biological_process	0.055907	0.77867	60	7164	728	108566	i0_LQ_CO3Flo_c20072/f1p0/864,i3_LQ_CO3Flo_c38548/f1p1/3726,i6_LQ_CO3Flo_c478/f1p0/6061,i2_LQ_CO3Flo_c44932/f1p3/2679,i1_LQ_CO3Root_c64041/f1p5/1478,i2_LQ_CO3Flo_c44037/f1p2/2937,i1_LQ_CO3Flo_c42637/f1p8/1921,i1_HQ_CO3Flo_c78380/f2p0/1853,i3_LQ_CO3Stem_c25518/f1p0/3567,i4_LQ_CO3Flo_c7609/f1p9/4347,i3_HQ_CO3Flo_c3897/f2p0/3189,i4_LQ_CO3Leaf_c2428/f1p2/4903,i2_LQ_CO3Flo_c86710/f1p4/2779,i3_LQ_CO3Flo…
GO:0019058	viral life cycle	biological_process	0.055976	0.77867	86	7164	1079	108566	i2_LQ_CO3Flo_c113718/f1p1/2283,i3_LQ_CO3Stem_c49208/f1p1/3845,i0_HQ_CO3Flo_c2079/f2p6/736,i3_LQ_CO3Flo_c77654/f1p0/3005,i1_LQ_CO3Flo_c12896/f1p0/1795,i1_LQ_CO3Flo_c60712/f1p3/1315,i2_LQ_CO3Leaf_c11278/f1p0/2994,i3_LQ_CO3Flo_c28177/f1p0/3564,i2_LQ_CO3Flo_c136249/f1p0/2483,i1_LQ_CO3Leaf_c19723/f1p0/1329,i2_HQ_CO3Flo_c36922/f3p0/2656,i3_LQ_CO3Stem_c28813/f1p0/3574,i1_LQ_CO3Flo_c40725/f2p5/1653,i4_LQ…
GO:0003854	3-beta-hydroxy-delta5-steroid dehydrogenase activity	molecular_function	0.05629	0.77867	50	7164	650	108566	i3_LQ_CO3Stem_c22141/f1p0/3445,i1_LQ_CO3Leaf_c9299/f1p2/1220,i1_LQ_CO3Root_c15669/f1p2/1409,i2_LQ_CO3Flo_c137268/f1p2/2312,i1_LQ_CO3Flo_c90092/f1p0/1680,i0_LQ_CO3Flo_c25352/f1p0/988,i3_LQ_CO3Stem_c16223/f1p0/3047,i2_HQ_CO3Flo_c121449/f2p1/1984,i1_LQ_CO3Flo_c63504/f1p0/1131,i4_LQ_CO3Root_c1106/f1p0/4640,i1_LQ_CO3Flo_c44441/f1p3/1248,i1_LQ_CO3Flo_c40225/f1p3/1279,i2_LQ_CO3Stem_c44822/f1p1/2540,i1_L…
GO:0016229	steroid dehydrogenase activity	molecular_function	0.05629	0.77867	50	7164	650	108566	i3_LQ_CO3Stem_c22141/f1p0/3445,i1_LQ_CO3Leaf_c9299/f1p2/1220,i1_LQ_CO3Root_c15669/f1p2/1409,i1_LQ_CO3Flo_c90092/f1p0/1680,i2_LQ_CO3Flo_c137268/f1p2/2312,i0_LQ_CO3Flo_c25352/f1p0/988,i3_LQ_CO3Stem_c16223/f1p0/3047,i2_HQ_CO3Flo_c121449/f2p1/1984,i1_LQ_CO3Flo_c63504/f1p0/1131,i4_LQ_CO3Root_c1106/f1p0/4640,i1_LQ_CO3Flo_c44441/f1p3/1248,i1_LQ_CO3Flo_c40225/f1p3/1279,i1_LQ_CO3Stem_c4025/f1p0/1898,i2_LQ…
GO:0033764	steroid dehydrogenase activity, acting on the CH-OH group of donors, NAD or NADP as acceptor	molecular_function	0.05629	0.77867	50	7164	650	108566	i0_LQ_CO3Flo_c23620/f1p0/1000,i1_LQ_CO3Root_c64041/f1p5/1478,i1_LQ_CO3Flo_c64304/f1p0/1633,i2_HQ_CO3Flo_c33433/f11p2/2726,i1_LQ_CO3Flo_c42637/f1p8/1921,i1_LQ_CO3Flo_c35845/f1p0/1844,i1_HQ_CO3Flo_c2477/f3p0/1224,i2_LQ_CO3Flo_c44932/f1p3/2679,i0_LQ_CO3Flo_c22446/f1p0/831,i1_LQ_CO3Stem_c4025/f1p0/1898,i2_LQ_CO3Stem_c44822/f1p1/2540,i4_LQ_CO3Root_c1106/f1p0/4640,i1_LQ_CO3Flo_c44441/f1p3/1248,i1_LQ_CO…
GO:0030118	clathrin coat	cellular_component	0.05634	0.77867	17	7164	159	108566	i6_LQ_CO3Stem_c880/f1p0/6507,i3_LQ_CO3Flo_c47413/f1p0/3929,i1_LQ_CO3Root_c31112/f1p1/1299,i3_LQ_CO3Flo_c44868/f1p5/3955,i3_LQ_CO3Leaf_c1364/f1p0/3632,i4_LQ_CO3Stem_c6648/f1p1/4201,i3_HQ_CO3Flo_c72980/f2p0/3165,i3_LQ_CO3Flo_c38668/f1p0/3515,i5_LQ_CO3Stem_c6983/f1p1/5276,i3_LQ_CO3Flo_c45932/f1p0/3830,i6_HQ_CO3Flo_c182/f2p0/6452,i3_HQ_CO3Stem_c12796/f2p0/3399,i0_LQ_CO3Flo_c3963/f1p0/520,i4_LQ_CO3Flo…
GO:0001558	regulation of cell growth	biological_process	0.057024	0.78344	7	7164	49	108566	i2_HQ_CO3Flo_c129580/f6p1/2179,i2_LQ_CO3Flo_c23602/f5p1/2163,i1_HQ_CO3Flo_c34589/f2p0/1941,i3_LQ_CO3Flo_c8231/f1p0/3281,i3_LQ_CO3Flo_c7138/f1p0/3523,i3_LQ_CO3Flo_c6229/f1p0/3675,i3_LQ_CO3Flo_c39225/f1p0/3103
GO:0005520	insulin-like growth factor binding	molecular_function	0.057024	0.78344	7	7164	49	108566	i2_HQ_CO3Flo_c129580/f6p1/2179,i3_LQ_CO3Flo_c39225/f1p0/3103,i3_LQ_CO3Flo_c7138/f1p0/3523,i3_LQ_CO3Flo_c6229/f1p0/3675,i3_LQ_CO3Flo_c8231/f1p0/3281,i2_LQ_CO3Flo_c23602/f5p1/2163,i1_HQ_CO3Flo_c34589/f2p0/1941
GO:0006812	cation transport	biological_process	0.058021	0.78808	204	7164	2847	108566	i2_LQ_CO3Flo_c42873/f1p0/2226,i3_LQ_CO3Flo_c38566/f1p2/3195,i1_HQ_CO3Flo_c78380/f2p0/1853,i2_LQ_CO3Flo_c23602/f5p1/2163,i2_LQ_CO3Flo_c44037/f1p2/2937,i3_LQ_CO3Flo_c20190/f1p0/3476,i1_LQ_CO3Flo_c89511/f1p0/1327,i3_LQ_CO3Flo_c28014/f1p0/3753,i3_LQ_CO3Stem_c43161/f1p5/3392,i1_LQ_CO3Flo_c45079/f1p0/1602,i1_LQ_CO3Flo_c37954/f1p5/1206,i2_LQ_CO3Leaf_c8172/f1p0/2286,i4_LQ_CO3Leaf_c2428/f1p2/4903,i0_HQ_CO…
GO:0006818	hydrogen transport	biological_process	0.058348	0.78808	70	7164	886	108566	i2_LQ_CO3Flo_c121743/f1p1/2072,i2_LQ_CO3Leaf_c11624/f1p0/2972,i0_LQ_CO3Flo_c5869/f1p0/779,i0_HQ_CO3Flo_c1039/f6p0/740,i2_LQ_CO3Flo_c144076/f1p1/2277,i3_HQ_CO3Flo_c22669/f2p0/3143,i0_HQ_CO3Flo_c334/f8p0/963,i2_LQ_CO3Flo_c36241/f1p0/2481,i4_LQ_CO3Stem_c21955/f1p49/4234,i3_LQ_CO3Flo_c26134/f1p0/3467,i3_LQ_CO3Flo_c19520/f1p5/3861,i1_LQ_CO3Flo_c92655/f1p0/1051,i2_LQ_CO3Stem_c39884/f1p1/2446,i1_HQ_CO3L…
GO:0015992	proton transport	biological_process	0.058348	0.78808	70	7164	886	108566	i2_LQ_CO3Flo_c84816/f1p8/2867,i0_LQ_CO3Flo_c4860/f1p1/734,i2_HQ_CO3Flo_c102359/f3p1/2241,i2_LQ_CO3Stem_c79439/f1p0/2920,i0_HQ_CO3Flo_c846/f4p0/696,i0_LQ_CO3Flo_c2773/f1p0/699,i4_LQ_CO3Leaf_c3787/f1p0/4651,i1_LQ_CO3Flo_c22959/f1p15/1660,i4_LQ_CO3Stem_c19137/f1p24/4972,i1_LQ_CO3Root_c72385/f1p4/1516,i1_LQ_CO3Leaf_c26588/f1p4/1798,i3_LQ_CO3Flo_c65734/f2p0/3141,i5_LQ_CO3Flo_c4312/f1p0/5883,i3_LQ_CO3F…
GO:0008855	exodeoxyribonuclease VII activity	molecular_function	0.058977	0.78808	25	7164	283	108566	i2_HQ_CO3Flo_c157000/f2p3/2150,i3_HQ_CO3Flo_c8809/f3p0/3914,i3_LQ_CO3Flo_c60729/f1p3/3608,i3_LQ_CO3Flo_c9208/f1p0/3739,i4_LQ_CO3Stem_c19137/f1p24/4972,i3_LQ_CO3Flo_c70079/f1p0/3473,i0_LQ_CO3Root_c24150/f1p0/747,i4_LQ_CO3Flo_c21004/f1p3/4360,i4_LQ_CO3Flo_c20177/f1p0/4363,i1_HQ_CO3Stem_c1826/f2p0/1500,i3_LQ_CO3Flo_c61751/f1p0/3245,i1_LQ_CO3Flo_c115222/f1p1/1118,i3_HQ_CO3Stem_c50926/f3p0/3070,i1_LQ_…
GO:0015385	sodium:proton antiporter activity	molecular_function	0.059285	0.78808	3	7164	14	108566	i2_HQ_CO3Flo_c2574/f4p6/2385,i1_LQ_CO3Flo_c107076/f1p0/1763,i2_HQ_CO3Flo_c64175/f2p6/2207
GO:0036374	glutathione hydrolase activity	molecular_function	0.059464	0.78808	3	7164	13	108566	i3_LQ_CO3Flo_c6764/f1p0/3259,i3_LQ_CO3Flo_c38566/f1p2/3195,i2_LQ_CO3Flo_c28221/f1p0/2803
GO:0035639	purine ribonucleoside triphosphate binding	molecular_function	0.059557	0.78808	1313	7164	18079	108566	i2_HQ_CO3Leaf_c1519/f2p0/2752,i5_LQ_CO3Flo_c2312/f1p2/5648,i2_LQ_CO3Flo_c28343/f1p0/2694,i4_LQ_CO3Flo_c23154/f1p0/4457,i4_LQ_CO3Flo_c20825/f1p0/4957,i3_LQ_CO3Flo_c8636/f1p5/3124,i3_LQ_CO3Flo_c23100/f1p2/3190,i3_LQ_CO3Flo_c37695/f1p5/3136,i1_LQ_CO3Flo_c20690/f1p0/1718,i2_LQ_CO3Stem_c58439/f1p2/2944,i5_LQ_CO3Flo_c1913/f1p0/5340,i2_LQ_CO3Flo_c60544/f1p1/2954,i3_HQ_CO3Flo_c69798/f3p0/3978,i2_LQ_CO3Ro…
9/1605,i1_LQ_CO3Flo_c39889/f1p0/1377,i2_LQ_CO3Flo_c106891/f1p2/2603,i4_LQ_CO3Flo_c4975/f1p0/4823,i1_LQ_CO3Root_c76325/f1p0/1031,i5_LQ_CO3Flo_c3945/f1p0/5212,i0_LQ_CO3Flo_c2272/f1p0/776,i5_LQ_CO3Flo_c2170/f1p42/5077,i4_LQ_CO3Stem_c16491/f1p0/4099,i4_LQ_CO3Flo_c24011/f1p0/4201,i4_LQ_CO3Leaf_c10373/f1p0/4968,i3_LQ_CO3Flo_c46441/f1p0/3306,i4_LQ_CO3Root_c7751/f1p1/4875,i5_LQ_CO3Flo_c4422/f1p0/5353,i4_…
GO:0006694	steroid biosynthetic process	biological_process	0.059946	0.78808	51	7164	666	108566	i1_HQ_CO3Flo_c74830/f6p0/1339,i1_LQ_CO3Flo_c35287/f1p2/1170,i0_LQ_CO3Flo_c29187/f1p0/880,i1_HQ_CO3Flo_c17729/f3p0/1502,i1_LQ_CO3Flo_c108887/f1p5/1649,i2_LQ_CO3Flo_c3967/f2p1/2238,i2_HQ_CO3Flo_c86051/f2p1/2292,i1_LQ_CO3Flo_c84261/f1p0/1187,i2_LQ_CO3Root_c14695/f1p0/2434,i1_LQ_CO3Flo_c39964/f1p0/1805,i3_LQ_CO3Flo_c24497/f1p0/4025,i2_LQ_CO3Flo_c140484/f1p2/2306,i2_LQ_CO3Flo_c116715/f1p4/2214,i2_LQ_C…
GO:0031109	microtubule polymerization or depolymerization	biological_process	0.060317	0.78808	13	7164	115	108566	i2_LQ_CO3Leaf_c21481/f1p0/2755,i3_LQ_CO3Stem_c43553/f1p4/3857,i4_LQ_CO3Flo_c13387/f1p0/4561,i4_LQ_CO3Flo_c15509/f1p5/4105,i2_HQ_CO3Flo_c101822/f2p0/2602,i4_LQ_CO3Stem_c5085/f1p4/4464,i2_LQ_CO3Flo_c107198/f1p1/2819,i3_LQ_CO3Flo_c23228/f1p6/3232,i4_LQ_CO3Flo_c12656/f1p7/4774,i4_HQ_CO3Flo_c5915/f3p0/4406,i0_LQ_CO3Flo_c5869/f1p0/779,i1_LQ_CO3Leaf_c19328/f1p0/1242,i4_LQ_CO3Flo_c26175/f1p0/4454
GO:0009247	glycolipid biosynthetic process	biological_process	0.060586	0.78808	23	7164	247	108566	i2_LQ_CO3Flo_c62602/f1p1/2354,i1_LQ_CO3Flo_c10343/f1p0/1578,i1_LQ_CO3Flo_c27917/f1p3/1867,i0_LQ_CO3Flo_c5517/f1p4/997,i1_LQ_CO3Flo_c83630/f1p0/1594,i3_LQ_CO3Flo_c57788/f1p0/3856,i2_LQ_CO3Flo_c22442/f1p198/2338,i1_LQ_CO3Flo_c86586/f1p0/1713,i3_LQ_CO3Flo_c44815/f1p0/3594,i1_LQ_CO3Flo_c107716/f1p0/1362,i1_LQ_CO3Leaf_c15904/f1p1/895,i3_HQ_CO3Flo_c55831/f2p0/3073,i3_LQ_CO3Flo_c29167/f1p0/3572,i1_LQ_CO…
GO:0046467	membrane lipid biosynthetic process	biological_process	0.060586	0.78808	23	7164	247	108566	i0_LQ_CO3Flo_c9516/f1p0/984,i1_LQ_CO3Flo_c19911/f1p1/1123,i3_LQ_CO3Flo_c9212/f1p0/3666,i5_LQ_CO3Flo_c4920/f1p0/5253,i2_HQ_CO3Flo_c158380/f2p3/2499,i1_LQ_CO3Flo_c15424/f1p0/1116,i3_LQ_CO3Flo_c45434/f1p0/3739,i2_LQ_CO3Leaf_c12285/f1p0/2468,i2_LQ_CO3Flo_c35437/f1p1/2912,i3_LQ_CO3Flo_c57788/f1p0/3856,i2_LQ_CO3Flo_c22442/f1p198/2338,i1_LQ_CO3Flo_c83630/f1p0/1594,i1_LQ_CO3Flo_c27917/f1p3/1867,i0_LQ_CO3…
GO:0005247	voltage-gated chloride channel activity	molecular_function	0.060704	0.78808	12	7164	101	108566	i3_LQ_CO3Flo_c8064/f1p0/3791,i3_LQ_CO3Flo_c42849/f1p0/3284,i3_LQ_CO3Flo_c27851/f1p0/3550,i3_LQ_CO3Flo_c25049/f1p0/3110,i4_LQ_CO3Flo_c25333/f1p0/4617,i3_HQ_CO3Stem_c35098/f2p0/3056,i4_LQ_CO3Flo_c3495/f1p0/4892,i2_LQ_CO3Flo_c139375/f1p2/2491,i3_LQ_CO3Flo_c12346/f1p2/3257,i2_LQ_CO3Flo_c26520/f1p2/2145,i1_LQ_CO3Leaf_c13498/f1p0/1750,i3_LQ_CO3Flo_c7158/f1p0/3538
GO:0005254	chloride channel activity	molecular_function	0.060704	0.78808	12	7164	101	108566	i4_LQ_CO3Flo_c3495/f1p0/4892,i3_HQ_CO3Stem_c35098/f2p0/3056,i2_LQ_CO3Flo_c139375/f1p2/2491,i3_LQ_CO3Flo_c12346/f1p2/3257,i2_LQ_CO3Flo_c26520/f1p2/2145,i1_LQ_CO3Leaf_c13498/f1p0/1750,i3_LQ_CO3Flo_c7158/f1p0/3538,i3_LQ_CO3Flo_c8064/f1p0/3791,i3_LQ_CO3Flo_c42849/f1p0/3284,i3_LQ_CO3Flo_c25049/f1p0/3110,i3_LQ_CO3Flo_c27851/f1p0/3550,i4_LQ_CO3Flo_c25333/f1p0/4617
GO:0008308	voltage-gated anion channel activity	molecular_function	0.060704	0.78808	12	7164	101	108566	i1_LQ_CO3Leaf_c13498/f1p0/1750,i3_LQ_CO3Flo_c7158/f1p0/3538,i4_LQ_CO3Flo_c3495/f1p0/4892,i3_HQ_CO3Stem_c35098/f2p0/3056,i2_LQ_CO3Flo_c139375/f1p2/2491,i3_LQ_CO3Flo_c12346/f1p2/3257,i2_LQ_CO3Flo_c26520/f1p2/2145,i3_LQ_CO3Flo_c27851/f1p0/3550,i3_LQ_CO3Flo_c25049/f1p0/3110,i4_LQ_CO3Flo_c25333/f1p0/4617,i3_LQ_CO3Flo_c8064/f1p0/3791,i3_LQ_CO3Flo_c42849/f1p0/3284
GO:0015108	chloride transmembrane transporter activity	molecular_function	0.060704	0.78808	12	7164	101	108566	i3_LQ_CO3Flo_c42849/f1p0/3284,i3_LQ_CO3Flo_c8064/f1p0/3791,i3_LQ_CO3Flo_c25049/f1p0/3110,i3_LQ_CO3Flo_c27851/f1p0/3550,i4_LQ_CO3Flo_c25333/f1p0/4617,i3_LQ_CO3Flo_c12346/f1p2/3257,i2_LQ_CO3Flo_c26520/f1p2/2145,i4_LQ_CO3Flo_c3495/f1p0/4892,i3_HQ_CO3Stem_c35098/f2p0/3056,i2_LQ_CO3Flo_c139375/f1p2/2491,i1_LQ_CO3Leaf_c13498/f1p0/1750,i3_LQ_CO3Flo_c7158/f1p0/3538
GO:0030193	regulation of blood coagulation	biological_process	0.060766	0.78808	1	7164	1	108566	i1_LQ_CO3Flo_c8335/f1p0/1597
GO:0050818	regulation of coagulation	biological_process	0.060766	0.78808	1	7164	1	108566	i1_LQ_CO3Flo_c8335/f1p0/1597
GO:0061041	regulation of wound healing	biological_process	0.060766	0.78808	1	7164	1	108566	i1_LQ_CO3Flo_c8335/f1p0/1597
GO:1900046	regulation of hemostasis	biological_process	0.060766	0.78808	1	7164	1	108566	i1_LQ_CO3Flo_c8335/f1p0/1597
GO:1903034	regulation of response to wounding	biological_process	0.060766	0.78808	1	7164	1	108566	i1_LQ_CO3Flo_c8335/f1p0/1597
GO:0051499	D-aminoacyl-tRNA deacylase activity	molecular_function	0.061866	0.79648	3	7164	16	108566	i4_HQ_CO3Flo_c2264/f2p0/4851,i7_LQ_CO3Flo_c254/f1p0/7136,i3_LQ_CO3Flo_c28985/f1p0/3597
GO:0015144	carbohydrate transmembrane transporter activity	molecular_function	0.061957	0.79648	17	7164	194	108566	i2_LQ_CO3Flo_c23000/f1p1/2822,i2_LQ_CO3Flo_c145091/f1p1/2807,i1_LQ_CO3Flo_c6133/f1p0/1765,i2_LQ_CO3Flo_c41528/f1p3/2693,i1_LQ_CO3Leaf_c23311/f1p0/1405,i1_LQ_CO3Leaf_c37447/f1p0/1237,i4_LQ_CO3Flo_c28597/f1p0/4061,i2_HQ_CO3Flo_c15364/f4p0/2290,i2_LQ_CO3Flo_c107300/f1p1/2768,i1_LQ_CO3Stem_c23861/f1p0/1722,i0_LQ_CO3Root_c32612/f1p2/983,i3_LQ_CO3Flo_c31511/f1p0/3052,i1_HQ_CO3Root_c28275/f2p1/1786,i2_L…
GO:1901476	carbohydrate transporter activity	molecular_function	0.061957	0.79648	17	7164	194	108566	i0_LQ_CO3Root_c32612/f1p2/983,i1_LQ_CO3Stem_c23861/f1p0/1722,i2_HQ_CO3Flo_c15364/f4p0/2290,i2_LQ_CO3Flo_c107300/f1p1/2768,i1_HQ_CO3Root_c28275/f2p1/1786,i3_LQ_CO3Flo_c31511/f1p0/3052,i2_LQ_CO3Stem_c8048/f1p1/2895,i2_LQ_CO3Flo_c84788/f1p1/2699,i3_LQ_CO3Flo_c28570/f1p0/3611,i2_HQ_CO3Flo_c59329/f2p1/2696,i1_LQ_CO3Flo_c6133/f1p0/1765,i2_LQ_CO3Flo_c145091/f1p1/2807,i2_LQ_CO3Flo_c23000/f1p1/2822,i1_LQ_…
GO:0004930	G-protein coupled receptor activity	molecular_function	0.062101	0.79648	16	7164	164	108566	i4_LQ_CO3Flo_c22825/f1p0/4655,i1_LQ_CO3Flo_c85303/f1p3/1283,i0_LQ_CO3Leaf_c5902/f1p0/661,i1_LQ_CO3Flo_c58180/f1p4/1581,i3_LQ_CO3Root_c1134/f1p0/3550,i3_HQ_CO3Flo_c8809/f3p0/3914,i3_LQ_CO3Flo_c70079/f1p0/3473,i3_LQ_CO3Leaf_c4678/f1p0/3139,i1_LQ_CO3Root_c2374/f1p1/1892,i3_HQ_CO3Flo_c70452/f19p0/3525,i2_LQ_CO3Stem_c43228/f1p0/2497,i3_LQ_CO3Flo_c8177/f1p1/3729,i2_LQ_CO3Stem_c23212/f1p0/2784,i3_LQ_CO3…
GO:0019838	growth factor binding	molecular_function	0.062308	0.79693	7	7164	50	108566	i3_LQ_CO3Flo_c8231/f1p0/3281,i1_HQ_CO3Flo_c34589/f2p0/1941,i2_LQ_CO3Flo_c23602/f5p1/2163,i3_LQ_CO3Flo_c39225/f1p0/3103,i3_LQ_CO3Flo_c6229/f1p0/3675,i3_LQ_CO3Flo_c7138/f1p0/3523,i2_HQ_CO3Flo_c129580/f6p1/2179
GO:0006664	glycolipid metabolic process	biological_process	0.063089	0.803	23	7164	248	108566	i2_LQ_CO3Flo_c22442/f1p198/2338,i3_LQ_CO3Flo_c57788/f1p0/3856,i1_LQ_CO3Flo_c83630/f1p0/1594,i1_LQ_CO3Flo_c27917/f1p3/1867,i0_LQ_CO3Flo_c5517/f1p4/997,i1_LQ_CO3Flo_c10343/f1p0/1578,i2_LQ_CO3Flo_c62602/f1p1/2354,i3_HQ_CO3Flo_c55831/f2p0/3073,i3_LQ_CO3Flo_c29167/f1p0/3572,i1_LQ_CO3Flo_c55587/f1p0/1928,i1_LQ_CO3Leaf_c15904/f1p1/895,i1_LQ_CO3Flo_c107716/f1p0/1362,i3_LQ_CO3Flo_c44815/f1p0/3594,i1_LQ_CO…
GO:0009311	oligosaccharide metabolic process	biological_process	0.063348	0.803	50	7164	576	108566	i0_LQ_CO3Flo_c9516/f1p0/984,i2_LQ_CO3Flo_c81238/f1p1/2904,i6_LQ_CO3Flo_c989/f1p0/6160,i1_LQ_CO3Flo_c19911/f1p1/1123,i1_LQ_CO3Flo_c90999/f1p0/1914,i3_LQ_CO3Flo_c40265/f1p0/3411,i2_LQ_CO3Leaf_c13897/f1p0/2488,i2_LQ_CO3Flo_c24511/f1p2/2298,i4_LQ_CO3Flo_c34061/f1p0/4012,i2_LQ_CO3Flo_c24458/f1p6/2554,i1_LQ_CO3Flo_c15424/f1p0/1116,i3_LQ_CO3Flo_c45434/f1p0/3739,i3_LQ_CO3Flo_c43056/f1p9/3805,i0_LQ_CO3Roo…
GO:0005540	hyaluronic acid binding	molecular_function	0.06365	0.803	1	7164	1	108566	i1_HQ_CO3Root_c28275/f2p1/1786
GO:0015725	gluconate transport	biological_process	0.06365	0.803	1	7164	1	108566	i1_HQ_CO3Root_c28275/f2p1/1786
GO:0035429	gluconate transmembrane transport	biological_process	0.06365	0.803	1	7164	1	108566	i1_HQ_CO3Root_c28275/f2p1/1786
GO:0006754	ATP biosynthetic process	biological_process	0.063868	0.80355	19	7164	225	108566	i3_LQ_CO3Flo_c13061/f1p0/3638,i3_LQ_CO3Flo_c27732/f1p0/3465,i1_LQ_CO3Flo_c115222/f1p1/1118,i1_LQ_CO3Flo_c92655/f1p0/1051,i0_LQ_CO3Flo_c12638/f1p0/724,i2_LQ_CO3Flo_c100137/f1p9/2047,i1_LQ_CO3Flo_c23228/f1p6/1272,i2_LQ_CO3Flo_c36241/f1p0/2481,i0_LQ_CO3Flo_c4860/f1p1/734,i1_LQ_CO3Flo_c37954/f1p5/1206,i0_HQ_CO3Flo_c846/f4p0/696,i1_LQ_CO3Leaf_c6426/f1p1/1836,i0_LQ_CO3Flo_c2773/f1p0/699,i0_LQ_CO3Flo_c2…
GO:0006323	DNA packaging	biological_process	0.064405	0.80811	28	7164	325	108566	i2_LQ_CO3Flo_c10432/f1p0/2382,i4_LQ_CO3Flo_c11920/f1p6/4427,i1_LQ_CO3Flo_c27438/f1p0/1190,i2_LQ_CO3Flo_c39693/f1p0/2482,i2_LQ_CO3Flo_c19267/f1p11/2671,i2_LQ_CO3Flo_c38824/f1p4/2659,i2_LQ_CO3Flo_c112041/f1p0/2503,i1_LQ_CO3Flo_c20159/f1p0/1966,i2_LQ_CO3Flo_c134760/f1p21/2517,i5_LQ_CO3Flo_c3530/f1p1/5098,i2_HQ_CO3Flo_c36922/f3p0/2656,i5_LQ_CO3Flo_c6859/f1p8/5048,i2_LQ_CO3Flo_c45094/f1p0/3046,i3_LQ_C…
GO:0005253	anion channel activity	molecular_function	0.064613	0.80854	12	7164	102	108566	i3_LQ_CO3Flo_c42849/f1p0/3284,i3_LQ_CO3Flo_c8064/f1p0/3791,i4_LQ_CO3Flo_c25333/f1p0/4617,i3_LQ_CO3Flo_c27851/f1p0/3550,i3_LQ_CO3Flo_c25049/f1p0/3110,i3_LQ_CO3Flo_c12346/f1p2/3257,i2_LQ_CO3Flo_c26520/f1p2/2145,i2_LQ_CO3Flo_c139375/f1p2/2491,i4_LQ_CO3Flo_c3495/f1p0/4892,i3_HQ_CO3Stem_c35098/f2p0/3056,i3_LQ_CO3Flo_c7158/f1p0/3538,i1_LQ_CO3Leaf_c13498/f1p0/1750
GO:0005637	nuclear inner membrane	cellular_component	0.065741	0.81214	2	7164	7	108566	i1_LQ_CO3Flo_c111269/f1p13/1240,i3_LQ_CO3Flo_c9880/f1p3/3195
GO:0005639	integral component of nuclear inner membrane	cellular_component	0.065741	0.81214	2	7164	7	108566	i1_LQ_CO3Flo_c111269/f1p13/1240,i3_LQ_CO3Flo_c9880/f1p3/3195
GO:0031229	intrinsic component of nuclear inner membrane	cellular_component	0.065741	0.81214	2	7164	7	108566	i1_LQ_CO3Flo_c111269/f1p13/1240,i3_LQ_CO3Flo_c9880/f1p3/3195
GO:0044453	nuclear membrane part	cellular_component	0.065741	0.81214	2	7164	7	108566	i1_LQ_CO3Flo_c111269/f1p13/1240,i3_LQ_CO3Flo_c9880/f1p3/3195
GO:0044085	cellular component biogenesis	biological_process	0.065778	0.81214	215	7164	3052	108566	i1_LQ_CO3Stem_c4023/f1p0/1502,i5_LQ_CO3Flo_c8554/f1p0/5011,i1_LQ_CO3Flo_c27825/f1p0/1809,i2_LQ_CO3Flo_c155694/f1p16/2135,i3_LQ_CO3Flo_c41800/f1p3/3168,i3_LQ_CO3Flo_c44495/f1p0/3737,i2_LQ_CO3Flo_c13950/f1p0/2932,i3_LQ_CO3Flo_c19520/f1p5/3861,i1_LQ_CO3Flo_c39298/f1p1/1814,i3_LQ_CO3Flo_c25203/f1p0/3713,i2_LQ_CO3Flo_c113718/f1p1/2283,i0_HQ_CO3Root_c1462/f5p1/803,i1_HQ_CO3Flo_c21027/f3p1/1972,i2_LQ_CO…
GO:0016741	transferase activity, transferring one-carbon groups	molecular_function	0.066404	0.81769	157	7164	2166	108566	i2_LQ_CO3Flo_c90469/f1p0/2845,i2_HQ_CO3Flo_c129024/f2p2/2120,i2_LQ_CO3Flo_c140201/f1p0/2701,i2_LQ_CO3Stem_c13995/f1p2/2115,i2_LQ_CO3Flo_c83520/f1p31/2808,i2_LQ_CO3Flo_c134717/f1p0/2169,i3_LQ_CO3Flo_c27479/f1p0/3154,i4_LQ_CO3Flo_c11767/f1p2/4542,i1_LQ_CO3Flo_c81278/f1p35/1660,i1_LQ_CO3Flo_c55845/f1p0/1405,i1_LQ_CO3Flo_c10915/f1p0/2000,i3_LQ_CO3Stem_c41146/f1p0/3593,i3_LQ_CO3Flo_c6541/f1p0/3288,i4_…
GO:0016053	organic acid biosynthetic process	biological_process	0.066988	0.82051	107	7164	1418	108566	i2_LQ_CO3Stem_c44632/f1p0/2323,i2_LQ_CO3Stem_c42616/f1p0/2921,i2_LQ_CO3Flo_c38677/f1p6/2788,i1_LQ_CO3Flo_c81916/f1p3/1679,i2_HQ_CO3Flo_c12708/f2p0/2483,i1_LQ_CO3Flo_c60058/f1p2/1942,i3_LQ_CO3Flo_c38571/f1p0/3330,i0_LQ_CO3Leaf_c22038/f1p0/927,i1_LQ_CO3Flo_c64057/f1p0/1353,i3_LQ_CO3Flo_c28579/f1p0/3381,i2_HQ_CO3Flo_c1974/f16p2/2356,i1_HQ_CO3Flo_c17911/f4p0/1770,i2_HQ_CO3Flo_c148157/f4p2/2046,i2_LQ_…
GO:0046394	carboxylic acid biosynthetic process	biological_process	0.066988	0.82051	107	7164	1418	108566	i2_LQ_CO3Flo_c87535/f1p20/2332,i2_LQ_CO3Stem_c84993/f1p0/2357,i1_LQ_CO3Root_c17100/f1p3/1031,i2_LQ_CO3Flo_c57770/f1p1/2336,i2_LQ_CO3Leaf_c9395/f1p0/2547,i6_LQ_CO3Flo_c792/f1p0/6470,i5_LQ_CO3Flo_c6206/f1p2/5239,i4_LQ_CO3Flo_c14190/f1p0/4651,i2_LQ_CO3Stem_c27104/f1p1/2368,i1_LQ_CO3Leaf_c10869/f1p0/1345,i2_LQ_CO3Flo_c12001/f3p2/2697,i2_HQ_CO3Flo_c148157/f4p2/2046,i1_LQ_CO3Root_c16720/f1p5/1024,i2_LQ…
GO:0006013	mannose metabolic process	biological_process	0.068945	0.84225	13	7164	113	108566	i4_LQ_CO3Flo_c5690/f1p0/4243,i2_LQ_CO3Root_c8111/f1p0/2493,i2_LQ_CO3Leaf_c22218/f1p0/2220,i3_LQ_CO3Flo_c11680/f1p0/3428,i3_LQ_CO3Flo_c61587/f1p0/3335,i4_HQ_CO3Flo_c30450/f18p1/4132,i3_HQ_CO3Flo_c34442/f3p0/3464,i4_HQ_CO3Flo_c2582/f2p0/4414,i3_LQ_CO3Flo_c40530/f1p0/3469,i3_LQ_CO3Stem_c60485/f1p0/3412,i3_LQ_CO3Flo_c10234/f1p9/3929,i3_LQ_CO3Flo_c8225/f1p0/3357,i1_LQ_CO3Root_c61320/f1p3/1880
GO:0005451	monovalent cation:proton antiporter activity	molecular_function	0.069987	0.85049	3	7164	15	108566	i1_LQ_CO3Flo_c107076/f1p0/1763,i2_HQ_CO3Flo_c64175/f2p6/2207,i2_HQ_CO3Flo_c2574/f4p6/2385
GO:0015491	cation:cation antiporter activity	molecular_function	0.069987	0.85049	3	7164	15	108566	i2_HQ_CO3Flo_c64175/f2p6/2207,i1_LQ_CO3Flo_c107076/f1p0/1763,i2_HQ_CO3Flo_c2574/f4p6/2385
GO:0060589	nucleoside-triphosphatase regulator activity	molecular_function	0.070669	0.85594	41	7164	495	108566	i1_LQ_CO3Flo_c11743/f1p2/1947,i3_LQ_CO3Flo_c13350/f1p0/3882,i1_LQ_CO3Stem_c21610/f1p0/1778,i1_HQ_CO3Flo_c52924/f3p0/1330,i3_LQ_CO3Flo_c22180/f1p0/3135,i2_LQ_CO3Flo_c121764/f1p0/2009,i0_LQ_CO3Flo_c11661/f1p0/899,i2_LQ_CO3Stem_c51362/f1p1/2106,i2_LQ_CO3Flo_c3374/f1p8/2753,i3_LQ_CO3Flo_c45228/f1p27/3104,i2_LQ_CO3Stem_c62784/f1p1/2172,i2_LQ_CO3Flo_c12715/f1p9/2930,i2_LQ_CO3Stem_c27492/f1p1/3280,i2_LQ…
GO:0006821	chloride transport	biological_process	0.071096	0.85594	12	7164	104	108566	i2_LQ_CO3Flo_c139375/f1p2/2491,i3_HQ_CO3Stem_c35098/f2p0/3056,i4_LQ_CO3Flo_c3495/f1p0/4892,i2_LQ_CO3Flo_c26520/f1p2/2145,i3_LQ_CO3Flo_c12346/f1p2/3257,i3_LQ_CO3Flo_c7158/f1p0/3538,i1_LQ_CO3Leaf_c13498/f1p0/1750,i3_LQ_CO3Flo_c8064/f1p0/3791,i3_LQ_CO3Flo_c42849/f1p0/3284,i4_LQ_CO3Flo_c25333/f1p0/4617,i3_LQ_CO3Flo_c27851/f1p0/3550,i3_LQ_CO3Flo_c25049/f1p0/3110
GO:0003908	methylated-DNA-[protein]-cysteine S-methyltransferase activity	molecular_function	0.071186	0.85594	1	7164	1	108566	i2_LQ_CO3Root_c5034/f1p0/2475
GO:0017003	protein-heme linkage	biological_process	0.0714	0.85594	4	7164	23	108566	i2_HQ_CO3Flo_c6793/f2p1/2874,i3_LQ_CO3Flo_c37809/f1p0/3146,i2_LQ_CO3Flo_c135464/f1p1/2429,i2_LQ_CO3Flo_c2874/f1p3/2956
GO:0004677	DNA-dependent protein kinase activity	molecular_function	0.071509	0.85594	2	7164	7	108566	i1_LQ_CO3Flo_c39335/f1p0/1811,i1_LQ_CO3Leaf_c22002/f1p0/1654
GO:0005244	voltage-gated ion channel activity	molecular_function	0.072115	0.85594	21	7164	216	108566	i3_HQ_CO3Flo_c9088/f4p9/3534,i3_LQ_CO3Flo_c12346/f1p2/3257,i3_HQ_CO3Stem_c35098/f2p0/3056,i2_LQ_CO3Flo_c143389/f1p0/2399,i2_LQ_CO3Stem_c45098/f1p0/2840,i3_LQ_CO3Flo_c42849/f1p0/3284,i3_LQ_CO3Flo_c8064/f1p0/3791,i0_LQ_CO3Flo_c20072/f1p0/864,i1_LQ_CO3Leaf_c13498/f1p0/1750,i3_LQ_CO3Flo_c7158/f1p0/3538,i2_LQ_CO3Flo_c26520/f1p2/2145,i1_HQ_CO3Flo_c78380/f2p0/1853,i4_LQ_CO3Flo_c3495/f1p0/4892,i2_LQ_CO3F…
GO:0022832	voltage-gated channel activity	molecular_function	0.072115	0.85594	21	7164	216	108566	i2_LQ_CO3Flo_c143389/f1p0/2399,i2_LQ_CO3Stem_c45098/f1p0/2840,i3_LQ_CO3Flo_c42849/f1p0/3284,i3_LQ_CO3Flo_c8064/f1p0/3791,i3_HQ_CO3Flo_c9088/f4p9/3534,i3_LQ_CO3Flo_c12346/f1p2/3257,i3_HQ_CO3Stem_c35098/f2p0/3056,i2_LQ_CO3Flo_c80808/f1p5/2002,i3_LQ_CO3Flo_c25049/f1p0/3110,i3_LQ_CO3Flo_c27851/f1p0/3550,i4_LQ_CO3Flo_c25333/f1p0/4617,i1_LQ_CO3Flo_c11402/f1p0/2009,i1_LQ_CO3Leaf_c13498/f1p0/1750,i0_LQ_C…
GO:0032259	methylation	biological_process	0.072347	0.85594	59	7164	734	108566	i2_LQ_CO3Flo_c82565/f1p0/2520,i4_LQ_CO3Flo_c34172/f1p0/4011,i1_LQ_CO3Flo_c27894/f1p2/1596,i3_LQ_CO3Flo_c26859/f1p0/3066,i2_LQ_CO3Flo_c135626/f1p1/2956,i1_LQ_CO3Flo_c62197/f1p0/1568,i1_LQ_CO3Flo_c18650/f1p0/1276,i2_HQ_CO3Flo_c9733/f3p16/2170,i3_LQ_CO3Flo_c21924/f1p1/3779,i2_LQ_CO3Flo_c59720/f1p0/2689,i2_LQ_CO3Flo_c61370/f1p3/2143,i3_LQ_CO3Flo_c61611/f1p4/4006,i2_LQ_CO3Stem_c10491/f1p2/3000,i2_HQ_C…
GO:0000128	flocculation	biological_process	0.072468	0.85594	1	7164	1	108566	i2_LQ_CO3Flo_c86024/f1p1/2765
GO:0098630	aggregation of unicellular organisms	biological_process	0.072468	0.85594	1	7164	1	108566	i2_LQ_CO3Flo_c86024/f1p1/2765
GO:0098743	cell aggregation	biological_process	0.072468	0.85594	1	7164	1	108566	i2_LQ_CO3Flo_c86024/f1p1/2765
GO:0005506	iron ion binding	molecular_function	0.072678	0.85623	99	7164	1370	108566	i1_LQ_CO3Flo_c81869/f1p0/1442,i2_LQ_CO3Flo_c60582/f1p2/2646,i1_LQ_CO3Flo_c12094/f5p1/1812,i0_LQ_CO3Root_c14851/f1p2/818,i2_LQ_CO3Root_c6623/f1p1/2185,i1_LQ_CO3Flo_c24250/f1p1/1768,i4_LQ_CO3Flo_c11721/f1p0/4499,i2_LQ_CO3Flo_c41458/f1p1/2352,i1_LQ_CO3Leaf_c16630/f1p1/1050,i1_LQ_CO3Flo_c35192/f1p0/1470,i1_LQ_CO3Flo_c40582/f1p0/1155,i1_LQ_CO3Flo_c64295/f1p3/1839,i2_LQ_CO3Flo_c39616/f1p9/2577,i1_HQ_CO…
GO:0001883	purine nucleoside binding	molecular_function	0.073569	0.85842	1335	7164	18428	108566	i1_LQ_CO3Flo_c61371/f1p0/1626,i3_LQ_CO3Flo_c26618/f1p12/3610,i1_LQ_CO3Leaf_c25116/f1p0/1868,i2_LQ_CO3Root_c8576/f1p1/2297,i2_LQ_CO3Flo_c136880/f1p4/2866,i2_HQ_CO3Stem_c6396/f4p1/2972,i5_LQ_CO3Stem_c6476/f1p0/5129,i3_HQ_CO3Stem_c56109/f3p0/3157,i2_LQ_CO3Flo_c11002/f1p3/2818,i2_LQ_CO3Flo_c45631/f1p2/2333,i3_LQ_CO3Stem_c3825/f1p0/3105,i5_HQ_CO3Stem_c943/f2p0/5394,i4_LQ_CO3Flo_c25512/f1p1/4353,i2_LQ_…
f1p0/3159,i1_LQ_CO3Flo_c83803/f1p0/1887,i3_LQ_CO3Flo_c15093/f1p0/3041,i4_LQ_CO3Flo_c23779/f1p1/4965,i1_LQ_CO3Flo_c81169/f1p10/1663,i5_LQ_CO3Flo_c2609/f1p0/5756,i4_LQ_CO3Stem_c19168/f1p0/4317,i3_LQ_CO3Flo_c36748/f2p0/3359,i1_LQ_CO3Leaf_c5244/f1p1/1523,i1_LQ_CO3Root_c54665/f1p4/1041,i4_LQ_CO3Flo_c11726/f1p0/4974,i5_LQ_CO3Flo_c5630/f1p0/5250,i1_LQ_CO3Flo_c7265/f1p0/1623,i4_LQ_CO3Flo_c6092/f1p0/4696,…
GO:0032549	ribonucleoside binding	molecular_function	0.073569	0.85842	1335	7164	18428	108566	i5_HQ_CO3Stem_c943/f2p0/5394,i4_LQ_CO3Flo_c25512/f1p1/4353,i4_HQ_CO3Flo_c3434/f2p1/4381,i2_LQ_CO3Flo_c110591/f1p8/2872,i5_LQ_CO3Flo_c3702/f1p0/5077,i3_LQ_CO3Flo_c9880/f1p3/3195,i0_LQ_CO3Stem_c8098/f1p1/631,i3_LQ_CO3Flo_c26618/f1p12/3610,i1_LQ_CO3Flo_c61371/f1p0/1626,i1_LQ_CO3Leaf_c25116/f1p0/1868,i2_LQ_CO3Root_c8576/f1p1/2297,i2_LQ_CO3Flo_c136880/f1p4/2866,i5_LQ_CO3Stem_c6476/f1p0/5129,i3_HQ_CO3S…
1p0/4317,i3_LQ_CO3Flo_c36748/f2p0/3359,i1_LQ_CO3Leaf_c5244/f1p1/1523,i3_LQ_CO3Stem_c42162/f1p0/3711,i2_LQ_CO3Flo_c116199/f1p4/2786,i4_HQ_CO3Flo_c11839/f3p0/4774,i2_LQ_CO3Flo_c24292/f1p0/2254,i3_LQ_CO3Flo_c42941/f1p0/3443,i3_LQ_CO3Flo_c21779/f1p0/3159,i5_LQ_CO3Flo_c3503/f1p0/5742,i3_HQ_CO3Flo_c69489/f5p0/3654,i3_LQ_CO3Flo_c41397/f1p0/3568,i4_LQ_CO3Flo_c13489/f1p1/4847,i2_LQ_CO3Stem_c83914/f1p2/285…
GO:0032550	purine ribonucleoside binding	molecular_function	0.073569	0.85842	1335	7164	18428	108566	i1_LQ_CO3Leaf_c37871/f1p2/1801,i4_LQ_CO3Flo_c12505/f1p0/4696,i2_LQ_CO3Stem_c27104/f1p1/2368,i3_LQ_CO3Flo_c13008/f1p0/3950,i1_LQ_CO3Flo_c26259/f1p1/1623,i2_LQ_CO3Flo_c86100/f1p2/2546,i3_LQ_CO3Flo_c6550/f1p2/3736,i4_LQ_CO3Flo_c12948/f1p31/4778,i1_LQ_CO3Flo_c111928/f1p0/1976,i4_LQ_CO3Flo_c24889/f1p0/4808,i3_LQ_CO3Stem_c38563/f1p0/3304,i2_LQ_CO3Flo_c57298/f1p6/2868,i4_LQ_CO3Flo_c20274/f1p0/4847,i1_LQ…
CO3Flo_c42864/f2p1/1822,i2_LQ_CO3Flo_c9990/f1p1/2171,i2_LQ_CO3Flo_c142147/f1p3/2572,i0_LQ_CO3Flo_c21163/f1p2/682,i4_LQ_CO3Flo_c24996/f1p1/4891,i3_LQ_CO3Flo_c2487/f2p5/4034,i2_LQ_CO3Stem_c81289/f1p2/2450,i2_LQ_CO3Flo_c100036/f1p1/2033,i2_LQ_CO3Flo_c142223/f1p8/2062,i4_LQ_CO3Flo_c5334/f1p1/4291,i4_LQ_CO3Flo_c13405/f1p0/4791,i2_LQ_CO3Flo_c135564/f1p0/2245,i1_LQ_CO3Leaf_c33806/f1p0/1038,i1_LQ_CO3Stem…
GO:0031225	anchored component of membrane	cellular_component	0.073606	0.85842	10	7164	87	108566	i1_HQ_CO3Flo_c41988/f2p0/1698,i2_HQ_CO3Stem_c45042/f4p0/2799,i2_HQ_CO3Flo_c102814/f14p7/2979,i2_LQ_CO3Flo_c58039/f1p5/2516,i1_LQ_CO3Flo_c65483/f1p13/1751,i1_LQ_CO3Flo_c60886/f1p3/1804,i1_LQ_CO3Flo_c55229/f1p0/1230,i1_LQ_CO3Flo_c89441/f1p0/1591,i2_LQ_CO3Flo_c23050/f1p6/2956,i2_LQ_CO3Root_c17287/f1p1/2050
GO:0034618	arginine binding	molecular_function	0.073942	0.86018	1	7164	1	108566	i3_LQ_CO3Flo_c47406/f1p0/3135
GO:0001882	nucleoside binding	molecular_function	0.074241	0.8615	1335	7164	18430	108566	i5_LQ_CO3Stem_c1460/f1p0/5315,i1_LQ_CO3Flo_c8200/f1p0/1416,i5_LQ_CO3Flo_c5257/f1p0/5300,i4_LQ_CO3Flo_c12740/f1p0/4272,i1_LQ_CO3Flo_c38660/f1p9/1493,i2_LQ_CO3Flo_c110600/f1p6/2164,i0_LQ_CO3Flo_c5869/f1p0/779,i4_LQ_CO3Flo_c12485/f1p1/4702,i3_LQ_CO3Flo_c12528/f1p0/3874,i4_LQ_CO3Leaf_c5836/f1p10/4748,i1_LQ_CO3Leaf_c3561/f1p0/1141,i5_LQ_CO3Flo_c5871/f1p2/5192,i3_LQ_CO3Flo_c32956/f1p0/3012,i3_LQ_CO3Flo…
42,i2_HQ_CO3Stem_c50433/f3p0/2570,i3_HQ_CO3Flo_c18177/f6p2/3654,i2_HQ_CO3Flo_c18103/f2p3/2688,i3_LQ_CO3Flo_c13643/f1p2/3461,i2_LQ_CO3Flo_c24418/f1p0/2802,i3_LQ_CO3Flo_c43440/f1p0/3611,i4_LQ_CO3Flo_c8002/f1p0/4594,i4_LQ_CO3Flo_c23574/f1p3/4577,i3_LQ_CO3Stem_c8201/f1p0/3641,i2_LQ_CO3Flo_c7666/f1p0/2397,i4_LQ_CO3Root_c4892/f1p0/4926,i3_LQ_CO3Flo_c19094/f1p0/3563,i4_LQ_CO3Flo_c6189/f1p0/4708,i4_HQ_CO…
GO:0043168	anion binding	molecular_function	0.074461	0.86189	1522	7164	21195	108566	i1_LQ_CO3Flo_c44992/f1p0/1514,i2_HQ_CO3Flo_c102359/f3p1/2241,i4_HQ_CO3Flo_c7318/f2p0/4591,i2_LQ_CO3Root_c12723/f1p4/2492,i2_LQ_CO3Flo_c112200/f1p1/2653,i2_HQ_CO3Flo_c90595/f2p1/2926,i4_LQ_CO3Leaf_c10369/f1p0/4509,i5_LQ_CO3Flo_c7198/f1p1/5145,i3_LQ_CO3Flo_c27994/f1p0/3367,i3_LQ_CO3Flo_c12778/f1p0/3328,i2_HQ_CO3Flo_c35133/f2p2/2353,i4_LQ_CO3Stem_c25801/f1p0/4323,i4_HQ_CO3Flo_c18416/f3p95/4302,i2_LQ…
116773/f1p2/2450,i3_LQ_CO3Flo_c15066/f1p0/3062,i3_HQ_CO3Flo_c27663/f2p0/3926,i3_LQ_CO3Flo_c27175/f1p0/3336,i6_LQ_CO3Flo_c589/f1p0/6430,i5_HQ_CO3Flo_c8669/f3p0/5420,i2_LQ_CO3Flo_c37482/f1p0/2160,i3_LQ_CO3Flo_c25005/f1p0/3603,i3_LQ_CO3Flo_c13851/f1p0/3743,i2_LQ_CO3Flo_c15021/f1p1/2069,i1_LQ_CO3Root_c62895/f1p1/1506,i2_LQ_CO3Stem_c4073/f1p0/2430,i1_LQ_CO3Leaf_c3573/f1p1/1640,i1_LQ_CO3Stem_c33784/f1p…
GO:0032555	purine ribonucleotide binding	molecular_function	0.075175	0.86798	1335	7164	18435	108566	i3_LQ_CO3Flo_c10323/f1p15/3642,i3_HQ_CO3Flo_c4171/f2p0/3651,i2_LQ_CO3Flo_c56424/f1p0/2265,i4_LQ_CO3Stem_c4830/f1p1/4489,i3_LQ_CO3Flo_c42966/f1p0/3485,i5_LQ_CO3Flo_c7388/f1p1/5108,i5_LQ_CO3Flo_c3709/f1p1/5092,i4_LQ_CO3Flo_c13518/f1p0/4925,i5_LQ_CO3Flo_c7354/f1p0/5678,i3_LQ_CO3Leaf_c3882/f1p4/3694,i3_LQ_CO3Stem_c41542/f1p1/3557,i1_LQ_CO3Root_c113025/f1p0/1004,i1_LQ_CO3Flo_c4612/f1p4/1868,i5_LQ_CO3F…
8/f1p0/3121,i3_LQ_CO3Flo_c18814/f1p8/3879,i3_LQ_CO3Flo_c47765/f1p4/3502,i4_LQ_CO3Flo_c25029/f1p0/4891,i3_LQ_CO3Flo_c20490/f1p3/3541,i4_LQ_CO3Flo_c7911/f1p0/4454,i1_LQ_CO3Root_c47027/f1p2/1263,i1_LQ_CO3Root_c15723/f1p1/1126,i4_HQ_CO3Flo_c14857/f2p0/4072,i2_HQ_CO3Flo_c17551/f3p5/2338,i4_LQ_CO3Flo_c19966/f1p16/4120,i3_HQ_CO3Flo_c18291/f3p0/3599,i2_LQ_CO3Root_c15640/f1p1/2426,i3_LQ_CO3Flo_c42205/f1p0…
GO:0015923	mannosidase activity	molecular_function	0.077084	0.8865	21	7164	211	108566	i2_LQ_CO3Flo_c20835/f1p3/2551,i2_LQ_CO3Stem_c88942/f1p0/2038,i4_HQ_CO3Flo_c2582/f2p0/4414,i4_LQ_CO3Flo_c5690/f1p0/4243,i1_LQ_CO3Root_c70039/f1p1/1861,i2_LQ_CO3Root_c8111/f1p0/2493,i2_LQ_CO3Flo_c139529/f1p1/2534,i3_LQ_CO3Flo_c40530/f1p0/3469,i3_LQ_CO3Stem_c60485/f1p0/3412,i2_LQ_CO3Stem_c43260/f1p1/2499,i3_LQ_CO3Flo_c10234/f1p9/3929,i4_HQ_CO3Flo_c30450/f18p1/4132,i3_HQ_CO3Flo_c34442/f3p0/3464,i3_LQ…
GO:0042720	mitochondrial inner membrane peptidase complex	cellular_component	0.077162	0.8865	1	7164	2	108566	i0_LQ_CO3Flo_c8081/f1p0/554
GO:0001653	peptide receptor activity	molecular_function	0.078352	0.89572	6	7164	44	108566	i3_LQ_CO3Leaf_c4678/f1p0/3139,i2_LQ_CO3Flo_c38352/f1p2/2451,i1_LQ_CO3Flo_c58180/f1p4/1581,i2_LQ_CO3Stem_c43228/f1p0/2497,i3_LQ_CO3Flo_c20377/f1p1/3254,i2_LQ_CO3Stem_c23212/f1p0/2784
GO:0008528	G-protein coupled peptide receptor activity	molecular_function	0.078352	0.89572	6	7164	44	108566	i2_LQ_CO3Stem_c23212/f1p0/2784,i3_LQ_CO3Flo_c20377/f1p1/3254,i1_LQ_CO3Flo_c58180/f1p4/1581,i2_LQ_CO3Stem_c43228/f1p0/2497,i2_LQ_CO3Flo_c38352/f1p2/2451,i3_LQ_CO3Leaf_c4678/f1p0/3139
GO:0015294	solute:cation symporter activity	molecular_function	0.079924	0.91145	9	7164	80	108566	i2_LQ_CO3Stem_c8048/f1p1/2895,i2_LQ_CO3Flo_c84788/f1p1/2699,i2_HQ_CO3Flo_c59329/f2p1/2696,i2_LQ_CO3Flo_c23000/f1p1/2822,i2_LQ_CO3Flo_c145091/f1p1/2807,i1_LQ_CO3Flo_c6133/f1p0/1765,i1_LQ_CO3Leaf_c23311/f1p0/1405,i1_LQ_CO3Leaf_c37447/f1p0/1237,i3_LQ_CO3Flo_c31511/f1p0/3052
GO:0019064	fusion of virus membrane with host plasma membrane	biological_process	0.080944	0.91408	5	7164	43	108566	i1_LQ_CO3Flo_c18990/f1p0/1427,i1_LQ_CO3Stem_c3681/f1p0/1883,i0_LQ_CO3Flo_c6576/f1p0/984,i0_LQ_CO3Leaf_c24891/f1p0/644,i1_LQ_CO3Flo_c3864/f2p5/1572
GO:0039663	membrane fusion involved in viral entry into host cell	biological_process	0.080944	0.91408	5	7164	43	108566	i0_LQ_CO3Leaf_c24891/f1p0/644,i1_LQ_CO3Flo_c3864/f2p5/1572,i1_LQ_CO3Flo_c18990/f1p0/1427,i1_LQ_CO3Stem_c3681/f1p0/1883,i0_LQ_CO3Flo_c6576/f1p0/984
GO:0044800	multi-organism membrane fusion	biological_process	0.080944	0.91408	5	7164	43	108566	i1_LQ_CO3Flo_c3864/f2p5/1572,i0_LQ_CO3Leaf_c24891/f1p0/644,i0_LQ_CO3Flo_c6576/f1p0/984,i1_LQ_CO3Stem_c3681/f1p0/1883,i1_LQ_CO3Flo_c18990/f1p0/1427
GO:0044803	multi-organism membrane organization	biological_process	0.080944	0.91408	5	7164	43	108566	i1_LQ_CO3Flo_c18990/f1p0/1427,i0_LQ_CO3Flo_c6576/f1p0/984,i1_LQ_CO3Stem_c3681/f1p0/1883,i0_LQ_CO3Leaf_c24891/f1p0/644,i1_LQ_CO3Flo_c3864/f2p5/1572
GO:0045132	meiotic chromosome segregation	biological_process	0.081634	0.91963	6	7164	45	108566	i2_LQ_CO3Flo_c108602/f1p0/2095,i5_LQ_CO3Flo_c8554/f1p0/5011,i2_LQ_CO3Stem_c8994/f1p0/2317,i2_LQ_CO3Stem_c22234/f1p0/2320,i2_LQ_CO3Flo_c32010/f1p0/2032,i3_LQ_CO3Flo_c61751/f1p0/3245
GO:0008289	lipid binding	molecular_function	0.084139	0.93111	83	7164	1051	108566	i1_LQ_CO3Flo_c115222/f1p1/1118,i5_LQ_CO3Flo_c5153/f1p5/5270,i3_LQ_CO3Flo_c9231/f1p0/3420,i0_LQ_CO3Flo_c12638/f1p0/724,i2_LQ_CO3Flo_c64617/f1p1/2948,i3_LQ_CO3Flo_c22388/f1p0/3561,i3_LQ_CO3Flo_c25640/f1p2/3265,i1_LQ_CO3Flo_c21600/f1p3/1357,i2_LQ_CO3Flo_c82321/f1p2/2997,i4_LQ_CO3Flo_c21888/f1p2/4143,i2_LQ_CO3Stem_c83143/f1p0/2687,i2_HQ_CO3Flo_c157000/f2p3/2150,i2_HQ_CO3Flo_c43412/f3p0/2696,i4_LQ_CO3…
GO:0032553	ribonucleotide binding	molecular_function	0.084911	0.93111	1343	7164	18590	108566	i3_HQ_CO3Flo_c4407/f2p4/3288,i4_HQ_CO3Flo_c30072/f2p0/4167,i2_HQ_CO3Flo_c9537/f4p4/2595,i3_LQ_CO3Stem_c25459/f1p0/3198,i2_HQ_CO3Flo_c121196/f2p6/2028,i5_LQ_CO3Leaf_c1162/f1p0/5323,i4_HQ_CO3Flo_c31151/f28p0/5010,i4_LQ_CO3Flo_c24066/f1p2/4490,i2_LQ_CO3Flo_c4005/f1p0/2285,i4_LQ_CO3Flo_c20635/f1p0/4452,i3_LQ_CO3Flo_c12821/f1p0/3784,i2_LQ_CO3Stem_c10687/f1p0/2488,i4_HQ_CO3Flo_c8800/f2p0/4871,i1_LQ_CO3…
c15066/f1p0/3062,i3_LQ_CO3Root_c1479/f1p5/3362,i2_LQ_CO3Stem_c27037/f1p0/2450,i6_LQ_CO3Flo_c589/f1p0/6430,i5_HQ_CO3Flo_c8669/f3p0/5420,i3_HQ_CO3Flo_c27663/f2p0/3926,i3_LQ_CO3Flo_c27175/f1p0/3336,i2_LQ_CO3Flo_c51118/f1p5/2058,i1_LQ_CO3Flo_c83170/f1p0/1970,i1_LQ_CO3Flo_c22629/f1p0/1695,i3_HQ_CO3Flo_c36532/f2p0/3309,i1_LQ_CO3Leaf_c6542/f1p0/1388,i5_LQ_CO3Flo_c6295/f1p2/5307,i3_LQ_CO3Flo_c45426/f1p0/…
GO:0004126	cytidine deaminase activity	molecular_function	0.085067	0.93111	2	7164	9	108566	i1_HQ_CO3Flo_c58281/f2p0/1440,i1_LQ_CO3Flo_c109165/f1p0/1606
GO:0006216	cytidine catabolic process	biological_process	0.085067	0.93111	2	7164	9	108566	i1_HQ_CO3Flo_c58281/f2p0/1440,i1_LQ_CO3Flo_c109165/f1p0/1606
GO:0009164	nucleoside catabolic process	biological_process	0.085067	0.93111	2	7164	9	108566	i1_HQ_CO3Flo_c58281/f2p0/1440,i1_LQ_CO3Flo_c109165/f1p0/1606
GO:0009972	cytidine deamination	biological_process	0.085067	0.93111	2	7164	9	108566	i1_HQ_CO3Flo_c58281/f2p0/1440,i1_LQ_CO3Flo_c109165/f1p0/1606
GO:0042454	ribonucleoside catabolic process	biological_process	0.085067	0.93111	2	7164	9	108566	i1_LQ_CO3Flo_c109165/f1p0/1606,i1_HQ_CO3Flo_c58281/f2p0/1440
GO:0046087	cytidine metabolic process	biological_process	0.085067	0.93111	2	7164	9	108566	i1_LQ_CO3Flo_c109165/f1p0/1606,i1_HQ_CO3Flo_c58281/f2p0/1440
GO:0046133	pyrimidine ribonucleoside catabolic process	biological_process	0.085067	0.93111	2	7164	9	108566	i1_HQ_CO3Flo_c58281/f2p0/1440,i1_LQ_CO3Flo_c109165/f1p0/1606
GO:0046135	pyrimidine nucleoside catabolic process	biological_process	0.085067	0.93111	2	7164	9	108566	i1_HQ_CO3Flo_c58281/f2p0/1440,i1_LQ_CO3Flo_c109165/f1p0/1606
GO:0072529	pyrimidine-containing compound catabolic process	biological_process	0.085067	0.93111	2	7164	9	108566	i1_LQ_CO3Flo_c109165/f1p0/1606,i1_HQ_CO3Flo_c58281/f2p0/1440
GO:1901658	glycosyl compound catabolic process	biological_process	0.085067	0.93111	2	7164	9	108566	i1_HQ_CO3Flo_c58281/f2p0/1440,i1_LQ_CO3Flo_c109165/f1p0/1606
GO:0040029	regulation of gene expression, epigenetic	biological_process	0.085464	0.93325	8	7164	72	108566	i2_LQ_CO3Flo_c36047/f1p0/2846,i3_LQ_CO3Flo_c23139/f1p10/3540,i2_LQ_CO3Flo_c59720/f1p0/2689,i3_LQ_CO3Flo_c39537/f1p0/3326,i1_LQ_CO3Root_c21256/f1p0/1760,i2_LQ_CO3Flo_c61370/f1p3/2143,i2_HQ_CO3Flo_c129024/f2p2/2120,i1_LQ_CO3Flo_c65006/f1p3/1918
GO:0090407	organophosphate biosynthetic process	biological_process	0.086168	0.93873	99	7164	1328	108566	i2_HQ_CO3Flo_c6724/f9p0/2211,i3_LQ_CO3Flo_c44815/f1p0/3594,i1_LQ_CO3Flo_c104831/f1p0/1945,i1_LQ_CO3Flo_c37954/f1p5/1206,i2_LQ_CO3Stem_c41723/f1p1/2856,i1_LQ_CO3Flo_c21803/f1p10/1872,i4_LQ_CO3Flo_c15232/f1p0/4081,i1_LQ_CO3Flo_c12094/f5p1/1812,i5_LQ_CO3Flo_c5448/f1p2/5399,i3_LQ_CO3Flo_c38887/f1p1/3624,i2_HQ_CO3Flo_c158380/f2p3/2499,i4_LQ_CO3Flo_c10525/f1p0/4338,i1_LQ_CO3Flo_c60442/f1p0/1861,i1_LQ_C…
GO:0008202	steroid metabolic process	biological_process	0.086976	0.9453	51	7164	685	108566	i0_LQ_CO3Flo_c25352/f1p0/988,i3_LQ_CO3Stem_c16223/f1p0/3047,i1_LQ_CO3Flo_c63504/f1p0/1131,i2_HQ_CO3Flo_c121449/f2p1/1984,i1_LQ_CO3Flo_c90092/f1p0/1680,i2_LQ_CO3Flo_c137268/f1p2/2312,i1_LQ_CO3Root_c15669/f1p2/1409,i1_LQ_CO3Leaf_c9299/f1p2/1220,i3_LQ_CO3Stem_c22141/f1p0/3445,i1_LQ_CO3Flo_c64304/f1p0/1633,i1_LQ_CO3Root_c64041/f1p5/1478,i0_LQ_CO3Flo_c23620/f1p0/1000,i1_LQ_CO3Flo_c42637/f1p8/1921,i2_H…
GO:0007186	G-protein coupled receptor signaling pathway	biological_process	0.088187	0.95622	70	7164	907	108566	i3_LQ_CO3Stem_c20967/f1p2/3600,i3_LQ_CO3Flo_c26412/f1p0/3404,i2_LQ_CO3Root_c11353/f1p0/2662,i4_LQ_CO3Stem_c10677/f1p0/4818,i1_LQ_CO3Root_c76325/f1p0/1031,i2_HQ_CO3Flo_c156909/f2p32/2174,i3_LQ_CO3Flo_c38887/f1p1/3624,i3_LQ_CO3Stem_c3627/f1p0/3106,i3_HQ_CO3Flo_c70452/f19p0/3525,i4_LQ_CO3Stem_c15703/f1p4/4034,i3_LQ_CO3Stem_c43892/f1p1/3059,i0_LQ_CO3Flo_c26597/f1p0/391,i0_LQ_CO3Root_c28080/f1p0/906,i…
GO:0006858	extracellular transport	biological_process	0.088856	0.95746	2	7164	9	108566	i1_LQ_CO3Flo_c138453/f1p0/1004,i1_LQ_CO3Flo_c89511/f1p0/1327
GO:0006305	DNA alkylation	biological_process	0.089129	0.95746	7	7164	61	108566	i3_LQ_CO3Flo_c39537/f1p0/3326,i2_LQ_CO3Flo_c59720/f1p0/2689,i1_LQ_CO3Root_c21256/f1p0/1760,i2_LQ_CO3Flo_c61370/f1p3/2143,i2_HQ_CO3Flo_c129024/f2p2/2120,i3_LQ_CO3Flo_c23139/f1p10/3540,i1_LQ_CO3Flo_c65006/f1p3/1918
GO:0006306	DNA methylation	biological_process	0.089129	0.95746	7	7164	61	108566	i1_LQ_CO3Flo_c65006/f1p3/1918,i2_HQ_CO3Flo_c129024/f2p2/2120,i3_LQ_CO3Flo_c23139/f1p10/3540,i1_LQ_CO3Root_c21256/f1p0/1760,i2_LQ_CO3Flo_c61370/f1p3/2143,i3_LQ_CO3Flo_c39537/f1p0/3326,i2_LQ_CO3Flo_c59720/f1p0/2689
GO:0044728	DNA methylation or demethylation	biological_process	0.089129	0.95746	7	7164	61	108566	i1_LQ_CO3Flo_c65006/f1p3/1918,i2_HQ_CO3Flo_c129024/f2p2/2120,i3_LQ_CO3Flo_c23139/f1p10/3540,i2_LQ_CO3Flo_c61370/f1p3/2143,i1_LQ_CO3Root_c21256/f1p0/1760,i3_LQ_CO3Flo_c39537/f1p0/3326,i2_LQ_CO3Flo_c59720/f1p0/2689
GO:0044423	virion part	cellular_component	0.089966	0.96269	73	7164	976	108566	i0_LQ_CO3Leaf_c24891/f1p0/644,i3_LQ_CO3Flo_c40265/f1p0/3411,i2_LQ_CO3Leaf_c13897/f1p0/2488,i2_LQ_CO3Flo_c81871/f1p3/1997,i1_LQ_CO3Flo_c36255/f1p0/1801,i3_LQ_CO3Flo_c42205/f1p0/3488,i1_LQ_CO3Root_c17100/f1p3/1031,i0_LQ_CO3Root_c4897/f1p0/890,i2_LQ_CO3Flo_c60249/f1p2/2782,i2_LQ_CO3Flo_c39860/f1p2/2291,i3_LQ_CO3Flo_c60199/f1p6/3809,i1_LQ_CO3Flo_c39298/f1p1/1814,i0_HQ_CO3Flo_c2079/f2p6/736,i3_LQ_CO3S…
GO:0006979	response to oxidative stress	biological_process	0.090031	0.96269	25	7164	353	108566	i1_LQ_CO3Leaf_c4488/f1p0/1975,i1_LQ_CO3Flo_c56513/f1p2/1188,i1_LQ_CO3Root_c7186/f1p1/1692,i1_LQ_CO3Stem_c27366/f1p2/1549,i1_LQ_CO3Flo_c36699/f1p0/1629,i1_LQ_CO3Flo_c110878/f1p0/1173,i0_LQ_CO3Flo_c29053/f1p0/622,i1_LQ_CO3Flo_c23868/f1p0/1512,i1_LQ_CO3Flo_c21127/f1p0/1292,i1_LQ_CO3Root_c60966/f1p0/1913,i1_LQ_CO3Leaf_c11303/f2p4/1397,i1_HQ_CO3Flo_c123281/f15p6/1263,i1_LQ_CO3Flo_c80931/f1p0/1338,i1_H…
GO:0008443	phosphofructokinase activity	molecular_function	0.092937	0.98837	17	7164	192	108566	i2_HQ_CO3Flo_c40563/f3p3/2176,i0_LQ_CO3Root_c28080/f1p0/906,i3_LQ_CO3Stem_c53425/f1p0/3056,i2_LQ_CO3Flo_c63008/f1p0/2240,i0_LQ_CO3Flo_c10706/f1p0/916,i1_LQ_CO3Stem_c30303/f1p0/1021,i2_HQ_CO3Flo_c6724/f9p0/2211,i1_LQ_CO3Root_c79862/f1p15/1121,i2_HQ_CO3Flo_c129314/f2p4/2147,i2_LQ_CO3Stem_c8447/f1p0/2482,i1_LQ_CO3Flo_c94660/f1p0/1062,i1_LQ_CO3Flo_c18641/f1p0/1836,i1_HQ_CO3Flo_c41343/f2p0/1263,i2_HQ_…
GO:0019200	carbohydrate kinase activity	molecular_function	0.092937	0.98837	17	7164	192	108566	i2_HQ_CO3Flo_c175916/f75p5/2313,i3_LQ_CO3Flo_c15072/f1p0/3073,i1_LQ_CO3Flo_c83662/f1p0/1451,i1_LQ_CO3Flo_c26495/f1p0/1834,i1_HQ_CO3Flo_c41343/f2p0/1263,i2_LQ_CO3Stem_c8447/f1p0/2482,i2_HQ_CO3Flo_c6724/f9p0/2211,i2_HQ_CO3Flo_c129314/f2p4/2147,i1_LQ_CO3Root_c79862/f1p15/1121,i1_LQ_CO3Flo_c18641/f1p0/1836,i1_LQ_CO3Flo_c94660/f1p0/1062,i3_LQ_CO3Stem_c53425/f1p0/3056,i2_HQ_CO3Flo_c40563/f3p3/2176,i0_L…
GO:0019751	polyol metabolic process	biological_process	0.09369	0.98837	20	7164	219	108566	i2_LQ_CO3Flo_c3296/f1p2/2975,i1_LQ_CO3Flo_c61631/f1p0/1984,i2_LQ_CO3Flo_c86150/f1p0/2129,i5_LQ_CO3Flo_c1510/f1p0/5250,i2_LQ_CO3Flo_c80340/f1p2/2933,i5_LQ_CO3Flo_c4655/f1p0/5258,i1_LQ_CO3Flo_c43611/f1p0/1750,i3_LQ_CO3Stem_c28398/f1p0/3551,i2_LQ_CO3Root_c20267/f1p1/2403,i2_LQ_CO3Stem_c62016/f1p0/2321,i1_LQ_CO3Root_c26746/f1p2/1235,i2_LQ_CO3Flo_c8208/f1p0/2164,i2_LQ_CO3Flo_c108975/f1p0/2565,i1_LQ_CO…
GO:0005801	cis-Golgi network	cellular_component	0.093701	0.98837	15	7164	150	108566	i1_LQ_CO3Stem_c4023/f1p0/1502,i4_HQ_CO3Flo_c2542/f2p0/4428,i3_LQ_CO3Flo_c59341/f1p4/3811,i2_LQ_CO3Flo_c27500/f1p7/2361,i1_LQ_CO3Flo_c4807/f1p1/1514,i1_LQ_CO3Flo_c110169/f1p0/1145,i2_HQ_CO3Flo_c32182/f43p7/2323,i4_LQ_CO3Flo_c28137/f1p20/4098,i4_LQ_CO3Flo_c19925/f1p0/4247,i2_LQ_CO3Flo_c144343/f2p1/2871,i2_LQ_CO3Flo_c114161/f1p3/2104,i3_LQ_CO3Stem_c39644/f1p0/3281,i3_LQ_CO3Flo_c2764/f3p0/3346,i1_LQ_…
GO:0000166	nucleotide binding	molecular_function	0.093714	0.98837	1536	7164	21457	108566	i4_LQ_CO3Flo_c9321/f1p0/4312,i0_LQ_CO3Root_c28080/f1p0/906,i2_LQ_CO3Flo_c14056/f1p1/2158,i3_LQ_CO3Flo_c31999/f1p0/3058,i4_LQ_CO3Flo_c15232/f1p0/4081,i3_LQ_CO3Flo_c62568/f1p0/3858,i4_HQ_CO3Flo_c17168/f15p0/4216,i1_LQ_CO3Flo_c5368/f1p0/1229,i1_LQ_CO3Flo_c22523/f1p0/1672,i2_LQ_CO3Leaf_c5521/f1p1/2625,i5_LQ_CO3Flo_c8199/f1p0/5088,i3_HQ_CO3Flo_c11560/f3p0/3306,i3_LQ_CO3Flo_c11502/f1p0/3192,i1_LQ_CO3Fl…
i3_LQ_CO3Flo_c31394/f1p0/3048,i3_LQ_CO3Flo_c21723/f1p0/3752,i1_LQ_CO3Root_c12206/f1p1/1297,i2_LQ_CO3Flo_c45190/f1p1/2303,i4_LQ_CO3Flo_c15078/f1p0/4028,i3_LQ_CO3Flo_c8255/f1p0/3093,i6_LQ_CO3Flo_c619/f1p0/6299,i2_LQ_CO3Flo_c56141/f1p0/2270,i4_LQ_CO3Leaf_c9511/f1p0/4854,i2_LQ_CO3Root_c8877/f1p0/2435,i2_LQ_CO3Stem_c25443/f1p3/2512,i2_LQ_CO3Stem_c8001/f1p3/2946,i2_LQ_CO3Flo_c88265/f1p2/2377,i4_LQ_CO3F…
GO:1901265	nucleoside phosphate binding	molecular_function	0.093714	0.98837	1536	7164	21457	108566	i4_LQ_CO3Flo_c6306/f1p0/4561,i4_LQ_CO3Flo_c13875/f1p0/4242,i1_HQ_CO3Root_c11290/f5p1/1412,i3_HQ_CO3Stem_c35492/f3p0/3525,i4_LQ_CO3Stem_c7190/f1p0/4410,i3_LQ_CO3Flo_c3541/f1p2/3541,i4_LQ_CO3Flo_c20797/f1p4/4656,i2_LQ_CO3Flo_c118319/f1p1/2229,i1_LQ_CO3Flo_c4592/f1p0/1919,i2_HQ_CO3Flo_c21375/f2p77/2504,i3_HQ_CO3Flo_c46076/f2p0/3966,i2_LQ_CO3Flo_c90112/f1p1/2758,i3_LQ_CO3Flo_c45548/f1p4/3311,i2_LQ_CO…
/1263,i2_HQ_CO3Flo_c17551/f3p5/2338,i4_HQ_CO3Flo_c14857/f2p0/4072,i1_LQ_CO3Root_c15723/f1p1/1126,i4_LQ_CO3Flo_c19966/f1p16/4120,i3_HQ_CO3Flo_c18291/f3p0/3599,i4_LQ_CO3Flo_c10307/f1p0/4939,i3_LQ_CO3Flo_c41809/f1p0/3941,i2_HQ_CO3Flo_c11821/f2p3/2274,i5_LQ_CO3Leaf_c1657/f1p0/5546,i1_HQ_CO3Leaf_c9857/f2p3/1104,i4_LQ_CO3Flo_c19047/f1p0/4507,i3_HQ_CO3Flo_c7694/f3p2/3564,i1_LQ_CO3Flo_c107754/f1p0/1832,i…
GO:0044431	Golgi apparatus part	cellular_component	0.094112	0.98988	47	7164	556	108566	i2_HQ_CO3Flo_c59329/f2p1/2696,i4_LQ_CO3Flo_c13413/f1p0/4667,i2_LQ_CO3Stem_c8048/f1p1/2895,i3_LQ_CO3Stem_c48569/f1p0/3203,i3_LQ_CO3Stem_c5505/f1p4/3077,i4_LQ_CO3Flo_c24801/f1p1/4364,i3_LQ_CO3Flo_c39852/f1p35/3160,i4_LQ_CO3Leaf_c10704/f1p0/4484,i3_LQ_CO3Flo_c43830/f1p0/3444,i3_LQ_CO3Flo_c44868/f1p5/3955,i3_HQ_CO3Flo_c36529/f2p3/3839,i4_LQ_CO3Leaf_c12081/f1p0/4340,i3_LQ_CO3Flo_c59246/f1p0/3342,i3_HQ…
GO:0036094	small molecule binding	molecular_function	0.094285	0.98988	1568	7164	21933	108566	i4_HQ_CO3Flo_c3920/f2p0/4773,i2_LQ_CO3Flo_c28043/f1p0/2996,i2_HQ_CO3Flo_c157966/f3p2/2537,i2_LQ_CO3Flo_c155497/f1p3/2037,i4_LQ_CO3Flo_c10361/f1p0/4385,i4_LQ_CO3Flo_c4474/f1p0/4118,i3_LQ_CO3Flo_c38802/f1p0/3680,i3_LQ_CO3Flo_c41215/f1p1/3551,i3_LQ_CO3Flo_c7983/f1p5/3822,i4_LQ_CO3Flo_c15541/f1p3/4033,i3_LQ_CO3Flo_c23723/f1p5/3110,i3_HQ_CO3Flo_c70868/f10p2/3696,i3_LQ_CO3Flo_c59675/f1p0/3745,i2_LQ_CO3…
o_c19137/f1p4/3482,i1_LQ_CO3Stem_c30303/f1p0/1021,i3_LQ_CO3Flo_c40399/f1p1/3995,i2_LQ_CO3Flo_c25211/f1p2/2439,i5_LQ_CO3Flo_c4788/f1p0/5602,i3_LQ_CO3Stem_c25110/f1p1/3902,i4_LQ_CO3Flo_c24054/f1p1/4622,i1_HQ_CO3Flo_c22534/f2p0/1557,i2_LQ_CO3Flo_c116767/f1p0/2946,i3_LQ_CO3Flo_c46441/f1p0/3306,i4_LQ_CO3Root_c7751/f1p1/4875,i3_LQ_CO3Flo_c67431/f1p0/3047,i5_LQ_CO3Flo_c4422/f1p0/5353,i4_LQ_CO3Flo_c34308…
GO:0015293	symporter activity	molecular_function	0.094541	0.99033	9	7164	83	108566	i2_LQ_CO3Flo_c23000/f1p1/2822,i2_LQ_CO3Flo_c145091/f1p1/2807,i1_LQ_CO3Flo_c6133/f1p0/1765,i1_LQ_CO3Leaf_c23311/f1p0/1405,i1_LQ_CO3Leaf_c37447/f1p0/1237,i3_LQ_CO3Flo_c31511/f1p0/3052,i2_LQ_CO3Flo_c84788/f1p1/2699,i2_LQ_CO3Stem_c8048/f1p1/2895,i2_HQ_CO3Flo_c59329/f2p1/2696
GO:0010309	acireductone dioxygenase [iron(II)-requiring] activity	molecular_function	0.094819	0.991	5	7164	44	108566	i1_LQ_CO3Flo_c6903/f1p4/1345,i4_LQ_CO3Flo_c21515/f1p1/4351,i1_HQ_CO3Flo_c6970/f2p0/1745,i1_LQ_CO3Flo_c25896/f1p0/1985,i5_LQ_CO3Flo_c2719/f1p0/5470
GO:0004536	deoxyribonuclease activity	molecular_function	0.095507	0.99565	29	7164	360	108566	i3_LQ_CO3Flo_c61751/f1p0/3245,i1_HQ_CO3Stem_c1826/f2p0/1500,i4_LQ_CO3Flo_c21004/f1p3/4360,i4_LQ_CO3Flo_c20177/f1p0/4363,i0_LQ_CO3Root_c24150/f1p0/747,i0_LQ_CO3Leaf_c9717/f1p1/847,i3_LQ_CO3Flo_c70079/f1p0/3473,i3_LQ_CO3Flo_c9208/f1p0/3739,i4_LQ_CO3Stem_c19137/f1p24/4972,i3_LQ_CO3Flo_c60729/f1p3/3608,i2_HQ_CO3Flo_c157000/f2p3/2150,i3_HQ_CO3Flo_c8809/f3p0/3914,i1_LQ_CO3Flo_c80109/f1p0/1764,i2_LQ_CO3…
GO:0042995	cell projection	cellular_component	0.095694	0.99565	35	7164	420	108566	i1_LQ_CO3Flo_c72082/f1p0/1031,i2_HQ_CO3Flo_c40164/f2p0/2269,i2_LQ_CO3Flo_c51137/f1p1/2028,i1_LQ_CO3Flo_c25331/f1p0/1927,i5_LQ_CO3Flo_c3597/f1p2/5125,i2_LQ_CO3Stem_c27068/f1p2/2597,i1_LQ_CO3Flo_c21629/f1p0/1125,i1_HQ_CO3Flo_c52924/f3p0/1330,i2_LQ_CO3Flo_c145479/f1p0/2143,i2_HQ_CO3Flo_c8734/f3p2/2247,i2_LQ_CO3Flo_c144580/f1p1/2360,i2_HQ_CO3Flo_c27589/f4p1/2138,i2_LQ_CO3Flo_c50106/f1p0/2050,i4_LQ_CO…
GO:0043167	ion binding	molecular_function	0.097503	1	2389	7164	34284	108566	i1_LQ_CO3Flo_c81869/f1p0/1442,i1_LQ_CO3Flo_c81049/f1p35/1407,i2_HQ_CO3Flo_c61221/f7p0/2560,i3_LQ_CO3Stem_c63219/f1p0/3005,i3_LQ_CO3Flo_c77545/f1p0/3003,i3_LQ_CO3Stem_c14829/f1p0/3798,i1_LQ_CO3Leaf_c22228/f1p3/1626,i3_LQ_CO3Flo_c40369/f1p0/3902,i1_LQ_CO3Flo_c29354/f1p0/1061,i1_LQ_CO3Root_c55391/f1p2/1047,i2_LQ_CO3Flo_c59518/f1p4/2016,i1_LQ_CO3Root_c27561/f1p0/1653,i4_LQ_CO3Flo_c3763/f1p0/4804,i2_H…
Flo_c63581/f1p1/2424,i5_LQ_CO3Flo_c7524/f1p2/5186,i1_LQ_CO3Flo_c40582/f1p0/1155,i3_LQ_CO3Flo_c9435/f1p0/3679,i4_HQ_CO3Flo_c27204/f5p0/4059,i4_LQ_CO3Flo_c12490/f1p0/4506,i3_LQ_CO3Stem_c32521/f1p0/3038,i3_LQ_CO3Stem_c45654/f1p14/3216,i4_LQ_CO3Flo_c21863/f1p4/4513,i5_LQ_CO3Flo_c2218/f1p0/5777,i1_LQ_CO3Flo_c120260/f1p0/1110,i3_LQ_CO3Stem_c15393/f1p1/3064,i2_LQ_CO3Flo_c14759/f1p0/2071,i3_LQ_CO3Flo_c25…
HQ_CO3Flo_c35133/f2p2/2353,i2_LQ_CO3Leaf_c7093/f1p50/2387,i3_HQ_CO3Flo_c34442/f3p0/3464,i4_HQ_CO3Flo_c30450/f18p1/4132,i4_HQ_CO3Flo_c18416/f3p95/4302,i2_HQ_CO3Flo_c102359/f3p1/2241,i4_HQ_CO3Flo_c7318/f2p0/4591,i2_LQ_CO3Root_c12723/f1p4/2492,i1_LQ_CO3Flo_c44992/f1p0/1514,i2_LQ_CO3Root_c11989/f1p1/3004,i2_LQ_CO3Flo_c3769/f1p2/2676,i4_LQ_CO3Flo_c8147/f1p2/4958,i2_LQ_CO3Flo_c107470/f1p1/2122,i3_LQ_CO…
GO:0016459	myosin complex	cellular_component	0.098021	1	22	7164	229	108566	i5_LQ_CO3Flo_c3169/f1p0/5374,i5_HQ_CO3Flo_c8669/f3p0/5420,i4_LQ_CO3Flo_c8009/f1p0/5069,i2_LQ_CO3Flo_c82121/f1p2/2146,i5_LQ_CO3Flo_c5372/f1p0/5656,i4_LQ_CO3Stem_c13811/f1p2/4488,i4_LQ_CO3Flo_c20825/f1p0/4957,i5_LQ_CO3Stem_c6222/f1p0/5074,i5_LQ_CO3Stem_c6124/f1p3/5609,i5_HQ_CO3Flo_c5319/f2p1/5368,i5_LQ_CO3Flo_c3138/f1p2/5129,i1_LQ_CO3Flo_c21629/f1p0/1125,i5_HQ_CO3Flo_c1268/f2p0/5288,i5_LQ_CO3Flo_c5…
GO:0001503	ossification	biological_process	0.09834	1	9	7164	81	108566	i4_LQ_CO3Stem_c20651/f1p0/4322,i3_LQ_CO3Flo_c37541/f1p39/3443,i2_LQ_CO3Flo_c24880/f1p2/2230,i3_LQ_CO3Flo_c46624/f1p0/3622,i2_LQ_CO3Stem_c80781/f1p1/2919,i2_LQ_CO3Flo_c36876/f1p2/2253,i5_LQ_CO3Flo_c6117/f1p0/5414,i3_HQ_CO3Flo_c42502/f2p0/3298,i2_LQ_CO3Flo_c145046/f1p2/2521
GO:0009073	aromatic amino acid family biosynthetic process	biological_process	0.098653	1	12	7164	125	108566	i3_LQ_CO3Flo_c77932/f1p0/3003,i2_HQ_CO3Flo_c24196/f3p4/2138,i0_LQ_CO3Leaf_c56122/f1p0/530,i3_LQ_CO3Flo_c12545/f1p0/3336,i5_LQ_CO3Stem_c7202/f1p2/5022,i1_LQ_CO3Flo_c58661/f1p1/1992,i2_LQ_CO3Flo_c144499/f1p4/2135,i2_LQ_CO3Stem_c84993/f1p0/2357,i2_LQ_CO3Flo_c87535/f1p20/2332,i2_LQ_CO3Flo_c110360/f1p2/2286,i6_LQ_CO3Flo_c792/f1p0/6470,i2_LQ_CO3Flo_c27326/f1p5/2988
GO:0033177	proton-transporting two-sector ATPase complex, proton-transporting domain	cellular_component	0.098777	1	27	7164	344	108566	i3_LQ_CO3Flo_c27732/f1p0/3465,i5_LQ_CO3Flo_c4312/f1p0/5883,i1_LQ_CO3Flo_c80109/f1p0/1764,i2_LQ_CO3Flo_c100137/f1p9/2047,i0_LQ_CO3Flo_c12638/f1p0/724,i1_LQ_CO3Flo_c92655/f1p0/1051,i1_LQ_CO3Flo_c115222/f1p1/1118,i3_HQ_CO3Stem_c50926/f3p0/3070,i1_LQ_CO3Flo_c23228/f1p6/1272,i1_LQ_CO3Flo_c45079/f1p0/1602,i1_LQ_CO3Flo_c21629/f1p0/1125,i2_LQ_CO3Stem_c79439/f1p0/2920,i0_LQ_CO3Flo_c4860/f1p1/734,i2_LQ_CO3…
GO:0005794	Golgi apparatus	cellular_component	0.09923	1	48	7164	574	108566	i4_LQ_CO3Leaf_c12081/f1p0/4340,i3_LQ_CO3Flo_c44868/f1p5/3955,i3_HQ_CO3Flo_c36529/f2p3/3839,i3_LQ_CO3Flo_c59246/f1p0/3342,i4_LQ_CO3Leaf_c10704/f1p0/4484,i3_LQ_CO3Flo_c43830/f1p0/3444,i3_LQ_CO3Stem_c48569/f1p0/3203,i2_LQ_CO3Stem_c8048/f1p1/2895,i3_LQ_CO3Flo_c39852/f1p35/3160,i4_LQ_CO3Flo_c24801/f1p1/4364,i3_LQ_CO3Stem_c5505/f1p4/3077,i2_HQ_CO3Flo_c59329/f2p1/2696,i4_LQ_CO3Flo_c13413/f1p0/4667,i2_LQ…
GO:0044283	small molecule biosynthetic process	biological_process	0.099364	1	136	7164	1875	108566	i2_HQ_CO3Flo_c17980/f6p2/2704,i2_LQ_CO3Flo_c64226/f1p1/2724,i2_LQ_CO3Flo_c155589/f1p1/2042,i5_LQ_CO3Flo_c6104/f1p0/5367,i2_LQ_CO3Flo_c113599/f1p6/2787,i5_LQ_CO3Stem_c7202/f1p2/5022,i2_LQ_CO3Flo_c112845/f1p2/2248,i1_HQ_CO3Flo_c10484/f4p0/1775,i2_LQ_CO3Flo_c116215/f1p3/2426,i1_HQ_CO3Flo_c5414/f6p0/1750,i3_LQ_CO3Flo_c62680/f1p0/3461,i2_LQ_CO3Flo_c128282/f1p24/2673,i0_LQ_CO3Root_c14652/f1p0/792,i2_LQ…
GO:1903509	liposaccharide metabolic process	biological_process	0.099828	1	23	7164	262	108566	i1_LQ_CO3Flo_c10343/f1p0/1578,i2_LQ_CO3Flo_c62602/f1p1/2354,i0_LQ_CO3Flo_c5517/f1p4/997,i1_LQ_CO3Flo_c27917/f1p3/1867,i1_LQ_CO3Flo_c83630/f1p0/1594,i3_LQ_CO3Flo_c57788/f1p0/3856,i2_LQ_CO3Flo_c22442/f1p198/2338,i1_LQ_CO3Flo_c86586/f1p0/1713,i3_LQ_CO3Flo_c44815/f1p0/3594,i1_LQ_CO3Flo_c107716/f1p0/1362,i1_LQ_CO3Leaf_c15904/f1p1/895,i3_LQ_CO3Flo_c29167/f1p0/3572,i1_LQ_CO3Flo_c55587/f1p0/1928,i3_HQ_CO…
GO:0005242	inward rectifier potassium channel activity	molecular_function	0.10027	1	8	7164	67	108566	i3_HQ_CO3Flo_c9088/f4p9/3534,i1_HQ_CO3Flo_c78380/f2p0/1853,i2_LQ_CO3Flo_c144561/f1p2/3017,i3_LQ_CO3Flo_c20592/f1p0/3939,i2_LQ_CO3Flo_c80808/f1p5/2002,i2_LQ_CO3Flo_c143389/f1p0/2399,i2_LQ_CO3Stem_c45098/f1p0/2840,i1_LQ_CO3Flo_c11402/f1p0/2009
GO:0031965	nuclear membrane	cellular_component	0.10086	1	3	7164	18	108566	i3_LQ_CO3Flo_c9880/f1p3/3195,i1_LQ_CO3Flo_c111269/f1p13/1240,i2_LQ_CO3Flo_c140474/f1p1/2192
GO:0040011	locomotion	biological_process	0.10095	1	49	7164	622	108566	i3_LQ_CO3Flo_c38765/f1p0/3618,i3_HQ_CO3Flo_c10986/f5p0/3405,i0_HQ_CO3Flo_c2079/f2p6/736,i1_LQ_CO3Root_c66644/f1p9/1735,i3_LQ_CO3Stem_c49208/f1p1/3845,i1_LQ_CO3Flo_c128803/f1p0/1602,i3_LQ_CO3Root_c606/f1p0/3491,i4_LQ_CO3Flo_c9544/f1p0/4484,i1_LQ_CO3Flo_c3864/f2p5/1572,i3_LQ_CO3Flo_c22911/f1p0/3857,i1_LQ_CO3Leaf_c40837/f1p3/2301,i4_LQ_CO3Flo_c24505/f1p3/4878,i2_LQ_CO3Flo_c82121/f1p2/2146,i3_LQ_CO3F…
GO:0034219	carbohydrate transmembrane transport	biological_process	0.10138	1	3	7164	17	108566	i1_HQ_CO3Root_c28275/f2p1/1786,i2_LQ_CO3Flo_c107300/f1p1/2768,i2_HQ_CO3Flo_c15364/f4p0/2290
GO:0052689	carboxylic ester hydrolase activity	molecular_function	0.10227	1	35	7164	432	108566	i3_LQ_CO3Flo_c13851/f1p0/3743,i1_LQ_CO3Flo_c19049/f1p0/1545,i3_LQ_CO3Flo_c28985/f1p0/3597,i2_LQ_CO3Flo_c115888/f1p9/2276,i2_LQ_CO3Stem_c38351/f1p1/2607,i2_LQ_CO3Root_c8017/f1p1/2130,i2_LQ_CO3Stem_c60965/f1p0/2585,i2_HQ_CO3Flo_c175905/f43p7/2253,i2_LQ_CO3Flo_c181006/f1p3/2155,i4_HQ_CO3Flo_c2264/f2p0/4851,i2_LQ_CO3Stem_c27302/f1p1/2357,i1_LQ_CO3Stem_c10029/f1p0/1266,i0_LQ_CO3Flo_c11818/f1p0/644,i2_…
GO:0007213	G-protein coupled acetylcholine receptor signaling pathway	biological_process	0.10292	1	1	7164	2	108566	i1_LQ_CO3Flo_c64737/f1p2/2029
GO:0043113	receptor clustering	biological_process	0.10292	1	1	7164	2	108566	i1_LQ_CO3Flo_c64737/f1p2/2029
GO:0043236	laminin binding	molecular_function	0.10292	1	1	7164	2	108566	i1_LQ_CO3Flo_c64737/f1p2/2029
GO:0016782	transferase activity, transferring sulfur-containing groups	molecular_function	0.1048	1	7	7164	64	108566	i2_HQ_CO3Flo_c174760/f3p1/2807,i0_LQ_CO3Stem_c11176/f1p0/401,i2_LQ_CO3Flo_c177649/f1p1/2716,i0_LQ_CO3Flo_c24595/f1p0/907,i1_LQ_CO3Stem_c12008/f1p0/1861,i1_LQ_CO3Flo_c43611/f1p0/1750,i2_LQ_CO3Flo_c84966/f1p1/2122
GO:0006811	ion transport	biological_process	0.1059	1	293	7164	4191	108566	i3_LQ_CO3Flo_c44513/f1p1/3352,i2_HQ_CO3Flo_c174930/f15p2/2498,i2_LQ_CO3Flo_c20773/f1p4/2949,i3_LQ_CO3Flo_c42849/f1p0/3284,i3_LQ_CO3Flo_c10287/f1p0/3707,i2_LQ_CO3Flo_c57350/f1p5/2612,i2_LQ_CO3Stem_c84570/f1p1/2950,i1_LQ_CO3Flo_c41733/f1p0/1631,i2_LQ_CO3Stem_c66206/f1p1/2325,i2_HQ_CO3Flo_c2574/f4p6/2385,i3_LQ_CO3Flo_c7777/f2p10/3279,i2_LQ_CO3Flo_c108676/f1p1/3107,i4_LQ_CO3Flo_c25333/f1p0/4617,i1_LQ…
GO:0006855	drug transmembrane transport	biological_process	0.1062	1	17	7164	185	108566	i1_LQ_CO3Flo_c11435/f1p0/1828,i2_LQ_CO3Flo_c111415/f1p0/2597,i2_LQ_CO3Flo_c135677/f1p2/2333,i2_LQ_CO3Flo_c145654/f1p0/2075,i2_LQ_CO3Flo_c25813/f1p1/2300,i2_HQ_CO3Flo_c35306/f2p0/2284,i1_LQ_CO3Root_c2632/f1p0/1182,i1_LQ_CO3Flo_c109253/f1p0/1921,i2_LQ_CO3Flo_c145467/f1p3/2480,i2_LQ_CO3Flo_c39963/f1p7/2506,i2_LQ_CO3Flo_c109307/f1p0/2616,i1_LQ_CO3Flo_c88796/f1p0/1806,i2_HQ_CO3Flo_c10430/f2p7/2649,i1_…
GO:0015238	drug transmembrane transporter activity	molecular_function	0.1062	1	17	7164	185	108566	i1_LQ_CO3Leaf_c33589/f1p0/1063,i2_LQ_CO3Flo_c38817/f1p0/2411,i1_LQ_CO3Root_c11282/f1p0/1774,i1_LQ_CO3Flo_c89129/f1p6/1710,i2_HQ_CO3Flo_c10430/f2p7/2649,i2_LQ_CO3Flo_c145654/f1p0/2075,i2_LQ_CO3Flo_c25813/f1p1/2300,i2_HQ_CO3Flo_c35306/f2p0/2284,i1_LQ_CO3Root_c2632/f1p0/1182,i1_LQ_CO3Flo_c109253/f1p0/1921,i2_LQ_CO3Flo_c39963/f1p7/2506,i2_LQ_CO3Flo_c145467/f1p3/2480,i2_LQ_CO3Flo_c109307/f1p0/2616,i1_…
GO:0015893	drug transport	biological_process	0.1062	1	17	7164	185	108566	i1_LQ_CO3Flo_c11435/f1p0/1828,i2_LQ_CO3Flo_c111415/f1p0/2597,i2_LQ_CO3Flo_c135677/f1p2/2333,i2_LQ_CO3Flo_c145654/f1p0/2075,i2_LQ_CO3Flo_c25813/f1p1/2300,i2_HQ_CO3Flo_c35306/f2p0/2284,i1_LQ_CO3Root_c2632/f1p0/1182,i1_LQ_CO3Flo_c109253/f1p0/1921,i2_LQ_CO3Flo_c145467/f1p3/2480,i2_LQ_CO3Flo_c39963/f1p7/2506,i2_LQ_CO3Flo_c109307/f1p0/2616,i1_LQ_CO3Flo_c88796/f1p0/1806,i1_LQ_CO3Flo_c89129/f1p6/1710,i2_…
GO:0090484	drug transporter activity	molecular_function	0.1062	1	17	7164	185	108566	i1_LQ_CO3Root_c11282/f1p0/1774,i2_LQ_CO3Flo_c38817/f1p0/2411,i1_LQ_CO3Leaf_c33589/f1p0/1063,i1_LQ_CO3Flo_c89129/f1p6/1710,i2_HQ_CO3Flo_c10430/f2p7/2649,i1_LQ_CO3Root_c2632/f1p0/1182,i2_HQ_CO3Flo_c35306/f2p0/2284,i2_LQ_CO3Flo_c25813/f1p1/2300,i2_LQ_CO3Flo_c145654/f1p0/2075,i1_LQ_CO3Flo_c88796/f1p0/1806,i2_LQ_CO3Flo_c109307/f1p0/2616,i2_LQ_CO3Flo_c145467/f1p3/2480,i2_LQ_CO3Flo_c39963/f1p7/2506,i1_L…
GO:0007205	protein kinase C-activating G-protein coupled receptor signaling pathway	biological_process	0.10667	1	6	7164	46	108566	i3_HQ_CO3Flo_c18329/f2p0/3478,i4_LQ_CO3Root_c3035/f1p1/4719,i2_LQ_CO3Flo_c22072/f1p1/2491,i3_HQ_CO3Flo_c27816/f3p1/3638,i3_LQ_CO3Flo_c26412/f1p0/3404,i3_LQ_CO3Stem_c20967/f1p2/3600
GO:0030313	cell envelope	cellular_component	0.10688	1	5	7164	38	108566	i1_LQ_CO3Leaf_c8448/f1p2/1147,i3_LQ_CO3Flo_c62446/f1p0/3653,i2_LQ_CO3Flo_c82779/f1p0/2885,i5_LQ_CO3Root_c713/f1p0/5392,i3_HQ_CO3Flo_c57549/f2p4/3333
GO:0044462	external encapsulating structure part	cellular_component	0.10688	1	5	7164	38	108566	i2_LQ_CO3Flo_c82779/f1p0/2885,i3_LQ_CO3Flo_c62446/f1p0/3653,i1_LQ_CO3Leaf_c8448/f1p2/1147,i3_HQ_CO3Flo_c57549/f2p4/3333,i5_LQ_CO3Root_c713/f1p0/5392
GO:0006805	xenobiotic metabolic process	biological_process	0.10855	1	2	7164	9	108566	i2_LQ_CO3Flo_c3278/f1p3/3129,i1_LQ_CO3Flo_c63026/f1p1/1920
GO:0009410	response to xenobiotic stimulus	biological_process	0.10855	1	2	7164	9	108566	i1_LQ_CO3Flo_c63026/f1p1/1920,i2_LQ_CO3Flo_c3278/f1p3/3129
GO:0010124	phenylacetate catabolic process	biological_process	0.10855	1	2	7164	9	108566	i2_LQ_CO3Flo_c3278/f1p3/3129,i1_LQ_CO3Flo_c63026/f1p1/1920
GO:0042178	xenobiotic catabolic process	biological_process	0.10855	1	2	7164	9	108566	i1_LQ_CO3Flo_c63026/f1p1/1920,i2_LQ_CO3Flo_c3278/f1p3/3129
GO:0071466	cellular response to xenobiotic stimulus	biological_process	0.10855	1	2	7164	9	108566	i2_LQ_CO3Flo_c3278/f1p3/3129,i1_LQ_CO3Flo_c63026/f1p1/1920
GO:0030131	clathrin adaptor complex	cellular_component	0.11038	1	12	7164	114	108566	i3_HQ_CO3Flo_c10550/f2p0/3908,i3_HQ_CO3Flo_c72980/f2p0/3165,i3_LQ_CO3Flo_c38668/f1p0/3515,i1_LQ_CO3Root_c31112/f1p1/1299,i3_LQ_CO3Flo_c47413/f1p0/3929,i3_LQ_CO3Flo_c44868/f1p5/3955,i3_LQ_CO3Flo_c45932/f1p0/3830,i3_HQ_CO3Stem_c12796/f2p0/3399,i6_HQ_CO3Flo_c182/f2p0/6452,i4_LQ_CO3Flo_c34361/f1p0/4015,i0_LQ_CO3Flo_c3963/f1p0/520,i3_LQ_CO3Leaf_c1364/f1p0/3632
GO:0040001	establishment of mitotic spindle localization	biological_process	0.11082	1	1	7164	2	108566	i1_LQ_CO3Root_c67725/f1p0/1264
GO:0051293	establishment of spindle localization	biological_process	0.11082	1	1	7164	2	108566	i1_LQ_CO3Root_c67725/f1p0/1264
GO:0051653	spindle localization	biological_process	0.11082	1	1	7164	2	108566	i1_LQ_CO3Root_c67725/f1p0/1264
GO:0051381	histamine binding	molecular_function	0.11103	1	1	7164	3	108566	i0_LQ_CO3Root_c33891/f1p0/997
GO:0070026	nitric oxide binding	molecular_function	0.11103	1	1	7164	3	108566	i0_LQ_CO3Root_c33891/f1p0/997
GO:0070972	protein localization to endoplasmic reticulum	biological_process	0.11129	1	45	7164	556	108566	i1_LQ_CO3Leaf_c25594/f1p0/1485,i2_LQ_CO3Root_c6450/f1p0/2076,i2_LQ_CO3Flo_c173631/f1p1/2011,i1_HQ_CO3Root_c11290/f5p1/1412,i2_LQ_CO3Root_c7505/f1p1/2091,i2_LQ_CO3Flo_c51137/f1p1/2028,i4_LQ_CO3Flo_c15232/f1p0/4081,i2_LQ_CO3Flo_c66549/f1p1/2917,i1_HQ_CO3Root_c12820/f4p2/1510,i5_LQ_CO3Flo_c6320/f1p1/5051,i5_LQ_CO3Flo_c6252/f1p0/5280,i5_LQ_CO3Flo_c2170/f1p42/5077,i2_HQ_CO3Flo_c27589/f4p1/2138,i1_LQ_C…
GO:0044430	cytoskeletal part	cellular_component	0.11358	1	83	7164	1088	108566	i3_HQ_CO3Flo_c14223/f3p0/3465,i3_LQ_CO3Flo_c42205/f1p0/3488,i1_LQ_CO3Root_c24356/f1p0/1547,i3_LQ_CO3Flo_c11345/f1p0/3302,i4_LQ_CO3Flo_c15509/f1p5/4105,i3_LQ_CO3Flo_c40938/f1p0/3241,i5_LQ_CO3Flo_c3422/f1p1/5982,i1_LQ_CO3Leaf_c7930/f1p1/1354,i2_LQ_CO3Flo_c59818/f1p1/2994,i2_LQ_CO3Flo_c114210/f1p0/2303,i4_LQ_CO3Flo_c26175/f1p0/4454,i2_LQ_CO3Flo_c89876/f1p0/2282,i5_LQ_CO3Flo_c7204/f1p0/5131,i5_LQ_CO3…
GO:0030260	entry into host cell	biological_process	0.11367	1	5	7164	47	108566	i1_LQ_CO3Flo_c18990/f1p0/1427,i1_LQ_CO3Stem_c3681/f1p0/1883,i0_LQ_CO3Flo_c6576/f1p0/984,i0_LQ_CO3Leaf_c24891/f1p0/644,i1_LQ_CO3Flo_c3864/f2p5/1572
GO:0044409	entry into host	biological_process	0.11367	1	5	7164	47	108566	i1_LQ_CO3Flo_c3864/f2p5/1572,i0_LQ_CO3Leaf_c24891/f1p0/644,i1_LQ_CO3Flo_c18990/f1p0/1427,i1_LQ_CO3Stem_c3681/f1p0/1883,i0_LQ_CO3Flo_c6576/f1p0/984
GO:0046718	viral entry into host cell	biological_process	0.11367	1	5	7164	47	108566	i0_LQ_CO3Leaf_c24891/f1p0/644,i1_LQ_CO3Flo_c3864/f2p5/1572,i1_LQ_CO3Stem_c3681/f1p0/1883,i0_LQ_CO3Flo_c6576/f1p0/984,i1_LQ_CO3Flo_c18990/f1p0/1427
GO:0051806	entry into cell of other organism involved in symbiotic interaction	biological_process	0.11367	1	5	7164	47	108566	i0_LQ_CO3Flo_c6576/f1p0/984,i1_LQ_CO3Stem_c3681/f1p0/1883,i1_LQ_CO3Flo_c18990/f1p0/1427,i1_LQ_CO3Flo_c3864/f2p5/1572,i0_LQ_CO3Leaf_c24891/f1p0/644
GO:0051828	entry into other organism involved in symbiotic interaction	biological_process	0.11367	1	5	7164	47	108566	i1_LQ_CO3Flo_c3864/f2p5/1572,i0_LQ_CO3Leaf_c24891/f1p0/644,i1_LQ_CO3Stem_c3681/f1p0/1883,i0_LQ_CO3Flo_c6576/f1p0/984,i1_LQ_CO3Flo_c18990/f1p0/1427
GO:0008643	carbohydrate transport	biological_process	0.114	1	23	7164	292	108566	i2_HQ_CO3Flo_c59329/f2p1/2696,i3_LQ_CO3Flo_c28570/f1p0/3611,i2_LQ_CO3Stem_c8048/f1p1/2895,i2_LQ_CO3Flo_c84788/f1p1/2699,i1_HQ_CO3Root_c28275/f2p1/1786,i3_LQ_CO3Flo_c31511/f1p0/3052,i1_LQ_CO3Stem_c23861/f1p0/1722,i3_LQ_CO3Stem_c21771/f1p0/3673,i1_LQ_CO3Flo_c27825/f1p0/1809,i0_LQ_CO3Root_c32612/f1p2/983,i2_LQ_CO3Flo_c107300/f1p1/2768,i1_LQ_CO3Flo_c97357/f1p0/1085,i2_HQ_CO3Flo_c15364/f4p0/2290,i1_HQ…
GO:0072594	establishment of protein localization to organelle	biological_process	0.11536	1	71	7164	947	108566	i2_LQ_CO3Flo_c81498/f1p2/2105,i1_LQ_CO3Flo_c62057/f1p2/1407,i0_LQ_CO3Root_c70740/f1p3/938,i3_LQ_CO3Flo_c11798/f1p2/3189,i2_LQ_CO3Stem_c42198/f1p1/2255,i2_LQ_CO3Root_c6450/f1p0/2076,i2_LQ_CO3Flo_c42873/f1p0/2226,i2_LQ_CO3Root_c7505/f1p1/2091,i4_LQ_CO3Flo_c15232/f1p0/4081,i1_HQ_CO3Root_c11290/f5p1/1412,i0_LQ_CO3Flo_c22999/f1p0/689,i1_LQ_CO3Flo_c72082/f1p0/1031,i1_LQ_CO3Flo_c80109/f1p0/1764,i0_LQ_CO…
GO:0018142	protein-DNA covalent cross-linking	biological_process	0.11544	1	1	7164	2	108566	i0_LQ_CO3Leaf_c9717/f1p1/847
GO:0042624	ATPase activity, uncoupled	molecular_function	0.11544	1	1	7164	2	108566	i0_LQ_CO3Leaf_c9717/f1p1/847
GO:0000747	conjugation with cellular fusion	biological_process	0.11743	1	1	7164	3	108566	i1_LQ_CO3Flo_c12069/f1p6/1234
GO:0000749	response to pheromone involved in conjugation with cellular fusion	biological_process	0.11743	1	1	7164	3	108566	i1_LQ_CO3Flo_c12069/f1p6/1234
GO:0000753	cell morphogenesis involved in conjugation with cellular fusion	biological_process	0.11743	1	1	7164	3	108566	i1_LQ_CO3Flo_c12069/f1p6/1234
GO:0000767	cell morphogenesis involved in conjugation	biological_process	0.11743	1	1	7164	3	108566	i1_LQ_CO3Flo_c12069/f1p6/1234
GO:0071444	cellular response to pheromone	biological_process	0.11743	1	1	7164	3	108566	i1_LQ_CO3Flo_c12069/f1p6/1234
GO:0051015	actin filament binding	molecular_function	0.11781	1	3	7164	20	108566	i2_LQ_CO3Flo_c21878/f1p1/2128,i2_LQ_CO3Flo_c8598/f1p1/2153,i2_LQ_CO3Flo_c82480/f1p1/2306
GO:0071973	bacterial-type flagellum-dependent cell motility	biological_process	0.11789	1	10	7164	101	108566	i3_LQ_CO3Flo_c38765/f1p0/3618,i1_HQ_CO3Flo_c52924/f3p0/1330,i1_LQ_CO3Root_c61987/f1p7/1452,i1_LQ_CO3Flo_c58418/f1p0/1237,i1_LQ_CO3Root_c66644/f1p9/1735,i1_LQ_CO3Flo_c62715/f1p11/1729,i2_HQ_CO3Flo_c40164/f2p0/2269,i2_LQ_CO3Flo_c60582/f1p2/2646,i2_HQ_CO3Flo_c8734/f3p2/2247,i5_LQ_CO3Flo_c5372/f1p0/5656
GO:0007340	acrosome reaction	biological_process	0.12029	1	3	7164	20	108566	i2_LQ_CO3Flo_c115583/f1p3/2511,i2_HQ_CO3Flo_c2684/f4p3/2459,i2_LQ_CO3Flo_c38999/f1p3/2332
GO:0017156	calcium ion-dependent exocytosis	biological_process	0.12029	1	3	7164	20	108566	i2_LQ_CO3Flo_c115583/f1p3/2511,i2_LQ_CO3Flo_c38999/f1p3/2332,i2_HQ_CO3Flo_c2684/f4p3/2459
GO:0005521	lamin binding	molecular_function	0.12251	1	1	7164	2	108566	i1_LQ_CO3Flo_c61049/f1p0/1753
GO:0001669	acrosomal vesicle	cellular_component	0.12296	1	3	7164	20	108566	i2_HQ_CO3Flo_c2684/f4p3/2459,i2_LQ_CO3Flo_c38999/f1p3/2332,i2_LQ_CO3Flo_c115583/f1p3/2511
GO:0002143	tRNA wobble position uridine thiolation	biological_process	0.12304	1	1	7164	2	108566	i2_LQ_CO3Flo_c36372/f1p3/2419
GO:0006276	plasmid maintenance	biological_process	0.12324	1	3	7164	19	108566	i2_LQ_CO3Leaf_c4414/f1p0/2364,i2_LQ_CO3Flo_c137439/f1p29/2148,i0_HQ_CO3Flo_c1039/f6p0/740
GO:0055114	oxidation-reduction process	biological_process	0.12463	1	598	7164	9023	108566	i2_HQ_CO3Flo_c21375/f2p77/2504,i2_LQ_CO3Flo_c65692/f1p0/2225,i4_LQ_CO3Flo_c8025/f1p4/4579,i1_LQ_CO3Flo_c62951/f1p0/1617,i4_LQ_CO3Flo_c23361/f1p0/4310,i2_HQ_CO3Flo_c33433/f11p2/2726,i5_LQ_CO3Flo_c8505/f1p35/5027,i2_LQ_CO3Flo_c14496/f1p8/2044,i3_LQ_CO3Flo_c22232/f1p0/3084,i1_HQ_CO3Flo_c78347/f2p1/1690,i5_LQ_CO3Flo_c5054/f1p6/5444,i1_HQ_CO3Flo_c19175/f4p0/1628,i1_LQ_CO3Root_c7186/f1p1/1692,i1_LQ_CO3…
GO:0009142	nucleoside triphosphate biosynthetic process	biological_process	0.12488	1	19	7164	252	108566	i0_LQ_CO3Flo_c2773/f1p0/699,i0_LQ_CO3Flo_c23047/f1p0/669,i1_LQ_CO3Flo_c140159/f1p0/1016,i0_LQ_CO3Root_c8726/f1p0/569,i0_LQ_CO3Flo_c5869/f1p0/779,i1_LQ_CO3Root_c72385/f1p4/1516,i0_HQ_CO3Flo_c334/f8p0/963,i0_LQ_CO3Flo_c4860/f1p1/734,i2_LQ_CO3Flo_c36241/f1p0/2481,i1_LQ_CO3Flo_c37954/f1p5/1206,i0_HQ_CO3Flo_c846/f4p0/696,i1_LQ_CO3Leaf_c6426/f1p1/1836,i1_LQ_CO3Flo_c115222/f1p1/1118,i0_LQ_CO3Flo_c12638/…
GO:0009145	purine nucleoside triphosphate biosynthetic process	biological_process	0.12488	1	19	7164	252	108566	i1_LQ_CO3Flo_c140159/f1p0/1016,i0_LQ_CO3Root_c8726/f1p0/569,i0_LQ_CO3Flo_c5869/f1p0/779,i1_LQ_CO3Root_c72385/f1p4/1516,i0_HQ_CO3Flo_c334/f8p0/963,i0_LQ_CO3Flo_c2773/f1p0/699,i0_LQ_CO3Flo_c23047/f1p0/669,i1_LQ_CO3Flo_c37954/f1p5/1206,i1_LQ_CO3Leaf_c6426/f1p1/1836,i0_HQ_CO3Flo_c846/f4p0/696,i2_LQ_CO3Flo_c36241/f1p0/2481,i0_LQ_CO3Flo_c4860/f1p1/734,i1_LQ_CO3Flo_c23228/f1p6/1272,i1_LQ_CO3Flo_c115222/…
GO:0009201	ribonucleoside triphosphate biosynthetic process	biological_process	0.12488	1	19	7164	252	108566	i3_LQ_CO3Flo_c13061/f1p0/3638,i3_LQ_CO3Flo_c27732/f1p0/3465,i1_LQ_CO3Flo_c23228/f1p6/1272,i1_LQ_CO3Flo_c115222/f1p1/1118,i1_LQ_CO3Flo_c92655/f1p0/1051,i0_LQ_CO3Flo_c12638/f1p0/724,i2_LQ_CO3Flo_c100137/f1p9/2047,i1_LQ_CO3Flo_c37954/f1p5/1206,i0_HQ_CO3Flo_c846/f4p0/696,i1_LQ_CO3Leaf_c6426/f1p1/1836,i0_LQ_CO3Flo_c4860/f1p1/734,i2_LQ_CO3Flo_c36241/f1p0/2481,i1_LQ_CO3Flo_c140159/f1p0/1016,i0_LQ_CO3Roo…
GO:0009206	purine ribonucleoside triphosphate biosynthetic process	biological_process	0.12488	1	19	7164	252	108566	i3_LQ_CO3Flo_c13061/f1p0/3638,i3_LQ_CO3Flo_c27732/f1p0/3465,i1_LQ_CO3Flo_c115222/f1p1/1118,i2_LQ_CO3Flo_c100137/f1p9/2047,i0_LQ_CO3Flo_c12638/f1p0/724,i1_LQ_CO3Flo_c92655/f1p0/1051,i1_LQ_CO3Flo_c23228/f1p6/1272,i0_LQ_CO3Flo_c4860/f1p1/734,i2_LQ_CO3Flo_c36241/f1p0/2481,i1_LQ_CO3Flo_c37954/f1p5/1206,i1_LQ_CO3Leaf_c6426/f1p1/1836,i0_HQ_CO3Flo_c846/f4p0/696,i0_LQ_CO3Flo_c2773/f1p0/699,i0_LQ_CO3Flo_c2…
GO:0008028	monocarboxylic acid transmembrane transporter activity	molecular_function	0.12536	1	1	7164	2	108566	i1_HQ_CO3Root_c28275/f2p1/1786
GO:0015128	gluconate transmembrane transporter activity	molecular_function	0.12536	1	1	7164	2	108566	i1_HQ_CO3Root_c28275/f2p1/1786
GO:0042873	aldonate transport	biological_process	0.12536	1	1	7164	2	108566	i1_HQ_CO3Root_c28275/f2p1/1786
GO:0042879	aldonate transmembrane transporter activity	molecular_function	0.12536	1	1	7164	2	108566	i1_HQ_CO3Root_c28275/f2p1/1786
GO:0009152	purine ribonucleotide biosynthetic process	biological_process	0.12552	1	30	7164	397	108566	i0_HQ_CO3Flo_c846/f4p0/696,i1_LQ_CO3Leaf_c6426/f1p1/1836,i1_LQ_CO3Flo_c37954/f1p5/1206,i1_LQ_CO3Stem_c11076/f1p21/1885,i0_LQ_CO3Flo_c4860/f1p1/734,i2_LQ_CO3Flo_c36241/f1p0/2481,i0_HQ_CO3Flo_c334/f8p0/963,i1_LQ_CO3Root_c72385/f1p4/1516,i1_LQ_CO3Flo_c140159/f1p0/1016,i0_LQ_CO3Root_c8726/f1p0/569,i0_LQ_CO3Flo_c5869/f1p0/779,i3_LQ_CO3Flo_c77198/f1p0/3012,i0_LQ_CO3Flo_c23047/f1p0/669,i3_HQ_CO3Flo_c185…
GO:0009260	ribonucleotide biosynthetic process	biological_process	0.12552	1	30	7164	397	108566	i2_HQ_CO3Flo_c53588/f2p3/2030,i4_LQ_CO3Flo_c10525/f1p0/4338,i3_LQ_CO3Flo_c27732/f1p0/3465,i1_LQ_CO3Root_c87267/f1p1/1602,i3_LQ_CO3Flo_c13061/f1p0/3638,i0_LQ_CO3Flo_c12638/f1p0/724,i1_LQ_CO3Flo_c92655/f1p0/1051,i2_LQ_CO3Flo_c100137/f1p9/2047,i1_LQ_CO3Root_c91197/f1p1/1501,i2_LQ_CO3Flo_c90112/f1p1/2758,i3_HQ_CO3Flo_c1884/f4p0/3372,i1_LQ_CO3Flo_c115222/f1p1/1118,i1_LQ_CO3Leaf_c22228/f1p3/1626,i1_LQ_…
GO:0046390	ribose phosphate biosynthetic process	biological_process	0.12552	1	30	7164	397	108566	i0_HQ_CO3Flo_c846/f4p0/696,i1_LQ_CO3Leaf_c6426/f1p1/1836,i1_LQ_CO3Flo_c37954/f1p5/1206,i1_LQ_CO3Stem_c11076/f1p21/1885,i2_LQ_CO3Flo_c36241/f1p0/2481,i0_LQ_CO3Flo_c4860/f1p1/734,i0_HQ_CO3Flo_c334/f8p0/963,i1_LQ_CO3Root_c72385/f1p4/1516,i0_LQ_CO3Flo_c5869/f1p0/779,i0_LQ_CO3Root_c8726/f1p0/569,i1_LQ_CO3Flo_c140159/f1p0/1016,i0_LQ_CO3Flo_c23047/f1p0/669,i3_LQ_CO3Flo_c77198/f1p0/3012,i1_LQ_CO3Flo_c218…
GO:0043412	macromolecule modification	biological_process	0.12669	1	822	7164	11511	108566	i3_LQ_CO3Flo_c21255/f1p4/3549,i4_LQ_CO3Flo_c19769/f1p0/4717,i2_LQ_CO3Flo_c134722/f1p12/2530,i2_HQ_CO3Stem_c296/f19p1/2663,i4_LQ_CO3Flo_c2669/f1p0/4549,i3_LQ_CO3Flo_c27512/f1p0/3490,i4_HQ_CO3Flo_c18541/f2p0/4291,i5_HQ_CO3Flo_c1403/f2p0/5315,i3_HQ_CO3Flo_c46003/f3p0/3382,i5_LQ_CO3Flo_c7625/f1p3/5484,i2_LQ_CO3Stem_c12559/f1p2/2926,i3_HQ_CO3Flo_c33480/f5p0/3325,i2_LQ_CO3Flo_c114266/f1p5/2895,i3_LQ_CO…
GO:0004859	phospholipase inhibitor activity	molecular_function	0.12799	1	4	7164	27	108566	i3_LQ_CO3Flo_c28961/f1p0/3284,i3_HQ_CO3Flo_c21785/f2p5/3767,i2_LQ_CO3Flo_c45468/f1p18/2875,i3_LQ_CO3Flo_c21233/f1p3/3145
GO:0055102	lipase inhibitor activity	molecular_function	0.12799	1	4	7164	27	108566	i3_LQ_CO3Flo_c28961/f1p0/3284,i3_HQ_CO3Flo_c21785/f2p5/3767,i2_LQ_CO3Flo_c45468/f1p18/2875,i3_LQ_CO3Flo_c21233/f1p3/3145
GO:0098687	chromosomal region	cellular_component	0.12825	1	50	7164	645	108566	i2_LQ_CO3Flo_c32010/f1p0/2032,i2_LQ_CO3Flo_c59818/f1p1/2994,i3_LQ_CO3Flo_c7671/f1p0/3227,i1_HQ_CO3Flo_c34387/f2p0/1488,i1_LQ_CO3Flo_c82526/f1p0/1547,i3_LQ_CO3Flo_c40274/f1p0/3191,i2_LQ_CO3Flo_c61753/f1p1/2142,i3_LQ_CO3Flo_c38824/f1p4/3093,i2_LQ_CO3Stem_c22234/f1p0/2320,i2_LQ_CO3Root_c8352/f1p0/2995,i3_HQ_CO3Flo_c14223/f3p0/3465,i3_LQ_CO3Flo_c14826/f1p0/3024,i2_LQ_CO3Flo_c25338/f1p6/2199,i3_LQ_CO3…
GO:0000775	chromosome, centromeric region	cellular_component	0.1304	1	47	7164	607	108566	i1_HQ_CO3Flo_c34387/f2p0/1488,i3_LQ_CO3Flo_c7671/f1p0/3227,i2_LQ_CO3Flo_c59818/f1p1/2994,i2_LQ_CO3Flo_c32010/f1p0/2032,i2_LQ_CO3Flo_c25338/f1p6/2199,i3_LQ_CO3Flo_c11345/f1p0/3302,i3_LQ_CO3Flo_c14826/f1p0/3024,i3_LQ_CO3Flo_c38824/f1p4/3093,i2_LQ_CO3Stem_c22234/f1p0/2320,i3_LQ_CO3Flo_c40274/f1p0/3191,i3_HQ_CO3Flo_c14223/f3p0/3465,i2_LQ_CO3Root_c8352/f1p0/2995,i1_LQ_CO3Flo_c82526/f1p0/1547,i3_LQ_CO3…
GO:0000172	ribonuclease MRP complex	cellular_component	0.13094	1	2	7164	10	108566	i2_LQ_CO3Flo_c62321/f1p11/2983,i1_LQ_CO3Root_c67965/f1p0/1521
GO:0030677	ribonuclease P complex	cellular_component	0.13094	1	2	7164	10	108566	i2_LQ_CO3Flo_c62321/f1p11/2983,i1_LQ_CO3Root_c67965/f1p0/1521
GO:1902555	endoribonuclease complex	cellular_component	0.13094	1	2	7164	10	108566	i1_LQ_CO3Root_c67965/f1p0/1521,i2_LQ_CO3Flo_c62321/f1p11/2983
GO:0033178	proton-transporting two-sector ATPase complex, catalytic domain	cellular_component	0.13165	1	27	7164	309	108566	i3_HQ_CO3Stem_c9439/f2p0/3146,i7_LQ_CO3Flo_c277/f1p0/7694,i2_LQ_CO3Flo_c45469/f1p1/2122,i3_HQ_CO3Flo_c49285/f3p0/3168,i4_HQ_CO3Flo_c30363/f7p0/4200,i4_LQ_CO3Flo_c2408/f1p0/4746,i2_HQ_CO3Flo_c174657/f4p3/2449,i1_LQ_CO3Stem_c12179/f1p0/1366,i3_LQ_CO3Flo_c7777/f2p10/3279,i6_LQ_CO3Flo_c555/f1p0/7000,i3_LQ_CO3Flo_c20964/f1p8/3206,i2_LQ_CO3Root_c6699/f1p2/2068,i1_LQ_CO3Flo_c110176/f1p0/1369,i1_LQ_CO3Le…
GO:0097223	sperm part	cellular_component	0.13272	1	3	7164	21	108566	i2_LQ_CO3Flo_c38999/f1p3/2332,i2_HQ_CO3Flo_c2684/f4p3/2459,i2_LQ_CO3Flo_c115583/f1p3/2511
GO:0031012	extracellular matrix	cellular_component	0.13355	1	36	7164	474	108566	i2_LQ_CO3Stem_c14366/f1p0/2401,i1_LQ_CO3Flo_c60649/f1p0/1802,i1_LQ_CO3Root_c13579/f1p2/1401,i2_LQ_CO3Flo_c141017/f1p0/2962,i1_HQ_CO3Flo_c124400/f16p0/1612,i3_LQ_CO3Flo_c61509/f1p0/3778,i2_LQ_CO3Flo_c138212/f1p3/2860,i2_LQ_CO3Flo_c59270/f1p0/2288,i1_LQ_CO3Flo_c24476/f1p1/1993,i2_HQ_CO3Root_c18313/f6p0/2085,i0_LQ_CO3Root_c52961/f1p0/945,i0_LQ_CO3Root_c53603/f1p0/747,i2_LQ_CO3Flo_c8208/f1p0/2164,i3_…
GO:0042493	response to drug	biological_process	0.13377	1	17	7164	192	108566	i2_HQ_CO3Flo_c10430/f2p7/2649,i1_LQ_CO3Flo_c89129/f1p6/1710,i1_LQ_CO3Root_c11282/f1p0/1774,i2_LQ_CO3Flo_c38817/f1p0/2411,i1_LQ_CO3Leaf_c33589/f1p0/1063,i2_LQ_CO3Flo_c111415/f1p0/2597,i1_LQ_CO3Flo_c11435/f1p0/1828,i2_LQ_CO3Flo_c135677/f1p2/2333,i1_LQ_CO3Root_c2632/f1p0/1182,i2_LQ_CO3Flo_c25813/f1p1/2300,i2_HQ_CO3Flo_c35306/f2p0/2284,i2_LQ_CO3Flo_c145654/f1p0/2075,i1_LQ_CO3Flo_c88796/f1p0/1806,i2_L…
GO:0004519	endonuclease activity	molecular_function	0.1338	1	39	7164	510	108566	i2_LQ_CO3Flo_c18899/f1p1/2328,i2_LQ_CO3Flo_c107174/f1p3/2138,i1_LQ_CO3Root_c72714/f1p1/1300,i2_LQ_CO3Flo_c26352/f1p0/2641,i4_LQ_CO3Flo_c23409/f1p0/4760,i3_HQ_CO3Flo_c20456/f2p3/3412,i3_LQ_CO3Flo_c37837/f1p0/3423,i0_HQ_CO3Root_c15531/f2p0/863,i3_LQ_CO3Flo_c57864/f1p0/3218,i2_LQ_CO3Flo_c56540/f1p0/2698,i3_HQ_CO3Flo_c8809/f3p0/3914,i0_LQ_CO3Leaf_c9717/f1p1/847,i2_LQ_CO3Flo_c37092/f1p3/2615,i3_LQ_CO3…
GO:0032886	regulation of microtubule-based process	biological_process	0.13633	1	4	7164	34	108566	i3_LQ_CO3Stem_c43553/f1p4/3857,i1_LQ_CO3Leaf_c19328/f1p0/1242,i4_HQ_CO3Flo_c5915/f3p0/4406,i0_LQ_CO3Flo_c5869/f1p0/779
GO:0070507	regulation of microtubule cytoskeleton organization	biological_process	0.13633	1	4	7164	34	108566	i4_HQ_CO3Flo_c5915/f3p0/4406,i0_LQ_CO3Flo_c5869/f1p0/779,i1_LQ_CO3Leaf_c19328/f1p0/1242,i3_LQ_CO3Stem_c43553/f1p4/3857
GO:0000922	spindle pole	cellular_component	0.13642	1	12	7164	118	108566	i2_LQ_CO3Flo_c107198/f1p1/2819,i4_LQ_CO3Flo_c26175/f1p0/4454,i4_LQ_CO3Flo_c12656/f1p7/4774,i2_LQ_CO3Flo_c114210/f1p0/2303,i3_LQ_CO3Flo_c23228/f1p6/3232,i4_LQ_CO3Flo_c13387/f1p0/4561,i4_LQ_CO3Flo_c15509/f1p5/4105,i2_LQ_CO3Leaf_c21481/f1p0/2755,i1_LQ_CO3Root_c24356/f1p0/1547,i2_LQ_CO3Flo_c38337/f1p0/2409,i4_LQ_CO3Stem_c5085/f1p4/4464,i2_HQ_CO3Flo_c101822/f2p0/2602
GO:0018022	peptidyl-lysine methylation	biological_process	0.13781	1	19	7164	198	108566	i3_LQ_CO3Flo_c9316/f1p0/3916,i3_LQ_CO3Flo_c26859/f1p0/3066,i2_LQ_CO3Stem_c10491/f1p2/3000,i3_LQ_CO3Flo_c21924/f1p1/3779,i4_LQ_CO3Flo_c4637/f1p1/4998,i3_LQ_CO3Stem_c26327/f1p0/3142,i5_LQ_CO3Flo_c5431/f1p0/5306,i4_LQ_CO3Stem_c7182/f1p0/4938,i3_LQ_CO3Flo_c60851/f1p0/3967,i3_HQ_CO3Flo_c6914/f3p0/3661,i2_LQ_CO3Flo_c83051/f1p1/2920,i3_HQ_CO3Stem_c8744/f6p0/3672,i4_LQ_CO3Root_c7217/f1p2/4634,i5_LQ_CO3St…
GO:0034968	histone lysine methylation	biological_process	0.13781	1	19	7164	198	108566	i3_LQ_CO3Flo_c9316/f1p0/3916,i3_LQ_CO3Flo_c26859/f1p0/3066,i2_LQ_CO3Stem_c10491/f1p2/3000,i3_LQ_CO3Flo_c21924/f1p1/3779,i4_LQ_CO3Flo_c4637/f1p1/4998,i3_LQ_CO3Stem_c26327/f1p0/3142,i5_LQ_CO3Flo_c5431/f1p0/5306,i4_LQ_CO3Stem_c7182/f1p0/4938,i3_LQ_CO3Flo_c60851/f1p0/3967,i3_HQ_CO3Flo_c6914/f3p0/3661,i2_LQ_CO3Flo_c83051/f1p1/2920,i3_HQ_CO3Stem_c8744/f6p0/3672,i4_LQ_CO3Root_c7217/f1p2/4634,i5_LQ_CO3St…
GO:0051028	mRNA transport	biological_process	0.13791	1	11	7164	118	108566	i2_LQ_CO3Flo_c140474/f1p1/2192,i2_LQ_CO3Leaf_c20821/f1p0/2273,i6_LQ_CO3Flo_c929/f1p0/6126,i2_LQ_CO3Flo_c43057/f1p1/2823,i3_LQ_CO3Flo_c14826/f1p0/3024,i5_LQ_CO3Stem_c6124/f1p3/5609,i1_LQ_CO3Flo_c21629/f1p0/1125,i0_LQ_CO3Flo_c27066/f1p0/619,i1_LQ_CO3Flo_c44837/f1p0/1852,i3_LQ_CO3Flo_c3875/f1p0/3995,i3_LQ_CO3Flo_c40274/f1p0/3191
GO:0003883	CTP synthase activity	molecular_function	0.13824	1	4	7164	29	108566	i2_LQ_CO3Flo_c85401/f1p1/2320,i3_LQ_CO3Flo_c50635/f1p0/3316,i2_LQ_CO3Flo_c140771/f1p0/2288,i2_LQ_CO3Flo_c44304/f1p1/2236
GO:0017006	protein-tetrapyrrole linkage	biological_process	0.13919	1	5	7164	44	108566	i3_LQ_CO3Flo_c37809/f1p0/3146,i1_LQ_CO3Stem_c12519/f1p0/1807,i2_HQ_CO3Flo_c6793/f2p1/2874,i2_LQ_CO3Flo_c2874/f1p3/2956,i2_LQ_CO3Flo_c135464/f1p1/2429
GO:0009539	photosystem II reaction center	cellular_component	0.14035	1	5	7164	43	108566	i1_LQ_CO3Flo_c59651/f1p9/1573,i5_LQ_CO3Flo_c9901/f1p13/5015,i5_LQ_CO3Flo_c6728/f1p9/6029,i1_LQ_CO3Flo_c108595/f1p0/1829,i2_LQ_CO3Stem_c80974/f1p2/2413
GO:0006457	protein folding	biological_process	0.14051	1	57	7164	799	108566	i1_LQ_CO3Stem_c9394/f1p0/1173,i1_LQ_CO3Stem_c7366/f1p0/1609,i2_LQ_CO3Flo_c35643/f1p2/2576,i2_LQ_CO3Flo_c41528/f1p3/2693,i2_LQ_CO3Stem_c39779/f1p0/2891,i1_LQ_CO3Flo_c88818/f1p0/1932,i1_HQ_CO3Flo_c17924/f2p0/1596,i2_LQ_CO3Flo_c44107/f1p12/2446,i3_LQ_CO3Flo_c13427/f1p0/3404,i1_LQ_CO3Stem_c21349/f1p0/1119,i2_LQ_CO3Flo_c21902/f1p86/2712,i5_LQ_CO3Stem_c6070/f1p0/5971,i1_LQ_CO3Root_c60642/f1p4/1321,i0_H…
GO:0042451	purine nucleoside biosynthetic process	biological_process	0.14073	1	33	7164	449	108566	i3_LQ_CO3Flo_c67645/f1p0/3039,i1_LQ_CO3Flo_c115222/f1p1/1118,i1_LQ_CO3Flo_c92655/f1p0/1051,i0_LQ_CO3Flo_c12638/f1p0/724,i3_LQ_CO3Flo_c13061/f1p0/3638,i2_HQ_CO3Flo_c53588/f2p3/2030,i0_LQ_CO3Flo_c5869/f1p0/779,i1_LQ_CO3Root_c72385/f1p4/1516,i0_HQ_CO3Root_c19866/f2p6/1000,i0_HQ_CO3Flo_c334/f8p0/963,i0_LQ_CO3Flo_c2773/f1p0/699,i3_HQ_CO3Flo_c18520/f3p0/3323,i3_LQ_CO3Flo_c77198/f1p0/3012,i1_LQ_CO3Stem_…
GO:0046129	purine ribonucleoside biosynthetic process	biological_process	0.14073	1	33	7164	449	108566	i0_LQ_CO3Root_c8726/f1p0/569,i1_LQ_CO3Flo_c140159/f1p0/1016,i1_LQ_CO3Flo_c21803/f1p10/1872,i0_LQ_CO3Flo_c23047/f1p0/669,i1_LQ_CO3Flo_c37954/f1p5/1206,i1_LQ_CO3Leaf_c6426/f1p1/1836,i1_LQ_CO3Flo_c23228/f1p6/1272,i1_LQ_CO3Leaf_c22228/f1p3/1626,i3_HQ_CO3Flo_c1884/f4p0/3372,i1_LQ_CO3Root_c91197/f1p1/1501,i2_LQ_CO3Flo_c100137/f1p9/2047,i2_LQ_CO3Flo_c90112/f1p1/2758,i1_LQ_CO3Flo_c37488/f1p0/1523,i1_LQ_C…
GO:0071103	DNA conformation change	biological_process	0.14142	1	36	7164	461	108566	i5_LQ_CO3Flo_c6859/f1p8/5048,i2_HQ_CO3Flo_c36922/f3p0/2656,i2_LQ_CO3Flo_c142386/f1p0/2744,i3_LQ_CO3Flo_c60680/f1p0/3183,i3_LQ_CO3Flo_c12841/f1p2/3728,i2_HQ_CO3Flo_c63717/f2p0/2804,i2_LQ_CO3Flo_c114200/f1p0/2964,i1_LQ_CO3Flo_c40725/f2p5/1653,i2_LQ_CO3Flo_c164654/f1p4/2579,i5_LQ_CO3Flo_c4553/f1p5/5498,i2_LQ_CO3Flo_c112041/f1p0/2503,i3_LQ_CO3Flo_c47529/f1p0/3773,i3_HQ_CO3Flo_c36898/f2p0/3626,i4_LQ_C…
GO:0003714	transcription corepressor activity	molecular_function	0.1417	1	6	7164	58	108566	i0_LQ_CO3Flo_c6576/f1p0/984,i0_LQ_CO3Leaf_c24891/f1p0/644,i3_LQ_CO3Flo_c78024/f1p0/3007,i1_LQ_CO3Flo_c25331/f1p0/1927,i1_LQ_CO3Leaf_c19166/f1p0/1105,i4_LQ_CO3Flo_c21888/f1p2/4143
GO:0019087	transformation of host cell by virus	biological_process	0.14401	1	9	7164	91	108566	i2_HQ_CO3Flo_c59329/f2p1/2696,i3_LQ_CO3Flo_c58069/f1p2/3635,i2_LQ_CO3Flo_c84788/f1p1/2699,i2_LQ_CO3Stem_c8048/f1p1/2895,i3_LQ_CO3Flo_c37870/f1p0/4024,i0_LQ_CO3Root_c78118/f1p0/987,i2_LQ_CO3Stem_c12421/f1p2/2908,i3_LQ_CO3Flo_c4819/f1p0/3551,i3_LQ_CO3Stem_c9315/f1p1/3322
GO:0001649	osteoblast differentiation	biological_process	0.14505	1	3	7164	18	108566	i3_LQ_CO3Flo_c46624/f1p0/3622,i4_LQ_CO3Stem_c20651/f1p0/4322,i3_LQ_CO3Flo_c37541/f1p39/3443
GO:0045667	regulation of osteoblast differentiation	biological_process	0.14505	1	3	7164	18	108566	i3_LQ_CO3Flo_c46624/f1p0/3622,i4_LQ_CO3Stem_c20651/f1p0/4322,i3_LQ_CO3Flo_c37541/f1p39/3443
GO:0031360	intrinsic component of thylakoid membrane	cellular_component	0.14559	1	2	7164	10	108566	i4_LQ_CO3Flo_c2976/f1p4/4794,i4_LQ_CO3Flo_c9651/f1p5/4608
GO:0031361	integral component of thylakoid membrane	cellular_component	0.14559	1	2	7164	10	108566	i4_LQ_CO3Flo_c2976/f1p4/4794,i4_LQ_CO3Flo_c9651/f1p5/4608
GO:0016571	histone methylation	biological_process	0.14648	1	20	7164	213	108566	i2_HQ_CO3Stem_c1915/f4p4/2342,i2_LQ_CO3Stem_c10491/f1p2/3000,i5_LQ_CO3Flo_c5431/f1p0/5306,i3_LQ_CO3Stem_c26327/f1p0/3142,i3_LQ_CO3Flo_c21924/f1p1/3779,i4_LQ_CO3Flo_c4637/f1p1/4998,i3_LQ_CO3Flo_c9316/f1p0/3916,i3_LQ_CO3Flo_c26859/f1p0/3066,i5_LQ_CO3Stem_c8421/f1p1/5348,i3_HQ_CO3Stem_c8744/f6p0/3672,i4_LQ_CO3Root_c7217/f1p2/4634,i4_LQ_CO3Stem_c28935/f1p0/4011,i3_LQ_CO3Flo_c8578/f1p7/3879,i2_LQ_CO3L…
GO:0007218	neuropeptide signaling pathway	biological_process	0.14703	1	4	7164	31	108566	i2_LQ_CO3Flo_c45190/f1p1/2303,i1_LQ_CO3Flo_c55393/f1p0/1350,i2_LQ_CO3Flo_c86186/f1p0/2753,i0_LQ_CO3Flo_c26597/f1p0/391
GO:0031386	protein tag	molecular_function	0.14753	1	2	7164	11	108566	i2_LQ_CO3Flo_c110568/f1p0/2594,i2_LQ_CO3Flo_c9850/f1p0/2482
GO:0019012	virion	cellular_component	0.14756	1	76	7164	1052	108566	i1_HQ_CO3Flo_c36400/f2p0/1933,i3_LQ_CO3Flo_c29248/f1p0/3565,i1_LQ_CO3Leaf_c26282/f1p0/1153,i3_LQ_CO3Flo_c25233/f1p2/3235,i0_HQ_CO3Root_c19988/f2p1/271,i3_HQ_CO3Flo_c2130/f6p0/3282,i0_LQ_CO3Flo_c6576/f1p0/984,i2_LQ_CO3Flo_c114161/f1p3/2104,i1_LQ_CO3Stem_c3681/f1p0/1883,i4_LQ_CO3Flo_c23543/f1p0/4236,i1_LQ_CO3Root_c90147/f1p0/1469,i3_LQ_CO3Flo_c39398/f1p0/3448,i0_LQ_CO3Flo_c23047/f1p0/669,i1_LQ_CO3L…
GO:0033176	proton-transporting V-type ATPase complex	cellular_component	0.14762	1	36	7164	438	108566	i4_LQ_CO3Leaf_c3787/f1p0/4651,i2_LQ_CO3Flo_c121743/f1p1/2072,i2_LQ_CO3Leaf_c11624/f1p0/2972,i0_HQ_CO3Flo_c1039/f6p0/740,i4_LQ_CO3Stem_c19137/f1p24/4972,i3_HQ_CO3Flo_c22669/f2p0/3143,i2_LQ_CO3Flo_c144076/f1p1/2277,i2_LQ_CO3Stem_c79439/f1p0/2920,i4_LQ_CO3Stem_c21955/f1p49/4234,i3_LQ_CO3Flo_c19520/f1p5/3861,i3_LQ_CO3Flo_c20964/f1p8/3206,i4_HQ_CO3Flo_c30363/f7p0/4200,i3_HQ_CO3Stem_c50926/f3p0/3070,i4…
GO:0006379	mRNA cleavage	biological_process	0.1477	1	2	7164	11	108566	i1_LQ_CO3Root_c67965/f1p0/1521,i2_LQ_CO3Flo_c62321/f1p11/2983
GO:1990071	TRAPPII protein complex	cellular_component	0.14772	1	2	7164	10	108566	i3_LQ_CO3Flo_c39852/f1p35/3160,i3_LQ_CO3Flo_c6732/f1p0/3539
GO:0005819	spindle	cellular_component	0.14773	1	27	7164	325	108566	i0_LQ_CO3Flo_c23047/f1p0/669,i1_LQ_CO3Root_c67725/f1p0/1264,i0_LQ_CO3Root_c9457/f1p0/671,i1_LQ_CO3Leaf_c12603/f1p0/1643,i1_LQ_CO3Flo_c4327/f1p0/1483,i2_LQ_CO3Leaf_c21481/f1p0/2755,i4_LQ_CO3Flo_c13387/f1p0/4561,i1_LQ_CO3Flo_c13043/f1p0/1598,i1_LQ_CO3Flo_c63715/f1p0/1295,i1_LQ_CO3Flo_c39298/f1p1/1814,i4_LQ_CO3Stem_c5085/f1p4/4464,i2_LQ_CO3Flo_c107198/f1p1/2819,i2_LQ_CO3Flo_c114210/f1p0/2303,i4_LQ_C…
GO:0030259	lipid glycosylation	biological_process	0.14832	1	10	7164	100	108566	i3_HQ_CO3Flo_c69953/f6p0/3417,i1_LQ_CO3Flo_c56550/f1p0/1786,i4_LQ_CO3Stem_c15624/f1p0/4066,i2_LQ_CO3Flo_c15604/f1p0/2070,i5_LQ_CO3Flo_c3661/f1p0/5409,i1_LQ_CO3Root_c66454/f1p1/1527,i2_LQ_CO3Flo_c40330/f1p0/2884,i1_LQ_CO3Leaf_c36934/f1p2/1907,i1_HQ_CO3Stem_c6959/f3p3/1709,i2_HQ_CO3Stem_c33606/f6p0/2827
GO:0005815	microtubule organizing center	cellular_component	0.1484	1	25	7164	296	108566	i2_LQ_CO3Flo_c107198/f1p1/2819,i3_LQ_CO3Flo_c13301/f1p0/3354,i4_LQ_CO3Flo_c12656/f1p7/4774,i2_LQ_CO3Flo_c114210/f1p0/2303,i3_LQ_CO3Flo_c23228/f1p6/3232,i4_LQ_CO3Flo_c26175/f1p0/4454,i2_LQ_CO3Flo_c89876/f1p0/2282,i1_LQ_CO3Flo_c7809/f1p0/1772,i1_LQ_CO3Root_c24356/f1p0/1547,i4_LQ_CO3Flo_c15509/f1p5/4105,i3_LQ_CO3Flo_c23095/f1p0/3475,i2_HQ_CO3Flo_c101822/f2p0/2602,i3_HQ_CO3Flo_c14223/f3p0/3465,i3_LQ_…
GO:0006534	cysteine metabolic process	biological_process	0.14846	1	4	7164	32	108566	i2_LQ_CO3Flo_c12001/f3p2/2697,i1_HQ_CO3Stem_c16477/f2p0/1112,i6_LQ_CO3Flo_c512/f1p0/6314,i4_LQ_CO3Stem_c16799/f1p0/4054
GO:0006535	cysteine biosynthetic process from serine	biological_process	0.14846	1	4	7164	32	108566	i1_HQ_CO3Stem_c16477/f2p0/1112,i2_LQ_CO3Flo_c12001/f3p2/2697,i4_LQ_CO3Stem_c16799/f1p0/4054,i6_LQ_CO3Flo_c512/f1p0/6314
GO:0006563	L-serine metabolic process	biological_process	0.14846	1	4	7164	32	108566	i6_LQ_CO3Flo_c512/f1p0/6314,i4_LQ_CO3Stem_c16799/f1p0/4054,i1_HQ_CO3Stem_c16477/f2p0/1112,i2_LQ_CO3Flo_c12001/f3p2/2697
GO:0009001	serine O-acetyltransferase activity	molecular_function	0.14846	1	4	7164	32	108566	i2_LQ_CO3Flo_c12001/f3p2/2697,i1_HQ_CO3Stem_c16477/f2p0/1112,i6_LQ_CO3Flo_c512/f1p0/6314,i4_LQ_CO3Stem_c16799/f1p0/4054
GO:0016412	serine O-acyltransferase activity	molecular_function	0.14846	1	4	7164	32	108566	i4_LQ_CO3Stem_c16799/f1p0/4054,i6_LQ_CO3Flo_c512/f1p0/6314,i2_LQ_CO3Flo_c12001/f3p2/2697,i1_HQ_CO3Stem_c16477/f2p0/1112
GO:0019344	cysteine biosynthetic process	biological_process	0.14846	1	4	7164	32	108566	i2_LQ_CO3Flo_c12001/f3p2/2697,i1_HQ_CO3Stem_c16477/f2p0/1112,i6_LQ_CO3Flo_c512/f1p0/6314,i4_LQ_CO3Stem_c16799/f1p0/4054
GO:0003989	acetyl-CoA carboxylase activity	molecular_function	0.14887	1	6	7164	51	108566	i1_LQ_CO3Root_c17100/f1p3/1031,i2_LQ_CO3Flo_c4078/f1p2/2123,i5_LQ_CO3Flo_c6206/f1p2/5239,i3_LQ_CO3Flo_c25233/f1p2/3235,i1_LQ_CO3Flo_c13043/f1p0/1598,i7_LQ_CO3Flo_c191/f1p0/7228
GO:0016421	CoA carboxylase activity	molecular_function	0.14887	1	6	7164	51	108566	i2_LQ_CO3Flo_c4078/f1p2/2123,i1_LQ_CO3Root_c17100/f1p3/1031,i3_LQ_CO3Flo_c25233/f1p2/3235,i5_LQ_CO3Flo_c6206/f1p2/5239,i1_LQ_CO3Flo_c13043/f1p0/1598,i7_LQ_CO3Flo_c191/f1p0/7228
GO:0016885	ligase activity, forming carbon-carbon bonds	molecular_function	0.14887	1	6	7164	51	108566	i1_LQ_CO3Flo_c13043/f1p0/1598,i7_LQ_CO3Flo_c191/f1p0/7228,i1_LQ_CO3Root_c17100/f1p3/1031,i2_LQ_CO3Flo_c4078/f1p2/2123,i5_LQ_CO3Flo_c6206/f1p2/5239,i3_LQ_CO3Flo_c25233/f1p2/3235
GO:0004367	glycerol-3-phosphate dehydrogenase [NAD+] activity	molecular_function	0.14898	1	3	7164	21	108566	i2_LQ_CO3Flo_c98575/f1p3/1871,i1_HQ_CO3Leaf_c3150/f2p0/1908,i1_LQ_CO3Flo_c36791/f1p1/1778
GO:0004857	enzyme inhibitor activity	molecular_function	0.15029	1	27	7164	371	108566	i2_LQ_CO3Stem_c60965/f1p0/2585,i2_LQ_CO3Root_c8017/f1p1/2130,i3_LQ_CO3Flo_c28961/f1p0/3284,i2_LQ_CO3Flo_c111292/f1p0/2400,i1_LQ_CO3Flo_c108119/f1p1/1157,i2_LQ_CO3Stem_c27302/f1p1/2357,i2_LQ_CO3Flo_c181006/f1p3/2155,i1_LQ_CO3Leaf_c25704/f1p1/1146,i2_HQ_CO3Flo_c175905/f43p7/2253,i0_LQ_CO3Flo_c11749/f1p0/718,i2_LQ_CO3Flo_c115888/f1p9/2276,i1_LQ_CO3Flo_c14009/f1p0/1670,i0_LQ_CO3Leaf_c3969/f1p0/759,i2…
GO:0004143	diacylglycerol kinase activity	molecular_function	0.15039	1	6	7164	51	108566	i3_LQ_CO3Stem_c20967/f1p2/3600,i3_LQ_CO3Flo_c26412/f1p0/3404,i3_HQ_CO3Flo_c27816/f3p1/3638,i3_HQ_CO3Flo_c18329/f2p0/3478,i4_LQ_CO3Root_c3035/f1p1/4719,i2_LQ_CO3Flo_c22072/f1p1/2491
GO:0003872	6-phosphofructokinase activity	molecular_function	0.15338	1	8	7164	77	108566	i1_LQ_CO3Flo_c18641/f1p0/1836,i1_LQ_CO3Flo_c26495/f1p0/1834,i2_LQ_CO3Stem_c8447/f1p0/2482,i2_HQ_CO3Flo_c175916/f75p5/2313,i3_LQ_CO3Flo_c15072/f1p0/3073,i2_HQ_CO3Flo_c6724/f9p0/2211,i2_HQ_CO3Flo_c129314/f2p4/2147,i2_HQ_CO3Flo_c40563/f3p3/2176
GO:0016168	chlorophyll binding	molecular_function	0.15537	1	3	7164	19	108566	i5_LQ_CO3Flo_c2148/f1p3/5665,i4_LQ_CO3Flo_c21476/f1p0/4914,i3_LQ_CO3Leaf_c5017/f1p3/3691
GO:0016893	endonuclease activity, active with either ribo- or deoxyribonucleic acids and producing 5'-phosphomonoesters	molecular_function	0.15644	1	25	7164	312	108566	i1_LQ_CO3Leaf_c16729/f1p0/1028,i2_LQ_CO3Flo_c18899/f1p1/2328,i2_LQ_CO3Stem_c64317/f1p4/2437,i1_HQ_CO3Flo_c17638/f3p0/1980,i2_LQ_CO3Flo_c107174/f1p3/2138,i0_LQ_CO3Stem_c8098/f1p1/631,i1_LQ_CO3Flo_c34964/f1p0/1165,i5_LQ_CO3Flo_c7524/f1p2/5186,i4_LQ_CO3Flo_c23409/f1p0/4760,i5_LQ_CO3Flo_c1883/f1p0/5213,i0_LQ_CO3Root_c15782/f1p0/968,i0_HQ_CO3Flo_c10928/f2p2/873,i3_HQ_CO3Flo_c20456/f2p3/3412,i3_LQ_CO3F…
GO:0009163	nucleoside biosynthetic process	biological_process	0.15762	1	33	7164	454	108566	i0_HQ_CO3Flo_c846/f4p0/696,i1_LQ_CO3Stem_c11076/f1p21/1885,i0_LQ_CO3Flo_c4860/f1p1/734,i2_LQ_CO3Flo_c36241/f1p0/2481,i0_HQ_CO3Root_c19866/f2p6/1000,i0_HQ_CO3Flo_c334/f8p0/963,i1_LQ_CO3Root_c72385/f1p4/1516,i0_LQ_CO3Flo_c5869/f1p0/779,i3_LQ_CO3Flo_c77198/f1p0/3012,i0_LQ_CO3Flo_c2773/f1p0/699,i3_HQ_CO3Flo_c18520/f3p0/3323,i3_LQ_CO3Flo_c13061/f1p0/3638,i2_HQ_CO3Flo_c53588/f2p3/2030,i0_LQ_CO3Flo_c126…
GO:0042455	ribonucleoside biosynthetic process	biological_process	0.15762	1	33	7164	454	108566	i1_LQ_CO3Flo_c37954/f1p5/1206,i1_LQ_CO3Leaf_c6426/f1p1/1836,i0_LQ_CO3Root_c8726/f1p0/569,i1_LQ_CO3Flo_c140159/f1p0/1016,i1_LQ_CO3Flo_c21803/f1p10/1872,i0_LQ_CO3Flo_c23047/f1p0/669,i3_LQ_CO3Flo_c27732/f1p0/3465,i4_LQ_CO3Flo_c10525/f1p0/4338,i1_LQ_CO3Flo_c23228/f1p6/1272,i1_LQ_CO3Leaf_c22228/f1p3/1626,i3_HQ_CO3Flo_c1884/f4p0/3372,i2_LQ_CO3Flo_c100137/f1p9/2047,i1_LQ_CO3Root_c91197/f1p1/1501,i2_LQ_C…
GO:1901659	glycosyl compound biosynthetic process	biological_process	0.15762	1	33	7164	454	108566	i3_LQ_CO3Flo_c27732/f1p0/3465,i4_LQ_CO3Flo_c10525/f1p0/4338,i1_LQ_CO3Flo_c23228/f1p6/1272,i1_LQ_CO3Leaf_c22228/f1p3/1626,i3_HQ_CO3Flo_c1884/f4p0/3372,i1_LQ_CO3Stem_c33460/f1p0/1878,i2_LQ_CO3Flo_c90112/f1p1/2758,i1_LQ_CO3Root_c91197/f1p1/1501,i2_LQ_CO3Flo_c100137/f1p9/2047,i1_LQ_CO3Flo_c37488/f1p0/1523,i1_LQ_CO3Flo_c37954/f1p5/1206,i1_LQ_CO3Leaf_c6426/f1p1/1836,i1_LQ_CO3Flo_c140159/f1p0/1016,i0_LQ…
GO:0016491	oxidoreductase activity	molecular_function	0.1591	1	574	7164	8744	108566	i1_LQ_CO3Root_c11696/f1p1/1834,i4_LQ_CO3Flo_c11863/f1p0/4488,i2_LQ_CO3Stem_c44632/f1p0/2323,i2_HQ_CO3Flo_c4936/f3p2/2704,i1_LQ_CO3Flo_c9771/f1p0/1846,i2_LQ_CO3Root_c3800/f1p0/2992,i2_LQ_CO3Root_c8805/f1p2/2823,i1_LQ_CO3Flo_c8846/f1p0/1395,i1_LQ_CO3Flo_c26842/f1p22/1774,i0_LQ_CO3Flo_c26177/f1p0/789,i1_LQ_CO3Flo_c110188/f1p0/1445,i2_LQ_CO3Flo_c114449/f1p3/2351,i2_LQ_CO3Flo_c60370/f1p6/2886,i2_LQ_CO…
GO:0016413	O-acetyltransferase activity	molecular_function	0.16024	1	4	7164	33	108566	i2_LQ_CO3Flo_c12001/f3p2/2697,i1_HQ_CO3Stem_c16477/f2p0/1112,i4_LQ_CO3Stem_c16799/f1p0/4054,i6_LQ_CO3Flo_c512/f1p0/6314
GO:0030278	regulation of ossification	biological_process	0.16091	1	3	7164	19	108566	i3_LQ_CO3Flo_c37541/f1p39/3443,i4_LQ_CO3Stem_c20651/f1p0/4322,i3_LQ_CO3Flo_c46624/f1p0/3622
GO:0070009	serine-type aminopeptidase activity	molecular_function	0.16127	1	10	7164	104	108566	i4_LQ_CO3Flo_c12296/f1p3/4746,i3_LQ_CO3Flo_c37870/f1p0/4024,i3_LQ_CO3Stem_c5891/f1p3/3111,i1_HQ_CO3Stem_c1826/f2p0/1500,i5_LQ_CO3Flo_c7450/f1p6/5298,i3_LQ_CO3Flo_c58069/f1p2/3635,i4_HQ_CO3Flo_c30866/f2p0/4112,i2_LQ_CO3Stem_c12421/f1p2/2908,i3_LQ_CO3Stem_c9315/f1p1/3322,i3_LQ_CO3Flo_c4819/f1p0/3551
GO:0008942	nitrite reductase [NAD(P)H] activity	molecular_function	0.16188	1	2	7164	12	108566	i2_LQ_CO3Stem_c8508/f1p0/2275,i2_HQ_CO3Flo_c94130/f2p0/1992
GO:0046857	oxidoreductase activity, acting on other nitrogenous compounds as donors, with NAD or NADP as acceptor	molecular_function	0.16188	1	2	7164	12	108566	i2_LQ_CO3Stem_c8508/f1p0/2275,i2_HQ_CO3Flo_c94130/f2p0/1992
GO:0015630	microtubule cytoskeleton	cellular_component	0.16188	1	43	7164	558	108566	i1_LQ_CO3Leaf_c12603/f1p0/1643,i0_LQ_CO3Flo_c23047/f1p0/669,i4_LQ_CO3Flo_c5407/f1p0/4160,i0_LQ_CO3Root_c9457/f1p0/671,i2_LQ_CO3Flo_c140072/f1p2/2625,i3_LQ_CO3Flo_c2764/f3p0/3346,i1_LQ_CO3Flo_c21629/f1p0/1125,i1_LQ_CO3Flo_c4327/f1p0/1483,i4_LQ_CO3Flo_c13387/f1p0/4561,i3_LQ_CO3Flo_c23228/f1p6/3232,i4_LQ_CO3Flo_c12656/f1p7/4774,i3_LQ_CO3Stem_c43288/f1p1/3136,i2_LQ_CO3Flo_c107198/f1p1/2819,i3_LQ_CO3F…
GO:0003911	DNA ligase (NAD+) activity	molecular_function	0.16242	1	3	7164	21	108566	i3_HQ_CO3Flo_c36750/f2p0/3992,i2_LQ_CO3Flo_c152346/f1p0/2051,i1_LQ_CO3Root_c5286/f1p0/1535
GO:0016891	endoribonuclease activity, producing 5'-phosphomonoesters	molecular_function	0.16252	1	22	7164	268	108566	i5_LQ_CO3Flo_c2908/f1p0/5147,i2_LQ_CO3Flo_c27634/f1p1/2178,i2_LQ_CO3Flo_c10744/f1p3/2477,i0_HQ_CO3Stem_c1825/f2p0/915,i3_LQ_CO3Stem_c5569/f1p0/3847,i6_LQ_CO3Flo_c589/f1p0/6430,i2_LQ_CO3Flo_c37092/f1p3/2615,i2_LQ_CO3Flo_c136976/f1p3/2225,i1_HQ_CO3Flo_c92326/f3p0/1086,i1_LQ_CO3Root_c23007/f1p4/1800,i1_LQ_CO3Flo_c34964/f1p0/1165,i2_LQ_CO3Flo_c107174/f1p3/2138,i1_LQ_CO3Leaf_c16729/f1p0/1028,i2_LQ_CO3…
GO:0017108	5'-flap endonuclease activity	molecular_function	0.16269	1	1	7164	3	108566	i0_LQ_CO3Stem_c8098/f1p1/631
GO:0033557	Slx1-Slx4 complex	cellular_component	0.16269	1	1	7164	3	108566	i0_LQ_CO3Stem_c8098/f1p1/631
GO:0048256	flap endonuclease activity	molecular_function	0.16269	1	1	7164	3	108566	i0_LQ_CO3Stem_c8098/f1p1/631
GO:0000226	microtubule cytoskeleton organization	biological_process	0.16441	1	33	7164	412	108566	i4_LQ_CO3Flo_c26175/f1p0/4454,i1_LQ_CO3Leaf_c19328/f1p0/1242,i4_HQ_CO3Flo_c5915/f3p0/4406,i2_LQ_CO3Flo_c114210/f1p0/2303,i3_HQ_CO3Stem_c50926/f3p0/3070,i4_LQ_CO3Flo_c15509/f1p5/4105,i3_LQ_CO3Flo_c11345/f1p0/3302,i1_LQ_CO3Root_c24356/f1p0/1547,i1_LQ_CO3Flo_c7809/f1p0/1772,i2_LQ_CO3Flo_c25338/f1p6/2199,i4_HQ_CO3Flo_c29951/f5p0/4300,i0_LQ_CO3Flo_c5869/f1p0/779,i1_LQ_CO3Root_c67725/f1p0/1264,i1_LQ_CO…
GO:1902580	single-organism cellular localization	biological_process	0.16676	1	77	7164	1059	108566	i5_LQ_CO3Flo_c6252/f1p0/5280,i5_LQ_CO3Flo_c6320/f1p1/5051,i1_HQ_CO3Flo_c124207/f4p0/1758,i2_LQ_CO3Flo_c51137/f1p1/2028,i2_LQ_CO3Flo_c68675/f3p2/2486,i2_HQ_CO3Flo_c9537/f4p4/2595,i5_LQ_CO3Flo_c3903/f1p0/5545,i1_LQ_CO3Flo_c22629/f1p0/1695,i4_LQ_CO3Stem_c10583/f1p0/4916,i3_LQ_CO3Flo_c23252/f1p0/3389,i3_LQ_CO3Flo_c39398/f1p0/3448,i1_LQ_CO3Flo_c83803/f1p0/1887,i1_HQ_CO3Flo_c35946/f2p0/1814,i4_HQ_CO3Fl…
GO:0008654	phospholipid biosynthetic process	biological_process	0.16701	1	36	7164	458	108566	i2_LQ_CO3Flo_c22442/f1p198/2338,i1_LQ_CO3Flo_c83630/f1p0/1594,i2_HQ_CO3Flo_c3989/f2p3/2644,i1_LQ_CO3Flo_c10343/f1p0/1578,i1_LQ_CO3Flo_c131055/f1p0/1935,i1_LQ_CO3Flo_c27917/f1p3/1867,i1_LQ_CO3Stem_c13669/f1p1/1809,i1_LQ_CO3Leaf_c15904/f1p1/895,i1_LQ_CO3Flo_c107716/f1p0/1362,i3_LQ_CO3Flo_c29167/f1p0/3572,i1_LQ_CO3Flo_c55587/f1p0/1928,i0_LQ_CO3Root_c51048/f1p0/700,i2_LQ_CO3Flo_c142327/f1p0/2103,i1_L…
GO:0007342	fusion of sperm to egg plasma membrane	biological_process	0.16771	1	3	7164	24	108566	i2_LQ_CO3Flo_c115583/f1p3/2511,i2_LQ_CO3Flo_c38999/f1p3/2332,i2_HQ_CO3Flo_c2684/f4p3/2459
GO:0045026	plasma membrane fusion	biological_process	0.16771	1	3	7164	24	108566	i2_LQ_CO3Flo_c115583/f1p3/2511,i2_HQ_CO3Flo_c2684/f4p3/2459,i2_LQ_CO3Flo_c38999/f1p3/2332
GO:0015696	ammonium transport	biological_process	0.16781	1	5	7164	45	108566	i1_LQ_CO3Root_c62577/f1p0/1885,i1_LQ_CO3Flo_c38697/f1p2/1697,i1_LQ_CO3Leaf_c20575/f1p4/1412,i3_LQ_CO3Stem_c38016/f1p0/3468,i1_HQ_CO3Flo_c41683/f3p0/1910
GO:0004511	tyrosine 3-monooxygenase activity	molecular_function	0.16865	1	1	7164	4	108566	i0_LQ_CO3Flo_c7663/f1p3/686
GO:0008239	dipeptidyl-peptidase activity	molecular_function	0.169	1	10	7164	105	108566	i1_HQ_CO3Stem_c1826/f2p0/1500,i5_LQ_CO3Flo_c7450/f1p6/5298,i3_LQ_CO3Flo_c58069/f1p2/3635,i3_LQ_CO3Stem_c5891/f1p3/3111,i3_LQ_CO3Flo_c37870/f1p0/4024,i4_LQ_CO3Flo_c12296/f1p3/4746,i3_LQ_CO3Stem_c9315/f1p1/3322,i3_LQ_CO3Flo_c4819/f1p0/3551,i4_HQ_CO3Flo_c30866/f2p0/4112,i2_LQ_CO3Stem_c12421/f1p2/2908
GO:0009360	DNA polymerase III complex	cellular_component	0.16977	1	11	7164	112	108566	i4_LQ_CO3Flo_c8752/f1p10/4514,i3_LQ_CO3Flo_c25974/f1p1/3693,i4_LQ_CO3Leaf_c7776/f1p0/4936,i4_LQ_CO3Flo_c25512/f1p1/4353,i4_LQ_CO3Stem_c8429/f1p0/4578,i5_LQ_CO3Flo_c8199/f1p0/5088,i3_LQ_CO3Stem_c8201/f1p0/3641,i4_LQ_CO3Flo_c26433/f1p0/4898,i4_LQ_CO3Stem_c26027/f1p1/4182,i3_LQ_CO3Flo_c10431/f1p1/3482,i4_LQ_CO3Flo_c7262/f1p1/4775
GO:0042575	DNA polymerase complex	cellular_component	0.16977	1	11	7164	112	108566	i3_LQ_CO3Flo_c10431/f1p1/3482,i4_LQ_CO3Stem_c26027/f1p1/4182,i4_LQ_CO3Flo_c26433/f1p0/4898,i3_LQ_CO3Stem_c8201/f1p0/3641,i4_LQ_CO3Flo_c7262/f1p1/4775,i3_LQ_CO3Flo_c25974/f1p1/3693,i4_LQ_CO3Flo_c8752/f1p10/4514,i5_LQ_CO3Flo_c8199/f1p0/5088,i4_LQ_CO3Flo_c25512/f1p1/4353,i4_LQ_CO3Stem_c8429/f1p0/4578,i4_LQ_CO3Leaf_c7776/f1p0/4936
GO:0019318	hexose metabolic process	biological_process	0.17033	1	36	7164	463	108566	i2_LQ_CO3Flo_c63008/f1p0/2240,i3_LQ_CO3Stem_c60485/f1p0/3412,i0_LQ_CO3Flo_c10706/f1p0/916,i3_LQ_CO3Flo_c10234/f1p9/3929,i1_LQ_CO3Stem_c30303/f1p0/1021,i3_LQ_CO3Flo_c46716/f1p0/3196,i1_LQ_CO3Root_c61320/f1p3/1880,i0_LQ_CO3Root_c28080/f1p0/906,i3_LQ_CO3Stem_c53425/f1p0/3056,i0_LQ_CO3Root_c48978/f1p0/842,i3_LQ_CO3Flo_c47418/f1p0/3143,i3_LQ_CO3Flo_c8225/f1p0/3357,i2_LQ_CO3Flo_c21651/f1p1/2780,i3_LQ_C…
GO:0016682	oxidoreductase activity, acting on diphenols and related substances as donors, oxygen as acceptor	molecular_function	0.17052	1	5	7164	44	108566	i0_LQ_CO3Flo_c7196/f1p0/961,i2_LQ_CO3Flo_c24553/f1p0/2166,i2_LQ_CO3Flo_c155371/f1p0/2015,i4_LQ_CO3Flo_c23361/f1p0/4310,i4_LQ_CO3Stem_c25249/f1p15/4441
GO:0031345	negative regulation of cell projection organization	biological_process	0.17066	1	3	7164	20	108566	i3_LQ_CO3Flo_c21906/f1p5/3219,i3_LQ_CO3Flo_c46140/f1p0/3596,i1_LQ_CO3Stem_c33823/f1p0/1849
GO:0048027	mRNA 5'-UTR binding	molecular_function	0.17066	1	3	7164	20	108566	i3_LQ_CO3Flo_c46140/f1p0/3596,i3_LQ_CO3Flo_c21906/f1p5/3219,i1_LQ_CO3Stem_c33823/f1p0/1849
GO:1902209	negative regulation of bacterial-type flagellum assembly	biological_process	0.17066	1	3	7164	20	108566	i1_LQ_CO3Stem_c33823/f1p0/1849,i3_LQ_CO3Flo_c21906/f1p5/3219,i3_LQ_CO3Flo_c46140/f1p0/3596
GO:0009767	photosynthetic electron transport chain	biological_process	0.17077	1	4	7164	31	108566	i5_LQ_CO3Flo_c2148/f1p3/5665,i3_LQ_CO3Flo_c6723/f1p0/3802,i4_LQ_CO3Flo_c21476/f1p0/4914,i3_LQ_CO3Leaf_c5017/f1p3/3691
GO:0019048	modulation by virus of host morphology or physiology	biological_process	0.17202	1	14	7164	164	108566	i3_LQ_CO3Flo_c37870/f1p0/4024,i0_LQ_CO3Root_c78118/f1p0/987,i2_LQ_CO3Flo_c84788/f1p1/2699,i2_LQ_CO3Stem_c8048/f1p1/2895,i3_LQ_CO3Flo_c58069/f1p2/3635,i1_HQ_CO3Flo_c28200/f2p0/1445,i2_HQ_CO3Flo_c59329/f2p1/2696,i3_HQ_CO3Flo_c10550/f2p0/3908,i3_LQ_CO3Stem_c9315/f1p1/3322,i3_LQ_CO3Flo_c4819/f1p0/3551,i3_LQ_CO3Flo_c44868/f1p5/3955,i2_LQ_CO3Stem_c12421/f1p2/2908,i3_LQ_CO3Flo_c19294/f2p0/3494,i4_LQ_CO3…
GO:0000155	phosphorelay sensor kinase activity	molecular_function	0.17348	1	29	7164	331	108566	i5_LQ_CO3Flo_c3169/f1p0/5374,i5_HQ_CO3Flo_c8669/f3p0/5420,i5_LQ_CO3Flo_c5372/f1p0/5656,i2_LQ_CO3Root_c14635/f1p7/2553,i5_LQ_CO3Stem_c7551/f1p0/5035,i3_LQ_CO3Flo_c62424/f1p0/3556,i4_LQ_CO3Stem_c13811/f1p2/4488,i4_LQ_CO3Flo_c5141/f1p0/4506,i2_LQ_CO3Leaf_c22801/f1p0/2745,i5_LQ_CO3Stem_c6222/f1p0/5074,i2_LQ_CO3Stem_c83728/f1p2/2719,i4_LQ_CO3Flo_c21203/f1p4/4280,i5_LQ_CO3Stem_c6124/f1p3/5609,i5_HQ_CO3…
GO:0019236	response to pheromone	biological_process	0.1737	1	4	7164	34	108566	i1_LQ_CO3Flo_c12069/f1p6/1234,i2_LQ_CO3Root_c11353/f1p0/2662,i2_LQ_CO3Flo_c72511/f1p1/2014,i1_HQ_CO3Leaf_c5869/f2p0/1528
GO:0005744	mitochondrial inner membrane presequence translocase complex	cellular_component	0.17379	1	2	7164	13	108566	i1_HQ_CO3Flo_c124207/f4p0/1758,i1_LQ_CO3Flo_c63850/f1p1/1750
GO:0004358	glutamate N-acetyltransferase activity	molecular_function	0.17413	1	2	7164	11	108566	i2_HQ_CO3Flo_c1974/f16p2/2356,i3_LQ_CO3Flo_c4372/f1p0/3557
GO:0006620	posttranslational protein targeting to membrane	biological_process	0.17481	1	1	7164	3	108566	i0_LQ_CO3Leaf_c26461/f1p1/611
GO:0031204	posttranslational protein targeting to membrane, translocation	biological_process	0.17481	1	1	7164	3	108566	i0_LQ_CO3Leaf_c26461/f1p1/611
GO:0031205	endoplasmic reticulum Sec complex	cellular_component	0.17481	1	1	7164	3	108566	i0_LQ_CO3Leaf_c26461/f1p1/611
GO:0031207	Sec62/Sec63 complex	cellular_component	0.17481	1	1	7164	3	108566	i0_LQ_CO3Leaf_c26461/f1p1/611
GO:0046906	tetrapyrrole binding	molecular_function	0.17788	1	107	7164	1582	108566	i1_LQ_CO3Flo_c24250/f1p1/1768,i4_LQ_CO3Flo_c11721/f1p0/4499,i0_LQ_CO3Flo_c4161/f1p0/935,i1_LQ_CO3Leaf_c16630/f1p1/1050,i1_LQ_CO3Flo_c4021/f1p0/1363,i2_LQ_CO3Flo_c66098/f1p3/2537,i1_LQ_CO3Leaf_c19420/f1p5/1230,i0_LQ_CO3Root_c6778/f1p4/323,i1_HQ_CO3Flo_c34248/f4p0/1328,i1_LQ_CO3Flo_c81869/f1p0/1442,i2_LQ_CO3Flo_c60582/f1p2/2646,i0_LQ_CO3Root_c14851/f1p2/818,i2_LQ_CO3Root_c6623/f1p1/2185,i1_LQ_CO3Fl…
GO:0000139	Golgi membrane	cellular_component	0.17899	1	29	7164	348	108566	i0_LQ_CO3Flo_c25623/f1p0/616,i2_LQ_CO3Flo_c60677/f1p0/2752,i1_LQ_CO3Stem_c27669/f1p0/1576,i2_HQ_CO3Flo_c8373/f2p1/2610,i3_HQ_CO3Flo_c10550/f2p0/3908,i4_LQ_CO3Stem_c12069/f1p0/4498,i6_LQ_CO3Flo_c368/f1p0/6737,i5_LQ_CO3Stem_c6983/f1p1/5276,i1_LQ_CO3Flo_c6133/f1p0/1765,i2_LQ_CO3Flo_c23000/f1p1/2822,i2_LQ_CO3Flo_c144183/f1p0/2668,i2_LQ_CO3Flo_c145091/f1p1/2807,i4_LQ_CO3Flo_c6618/f1p0/4342,i1_LQ_CO3Le…
GO:0051082	unfolded protein binding	molecular_function	0.17927	1	51	7164	693	108566	i2_LQ_CO3Stem_c83728/f1p2/2719,i0_HQ_CO3Flo_c2079/f2p6/736,i1_LQ_CO3Flo_c21130/f1p0/1149,i1_LQ_CO3Flo_c54963/f2p1/1616,i2_LQ_CO3Flo_c90089/f1p9/2226,i1_LQ_CO3Flo_c13043/f1p0/1598,i2_LQ_CO3Flo_c110568/f1p0/2594,i4_LQ_CO3Flo_c12740/f1p0/4272,i9_LQ_CO3Flo_c37/f1p0/9631,i2_LQ_CO3Flo_c25593/f1p0/2932,i5_LQ_CO3Stem_c6070/f1p0/5971,i2_LQ_CO3Flo_c21902/f1p86/2712,i1_LQ_CO3Stem_c21219/f1p6/1970,i1_HQ_CO3F…
GO:0033743	peptide-methionine (R)-S-oxide reductase activity	molecular_function	0.17962	1	2	7164	17	108566	i0_LQ_CO3Flo_c26177/f1p0/789,i0_LQ_CO3Flo_c2874/f1p3/766
GO:0008519	ammonium transmembrane transporter activity	molecular_function	0.18054	1	5	7164	46	108566	i1_LQ_CO3Root_c62577/f1p0/1885,i3_LQ_CO3Stem_c38016/f1p0/3468,i1_LQ_CO3Flo_c38697/f1p2/1697,i1_LQ_CO3Leaf_c20575/f1p4/1412,i1_HQ_CO3Flo_c41683/f3p0/1910
GO:0033644	host cell membrane	cellular_component	0.18092	1	6	7164	62	108566	i1_LQ_CO3Leaf_c19723/f1p0/1329,i2_LQ_CO3Flo_c82624/f1p1/2826,i2_LQ_CO3Flo_c36274/f1p1/2653,i3_LQ_CO3Flo_c28014/f1p0/3753,i3_LQ_CO3Stem_c51974/f1p0/3047,i3_LQ_CO3Flo_c3172/f1p0/3411
GO:0008757	S-adenosylmethionine-dependent methyltransferase activity	molecular_function	0.18213	1	45	7164	612	108566	i4_LQ_CO3Flo_c3039/f1p0/4771,i1_LQ_CO3Flo_c62446/f1p0/1764,i3_LQ_CO3Flo_c8578/f1p7/3879,i4_LQ_CO3Stem_c22340/f1p1/4683,i3_LQ_CO3Stem_c41146/f1p0/3593,i3_HQ_CO3Flo_c3052/f2p0/3308,i2_LQ_CO3Flo_c145037/f1p0/2375,i3_HQ_CO3Stem_c8744/f6p0/3672,i2_LQ_CO3Flo_c20580/f1p0/2356,i4_LQ_CO3Root_c7217/f1p2/4634,i1_LQ_CO3Flo_c64364/f1p0/1857,i0_LQ_CO3Leaf_c28492/f1p0/450,i2_LQ_CO3Flo_c56796/f1p0/2176,i2_LQ_CO3…
GO:0005811	lipid particle	cellular_component	0.18299	1	3	7164	23	108566	i0_HQ_CO3Flo_c458/f8p0/845,i0_LQ_CO3Flo_c23270/f1p3/529,i2_LQ_CO3Flo_c109307/f1p0/2616
GO:0012511	monolayer-surrounded lipid storage body	cellular_component	0.18299	1	3	7164	23	108566	i0_LQ_CO3Flo_c23270/f1p3/529,i2_LQ_CO3Flo_c109307/f1p0/2616,i0_HQ_CO3Flo_c458/f8p0/845
GO:0004003	ATP-dependent DNA helicase activity	molecular_function	0.18351	1	10	7164	103	108566	i2_LQ_CO3Flo_c10094/f1p0/2945,i0_LQ_CO3Stem_c5169/f1p2/930,i4_HQ_CO3Flo_c30356/f13p0/4678,i3_HQ_CO3Flo_c18460/f4p0/3546,i2_LQ_CO3Leaf_c7883/f1p5/2539,i4_LQ_CO3Flo_c19797/f1p0/4384,i3_LQ_CO3Flo_c44718/f1p0/3798,i1_LQ_CO3Root_c7732/f1p0/1580,i2_LQ_CO3Stem_c44320/f1p0/2270,i3_LQ_CO3Stem_c25459/f1p0/3198
GO:0016984	ribulose-bisphosphate carboxylase activity	molecular_function	0.18406	1	3	7164	23	108566	i6_LQ_CO3Flo_c432/f1p0/6592,i3_LQ_CO3Flo_c40023/f1p0/3744,i5_LQ_CO3Leaf_c3246/f1p0/5110
GO:0045149	acetoin metabolic process	biological_process	0.1854	1	1	7164	3	108566	i1_LQ_CO3Stem_c23872/f1p1/1667
GO:0045151	acetoin biosynthetic process	biological_process	0.1854	1	1	7164	3	108566	i1_LQ_CO3Stem_c23872/f1p1/1667
GO:0047605	acetolactate decarboxylase activity	molecular_function	0.1854	1	1	7164	3	108566	i1_LQ_CO3Stem_c23872/f1p1/1667
GO:0005578	proteinaceous extracellular matrix	cellular_component	0.18572	1	34	7164	462	108566	i1_LQ_CO3Leaf_c22805/f1p0/1305,i2_LQ_CO3Flo_c42762/f1p0/2665,i2_HQ_CO3Flo_c90559/f2p2/2561,i2_LQ_CO3Flo_c12848/f1p0/2464,i1_LQ_CO3Flo_c47738/f1p0/1107,i2_LQ_CO3Flo_c159132/f1p2/2516,i0_LQ_CO3Leaf_c28740/f1p2/781,i2_HQ_CO3Flo_c174677/f12p2/2632,i1_LQ_CO3Flo_c120260/f1p0/1110,i2_LQ_CO3Flo_c142147/f1p3/2572,i1_LQ_CO3Root_c7556/f1p5/1422,i2_LQ_CO3Stem_c51362/f1p1/2106,i1_HQ_CO3Flo_c25781/f2p1/1975,i2…
GO:0046870	cadmium ion binding	molecular_function	0.18748	1	2	7164	12	108566	i1_LQ_CO3Flo_c58418/f1p0/1237,i3_LQ_CO3Flo_c46702/f1p0/3425
GO:0004004	ATP-dependent RNA helicase activity	molecular_function	0.18831	1	3	7164	22	108566	i2_LQ_CO3Root_c19279/f1p0/2257,i3_LQ_CO3Flo_c50144/f1p0/3016,i1_LQ_CO3Root_c4222/f1p0/1391
GO:0008186	RNA-dependent ATPase activity	molecular_function	0.18831	1	3	7164	22	108566	i2_LQ_CO3Root_c19279/f1p0/2257,i3_LQ_CO3Flo_c50144/f1p0/3016,i1_LQ_CO3Root_c4222/f1p0/1391
GO:0005996	monosaccharide metabolic process	biological_process	0.18845	1	38	7164	495	108566	i3_LQ_CO3Flo_c40530/f1p0/3469,i3_HQ_CO3Flo_c34442/f3p0/3464,i4_HQ_CO3Flo_c30450/f18p1/4132,i3_HQ_CO3Flo_c24419/f2p2/3663,i2_LQ_CO3Stem_c56612/f1p0/2514,i1_LQ_CO3Flo_c94660/f1p0/1062,i2_LQ_CO3Leaf_c22218/f1p0/2220,i3_LQ_CO3Flo_c11680/f1p0/3428,i3_HQ_CO3Flo_c70309/f10p0/3548,i1_HQ_CO3Flo_c41343/f2p0/1263,i4_HQ_CO3Flo_c2582/f2p0/4414,i4_LQ_CO3Flo_c5690/f1p0/4243,i4_LQ_CO3Flo_c4390/f1p0/4595,i1_LQ_CO…
GO:0005816	spindle pole body	cellular_component	0.18934	1	3	7164	23	108566	i1_LQ_CO3Root_c24356/f1p0/1547,i2_LQ_CO3Flo_c114210/f1p0/2303,i2_LQ_CO3Flo_c38337/f1p0/2409
GO:0005823	central plaque of spindle pole body	cellular_component	0.18934	1	3	7164	23	108566	i1_LQ_CO3Root_c24356/f1p0/1547,i2_LQ_CO3Flo_c114210/f1p0/2303,i2_LQ_CO3Flo_c38337/f1p0/2409
GO:0000160	phosphorelay signal transduction system	biological_process	0.18941	1	43	7164	528	108566	i5_HQ_CO3Flo_c5319/f2p1/5368,i2_LQ_CO3Flo_c12169/f1p2/2999,i4_LQ_CO3Flo_c7913/f1p0/4215,i1_LQ_CO3Stem_c31012/f1p0/1038,i3_LQ_CO3Flo_c77545/f1p0/3003,i4_LQ_CO3Flo_c14211/f1p0/4341,i2_LQ_CO3Leaf_c22801/f1p0/2745,i2_LQ_CO3Flo_c59220/f1p1/2718,i6_LQ_CO3Flo_c929/f1p0/6126,i1_LQ_CO3Root_c87267/f1p1/1602,i3_LQ_CO3Flo_c39398/f1p0/3448,i2_LQ_CO3Stem_c8010/f1p8/2712,i4_HQ_CO3Stem_c17485/f4p0/4179,i5_LQ_CO3…
GO:0046537	2,3-bisphosphoglycerate-independent phosphoglycerate mutase activity	molecular_function	0.19074	1	2	7164	12	108566	i2_LQ_CO3Leaf_c17616/f1p0/2068,i2_LQ_CO3Flo_c45187/f1p1/2583
GO:0006303	double-strand break repair via nonhomologous end joining	biological_process	0.19075	1	5	7164	46	108566	i2_LQ_CO3Leaf_c7883/f1p5/2539,i1_LQ_CO3Flo_c21629/f1p0/1125,i2_LQ_CO3Flo_c10094/f1p0/2945,i1_LQ_CO3Leaf_c22002/f1p0/1654,i1_LQ_CO3Flo_c39335/f1p0/1811
GO:0044218	other organism cell membrane	cellular_component	0.19185	1	6	7164	63	108566	i3_LQ_CO3Flo_c3172/f1p0/3411,i3_LQ_CO3Stem_c51974/f1p0/3047,i3_LQ_CO3Flo_c28014/f1p0/3753,i2_LQ_CO3Flo_c36274/f1p1/2653,i2_LQ_CO3Flo_c82624/f1p1/2826,i1_LQ_CO3Leaf_c19723/f1p0/1329
GO:0044279	other organism membrane	cellular_component	0.19185	1	6	7164	63	108566	i3_LQ_CO3Stem_c51974/f1p0/3047,i3_LQ_CO3Flo_c3172/f1p0/3411,i3_LQ_CO3Flo_c28014/f1p0/3753,i2_LQ_CO3Flo_c36274/f1p1/2653,i2_LQ_CO3Flo_c82624/f1p1/2826,i1_LQ_CO3Leaf_c19723/f1p0/1329
GO:0017048	Rho GTPase binding	molecular_function	0.19233	1	5	7164	47	108566	i1_LQ_CO3Flo_c13043/f1p0/1598,i4_LQ_CO3Flo_c22825/f1p0/4655,i1_LQ_CO3Flo_c72082/f1p0/1031,i1_LQ_CO3Root_c2411/f2p0/1437,i4_LQ_CO3Stem_c20667/f1p2/4243
GO:0035299	inositol pentakisphosphate 2-kinase activity	molecular_function	0.19321	1	3	7164	25	108566	i2_LQ_CO3Flo_c51444/f1p0/2038,i2_LQ_CO3Flo_c152639/f1p1/2054,i1_LQ_CO3Flo_c9433/f1p0/1824
GO:0035821	modification of morphology or physiology of other organism	biological_process	0.1934	1	15	7164	182	108566	i3_HQ_CO3Flo_c10550/f2p0/3908,i1_HQ_CO3Flo_c28200/f2p0/1445,i2_HQ_CO3Flo_c59329/f2p1/2696,i3_LQ_CO3Flo_c58069/f1p2/3635,i2_LQ_CO3Flo_c84788/f1p1/2699,i2_LQ_CO3Stem_c8048/f1p1/2895,i0_LQ_CO3Root_c78118/f1p0/987,i3_LQ_CO3Flo_c37870/f1p0/4024,i4_LQ_CO3Flo_c34361/f1p0/4015,i3_LQ_CO3Flo_c19294/f2p0/3494,i2_LQ_CO3Stem_c12421/f1p2/2908,i3_LQ_CO3Flo_c44868/f1p5/3955,i3_LQ_CO3Flo_c4819/f1p0/3551,i3_LQ_CO3…
GO:0022857	transmembrane transporter activity	molecular_function	0.19535	1	376	7164	5394	108566	i5_LQ_CO3Flo_c4312/f1p0/5883,i5_LQ_CO3Flo_c1817/f1p0/5229,i2_LQ_CO3Flo_c2874/f1p3/2956,i3_LQ_CO3Flo_c15285/f1p0/3029,i2_LQ_CO3Flo_c140776/f1p6/2363,i5_LQ_CO3Flo_c3459/f1p2/5269,i2_LQ_CO3Flo_c40658/f1p0/2083,i2_LQ_CO3Root_c5558/f1p1/2259,i4_HQ_CO3Flo_c30363/f7p0/4200,i3_HQ_CO3Stem_c35098/f2p0/3056,i1_LQ_CO3Root_c62577/f1p0/1885,i3_HQ_CO3Flo_c2534/f2p0/3456,i5_LQ_CO3Flo_c3963/f1p0/5271,i0_LQ_CO3Lea…
GO:0032801	receptor catabolic process	biological_process	0.19616	1	4	7164	37	108566	i3_LQ_CO3Stem_c51974/f1p0/3047,i2_LQ_CO3Flo_c36274/f1p1/2653,i2_LQ_CO3Flo_c82624/f1p1/2826,i1_LQ_CO3Leaf_c19723/f1p0/1329
GO:0005905	coated pit	cellular_component	0.19686	1	5	7164	45	108566	i1_LQ_CO3Stem_c27669/f1p0/1576,i4_LQ_CO3Stem_c12069/f1p0/4498,i4_LQ_CO3Stem_c6648/f1p1/4201,i5_LQ_CO3Stem_c6983/f1p1/5276,i6_LQ_CO3Stem_c880/f1p0/6507
GO:0012510	trans-Golgi network transport vesicle membrane	cellular_component	0.19686	1	5	7164	45	108566	i4_LQ_CO3Stem_c12069/f1p0/4498,i1_LQ_CO3Stem_c27669/f1p0/1576,i6_LQ_CO3Stem_c880/f1p0/6507,i4_LQ_CO3Stem_c6648/f1p1/4201,i5_LQ_CO3Stem_c6983/f1p1/5276
GO:0030125	clathrin vesicle coat	cellular_component	0.19686	1	5	7164	45	108566	i4_LQ_CO3Stem_c6648/f1p1/4201,i5_LQ_CO3Stem_c6983/f1p1/5276,i6_LQ_CO3Stem_c880/f1p0/6507,i1_LQ_CO3Stem_c27669/f1p0/1576,i4_LQ_CO3Stem_c12069/f1p0/4498
GO:0030130	clathrin coat of trans-Golgi network vesicle	cellular_component	0.19686	1	5	7164	45	108566	i5_LQ_CO3Stem_c6983/f1p1/5276,i4_LQ_CO3Stem_c6648/f1p1/4201,i6_LQ_CO3Stem_c880/f1p0/6507,i1_LQ_CO3Stem_c27669/f1p0/1576,i4_LQ_CO3Stem_c12069/f1p0/4498
GO:0030132	clathrin coat of coated pit	cellular_component	0.19686	1	5	7164	45	108566	i6_LQ_CO3Stem_c880/f1p0/6507,i5_LQ_CO3Stem_c6983/f1p1/5276,i4_LQ_CO3Stem_c6648/f1p1/4201,i4_LQ_CO3Stem_c12069/f1p0/4498,i1_LQ_CO3Stem_c27669/f1p0/1576
GO:0030136	clathrin-coated vesicle	cellular_component	0.19686	1	5	7164	45	108566	i1_LQ_CO3Stem_c27669/f1p0/1576,i4_LQ_CO3Stem_c12069/f1p0/4498,i4_LQ_CO3Stem_c6648/f1p1/4201,i5_LQ_CO3Stem_c6983/f1p1/5276,i6_LQ_CO3Stem_c880/f1p0/6507
GO:0030140	trans-Golgi network transport vesicle	cellular_component	0.19686	1	5	7164	45	108566	i4_LQ_CO3Stem_c12069/f1p0/4498,i1_LQ_CO3Stem_c27669/f1p0/1576,i6_LQ_CO3Stem_c880/f1p0/6507,i5_LQ_CO3Stem_c6983/f1p1/5276,i4_LQ_CO3Stem_c6648/f1p1/4201
GO:0030665	clathrin-coated vesicle membrane	cellular_component	0.19686	1	5	7164	45	108566	i4_LQ_CO3Stem_c12069/f1p0/4498,i1_LQ_CO3Stem_c27669/f1p0/1576,i6_LQ_CO3Stem_c880/f1p0/6507,i4_LQ_CO3Stem_c6648/f1p1/4201,i5_LQ_CO3Stem_c6983/f1p1/5276
GO:0015077	monovalent inorganic cation transmembrane transporter activity	molecular_function	0.19728	1	91	7164	1313	108566	i1_LQ_CO3Leaf_c6426/f1p1/1836,i4_LQ_CO3Flo_c7609/f1p9/4347,i3_HQ_CO3Flo_c3897/f2p0/3189,i1_LQ_CO3Flo_c14703/f1p0/1125,i2_LQ_CO3Flo_c5704/f1p3/2318,i0_LQ_CO3Flo_c20072/f1p0/864,i3_LQ_CO3Flo_c38548/f1p1/3726,i1_LQ_CO3Flo_c140159/f1p0/1016,i0_LQ_CO3Root_c8726/f1p0/569,i6_LQ_CO3Flo_c478/f1p0/6061,i0_LQ_CO3Flo_c23047/f1p0/669,i1_LQ_CO3Leaf_c20575/f1p4/1412,i2_LQ_CO3Flo_c110540/f1p4/2577,i3_LQ_CO3Flo_c…
GO:0016796	exonuclease activity, active with either ribo- or deoxyribonucleic acids and producing 5'-phosphomonoesters	molecular_function	0.19793	1	33	7164	443	108566	i0_LQ_CO3Root_c24150/f1p0/747,i4_LQ_CO3Flo_c21004/f1p3/4360,i4_LQ_CO3Flo_c20177/f1p0/4363,i3_LQ_CO3Flo_c61751/f1p0/3245,i2_LQ_CO3Flo_c25359/f1p1/2073,i2_HQ_CO3Flo_c157000/f2p3/2150,i3_HQ_CO3Flo_c8809/f3p0/3914,i3_LQ_CO3Flo_c60729/f1p3/3608,i3_LQ_CO3Flo_c9208/f1p0/3739,i4_LQ_CO3Stem_c19137/f1p24/4972,i1_LQ_CO3Flo_c82494/f1p1/1987,i3_LQ_CO3Flo_c70079/f1p0/3473,i3_LQ_CO3Flo_c40938/f1p0/3241,i3_LQ_CO…
GO:0044003	modification by symbiont of host morphology or physiology	biological_process	0.19795	1	14	7164	169	108566	i4_LQ_CO3Flo_c34361/f1p0/4015,i3_LQ_CO3Flo_c19294/f2p0/3494,i3_LQ_CO3Flo_c44868/f1p5/3955,i2_LQ_CO3Stem_c12421/f1p2/2908,i3_LQ_CO3Stem_c9315/f1p1/3322,i3_LQ_CO3Flo_c4819/f1p0/3551,i2_HQ_CO3Flo_c59329/f2p1/2696,i1_HQ_CO3Flo_c28200/f2p0/1445,i3_HQ_CO3Flo_c10550/f2p0/3908,i3_LQ_CO3Flo_c58069/f1p2/3635,i2_LQ_CO3Stem_c8048/f1p1/2895,i2_LQ_CO3Flo_c84788/f1p1/2699,i3_LQ_CO3Flo_c37870/f1p0/4024,i0_LQ_CO3…
GO:0031344	regulation of cell projection organization	biological_process	0.19804	1	3	7164	22	108566	i1_LQ_CO3Stem_c33823/f1p0/1849,i3_LQ_CO3Flo_c46140/f1p0/3596,i3_LQ_CO3Flo_c21906/f1p5/3219
GO:0060491	regulation of cell projection assembly	biological_process	0.19804	1	3	7164	22	108566	i3_LQ_CO3Flo_c21906/f1p5/3219,i3_LQ_CO3Flo_c46140/f1p0/3596,i1_LQ_CO3Stem_c33823/f1p0/1849
GO:1902208	regulation of bacterial-type flagellum assembly	biological_process	0.19804	1	3	7164	22	108566	i3_LQ_CO3Flo_c46140/f1p0/3596,i3_LQ_CO3Flo_c21906/f1p5/3219,i1_LQ_CO3Stem_c33823/f1p0/1849
GO:0004559	alpha-mannosidase activity	molecular_function	0.19913	1	16	7164	177	108566	i3_LQ_CO3Flo_c11680/f1p0/3428,i3_LQ_CO3Flo_c61587/f1p0/3335,i2_HQ_CO3Stem_c20728/f3p0/2403,i2_LQ_CO3Flo_c24791/f1p1/2597,i3_LQ_CO3Flo_c8225/f1p0/3357,i3_LQ_CO3Stem_c9640/f1p2/3515,i3_HQ_CO3Flo_c34442/f3p0/3464,i4_HQ_CO3Flo_c30450/f18p1/4132,i2_LQ_CO3Stem_c43260/f1p1/2499,i3_LQ_CO3Stem_c60485/f1p0/3412,i3_LQ_CO3Flo_c10234/f1p9/3929,i2_LQ_CO3Flo_c139529/f1p1/2534,i1_LQ_CO3Root_c70039/f1p1/1861,i4_H…
GO:0008193	tRNA guanylyltransferase activity	molecular_function	0.2004	1	2	7164	13	108566	i1_LQ_CO3Root_c9254/f1p0/1324,i1_LQ_CO3Stem_c14049/f1p0/1323
GO:0019080	viral gene expression	biological_process	0.20044	1	14	7164	159	108566	i2_LQ_CO3Flo_c145644/f1p1/2956,i2_LQ_CO3Flo_c21964/f1p2/2561,i4_HQ_CO3Flo_c30311/f10p0/4734,i4_LQ_CO3Flo_c5026/f1p0/4741,i3_LQ_CO3Flo_c4819/f1p0/3551,i3_LQ_CO3Stem_c9315/f1p1/3322,i4_LQ_CO3Flo_c9373/f1p0/4805,i4_HQ_CO3Flo_c2635/f3p0/4760,i2_HQ_CO3Flo_c102117/f2p0/2642,i2_LQ_CO3Stem_c12421/f1p2/2908,i2_LQ_CO3Flo_c160652/f1p4/3009,i3_LQ_CO3Flo_c58069/f1p2/3635,i2_LQ_CO3Flo_c82321/f1p2/2997,i1_LQ_CO…
GO:0005882	intermediate filament	cellular_component	0.2019	1	17	7164	207	108566	i4_LQ_CO3Flo_c20177/f1p0/4363,i1_LQ_CO3Flo_c128803/f1p0/1602,i2_LQ_CO3Flo_c117936/f1p1/2098,i1_LQ_CO3Root_c66644/f1p9/1735,i0_HQ_CO3Flo_c2079/f2p6/736,i3_LQ_CO3Stem_c21068/f1p0/3121,i5_LQ_CO3Flo_c3597/f1p2/5125,i3_HQ_CO3Flo_c46003/f3p0/3382,i2_LQ_CO3Flo_c114161/f1p3/2104,i3_LQ_CO3Flo_c40938/f1p0/3241,i1_LQ_CO3Root_c24356/f1p0/1547,i2_LQ_CO3Flo_c38337/f1p0/2409,i3_LQ_CO3Flo_c42205/f1p0/3488,i4_LQ_…
GO:0045111	intermediate filament cytoskeleton	cellular_component	0.2019	1	17	7164	207	108566	i2_LQ_CO3Flo_c38337/f1p0/2409,i3_LQ_CO3Flo_c42205/f1p0/3488,i4_LQ_CO3Flo_c11767/f1p2/4542,i2_LQ_CO3Flo_c114161/f1p3/2104,i3_LQ_CO3Flo_c40938/f1p0/3241,i1_LQ_CO3Root_c24356/f1p0/1547,i2_LQ_CO3Flo_c114210/f1p0/2303,i4_LQ_CO3Flo_c20251/f1p5/4175,i1_HQ_CO3Flo_c34387/f2p0/1488,i0_HQ_CO3Flo_c2079/f2p6/736,i3_LQ_CO3Stem_c21068/f1p0/3121,i4_LQ_CO3Flo_c20177/f1p0/4363,i1_LQ_CO3Flo_c128803/f1p0/1602,i2_LQ_…
GO:0030288	outer membrane-bounded periplasmic space	cellular_component	0.20198	1	3	7164	23	108566	i3_HQ_CO3Flo_c57549/f2p4/3333,i3_LQ_CO3Flo_c62446/f1p0/3653,i2_LQ_CO3Flo_c82779/f1p0/2885
GO:0051817	modification of morphology or physiology of other organism involved in symbiotic interaction	biological_process	0.20207	1	14	7164	170	108566	i3_LQ_CO3Flo_c19294/f2p0/3494,i4_LQ_CO3Flo_c34361/f1p0/4015,i3_LQ_CO3Stem_c9315/f1p1/3322,i3_LQ_CO3Flo_c4819/f1p0/3551,i2_LQ_CO3Stem_c12421/f1p2/2908,i3_LQ_CO3Flo_c44868/f1p5/3955,i3_LQ_CO3Flo_c58069/f1p2/3635,i1_HQ_CO3Flo_c28200/f2p0/1445,i3_HQ_CO3Flo_c10550/f2p0/3908,i2_HQ_CO3Flo_c59329/f2p1/2696,i0_LQ_CO3Root_c78118/f1p0/987,i3_LQ_CO3Flo_c37870/f1p0/4024,i2_LQ_CO3Flo_c84788/f1p1/2699,i2_LQ_CO3…
GO:0008641	small protein activating enzyme activity	molecular_function	0.20239	1	20	7164	237	108566	i2_HQ_CO3Flo_c26519/f2p1/2945,i1_LQ_CO3Leaf_c25395/f1p0/1566,i3_HQ_CO3Flo_c62489/f3p3/3704,i3_LQ_CO3Flo_c24525/f1p0/3980,i3_LQ_CO3Flo_c28424/f1p1/3862,i3_LQ_CO3Leaf_c2350/f1p1/3523,i4_LQ_CO3Flo_c23726/f1p0/4498,i4_HQ_CO3Flo_c5592/f2p0/4892,i3_LQ_CO3Flo_c2876/f1p0/3577,i1_LQ_CO3Flo_c64940/f1p1/1619,i1_LQ_CO3Root_c27761/f1p1/1787,i1_HQ_CO3Root_c54383/f2p4/1815,i3_LQ_CO3Flo_c13490/f1p0/3605,i3_LQ_CO…
GO:0030001	metal ion transport	biological_process	0.20249	1	115	7164	1685	108566	i1_LQ_CO3Flo_c39964/f1p0/1805,i0_LQ_CO3Root_c42049/f1p0/518,i4_LQ_CO3Flo_c20195/f1p0/4254,i3_LQ_CO3Flo_c24497/f1p0/4025,i1_LQ_CO3Flo_c60058/f1p2/1942,i3_LQ_CO3Flo_c37435/f1p1/3884,i1_LQ_CO3Flo_c35982/f1p0/1185,i2_LQ_CO3Root_c10854/f1p1/2643,i1_LQ_CO3Flo_c61915/f1p0/1175,i3_LQ_CO3Flo_c62903/f1p0/3324,i0_LQ_CO3Flo_c14529/f2p5/799,i1_HQ_CO3Flo_c23820/f7p0/1149,i1_LQ_CO3Flo_c11402/f1p0/2009,i1_LQ_CO3…
GO:0018205	peptidyl-lysine modification	biological_process	0.20321	1	25	7164	291	108566	i2_LQ_CO3Flo_c51779/f1p0/2022,i2_LQ_CO3Flo_c39062/f1p1/2754,i5_LQ_CO3Flo_c6501/f1p1/5907,i3_LQ_CO3Flo_c9316/f1p0/3916,i3_LQ_CO3Flo_c26859/f1p0/3066,i4_LQ_CO3Flo_c22595/f1p0/4736,i2_LQ_CO3Stem_c10491/f1p2/3000,i2_LQ_CO3Flo_c28343/f1p0/2694,i3_LQ_CO3Flo_c21924/f1p1/3779,i4_LQ_CO3Flo_c4637/f1p1/4998,i3_LQ_CO3Stem_c26327/f1p0/3142,i5_LQ_CO3Flo_c5431/f1p0/5306,i4_LQ_CO3Stem_c7182/f1p0/4938,i3_LQ_CO3Fl…
GO:0008299	isoprenoid biosynthetic process	biological_process	0.2034	1	18	7164	215	108566	i1_LQ_CO3Root_c89359/f1p0/1905,i3_LQ_CO3Flo_c3140/f1p2/3301,i1_LQ_CO3Flo_c45096/f1p2/1413,i1_LQ_CO3Flo_c44639/f1p3/1867,i1_LQ_CO3Flo_c109015/f1p0/1557,i6_LQ_CO3Flo_c361/f1p0/6216,i2_HQ_CO3Flo_c23065/f2p8/2266,i2_HQ_CO3Flo_c118038/f2p4/2347,i1_LQ_CO3Flo_c107748/f1p0/1871,i2_LQ_CO3Stem_c84099/f1p1/2635,i2_LQ_CO3Flo_c138474/f1p2/2201,i4_LQ_CO3Stem_c13846/f1p0/4596,i1_LQ_CO3Flo_c61530/f1p0/1922,i3_LQ…
GO:0050840	extracellular matrix binding	molecular_function	0.20454	1	2	7164	17	108566	i0_HQ_CO3Flo_c2255/f2p0/554,i1_LQ_CO3Flo_c64737/f1p2/2029
GO:0004127	cytidylate kinase activity	molecular_function	0.20591	1	14	7164	162	108566	i2_LQ_CO3Flo_c37482/f1p0/2160,i3_LQ_CO3Flo_c28177/f1p0/3564,i1_LQ_CO3Leaf_c27967/f1p0/1096,i1_HQ_CO3Flo_c27710/f2p1/1549,i3_LQ_CO3Flo_c10323/f1p15/3642,i4_LQ_CO3Flo_c28662/f1p0/4084,i3_HQ_CO3Flo_c3389/f2p0/3099,i2_HQ_CO3Flo_c55379/f4p0/2496,i2_LQ_CO3Stem_c41723/f1p1/2856,i3_LQ_CO3Flo_c15301/f1p0/3035,i1_LQ_CO3Flo_c21803/f1p10/1872,i4_LQ_CO3Flo_c9867/f1p0/4150,i2_LQ_CO3Flo_c90165/f1p4/2891,i1_LQ_C…
GO:0015018	galactosylgalactosylxylosylprotein 3-beta-glucuronosyltransferase activity	molecular_function	0.20674	1	4	7164	33	108566	i4_LQ_CO3Flo_c15746/f1p0/4035,i2_LQ_CO3Flo_c107825/f1p2/2273,i2_LQ_CO3Flo_c22790/f1p2/2419,i3_LQ_CO3Flo_c25908/f1p0/3789
GO:0015020	glucuronosyltransferase activity	molecular_function	0.20674	1	4	7164	33	108566	i3_LQ_CO3Flo_c25908/f1p0/3789,i2_LQ_CO3Flo_c107825/f1p2/2273,i2_LQ_CO3Flo_c22790/f1p2/2419,i4_LQ_CO3Flo_c15746/f1p0/4035
GO:0042752	regulation of circadian rhythm	biological_process	0.20681	1	1	7164	3	108566	i3_LQ_CO3Stem_c47167/f1p0/3955
GO:0042754	negative regulation of circadian rhythm	biological_process	0.20681	1	1	7164	3	108566	i3_LQ_CO3Stem_c47167/f1p0/3955
GO:0046417	chorismate metabolic process	biological_process	0.20724	1	2	7164	12	108566	i4_LQ_CO3Stem_c9894/f1p0/4388,i3_LQ_CO3Root_c1634/f1p7/3849
GO:0031300	intrinsic component of organelle membrane	cellular_component	0.2074	1	24	7164	325	108566	i3_LQ_CO3Stem_c9515/f1p0/3191,i2_HQ_CO3Flo_c24234/f2p3/2631,i2_HQ_CO3Flo_c8373/f2p1/2610,i3_LQ_CO3Flo_c9880/f1p3/3195,i1_LQ_CO3Flo_c85906/f1p1/1845,i2_LQ_CO3Stem_c20923/f1p1/2399,i2_LQ_CO3Flo_c60677/f1p0/2752,i1_LQ_CO3Flo_c82816/f1p7/1550,i1_HQ_CO3Flo_c6177/f2p5/1688,i5_LQ_CO3Flo_c4920/f1p0/5253,i2_LQ_CO3Flo_c155910/f1p1/2048,i2_LQ_CO3Flo_c144183/f1p0/2668,i2_LQ_CO3Flo_c56931/f1p1/2303,i0_HQ_CO3R…
GO:0031301	integral component of organelle membrane	cellular_component	0.2074	1	24	7164	325	108566	i3_LQ_CO3Flo_c20887/f1p1/3109,i2_LQ_CO3Flo_c114303/f1p1/1936,i2_LQ_CO3Flo_c20637/f1p1/2489,i0_HQ_CO3Root_c20027/f2p1/552,i3_LQ_CO3Flo_c13785/f1p0/3159,i0_LQ_CO3Flo_c22999/f1p0/689,i2_LQ_CO3Flo_c42994/f1p1/2889,i2_LQ_CO3Flo_c22442/f1p198/2338,i0_LQ_CO3Flo_c29618/f1p0/792,i1_LQ_CO3Leaf_c41161/f1p0/1406,i1_LQ_CO3Flo_c111269/f1p13/1240,i2_LQ_CO3Flo_c60677/f1p0/2752,i2_LQ_CO3Stem_c20923/f1p1/2399,i2_H…
GO:0005249	voltage-gated potassium channel activity	molecular_function	0.20754	1	9	7164	96	108566	i3_LQ_CO3Flo_c20592/f1p0/3939,i2_LQ_CO3Flo_c144561/f1p2/3017,i1_HQ_CO3Flo_c78380/f2p0/1853,i0_LQ_CO3Flo_c20072/f1p0/864,i3_HQ_CO3Flo_c9088/f4p9/3534,i1_LQ_CO3Flo_c11402/f1p0/2009,i2_LQ_CO3Stem_c45098/f1p0/2840,i2_LQ_CO3Flo_c143389/f1p0/2399,i2_LQ_CO3Flo_c80808/f1p5/2002
GO:0030141	secretory granule	cellular_component	0.20802	1	3	7164	26	108566	i2_LQ_CO3Flo_c115583/f1p3/2511,i2_LQ_CO3Flo_c38999/f1p3/2332,i2_HQ_CO3Flo_c2684/f4p3/2459
GO:0007059	chromosome segregation	biological_process	0.20823	1	34	7164	444	108566	i1_LQ_CO3Flo_c39824/f1p0/1518,i5_LQ_CO3Flo_c8554/f1p0/5011,i3_LQ_CO3Flo_c61751/f1p0/3245,i1_LQ_CO3Flo_c39298/f1p1/1814,i1_LQ_CO3Flo_c63715/f1p0/1295,i1_LQ_CO3Flo_c13043/f1p0/1598,i2_LQ_CO3Stem_c8994/f1p0/2317,i2_LQ_CO3Flo_c108602/f1p0/2095,i2_LQ_CO3Flo_c32010/f1p0/2032,i2_LQ_CO3Flo_c59818/f1p1/2994,i5_LQ_CO3Flo_c2935/f1p0/5760,i2_LQ_CO3Stem_c22234/f1p0/2320,i5_LQ_CO3Flo_c6859/f1p8/5048,i2_LQ_CO3F…
GO:0016158	3-phytase activity	molecular_function	0.20825	1	1	7164	3	108566	i4_LQ_CO3Flo_c22344/f1p0/4926
GO:0005991	trehalose metabolic process	biological_process	0.20871	1	21	7164	247	108566	i2_LQ_CO3Flo_c97826/f1p1/2046,i4_LQ_CO3Flo_c15035/f1p0/4077,i1_LQ_CO3Flo_c88664/f1p5/1854,i2_LQ_CO3Flo_c153113/f1p1/2023,i4_LQ_CO3Flo_c5233/f1p0/4298,i1_LQ_CO3Flo_c17967/f1p0/1846,i2_LQ_CO3Flo_c114117/f1p48/2627,i1_LQ_CO3Leaf_c19457/f1p11/1920,i4_LQ_CO3Flo_c34203/f1p0/4009,i4_LQ_CO3Flo_c5398/f1p9/4360,i3_LQ_CO3Flo_c59292/f1p0/3975,i4_LQ_CO3Flo_c6800/f1p1/4371,i4_LQ_CO3Flo_c13667/f1p2/4613,i0_LQ_C…
GO:0004521	endoribonuclease activity	molecular_function	0.20905	1	25	7164	322	108566	i3_LQ_CO3Stem_c5569/f1p0/3847,i6_LQ_CO3Flo_c589/f1p0/6430,i2_LQ_CO3Flo_c37092/f1p3/2615,i4_LQ_CO3Flo_c7971/f1p0/4683,i2_LQ_CO3Flo_c136976/f1p3/2225,i1_HQ_CO3Flo_c92326/f3p0/1086,i1_LQ_CO3Root_c23007/f1p4/1800,i3_LQ_CO3Flo_c57864/f1p0/3218,i2_LQ_CO3Flo_c27634/f1p1/2178,i5_LQ_CO3Flo_c2908/f1p0/5147,i2_LQ_CO3Flo_c10744/f1p3/2477,i0_HQ_CO3Stem_c1825/f2p0/915,i0_HQ_CO3Flo_c10928/f2p2/873,i0_LQ_CO3Root…
GO:0051701	interaction with host	biological_process	0.21257	1	22	7164	297	108566	i3_HQ_CO3Stem_c2029/f2p2/3141,i3_LQ_CO3Flo_c58069/f1p2/3635,i3_HQ_CO3Flo_c10550/f2p0/3908,i1_HQ_CO3Flo_c28200/f2p0/1445,i1_LQ_CO3Flo_c18990/f1p0/1427,i0_LQ_CO3Root_c78118/f1p0/987,i0_LQ_CO3Flo_c6576/f1p0/984,i1_LQ_CO3Stem_c3681/f1p0/1883,i0_LQ_CO3Leaf_c24891/f1p0/644,i4_LQ_CO3Flo_c34361/f1p0/4015,i3_LQ_CO3Stem_c9315/f1p1/3322,i2_LQ_CO3Stem_c12421/f1p2/2908,i0_LQ_CO3Flo_c6521/f1p0/617,i2_HQ_CO3Flo…
GO:0006066	alcohol metabolic process	biological_process	0.21333	1	20	7164	253	108566	i5_LQ_CO3Flo_c1510/f1p0/5250,i1_LQ_CO3Flo_c61631/f1p0/1984,i2_LQ_CO3Flo_c86150/f1p0/2129,i2_LQ_CO3Flo_c3296/f1p2/2975,i1_LQ_CO3Root_c26746/f1p2/1235,i2_LQ_CO3Stem_c62016/f1p0/2321,i2_LQ_CO3Root_c20267/f1p1/2403,i3_LQ_CO3Stem_c28398/f1p0/3551,i5_LQ_CO3Flo_c4655/f1p0/5258,i2_LQ_CO3Flo_c80340/f1p2/2933,i1_LQ_CO3Flo_c43611/f1p0/1750,i2_HQ_CO3Flo_c129643/f3p6/2134,i1_LQ_CO3Flo_c104831/f1p0/1945,i0_LQ_…
GO:0015081	sodium ion transmembrane transporter activity	molecular_function	0.21447	1	9	7164	115	108566	i1_LQ_CO3Flo_c107076/f1p0/1763,i1_LQ_CO3Flo_c14703/f1p0/1125,i2_HQ_CO3Flo_c64175/f2p6/2207,i0_LQ_CO3Leaf_c5902/f1p0/661,i2_HQ_CO3Flo_c3197/f3p0/2258,i2_LQ_CO3Flo_c5704/f1p3/2318,i2_LQ_CO3Stem_c3947/f1p0/2353,i3_LQ_CO3Flo_c62903/f1p0/3324,i2_HQ_CO3Flo_c2574/f4p6/2385
GO:0009066	aspartate family amino acid metabolic process	biological_process	0.21455	1	29	7164	380	108566	i3_HQ_CO3Flo_c30378/f2p0/3055,i4_LQ_CO3Root_c1106/f1p0/4640,i2_LQ_CO3Flo_c35915/f1p6/2400,i1_LQ_CO3Flo_c44441/f1p3/1248,i3_LQ_CO3Stem_c5585/f1p1/3600,i3_LQ_CO3Flo_c28579/f1p0/3381,i2_LQ_CO3Flo_c108751/f1p5/2325,i0_LQ_CO3Leaf_c22038/f1p0/927,i3_LQ_CO3Flo_c62628/f1p7/3093,i2_LQ_CO3Flo_c116782/f1p1/2239,i3_LQ_CO3Flo_c47619/f1p0/3072,i3_LQ_CO3Flo_c14604/f1p1/3040,i2_LQ_CO3Stem_c38646/f1p0/2437,i2_LQ_…
GO:0004612	phosphoenolpyruvate carboxykinase (ATP) activity	molecular_function	0.21502	1	6	7164	60	108566	i2_LQ_CO3Stem_c56612/f1p0/2514,i3_LQ_CO3Flo_c46716/f1p0/3196,i4_LQ_CO3Flo_c4390/f1p0/4595,i3_LQ_CO3Flo_c47418/f1p0/3143,i3_HQ_CO3Flo_c70309/f10p0/3548,i3_HQ_CO3Flo_c24419/f2p2/3663
GO:0000372	Group I intron splicing	biological_process	0.21542	1	6	7164	55	108566	i3_LQ_CO3Flo_c38698/f1p1/3302,i2_LQ_CO3Stem_c10255/f1p1/2582,i3_LQ_CO3Flo_c22883/f1p1/3738,i3_HQ_CO3Flo_c2813/f2p0/3172,i3_LQ_CO3Stem_c16053/f1p9/3043,i3_LQ_CO3Flo_c11482/f1p1/3284
GO:0000376	RNA splicing, via transesterification reactions with guanosine as nucleophile	biological_process	0.21542	1	6	7164	55	108566	i2_LQ_CO3Stem_c10255/f1p1/2582,i3_LQ_CO3Flo_c38698/f1p1/3302,i3_LQ_CO3Stem_c16053/f1p9/3043,i3_HQ_CO3Flo_c2813/f2p0/3172,i3_LQ_CO3Flo_c11482/f1p1/3284,i3_LQ_CO3Flo_c22883/f1p1/3738
GO:0005509	calcium ion binding	molecular_function	0.21588	1	109	7164	1572	108566	i0_LQ_CO3Root_c32612/f1p2/983,i2_HQ_CO3Flo_c3989/f2p3/2644,i0_LQ_CO3Leaf_c23361/f1p0/987,i3_LQ_CO3Flo_c9208/f1p0/3739,i9_LQ_CO3Flo_c37/f1p0/9631,i2_LQ_CO3Flo_c8208/f1p0/2164,i3_LQ_CO3Flo_c27564/f1p14/3154,i2_LQ_CO3Flo_c24791/f1p1/2597,i3_LQ_CO3Root_c850/f1p9/3864,i2_HQ_CO3Stem_c20728/f3p0/2403,i3_LQ_CO3Flo_c8998/f1p1/3385,i0_LQ_CO3Flo_c19940/f1p0/974,i1_LQ_CO3Flo_c24476/f1p1/1993,i1_LQ_CO3Stem_c9…
GO:0030234	enzyme regulator activity	molecular_function	0.21601	1	86	7164	1263	108566	i3_LQ_CO3Flo_c28961/f1p0/3284,i1_LQ_CO3Flo_c108119/f1p1/1157,i2_LQ_CO3Stem_c60965/f1p0/2585,i2_LQ_CO3Root_c8017/f1p1/2130,i2_LQ_CO3Stem_c27302/f1p1/2357,i2_LQ_CO3Flo_c35643/f1p2/2576,i2_HQ_CO3Flo_c175905/f43p7/2253,i1_LQ_CO3Flo_c58170/f1p0/1871,i1_LQ_CO3Flo_c14009/f1p0/1670,i2_LQ_CO3Stem_c15163/f1p0/2092,i1_LQ_CO3Flo_c122386/f1p0/1061,i1_LQ_CO3Flo_c64859/f1p0/1336,i4_LQ_CO3Stem_c26027/f1p1/4182,i…
GO:0009064	glutamine family amino acid metabolic process	biological_process	0.21621	1	29	7164	365	108566	i2_LQ_CO3Flo_c109318/f1p3/2488,i3_LQ_CO3Flo_c4372/f1p0/3557,i2_HQ_CO3Flo_c1974/f16p2/2356,i2_LQ_CO3Flo_c36969/f1p3/2083,i1_HQ_CO3Flo_c125640/f11p0/1652,i1_LQ_CO3Stem_c11076/f1p21/1885,i5_LQ_CO3Flo_c6104/f1p0/5367,i2_LQ_CO3Flo_c151816/f1p14/1927,i3_LQ_CO3Flo_c50635/f1p0/3316,i3_LQ_CO3Flo_c7540/f1p1/3482,i5_LQ_CO3Flo_c8505/f1p35/5027,i1_LQ_CO3Flo_c65494/f1p1/1898,i3_LQ_CO3Flo_c8004/f1p0/3911,i2_LQ_…
GO:0008152	metabolic process	biological_process	0.21635	1	3613	7164	54434	108566	i1_LQ_CO3Flo_c63798/f1p0/1716,i2_LQ_CO3Stem_c41723/f1p1/2856,i4_LQ_CO3Flo_c25251/f1p0/4979,i5_LQ_CO3Flo_c3597/f1p2/5125,i1_LQ_CO3Flo_c57238/f1p2/1643,i2_HQ_CO3Flo_c26201/f11p3/2107,i3_LQ_CO3Flo_c47470/f1p0/3886,i5_LQ_CO3Flo_c5833/f1p2/5534,i2_LQ_CO3Flo_c114695/f1p5/2934,i1_LQ_CO3Flo_c56256/f1p4/1564,i2_LQ_CO3Flo_c24553/f1p0/2166,i3_HQ_CO3Flo_c36902/f2p2/3714,i4_LQ_CO3Leaf_c6202/f1p2/4607,i0_LQ_CO…
1p0/3078,i1_LQ_CO3Flo_c36261/f1p0/1284,i1_HQ_CO3Flo_c123166/f21p0/1309,i5_LQ_CO3Flo_c3887/f1p0/5223,i1_LQ_CO3Flo_c26510/f1p0/1939,i0_LQ_CO3Leaf_c23827/f1p0/870,i1_HQ_CO3Flo_c38820/f2p0/1493,i2_LQ_CO3Flo_c9424/f1p2/2592,i1_LQ_CO3Flo_c6704/f1p1/1838,i3_LQ_CO3Flo_c2764/f3p0/3346,i3_HQ_CO3Flo_c70600/f30p0/3962,i2_LQ_CO3Flo_c57778/f1p4/2199,i4_LQ_CO3Flo_c25793/f1p4/4634,i5_LQ_CO3Flo_c5544/f1p9/5044,i2…
/f1p1/2640,i1_LQ_CO3Leaf_c8967/f1p0/1794,i5_LQ_CO3Leaf_c5069/f1p5/5156,i2_LQ_CO3Stem_c37407/f1p1/3001,i1_LQ_CO3Flo_c82019/f1p0/1939,i3_LQ_CO3Flo_c59625/f1p1/3821,i2_LQ_CO3Flo_c144685/f1p3/2902,i3_LQ_CO3Flo_c19520/f1p5/3861,i1_LQ_CO3Root_c25523/f1p0/1157,i4_LQ_CO3Flo_c20602/f1p0/4478,i2_LQ_CO3Root_c18982/f1p0/2528,i2_LQ_CO3Flo_c7666/f1p0/2397,i4_LQ_CO3Flo_c6189/f1p0/4708,i2_LQ_CO3Leaf_c26970/f1p0/…
Flo_c110357/f1p4/2959,i2_LQ_CO3Flo_c56540/f1p0/2698,i3_LQ_CO3Stem_c20417/f1p0/3079,i3_LQ_CO3Flo_c5817/f1p0/3314,i2_LQ_CO3Flo_c57933/f1p7/2187,i3_LQ_CO3Flo_c42775/f1p0/3302,i3_LQ_CO3Root_c2471/f1p0/3550,i2_LQ_CO3Flo_c10075/f1p2/2885,i2_LQ_CO3Flo_c43795/f1p3/2693,i1_LQ_CO3Leaf_c11303/f2p4/1397,i4_LQ_CO3Root_c6292/f1p1/4587,i1_LQ_CO3Flo_c60285/f1p4/1861,i2_LQ_CO3Flo_c138212/f1p3/2860,i1_LQ_CO3Root_c…
GO:0016877	ligase activity, forming carbon-sulfur bonds	molecular_function	0.21669	1	20	7164	241	108566	i3_HQ_CO3Flo_c6525/f2p0/3537,i3_LQ_CO3Flo_c29262/f1p0/3556,i3_LQ_CO3Flo_c69109/f1p0/3735,i2_LQ_CO3Flo_c43831/f1p0/2928,i0_LQ_CO3Root_c75764/f1p0/997,i2_HQ_CO3Flo_c17980/f6p2/2704,i3_HQ_CO3Flo_c26709/f3p0/3968,i1_HQ_CO3Root_c54383/f2p4/1815,i3_LQ_CO3Flo_c13490/f1p0/3605,i4_HQ_CO3Flo_c5592/f2p0/4892,i3_LQ_CO3Flo_c2876/f1p0/3577,i1_LQ_CO3Root_c27761/f1p1/1787,i1_LQ_CO3Flo_c64940/f1p1/1619,i3_LQ_CO3L…
GO:0017119	Golgi transport complex	cellular_component	0.21802	1	15	7164	172	108566	i1_LQ_CO3Flo_c25331/f1p0/1927,i3_LQ_CO3Flo_c15449/f1p0/3039,i3_LQ_CO3Flo_c25233/f1p2/3235,i3_HQ_CO3Flo_c36529/f2p3/3839,i4_LQ_CO3Leaf_c12081/f1p0/4340,i3_LQ_CO3Flo_c69018/f1p0/3017,i1_LQ_CO3Root_c17100/f1p3/1031,i3_LQ_CO3Flo_c22803/f1p0/3748,i3_LQ_CO3Flo_c77545/f1p0/3003,i4_LQ_CO3Flo_c13413/f1p0/4667,i3_LQ_CO3Stem_c48569/f1p0/3203,i3_LQ_CO3Stem_c5505/f1p4/3077,i3_HQ_CO3Flo_c71615/f23p0/3184,i4_LQ…
GO:0005057	receptor signaling protein activity	molecular_function	0.21883	1	31	7164	374	108566	i5_LQ_CO3Flo_c7204/f1p0/5131,i5_HQ_CO3Flo_c1339/f2p0/5374,i2_LQ_CO3Stem_c8010/f1p8/2712,i5_LQ_CO3Flo_c5053/f1p0/5208,i3_LQ_CO3Flo_c10088/f1p0/3613,i1_LQ_CO3Flo_c96942/f1p2/1029,i4_LQ_CO3Flo_c28172/f1p49/4040,i5_LQ_CO3Flo_c8387/f1p0/5045,i6_LQ_CO3Flo_c929/f1p0/6126,i4_LQ_CO3Flo_c24254/f1p0/4124,i5_LQ_CO3Flo_c3422/f1p1/5982,i1_LQ_CO3Root_c87267/f1p1/1602,i4_LQ_CO3Flo_c24008/f1p0/4811,i5_LQ_CO3Stem_…
GO:0006450	regulation of translational fidelity	biological_process	0.21969	1	1	7164	6	108566	i0_LQ_CO3Leaf_c33451/f1p0/669
GO:0005834	heterotrimeric G-protein complex	cellular_component	0.22037	1	5	7164	52	108566	i3_LQ_CO3Stem_c3627/f1p0/3106,i2_LQ_CO3Flo_c15021/f1p1/2069,i0_LQ_CO3Flo_c24380/f1p0/930,i4_LQ_CO3Flo_c3931/f1p3/4857,i3_LQ_CO3Flo_c46702/f1p0/3425
GO:0019897	extrinsic component of plasma membrane	cellular_component	0.22037	1	5	7164	52	108566	i3_LQ_CO3Stem_c3627/f1p0/3106,i3_LQ_CO3Flo_c46702/f1p0/3425,i2_LQ_CO3Flo_c15021/f1p1/2069,i0_LQ_CO3Flo_c24380/f1p0/930,i4_LQ_CO3Flo_c3931/f1p3/4857
GO:0031234	extrinsic component of cytoplasmic side of plasma membrane	cellular_component	0.22037	1	5	7164	52	108566	i2_LQ_CO3Flo_c15021/f1p1/2069,i0_LQ_CO3Flo_c24380/f1p0/930,i4_LQ_CO3Flo_c3931/f1p3/4857,i3_LQ_CO3Flo_c46702/f1p0/3425,i3_LQ_CO3Stem_c3627/f1p0/3106
GO:0004571	mannosyl-oligosaccharide 1,2-alpha-mannosidase activity	molecular_function	0.22045	1	8	7164	83	108566	i1_LQ_CO3Root_c70039/f1p1/1861,i2_HQ_CO3Stem_c20728/f3p0/2403,i2_LQ_CO3Flo_c24791/f1p1/2597,i2_LQ_CO3Flo_c139529/f1p1/2534,i2_LQ_CO3Flo_c20835/f1p3/2551,i2_LQ_CO3Stem_c43260/f1p1/2499,i2_LQ_CO3Stem_c88942/f1p0/2038,i3_LQ_CO3Stem_c9640/f1p2/3515
GO:0015924	mannosyl-oligosaccharide mannosidase activity	molecular_function	0.22045	1	8	7164	83	108566	i3_LQ_CO3Stem_c9640/f1p2/3515,i2_LQ_CO3Flo_c20835/f1p3/2551,i2_LQ_CO3Stem_c88942/f1p0/2038,i2_LQ_CO3Stem_c43260/f1p1/2499,i2_LQ_CO3Flo_c139529/f1p1/2534,i2_LQ_CO3Flo_c24791/f1p1/2597,i2_HQ_CO3Stem_c20728/f3p0/2403,i1_LQ_CO3Root_c70039/f1p1/1861
GO:0006605	protein targeting	biological_process	0.2212	1	72	7164	1018	108566	i2_LQ_CO3Flo_c81498/f1p2/2105,i1_LQ_CO3Flo_c62057/f1p2/1407,i0_LQ_CO3Root_c70740/f1p3/938,i3_LQ_CO3Flo_c11798/f1p2/3189,i2_LQ_CO3Root_c6450/f1p0/2076,i2_LQ_CO3Stem_c42198/f1p1/2255,i2_LQ_CO3Flo_c42873/f1p0/2226,i1_HQ_CO3Root_c11290/f5p1/1412,i2_LQ_CO3Root_c7505/f1p1/2091,i4_LQ_CO3Flo_c15232/f1p0/4081,i0_LQ_CO3Flo_c22999/f1p0/689,i1_LQ_CO3Flo_c72082/f1p0/1031,i1_LQ_CO3Flo_c80109/f1p0/1764,i0_LQ_CO…
GO:0015103	inorganic anion transmembrane transporter activity	molecular_function	0.2221	1	20	7164	239	108566	i1_LQ_CO3Leaf_c13498/f1p0/1750,i2_LQ_CO3Flo_c139378/f1p0/2544,i3_LQ_CO3Flo_c7158/f1p0/3538,i4_LQ_CO3Flo_c3495/f1p0/4892,i2_LQ_CO3Flo_c139375/f1p2/2491,i2_LQ_CO3Flo_c26520/f1p2/2145,i3_LQ_CO3Flo_c25049/f1p0/3110,i3_LQ_CO3Flo_c27851/f1p0/3550,i2_LQ_CO3Stem_c58530/f1p1/2781,i4_LQ_CO3Flo_c25333/f1p0/4617,i2_LQ_CO3Flo_c86808/f1p2/2128,i2_HQ_CO3Flo_c64175/f2p6/2207,i2_LQ_CO3Flo_c95111/f1p2/2013,i3_HQ_C…
GO:0015988	energy coupled proton transmembrane transport, against electrochemical gradient	biological_process	0.22347	1	38	7164	499	108566	i1_LQ_CO3Flo_c80109/f1p0/1764,i3_HQ_CO3Stem_c9439/f2p0/3146,i3_HQ_CO3Flo_c49285/f3p0/3168,i7_LQ_CO3Flo_c277/f1p0/7694,i2_LQ_CO3Flo_c45469/f1p1/2122,i1_LQ_CO3Stem_c12179/f1p0/1366,i2_HQ_CO3Flo_c174657/f4p3/2449,i6_LQ_CO3Flo_c555/f1p0/7000,i3_LQ_CO3Flo_c7777/f2p10/3279,i1_LQ_CO3Flo_c110176/f1p0/1369,i2_LQ_CO3Root_c6699/f1p2/2068,i1_LQ_CO3Flo_c21629/f1p0/1125,i3_LQ_CO3Flo_c11798/f1p2/3189,i3_LQ_CO3S…
GO:0015991	ATP hydrolysis coupled proton transport	biological_process	0.22347	1	38	7164	499	108566	i1_LQ_CO3Flo_c80109/f1p0/1764,i6_LQ_CO3Flo_c555/f1p0/7000,i3_LQ_CO3Flo_c7777/f2p10/3279,i2_LQ_CO3Root_c6699/f1p2/2068,i1_LQ_CO3Flo_c110176/f1p0/1369,i3_HQ_CO3Stem_c9439/f2p0/3146,i7_LQ_CO3Flo_c277/f1p0/7694,i3_HQ_CO3Flo_c49285/f3p0/3168,i2_LQ_CO3Flo_c45469/f1p1/2122,i1_LQ_CO3Stem_c12179/f1p0/1366,i2_HQ_CO3Flo_c174657/f4p3/2449,i1_LQ_CO3Flo_c45079/f1p0/1602,i3_LQ_CO3Stem_c43161/f1p5/3392,i1_LQ_CO3…
GO:0009445	putrescine metabolic process	biological_process	0.22359	1	2	7164	15	108566	i1_LQ_CO3Root_c31064/f1p0/1279,i1_LQ_CO3Root_c33808/f1p0/1028
GO:0009446	putrescine biosynthetic process	biological_process	0.22359	1	2	7164	15	108566	i1_LQ_CO3Root_c31064/f1p0/1279,i1_LQ_CO3Root_c33808/f1p0/1028
GO:0030261	chromosome condensation	biological_process	0.22432	1	6	7164	57	108566	i3_HQ_CO3Flo_c36898/f2p0/3626,i4_LQ_CO3Stem_c10583/f1p0/4916,i3_LQ_CO3Flo_c12841/f1p2/3728,i3_LQ_CO3Flo_c78024/f1p0/3007,i2_LQ_CO3Flo_c38824/f1p4/2659,i5_LQ_CO3Flo_c6859/f1p8/5048
GO:0009067	aspartate family amino acid biosynthetic process	biological_process	0.2267	1	22	7164	287	108566	i3_LQ_CO3Flo_c47619/f1p0/3072,i3_LQ_CO3Flo_c14604/f1p1/3040,i2_LQ_CO3Stem_c42616/f1p0/2921,i2_HQ_CO3Flo_c17980/f6p2/2704,i2_LQ_CO3Flo_c113599/f1p6/2787,i2_LQ_CO3Flo_c64226/f1p1/2724,i3_LQ_CO3Flo_c9433/f1p0/3128,i3_HQ_CO3Flo_c30378/f2p0/3055,i4_LQ_CO3Root_c1106/f1p0/4640,i3_LQ_CO3Flo_c28579/f1p0/3381,i1_LQ_CO3Flo_c44441/f1p3/1248,i0_LQ_CO3Leaf_c22038/f1p0/927,i3_LQ_CO3Flo_c62628/f1p7/3093,i2_LQ_CO…
GO:0032787	monocarboxylic acid metabolic process	biological_process	0.22748	1	95	7164	1327	108566	i1_LQ_CO3Flo_c57162/f1p1/1986,i1_LQ_CO3Flo_c57227/f1p3/1690,i3_LQ_CO3Flo_c25233/f1p2/3235,i5_LQ_CO3Stem_c7470/f1p0/5038,i1_LQ_CO3Flo_c90092/f1p0/1680,i1_LQ_CO3Flo_c59371/f1p0/1561,i3_LQ_CO3Flo_c24583/f1p0/3301,i2_LQ_CO3Stem_c27985/f1p1/2314,i1_LQ_CO3Flo_c26495/f1p0/1834,i3_LQ_CO3Stem_c22141/f1p0/3445,i2_HQ_CO3Flo_c40563/f3p3/2176,i1_LQ_CO3Flo_c42637/f1p8/1921,i2_LQ_CO3Flo_c44932/f1p3/2679,i2_HQ_C…
GO:0004177	aminopeptidase activity	molecular_function	0.22855	1	13	7164	155	108566	i2_LQ_CO3Flo_c107354/f1p2/2265,i3_LQ_CO3Stem_c5891/f1p3/3111,i1_HQ_CO3Stem_c1826/f2p0/1500,i3_LQ_CO3Flo_c58069/f1p2/3635,i5_LQ_CO3Flo_c7450/f1p6/5298,i4_LQ_CO3Flo_c12296/f1p3/4746,i3_LQ_CO3Flo_c37870/f1p0/4024,i2_LQ_CO3Stem_c79277/f1p0/2400,i2_LQ_CO3Flo_c73687/f1p0/1972,i4_HQ_CO3Flo_c30866/f2p0/4112,i2_LQ_CO3Stem_c12421/f1p2/2908,i3_LQ_CO3Stem_c9315/f1p1/3322,i3_LQ_CO3Flo_c4819/f1p0/3551
GO:0018196	peptidyl-asparagine modification	biological_process	0.22903	1	2	7164	14	108566	i1_LQ_CO3Flo_c25545/f2p0/1810,i1_LQ_CO3Flo_c6728/f1p9/1527
GO:0018279	protein N-linked glycosylation via asparagine	biological_process	0.22903	1	2	7164	14	108566	i1_LQ_CO3Flo_c25545/f2p0/1810,i1_LQ_CO3Flo_c6728/f1p9/1527
GO:0003873	6-phosphofructo-2-kinase activity	molecular_function	0.23103	1	9	7164	115	108566	i1_LQ_CO3Flo_c94660/f1p0/1062,i1_LQ_CO3Root_c79862/f1p15/1121,i1_LQ_CO3Flo_c83662/f1p0/1451,i0_LQ_CO3Flo_c10706/f1p0/916,i2_LQ_CO3Flo_c63008/f1p0/2240,i1_HQ_CO3Flo_c41343/f2p0/1263,i1_LQ_CO3Stem_c30303/f1p0/1021,i0_LQ_CO3Root_c28080/f1p0/906,i3_LQ_CO3Stem_c53425/f1p0/3056
GO:0006000	fructose metabolic process	biological_process	0.23103	1	9	7164	115	108566	i1_LQ_CO3Stem_c30303/f1p0/1021,i1_HQ_CO3Flo_c41343/f2p0/1263,i2_LQ_CO3Flo_c63008/f1p0/2240,i0_LQ_CO3Flo_c10706/f1p0/916,i3_LQ_CO3Stem_c53425/f1p0/3056,i0_LQ_CO3Root_c28080/f1p0/906,i1_LQ_CO3Flo_c94660/f1p0/1062,i1_LQ_CO3Flo_c83662/f1p0/1451,i1_LQ_CO3Root_c79862/f1p15/1121
GO:0005874	microtubule	cellular_component	0.2321	1	8	7164	93	108566	i0_LQ_CO3Root_c9457/f1p0/671,i1_LQ_CO3Root_c67725/f1p0/1264,i2_LQ_CO3Flo_c59818/f1p1/2994,i3_LQ_CO3Stem_c43288/f1p1/3136,i1_LQ_CO3Flo_c13043/f1p0/1598,i2_LQ_CO3Stem_c27492/f1p1/3280,i1_LQ_CO3Flo_c63715/f1p0/1295,i2_LQ_CO3Flo_c12715/f1p9/2930
GO:0019082	viral protein processing	biological_process	0.23297	1	10	7164	109	108566	i4_LQ_CO3Flo_c9373/f1p0/4805,i4_HQ_CO3Flo_c2635/f3p0/4760,i2_LQ_CO3Stem_c12421/f1p2/2908,i3_LQ_CO3Flo_c4819/f1p0/3551,i3_LQ_CO3Stem_c9315/f1p1/3322,i4_HQ_CO3Flo_c30311/f10p0/4734,i4_LQ_CO3Flo_c5026/f1p0/4741,i2_LQ_CO3Flo_c82321/f1p2/2997,i2_LQ_CO3Flo_c160652/f1p4/3009,i3_LQ_CO3Flo_c58069/f1p2/3635
GO:0006816	calcium ion transport	biological_process	0.23429	1	4	7164	43	108566	i1_LQ_CO3Flo_c122386/f1p0/1061,i1_LQ_CO3Flo_c108119/f1p1/1157,i1_LQ_CO3Flo_c82816/f1p7/1550,i0_HQ_CO3Root_c20027/f2p1/552
GO:0030541	plasmid partitioning	biological_process	0.23439	1	1	7164	4	108566	i0_HQ_CO3Flo_c1039/f6p0/740
GO:0019538	protein metabolic process	biological_process	0.23495	1	1229	7164	18158	108566	i2_LQ_CO3Flo_c165244/f1p0/2975,i4_LQ_CO3Flo_c8541/f1p11/4399,i3_LQ_CO3Stem_c41114/f1p0/3713,i1_LQ_CO3Leaf_c30009/f1p0/1341,i2_LQ_CO3Flo_c26414/f1p0/2557,i0_LQ_CO3Stem_c21589/f1p3/896,i3_LQ_CO3Stem_c47034/f1p0/3388,i3_LQ_CO3Flo_c38887/f1p1/3624,i3_LQ_CO3Flo_c11865/f1p0/3580,i2_HQ_CO3Flo_c86217/f2p1/2596,i3_LQ_CO3Flo_c20470/f1p0/3442,i3_HQ_CO3Flo_c69436/f3p0/3572,i3_LQ_CO3Flo_c15232/f1p0/3078,i0_LQ…
2_LQ_CO3Flo_c9719/f1p0/2260,i1_LQ_CO3Flo_c47010/f1p0/1026,i2_LQ_CO3Flo_c57070/f1p8/2654,i3_LQ_CO3Stem_c63623/f1p0/3004,i4_HQ_CO3Flo_c3920/f2p0/4773,i3_LQ_CO3Flo_c27434/f1p0/3253,i1_LQ_CO3Leaf_c2883/f1p1/1184,i2_LQ_CO3Flo_c165514/f1p1/2287,i2_LQ_CO3Flo_c61268/f1p6/2144,i3_LQ_CO3Flo_c38802/f1p0/3680,i3_LQ_CO3Flo_c5224/f1p0/3403,i3_LQ_CO3Flo_c20247/f1p2/3861,i4_LQ_CO3Flo_c15541/f1p3/4033,i3_LQ_CO3Fl…
GO:0043623	cellular protein complex assembly	biological_process	0.2352	1	69	7164	993	108566	i2_HQ_CO3Flo_c6793/f2p1/2874,i1_LQ_CO3Flo_c19027/f1p0/1773,i1_LQ_CO3Flo_c110754/f1p0/1239,i4_LQ_CO3Stem_c13802/f1p1/4472,i3_LQ_CO3Flo_c25462/f1p6/3326,i2_HQ_CO3Flo_c26337/f3p2/2693,i4_HQ_CO3Flo_c11868/f2p2/4515,i3_LQ_CO3Flo_c27200/f1p0/3189,i3_LQ_CO3Flo_c37809/f1p0/3146,i2_LQ_CO3Flo_c114161/f1p3/2104,i2_HQ_CO3Flo_c101822/f2p0/2602,i3_LQ_CO3Flo_c39398/f1p0/3448,i3_HQ_CO3Flo_c3389/f2p0/3099,i3_LQ_C…
GO:0015977	carbon fixation	biological_process	0.23532	1	8	7164	83	108566	i5_LQ_CO3Leaf_c3246/f1p0/5110,i3_LQ_CO3Flo_c40023/f1p0/3744,i3_LQ_CO3Flo_c5979/f1p0/3479,i6_LQ_CO3Flo_c432/f1p0/6592,i3_LQ_CO3Flo_c44695/f1p0/3563,i3_LQ_CO3Flo_c6531/f1p0/3817,i3_LQ_CO3Flo_c5797/f1p2/3480,i3_LQ_CO3Flo_c38765/f1p0/3618
GO:0005246	calcium channel regulator activity	molecular_function	0.23806	1	2	7164	14	108566	i1_LQ_CO3Flo_c108119/f1p1/1157,i1_LQ_CO3Flo_c122386/f1p0/1061
GO:1902582	single-organism intracellular transport	biological_process	0.23837	1	141	7164	2039	108566	i4_LQ_CO3Leaf_c12081/f1p0/4340,i1_LQ_CO3Flo_c63850/f1p1/1750,i3_HQ_CO3Flo_c25415/f2p0/3842,i1_LQ_CO3Flo_c56009/f1p0/1733,i3_LQ_CO3Flo_c5560/f1p2/3648,i2_LQ_CO3Flo_c39357/f1p3/2337,i1_LQ_CO3Flo_c110036/f1p2/1224,i3_LQ_CO3Stem_c5505/f1p4/3077,i1_LQ_CO3Flo_c21747/f1p14/1343,i3_LQ_CO3Stem_c48569/f1p0/3203,i2_LQ_CO3Flo_c25593/f1p0/2932,i4_LQ_CO3Flo_c21004/f1p3/4360,i4_LQ_CO3Flo_c13413/f1p0/4667,i1_HQ_…
GO:0048037	cofactor binding	molecular_function	0.23922	1	264	7164	3926	108566	i2_HQ_CO3Flo_c19738/f2p5/2431,i0_LQ_CO3Flo_c22446/f1p0/831,i2_LQ_CO3Flo_c25211/f1p2/2439,i1_LQ_CO3Leaf_c26542/f1p3/1929,i2_LQ_CO3Flo_c11167/f1p4/2669,i1_LQ_CO3Flo_c61530/f1p0/1922,i2_HQ_CO3Flo_c133953/f2p1/2444,i1_LQ_CO3Flo_c40225/f1p3/1279,i0_LQ_CO3Root_c23189/f1p1/1002,i1_LQ_CO3Flo_c63504/f1p0/1131,i4_LQ_CO3Flo_c21614/f1p0/4510,i2_LQ_CO3Flo_c7522/f1p0/2827,i2_LQ_CO3Flo_c165551/f1p1/2138,i1_LQ_C…
GO:0002098	tRNA wobble uridine modification	biological_process	0.23925	1	12	7164	140	108566	i0_LQ_CO3Root_c29102/f1p0/837,i1_LQ_CO3Flo_c9024/f1p8/1311,i3_LQ_CO3Flo_c47458/f1p0/3692,i1_LQ_CO3Root_c40728/f1p2/1551,i1_LQ_CO3Flo_c83387/f1p17/1938,i3_HQ_CO3Flo_c18672/f2p35/3289,i1_LQ_CO3Flo_c61437/f1p0/1964,i3_LQ_CO3Stem_c47167/f1p0/3955,i1_LQ_CO3Root_c10471/f1p1/1453,i2_LQ_CO3Flo_c187596/f1p0/2002,i2_LQ_CO3Flo_c36372/f1p3/2419,i2_LQ_CO3Flo_c13618/f1p0/2282
GO:0016482	cytoplasmic transport	biological_process	0.23972	1	92	7164	1302	108566	i4_LQ_CO3Flo_c13055/f1p0/4624,i1_LQ_CO3Flo_c14279/f1p0/1673,i1_LQ_CO3Root_c22148/f1p0/1315,i2_HQ_CO3Flo_c27589/f4p1/2138,i5_LQ_CO3Flo_c2170/f1p42/5077,i0_LQ_CO3Leaf_c26461/f1p1/611,i4_LQ_CO3Flo_c22609/f1p0/4360,i1_LQ_CO3Flo_c18990/f1p0/1427,i1_LQ_CO3Flo_c80109/f1p0/1764,i2_LQ_CO3Flo_c42873/f1p0/2226,i4_LQ_CO3Flo_c15232/f1p0/4081,i1_HQ_CO3Root_c11290/f5p1/1412,i2_LQ_CO3Flo_c9243/f1p0/2172,i2_LQ_CO…
GO:0006897	endocytosis	biological_process	0.24174	1	5	7164	51	108566	i3_LQ_CO3Stem_c49208/f1p1/3845,i3_LQ_CO3Stem_c16438/f1p0/3042,i2_LQ_CO3Flo_c20372/f1p3/3138,i3_LQ_CO3Flo_c30676/f1p0/3011,i3_HQ_CO3Flo_c18179/f5p0/3353
GO:0048309	endoplasmic reticulum inheritance	biological_process	0.24185	1	5	7164	48	108566	i1_LQ_CO3Flo_c21629/f1p0/1125,i6_LQ_CO3Flo_c929/f1p0/6126,i3_LQ_CO3Flo_c14826/f1p0/3024,i5_LQ_CO3Stem_c6124/f1p3/5609,i3_LQ_CO3Flo_c40274/f1p0/3191
GO:0065002	intracellular protein transmembrane transport	biological_process	0.24287	1	9	7164	124	108566	i0_LQ_CO3Root_c70740/f1p3/938,i0_LQ_CO3Leaf_c26461/f1p1/611,i2_LQ_CO3Flo_c41153/f1p5/2183,i0_LQ_CO3Flo_c22999/f1p0/689,i1_LQ_CO3Flo_c63850/f1p1/1750,i2_LQ_CO3Flo_c81514/f1p0/2205,i1_HQ_CO3Flo_c124207/f4p0/1758,i2_LQ_CO3Stem_c42198/f1p1/2255,i1_HQ_CO3Flo_c35946/f2p0/1814
GO:0007224	smoothened signaling pathway	biological_process	0.24555	1	4	7164	41	108566	i2_HQ_CO3Flo_c113426/f2p3/2510,i4_HQ_CO3Flo_c2153/f4p6/4255,i4_LQ_CO3Flo_c4921/f1p0/4329,i2_LQ_CO3Flo_c114361/f1p1/2400
GO:0015858	nucleoside transport	biological_process	0.24655	1	1	7164	4	108566	i1_LQ_CO3Flo_c11402/f1p0/2009
GO:0034257	nicotinamide riboside transmembrane transporter activity	molecular_function	0.24655	1	1	7164	4	108566	i1_LQ_CO3Flo_c11402/f1p0/2009
GO:0034258	nicotinamide riboside transport	biological_process	0.24655	1	1	7164	4	108566	i1_LQ_CO3Flo_c11402/f1p0/2009
GO:0016307	phosphatidylinositol phosphate kinase activity	molecular_function	0.24701	1	10	7164	106	108566	i0_LQ_CO3Stem_c14305/f1p17/929,i3_LQ_CO3Flo_c6829/f1p3/3955,i5_LQ_CO3Flo_c8165/f1p0/5045,i3_HQ_CO3Flo_c36174/f4p0/3973,i3_LQ_CO3Flo_c7280/f1p10/3415,i4_LQ_CO3Flo_c16031/f1p0/4076,i5_LQ_CO3Flo_c2895/f1p0/5822,i2_LQ_CO3Leaf_c19921/f1p0/2927,i2_LQ_CO3Stem_c61971/f1p1/2784,i4_LQ_CO3Flo_c26206/f1p0/4760
GO:0006772	thiamine metabolic process	biological_process	0.24726	1	5	7164	49	108566	i3_LQ_CO3Flo_c44826/f1p0/3242,i2_LQ_CO3Flo_c134705/f1p2/2659,i2_LQ_CO3Flo_c42319/f1p2/2810,i3_LQ_CO3Flo_c53621/f1p0/3054,i1_LQ_CO3Flo_c28169/f1p0/1657
GO:0009228	thiamine biosynthetic process	biological_process	0.24726	1	5	7164	49	108566	i2_LQ_CO3Flo_c42319/f1p2/2810,i1_LQ_CO3Flo_c28169/f1p0/1657,i3_LQ_CO3Flo_c53621/f1p0/3054,i3_LQ_CO3Flo_c44826/f1p0/3242,i2_LQ_CO3Flo_c134705/f1p2/2659
GO:0042723	thiamine-containing compound metabolic process	biological_process	0.24726	1	5	7164	49	108566	i3_LQ_CO3Flo_c53621/f1p0/3054,i2_LQ_CO3Flo_c42319/f1p2/2810,i1_LQ_CO3Flo_c28169/f1p0/1657,i3_LQ_CO3Flo_c44826/f1p0/3242,i2_LQ_CO3Flo_c134705/f1p2/2659
GO:0042724	thiamine-containing compound biosynthetic process	biological_process	0.24726	1	5	7164	49	108566	i2_LQ_CO3Flo_c134705/f1p2/2659,i3_LQ_CO3Flo_c44826/f1p0/3242,i1_LQ_CO3Flo_c28169/f1p0/1657,i2_LQ_CO3Flo_c42319/f1p2/2810,i3_LQ_CO3Flo_c53621/f1p0/3054
GO:0006644	phospholipid metabolic process	biological_process	0.24938	1	50	7164	678	108566	i3_LQ_CO3Flo_c45434/f1p0/3739,i1_LQ_CO3Flo_c15424/f1p0/1116,i3_LQ_CO3Flo_c25199/f1p0/3104,i2_LQ_CO3Flo_c86150/f1p0/2129,i0_LQ_CO3Stem_c14305/f1p17/929,i2_LQ_CO3Flo_c35437/f1p1/2912,i1_LQ_CO3Stem_c3047/f1p0/1752,i0_LQ_CO3Root_c49768/f1p0/977,i5_LQ_CO3Flo_c1510/f1p0/5250,i5_LQ_CO3Flo_c2895/f1p0/5822,i1_LQ_CO3Flo_c19911/f1p1/1123,i4_LQ_CO3Flo_c26206/f1p0/4760,i0_LQ_CO3Flo_c9516/f1p0/984,i2_LQ_CO3Ste…
GO:0032217	riboflavin transporter activity	molecular_function	0.25007	1	1	7164	4	108566	i2_LQ_CO3Flo_c107136/f1p0/2467
GO:0032218	riboflavin transport	biological_process	0.25007	1	1	7164	4	108566	i2_LQ_CO3Flo_c107136/f1p0/2467
GO:0032784	regulation of DNA-templated transcription, elongation	biological_process	0.25013	1	9	7164	104	108566	i3_LQ_CO3Flo_c42005/f1p0/3152,i0_LQ_CO3Leaf_c44512/f1p0/657,i1_LQ_CO3Leaf_c25635/f1p0/1246,i3_LQ_CO3Flo_c14672/f1p9/3011,i2_HQ_CO3Stem_c96563/f4p0/2673,i4_LQ_CO3Stem_c13802/f1p1/4472,i1_LQ_CO3Root_c20215/f1p1/1372,i2_LQ_CO3Leaf_c5862/f1p0/2731,i1_LQ_CO3Flo_c62057/f1p2/1407
GO:0030430	host cell cytoplasm	cellular_component	0.25024	1	5	7164	50	108566	i4_LQ_CO3Flo_c34361/f1p0/4015,i3_HQ_CO3Flo_c10550/f2p0/3908,i1_LQ_CO3Flo_c39298/f1p1/1814,i3_LQ_CO3Flo_c44868/f1p5/3955,i1_LQ_CO3Flo_c4327/f1p0/1483
GO:0038166	angiotensin-activated signaling pathway	biological_process	0.25094	1	3	7164	26	108566	i3_LQ_CO3Flo_c62353/f1p5/3095,i2_LQ_CO3Root_c4509/f1p0/2376,i2_HQ_CO3Flo_c17551/f3p5/2338
GO:0007020	microtubule nucleation	biological_process	0.25362	1	9	7164	95	108566	i2_LQ_CO3Leaf_c21481/f1p0/2755,i4_LQ_CO3Flo_c15509/f1p5/4105,i4_LQ_CO3Flo_c13387/f1p0/4561,i2_HQ_CO3Flo_c101822/f2p0/2602,i4_LQ_CO3Stem_c5085/f1p4/4464,i2_LQ_CO3Flo_c107198/f1p1/2819,i3_LQ_CO3Flo_c23228/f1p6/3232,i4_LQ_CO3Flo_c12656/f1p7/4774,i4_LQ_CO3Flo_c26175/f1p0/4454
GO:0046785	microtubule polymerization	biological_process	0.25362	1	9	7164	95	108566	i4_LQ_CO3Stem_c5085/f1p4/4464,i2_HQ_CO3Flo_c101822/f2p0/2602,i4_LQ_CO3Flo_c15509/f1p5/4105,i4_LQ_CO3Flo_c13387/f1p0/4561,i2_LQ_CO3Leaf_c21481/f1p0/2755,i4_LQ_CO3Flo_c26175/f1p0/4454,i4_LQ_CO3Flo_c12656/f1p7/4774,i3_LQ_CO3Flo_c23228/f1p6/3232,i2_LQ_CO3Flo_c107198/f1p1/2819
GO:0006720	isoprenoid metabolic process	biological_process	0.25364	1	18	7164	227	108566	i1_LQ_CO3Flo_c109015/f1p0/1557,i6_LQ_CO3Flo_c361/f1p0/6216,i2_HQ_CO3Flo_c23065/f2p8/2266,i1_LQ_CO3Root_c89359/f1p0/1905,i3_LQ_CO3Flo_c3140/f1p2/3301,i1_LQ_CO3Flo_c45096/f1p2/1413,i1_LQ_CO3Flo_c44639/f1p3/1867,i4_LQ_CO3Stem_c13846/f1p0/4596,i2_LQ_CO3Stem_c84099/f1p1/2635,i2_LQ_CO3Flo_c138474/f1p2/2201,i1_LQ_CO3Flo_c61530/f1p0/1922,i3_LQ_CO3Flo_c20482/f1p0/3146,i2_HQ_CO3Flo_c12986/f2p5/2997,i3_LQ_C…
GO:0009295	nucleoid	cellular_component	0.25523	1	4	7164	35	108566	i5_LQ_CO3Flo_c6859/f1p8/5048,i4_LQ_CO3Stem_c10583/f1p0/4916,i3_HQ_CO3Flo_c36898/f2p0/3626,i3_LQ_CO3Flo_c78024/f1p0/3007
GO:0005856	cytoskeleton	cellular_component	0.25567	1	83	7164	1154	108566	i4_LQ_CO3Flo_c20251/f1p5/4175,i2_LQ_CO3Flo_c107198/f1p1/2819,i4_LQ_CO3Flo_c12416/f1p1/4194,i3_LQ_CO3Flo_c13301/f1p0/3354,i5_LQ_CO3Flo_c5053/f1p0/5208,i4_LQ_CO3Flo_c12656/f1p7/4774,i6_LQ_CO3Flo_c929/f1p0/6126,i4_LQ_CO3Flo_c11767/f1p2/4542,i1_LQ_CO3Flo_c72082/f1p0/1031,i4_LQ_CO3Flo_c5407/f1p0/4160,i5_LQ_CO3Flo_c3597/f1p2/5125,i4_LQ_CO3Flo_c13387/f1p0/4561,i1_LQ_CO3Flo_c21629/f1p0/1125,i1_LQ_CO3Flo_…
GO:0009279	cell outer membrane	cellular_component	0.25599	1	2	7164	15	108566	i5_LQ_CO3Root_c713/f1p0/5392,i1_LQ_CO3Leaf_c8448/f1p2/1147
GO:0007010	cytoskeleton organization	biological_process	0.2563	1	66	7164	921	108566	i1_LQ_CO3Leaf_c12603/f1p0/1643,i0_LQ_CO3Flo_c23047/f1p0/669,i2_HQ_CO3Stem_c6396/f4p1/2972,i0_LQ_CO3Flo_c23004/f1p11/717,i2_LQ_CO3Stem_c65264/f1p0/2638,i3_LQ_CO3Stem_c38318/f1p4/3372,i3_LQ_CO3Flo_c3289/f1p0/3838,i3_LQ_CO3Flo_c23228/f1p6/3232,i3_LQ_CO3Stem_c43288/f1p1/3136,i2_LQ_CO3Flo_c30546/f1p3/2054,i2_HQ_CO3Flo_c101822/f2p0/2602,i2_LQ_CO3Stem_c27492/f1p1/3280,i4_HQ_CO3Flo_c1863/f4p0/4465,i2_LQ_…
GO:0050909	sensory perception of taste	biological_process	0.25642	1	3	7164	26	108566	i1_LQ_CO3Flo_c21125/f1p0/1604,i3_LQ_CO3Flo_c27851/f1p0/3550,i2_HQ_CO3Flo_c42938/f2p2/2179
GO:0052126	movement in host environment	biological_process	0.25656	1	5	7164	63	108566	i1_LQ_CO3Flo_c3864/f2p5/1572,i0_LQ_CO3Leaf_c24891/f1p0/644,i1_LQ_CO3Stem_c3681/f1p0/1883,i0_LQ_CO3Flo_c6576/f1p0/984,i1_LQ_CO3Flo_c18990/f1p0/1427
GO:0052192	movement in environment of other organism involved in symbiotic interaction	biological_process	0.25656	1	5	7164	63	108566	i1_LQ_CO3Flo_c18990/f1p0/1427,i1_LQ_CO3Stem_c3681/f1p0/1883,i0_LQ_CO3Flo_c6576/f1p0/984,i0_LQ_CO3Leaf_c24891/f1p0/644,i1_LQ_CO3Flo_c3864/f2p5/1572
GO:0008948	oxaloacetate decarboxylase activity	molecular_function	0.2567	1	6	7164	79	108566	i2_LQ_CO3Stem_c3947/f1p0/2353,i1_LQ_CO3Flo_c14703/f1p0/1125,i3_LQ_CO3Flo_c62903/f1p0/3324,i0_LQ_CO3Leaf_c5902/f1p0/661,i2_LQ_CO3Flo_c5704/f1p3/2318,i2_HQ_CO3Flo_c3197/f3p0/2258
GO:0035725	sodium ion transmembrane transport	biological_process	0.2567	1	6	7164	79	108566	i2_LQ_CO3Flo_c5704/f1p3/2318,i2_HQ_CO3Flo_c3197/f3p0/2258,i0_LQ_CO3Leaf_c5902/f1p0/661,i3_LQ_CO3Flo_c62903/f1p0/3324,i1_LQ_CO3Flo_c14703/f1p0/1125,i2_LQ_CO3Stem_c3947/f1p0/2353
GO:0071436	sodium ion export	biological_process	0.2567	1	6	7164	79	108566	i2_LQ_CO3Flo_c5704/f1p3/2318,i2_HQ_CO3Flo_c3197/f3p0/2258,i2_LQ_CO3Stem_c3947/f1p0/2353,i3_LQ_CO3Flo_c62903/f1p0/3324,i0_LQ_CO3Leaf_c5902/f1p0/661,i1_LQ_CO3Flo_c14703/f1p0/1125
GO:0000746	conjugation	biological_process	0.2573	1	6	7164	66	108566	i2_HQ_CO3Flo_c10192/f8p0/2614,i2_LQ_CO3Flo_c63066/f1p5/2165,i1_LQ_CO3Flo_c12069/f1p6/1234,i2_LQ_CO3Leaf_c10956/f1p1/2168,i0_LQ_CO3Root_c44800/f1p0/578,i1_LQ_CO3Root_c29922/f2p0/1489
GO:0009987	cellular process	biological_process	0.25855	1	3513	7164	52562	108566	i3_LQ_CO3Flo_c25462/f1p6/3326,i2_HQ_CO3Stem_c33606/f6p0/2827,i8_LQ_CO3Flo_c89/f1p0/8416,i2_LQ_CO3Root_c17188/f1p0/2059,i3_LQ_CO3Flo_c27688/f1p0/3126,i1_LQ_CO3Flo_c103546/f1p3/1924,i2_LQ_CO3Flo_c44932/f1p3/2679,i3_LQ_CO3Flo_c27929/f1p0/3152,i0_LQ_CO3Root_c31798/f1p2/653,i2_LQ_CO3Stem_c84099/f1p1/2635,i1_LQ_CO3Root_c79862/f1p15/1121,i3_LQ_CO3Flo_c47009/f1p0/3474,i2_LQ_CO3Flo_c141472/f1p3/2805,i2_LQ…
1p2/4337,i1_LQ_CO3Flo_c19049/f1p0/1545,i2_LQ_CO3Flo_c24458/f1p6/2554,i3_LQ_CO3Flo_c42592/f1p0/3423,i4_LQ_CO3Stem_c12353/f1p0/4352,i2_LQ_CO3Flo_c137439/f1p29/2148,i1_HQ_CO3Root_c2079/f2p3/1692,i3_HQ_CO3Flo_c55732/f3p0/3537,i1_LQ_CO3Flo_c109473/f1p0/1980,i5_LQ_CO3Flo_c4168/f1p2/5941,i2_LQ_CO3Flo_c114117/f1p48/2627,i2_LQ_CO3Flo_c97826/f1p1/2046,i4_LQ_CO3Flo_c15140/f1p1/4060,i5_LQ_CO3Flo_c2908/f1p0/5…
,i3_LQ_CO3Root_c4786/f1p0/2996,i4_HQ_CO3Flo_c2439/f2p0/4941,i2_LQ_CO3Flo_c3996/f1p2/2901,i3_LQ_CO3Flo_c44716/f1p3/3764,i2_LQ_CO3Flo_c38008/f1p2/2206,i3_LQ_CO3Flo_c28907/f1p0/3743,i4_LQ_CO3Flo_c4583/f1p0/4318,i2_HQ_CO3Stem_c1915/f4p4/2342,i3_HQ_CO3Flo_c22669/f2p0/3143,i4_LQ_CO3Stem_c21955/f1p49/4234,i0_LQ_CO3Root_c52961/f1p0/945,i2_LQ_CO3Flo_c11549/f1p44/2890,i2_LQ_CO3Flo_c27931/f1p3/2232,i1_LQ_CO…
f1p0/3594,i3_LQ_CO3Flo_c77545/f1p0/3003,i2_LQ_CO3Leaf_c8119/f1p0/2093,i3_LQ_CO3Stem_c14829/f1p0/3798,i3_LQ_CO3Root_c4231/f1p0/3014,i2_LQ_CO3Flo_c62181/f1p2/2354,i1_LQ_CO3Leaf_c22228/f1p3/1626,i3_LQ_CO3Flo_c40369/f1p0/3902,i2_LQ_CO3Flo_c58126/f1p0/2107,i1_LQ_CO3Flo_c6332/f1p0/1838,i2_LQ_CO3Flo_c59518/f1p4/2016,i2_LQ_CO3Flo_c82121/f1p2/2146,i1_LQ_CO3Root_c27561/f1p0/1653,i4_LQ_CO3Flo_c3763/f1p0/480…
GO:0020037	heme binding	molecular_function	0.25859	1	100	7164	1517	108566	i1_LQ_CO3Flo_c102635/f40p0/1825,i1_LQ_CO3Flo_c5761/f2p7/1956,i2_LQ_CO3Flo_c187697/f1p0/2002,i1_LQ_CO3Flo_c107220/f1p5/1322,i4_LQ_CO3Flo_c15690/f1p0/4090,i1_LQ_CO3Flo_c139983/f1p0/1018,i0_LQ_CO3Flo_c6491/f1p0/956,i2_LQ_CO3Leaf_c3941/f1p1/2498,i1_LQ_CO3Root_c65377/f1p0/1989,i1_HQ_CO3Flo_c8001/f5p0/1482,i2_LQ_CO3Flo_c26078/f1p4/2201,i2_HQ_CO3Flo_c24667/f2p2/2474,i1_HQ_CO3Root_c28275/f2p1/1786,i1_HQ_…
GO:0005085	guanyl-nucleotide exchange factor activity	molecular_function	0.25863	1	21	7164	252	108566	i1_HQ_CO3Flo_c12735/f2p4/1654,i2_LQ_CO3Flo_c25653/f1p0/2268,i5_LQ_CO3Stem_c6451/f1p0/5863,i4_LQ_CO3Leaf_c4086/f1p0/4894,i7_LQ_CO3Flo_c148/f1p0/7422,i5_LQ_CO3Leaf_c3366/f1p1/5877,i2_LQ_CO3Flo_c9169/f1p0/2475,i3_LQ_CO3Flo_c60198/f1p0/3139,i2_LQ_CO3Leaf_c10174/f1p1/2829,i7_LQ_CO3Flo_c171/f1p0/7307,i4_LQ_CO3Flo_c9679/f1p6/4226,i2_LQ_CO3Flo_c3350/f1p0/2500,i1_LQ_CO3Root_c72385/f1p4/1516,i3_LQ_CO3Flo_c…
GO:0072527	pyrimidine-containing compound metabolic process	biological_process	0.25875	1	12	7164	157	108566	i2_LQ_CO3Flo_c44304/f1p1/2236,i3_LQ_CO3Flo_c53621/f1p0/3054,i1_LQ_CO3Flo_c109165/f1p0/1606,i1_HQ_CO3Flo_c58281/f2p0/1440,i1_LQ_CO3Flo_c28169/f1p0/1657,i3_LQ_CO3Flo_c50635/f1p0/3316,i2_LQ_CO3Flo_c85401/f1p1/2320,i0_LQ_CO3Root_c43773/f1p4/998,i2_LQ_CO3Flo_c134705/f1p2/2659,i3_LQ_CO3Flo_c44826/f1p0/3242,i2_LQ_CO3Flo_c140771/f1p0/2288,i2_LQ_CO3Flo_c42319/f1p2/2810
GO:0050380	undecaprenyl-diphosphatase activity	molecular_function	0.25918	1	1	7164	4	108566	i1_LQ_CO3Flo_c5383/f1p0/1971
GO:0008608	attachment of spindle microtubules to kinetochore	biological_process	0.25931	1	10	7164	123	108566	i1_LQ_CO3Flo_c13043/f1p0/1598,i1_LQ_CO3Flo_c4327/f1p0/1483,i3_LQ_CO3Flo_c11345/f1p0/3302,i2_LQ_CO3Flo_c25338/f1p6/2199,i2_LQ_CO3Flo_c12715/f1p9/2930,i1_LQ_CO3Flo_c39298/f1p1/1814,i2_LQ_CO3Stem_c27492/f1p1/3280,i0_LQ_CO3Flo_c23047/f1p0/669,i1_LQ_CO3Leaf_c12603/f1p0/1643,i3_LQ_CO3Stem_c43288/f1p1/3136
GO:0006164	purine nucleotide biosynthetic process	biological_process	0.25984	1	30	7164	433	108566	i0_LQ_CO3Flo_c4860/f1p1/734,i2_LQ_CO3Flo_c36241/f1p0/2481,i1_LQ_CO3Leaf_c6426/f1p1/1836,i0_HQ_CO3Flo_c846/f4p0/696,i1_LQ_CO3Stem_c11076/f1p21/1885,i1_LQ_CO3Flo_c37954/f1p5/1206,i0_LQ_CO3Flo_c23047/f1p0/669,i3_LQ_CO3Flo_c77198/f1p0/3012,i1_LQ_CO3Flo_c21803/f1p10/1872,i3_HQ_CO3Flo_c18520/f3p0/3323,i0_LQ_CO3Flo_c2773/f1p0/699,i1_LQ_CO3Root_c72385/f1p4/1516,i0_HQ_CO3Flo_c334/f8p0/963,i0_LQ_CO3Flo_c58…
GO:0001539	cilium or flagellum-dependent cell motility	biological_process	0.26081	1	11	7164	131	108566	i2_HQ_CO3Flo_c40164/f2p0/2269,i7_HQ_CO3Leaf_c4/f2p0/7272,i2_LQ_CO3Flo_c60582/f1p2/2646,i5_LQ_CO3Flo_c5372/f1p0/5656,i2_HQ_CO3Flo_c8734/f3p2/2247,i3_LQ_CO3Flo_c38765/f1p0/3618,i1_HQ_CO3Flo_c52924/f3p0/1330,i1_LQ_CO3Flo_c58418/f1p0/1237,i1_LQ_CO3Root_c61987/f1p7/1452,i1_LQ_CO3Root_c66644/f1p9/1735,i1_LQ_CO3Flo_c62715/f1p11/1729
GO:0097588	archaeal or bacterial-type flagellum-dependent cell motility	biological_process	0.26081	1	11	7164	131	108566	i1_LQ_CO3Flo_c62715/f1p11/1729,i1_LQ_CO3Root_c61987/f1p7/1452,i1_LQ_CO3Flo_c58418/f1p0/1237,i1_LQ_CO3Root_c66644/f1p9/1735,i3_LQ_CO3Flo_c38765/f1p0/3618,i1_HQ_CO3Flo_c52924/f3p0/1330,i5_LQ_CO3Flo_c5372/f1p0/5656,i2_HQ_CO3Flo_c8734/f3p2/2247,i2_LQ_CO3Flo_c60582/f1p2/2646,i2_HQ_CO3Flo_c40164/f2p0/2269,i7_HQ_CO3Leaf_c4/f2p0/7272
GO:0044284	mitochondrial crista junction	cellular_component	0.26207	1	3	7164	26	108566	i2_LQ_CO3Flo_c155910/f1p1/2048,i3_LQ_CO3Stem_c9515/f1p0/3191,i2_LQ_CO3Flo_c56931/f1p1/2303
GO:0003922	GMP synthase (glutamine-hydrolyzing) activity	molecular_function	0.26395	1	3	7164	26	108566	i1_LQ_CO3Stem_c11076/f1p21/1885,i2_HQ_CO3Flo_c53588/f2p3/2030,i4_LQ_CO3Flo_c10525/f1p0/4338
GO:0006177	GMP biosynthetic process	biological_process	0.26395	1	3	7164	26	108566	i4_LQ_CO3Flo_c10525/f1p0/4338,i2_HQ_CO3Flo_c53588/f2p3/2030,i1_LQ_CO3Stem_c11076/f1p21/1885
GO:0046037	GMP metabolic process	biological_process	0.26395	1	3	7164	26	108566	i1_LQ_CO3Stem_c11076/f1p21/1885,i2_HQ_CO3Flo_c53588/f2p3/2030,i4_LQ_CO3Flo_c10525/f1p0/4338
GO:0000726	non-recombinational repair	biological_process	0.26529	1	5	7164	54	108566	i2_LQ_CO3Leaf_c7883/f1p5/2539,i1_LQ_CO3Flo_c21629/f1p0/1125,i1_LQ_CO3Leaf_c22002/f1p0/1654,i2_LQ_CO3Flo_c10094/f1p0/2945,i1_LQ_CO3Flo_c39335/f1p0/1811
GO:0043066	negative regulation of apoptotic process	biological_process	0.2657	1	2	7164	18	108566	i1_LQ_CO3Flo_c61049/f1p0/1753,i0_HQ_CO3Flo_c1039/f6p0/740
GO:0043069	negative regulation of programmed cell death	biological_process	0.2657	1	2	7164	18	108566	i1_LQ_CO3Flo_c61049/f1p0/1753,i0_HQ_CO3Flo_c1039/f6p0/740
GO:0060548	negative regulation of cell death	biological_process	0.2657	1	2	7164	18	108566	i0_HQ_CO3Flo_c1039/f6p0/740,i1_LQ_CO3Flo_c61049/f1p0/1753
GO:0030117	membrane coat	cellular_component	0.26785	1	103	7164	1372	108566	i0_LQ_CO3Flo_c3963/f1p0/520,i1_LQ_CO3Root_c10471/f1p1/1453,i4_LQ_CO3Flo_c6618/f1p0/4342,i3_LQ_CO3Flo_c45932/f1p0/3830,i3_LQ_CO3Flo_c20690/f1p0/3756,i3_HQ_CO3Flo_c2306/f3p0/3576,i3_HQ_CO3Flo_c10550/f2p0/3908,i2_LQ_CO3Flo_c25788/f1p2/1760,i4_LQ_CO3Flo_c26517/f1p0/4199,i5_LQ_CO3Flo_c5058/f1p0/5108,i0_LQ_CO3Flo_c25623/f1p0/616,i4_LQ_CO3Root_c6815/f1p4/4984,i3_LQ_CO3Stem_c40540/f1p0/3814,i3_LQ_CO3Flo_…
GO:0048475	coated membrane	cellular_component	0.26785	1	103	7164	1372	108566	i4_LQ_CO3Flo_c21808/f1p3/4776,i1_LQ_CO3Root_c22148/f1p0/1315,i2_HQ_CO3Flo_c86217/f2p1/2596,i2_LQ_CO3Stem_c65599/f1p1/2202,i2_HQ_CO3Flo_c134093/f2p1/2948,i3_HQ_CO3Stem_c12796/f2p0/3399,i4_HQ_CO3Flo_c1690/f5p0/4752,i3_HQ_CO3Flo_c49285/f3p0/3168,i4_LQ_CO3Root_c6519/f1p0/4925,i6_LQ_CO3Flo_c962/f1p6/6663,i4_LQ_CO3Flo_c13055/f1p0/4624,i1_LQ_CO3Flo_c14279/f1p0/1673,i1_LQ_CO3Flo_c83387/f1p17/1938,i4_LQ_C…
GO:0043027	cysteine-type endopeptidase inhibitor activity involved in apoptotic process	molecular_function	0.26815	1	1	7164	6	108566	i0_HQ_CO3Flo_c1039/f6p0/740
GO:0043028	cysteine-type endopeptidase regulator activity involved in apoptotic process	molecular_function	0.26815	1	1	7164	6	108566	i0_HQ_CO3Flo_c1039/f6p0/740
GO:0004113	2',3'-cyclic-nucleotide 3'-phosphodiesterase activity	molecular_function	0.26884	1	1	7164	5	108566	i1_LQ_CO3Flo_c27492/f1p4/1587
GO:0015291	secondary active transmembrane transporter activity	molecular_function	0.26906	1	44	7164	581	108566	i2_LQ_CO3Flo_c84788/f1p1/2699,i4_LQ_CO3Leaf_c2428/f1p2/4903,i2_HQ_CO3Flo_c10430/f2p7/2649,i1_LQ_CO3Flo_c89129/f1p6/1710,i2_HQ_CO3Leaf_c2128/f2p1/2390,i3_LQ_CO3Flo_c31511/f1p0/3052,i2_LQ_CO3Flo_c39963/f1p7/2506,i1_LQ_CO3Flo_c109253/f1p0/1921,i2_LQ_CO3Flo_c109307/f1p0/2616,i2_LQ_CO3Flo_c25813/f1p1/2300,i2_LQ_CO3Flo_c135677/f1p2/2333,i2_LQ_CO3Flo_c145091/f1p1/2807,i2_LQ_CO3Flo_c23000/f1p1/2822,i1_LQ…
GO:0019887	protein kinase regulator activity	molecular_function	0.26924	1	8	7164	100	108566	i2_LQ_CO3Root_c7753/f1p1/2466,i1_LQ_CO3Root_c41782/f1p2/1207,i1_LQ_CO3Stem_c14903/f1p0/1101,i1_LQ_CO3Root_c23593/f1p0/1339,i2_LQ_CO3Stem_c28560/f1p8/2420,i4_LQ_CO3Stem_c26027/f1p1/4182,i4_LQ_CO3Stem_c5367/f1p0/4829,i0_LQ_CO3Flo_c975/f4p0/1049
GO:0005200	structural constituent of cytoskeleton	molecular_function	0.26936	1	3	7164	27	108566	i2_LQ_CO3Flo_c38337/f1p0/2409,i2_LQ_CO3Flo_c114210/f1p0/2303,i1_LQ_CO3Root_c24356/f1p0/1547
GO:0044425	membrane part	cellular_component	0.27001	1	832	7164	12389	108566	i4_LQ_CO3Flo_c14211/f1p0/4341,i1_HQ_CO3Root_c12820/f4p2/1510,i2_LQ_CO3Flo_c86808/f1p2/2128,i1_LQ_CO3Flo_c56263/f1p5/1248,i3_LQ_CO3Leaf_c1364/f1p0/3632,i2_LQ_CO3Flo_c116767/f1p0/2946,i4_LQ_CO3Flo_c22129/f1p6/4149,i6_LQ_CO3Stem_c880/f1p0/6507,i4_LQ_CO3Flo_c11767/f1p2/4542,i2_HQ_CO3Flo_c176111/f28p1/2284,i2_LQ_CO3Flo_c89690/f1p1/2680,i1_LQ_CO3Stem_c27669/f1p0/1576,i2_HQ_CO3Flo_c42938/f2p2/2179,i3_LQ…
GO:0016846	carbon-sulfur lyase activity	molecular_function	0.27155	1	6	7164	74	108566	i1_LQ_CO3Root_c23651/f1p0/1292,i0_LQ_CO3Flo_c25572/f1p0/950,i1_LQ_CO3Flo_c79574/f1p0/1909,i5_LQ_CO3Stem_c5423/f1p2/5201,i1_LQ_CO3Flo_c57919/f1p0/1610,i1_LQ_CO3Leaf_c10893/f1p1/1505
GO:0004611	phosphoenolpyruvate carboxykinase activity	molecular_function	0.27225	1	11	7164	127	108566	i3_LQ_CO3Flo_c5797/f1p2/3480,i3_LQ_CO3Flo_c38765/f1p0/3618,i3_LQ_CO3Flo_c44695/f1p0/3563,i3_LQ_CO3Flo_c6531/f1p0/3817,i2_LQ_CO3Stem_c56612/f1p0/2514,i3_HQ_CO3Flo_c70309/f10p0/3548,i4_LQ_CO3Flo_c4390/f1p0/4595,i3_LQ_CO3Flo_c5979/f1p0/3479,i3_LQ_CO3Flo_c46716/f1p0/3196,i3_HQ_CO3Flo_c24419/f2p2/3663,i3_LQ_CO3Flo_c47418/f1p0/3143
GO:0006029	proteoglycan metabolic process	biological_process	0.27337	1	4	7164	40	108566	i2_LQ_CO3Root_c6124/f1p0/2354,i3_LQ_CO3Stem_c28349/f1p0/3376,i1_HQ_CO3Stem_c5515/f3p0/2005,i3_HQ_CO3Flo_c69436/f3p0/3572
GO:0015012	heparan sulfate proteoglycan biosynthetic process	biological_process	0.27337	1	4	7164	40	108566	i1_HQ_CO3Stem_c5515/f3p0/2005,i3_LQ_CO3Stem_c28349/f1p0/3376,i3_HQ_CO3Flo_c69436/f3p0/3572,i2_LQ_CO3Root_c6124/f1p0/2354
GO:0030166	proteoglycan biosynthetic process	biological_process	0.27337	1	4	7164	40	108566	i2_LQ_CO3Root_c6124/f1p0/2354,i1_HQ_CO3Stem_c5515/f3p0/2005,i3_LQ_CO3Stem_c28349/f1p0/3376,i3_HQ_CO3Flo_c69436/f3p0/3572
GO:0030201	heparan sulfate proteoglycan metabolic process	biological_process	0.27337	1	4	7164	40	108566	i1_HQ_CO3Stem_c5515/f3p0/2005,i3_LQ_CO3Stem_c28349/f1p0/3376,i3_HQ_CO3Flo_c69436/f3p0/3572,i2_LQ_CO3Root_c6124/f1p0/2354
GO:0004853	uroporphyrinogen decarboxylase activity	molecular_function	0.275	1	2	7164	16	108566	i0_LQ_CO3Flo_c21360/f1p0/501,i2_LQ_CO3Stem_c79661/f1p0/2153
GO:0072522	purine-containing compound biosynthetic process	biological_process	0.27751	1	35	7164	516	108566	i1_LQ_CO3Flo_c21803/f1p10/1872,i0_LQ_CO3Flo_c23047/f1p0/669,i0_LQ_CO3Root_c8726/f1p0/569,i1_LQ_CO3Flo_c140159/f1p0/1016,i1_LQ_CO3Flo_c37954/f1p5/1206,i1_LQ_CO3Flo_c18641/f1p0/1836,i1_LQ_CO3Leaf_c6426/f1p1/1836,i3_HQ_CO3Flo_c1884/f4p0/3372,i1_LQ_CO3Flo_c37488/f1p0/1523,i1_LQ_CO3Root_c91197/f1p1/1501,i2_LQ_CO3Flo_c90112/f1p1/2758,i2_LQ_CO3Flo_c100137/f1p9/2047,i1_LQ_CO3Stem_c33460/f1p0/1878,i1_LQ_C…
GO:0009790	embryo development	biological_process	0.27828	1	6	7164	69	108566	i0_LQ_CO3Flo_c14012/f1p5/876,i0_LQ_CO3Flo_c20483/f1p1/921,i2_LQ_CO3Flo_c12323/f1p3/3184,i0_LQ_CO3Flo_c23095/f1p0/512,i0_LQ_CO3Flo_c25930/f1p0/947,i0_LQ_CO3Flo_c19320/f2p0/718
GO:0034508	centromere complex assembly	biological_process	0.27829	1	20	7164	267	108566	i3_LQ_CO3Flo_c14826/f1p0/3024,i3_LQ_CO3Flo_c27200/f1p0/3189,i5_LQ_CO3Leaf_c5293/f1p0/5877,i1_LQ_CO3Flo_c82526/f1p0/1547,i5_LQ_CO3Flo_c2935/f1p0/5760,i2_LQ_CO3Root_c8352/f1p0/2995,i3_HQ_CO3Flo_c14223/f3p0/3465,i3_LQ_CO3Flo_c40274/f1p0/3191,i3_LQ_CO3Flo_c38824/f1p4/3093,i2_LQ_CO3Flo_c90462/f1p0/2212,i1_HQ_CO3Flo_c34387/f2p0/1488,i1_LQ_CO3Flo_c62057/f1p2/1407,i3_LQ_CO3Stem_c43500/f1p2/3146,i1_LQ_CO3…
GO:0004583	dolichyl-phosphate-glucose-glycolipid alpha-glucosyltransferase activity	molecular_function	0.27987	1	3	7164	28	108566	i3_LQ_CO3Stem_c46050/f1p5/3506,i2_LQ_CO3Root_c12906/f1p9/2283,i2_LQ_CO3Flo_c80688/f1p6/2659
GO:0006488	dolichol-linked oligosaccharide biosynthetic process	biological_process	0.27987	1	3	7164	28	108566	i3_LQ_CO3Stem_c46050/f1p5/3506,i2_LQ_CO3Flo_c80688/f1p6/2659,i2_LQ_CO3Root_c12906/f1p9/2283
GO:0022624	proteasome accessory complex	cellular_component	0.27993	1	2	7164	21	108566	i0_LQ_CO3Flo_c27066/f1p0/619,i1_LQ_CO3Root_c50499/f1p2/1726
GO:0004668	protein-arginine deiminase activity	molecular_function	0.28043	1	2	7164	17	108566	i1_LQ_CO3Root_c31064/f1p0/1279,i1_LQ_CO3Root_c33808/f1p0/1028
GO:0015698	inorganic anion transport	biological_process	0.28173	1	26	7164	339	108566	i0_LQ_CO3Root_c26669/f1p0/995,i2_HQ_CO3Leaf_c2128/f2p1/2390,i1_LQ_CO3Leaf_c13498/f1p0/1750,i2_LQ_CO3Flo_c139378/f1p0/2544,i3_LQ_CO3Flo_c7158/f1p0/3538,i2_LQ_CO3Flo_c26520/f1p2/2145,i4_LQ_CO3Flo_c3495/f1p0/4892,i2_LQ_CO3Flo_c139375/f1p2/2491,i2_LQ_CO3Flo_c86808/f1p2/2128,i2_HQ_CO3Flo_c64175/f2p6/2207,i2_LQ_CO3Flo_c95111/f1p2/2013,i3_LQ_CO3Flo_c25049/f1p0/3110,i3_LQ_CO3Flo_c27851/f1p0/3550,i4_LQ_CO…
GO:0043112	receptor metabolic process	biological_process	0.28226	1	5	7164	55	108566	i1_LQ_CO3Leaf_c19723/f1p0/1329,i2_LQ_CO3Flo_c82624/f1p1/2826,i2_LQ_CO3Flo_c36274/f1p1/2653,i3_LQ_CO3Stem_c51974/f1p0/3047,i2_LQ_CO3Flo_c4005/f1p0/2285
GO:0005179	hormone activity	molecular_function	0.28253	1	14	7164	176	108566	i2_LQ_CO3Flo_c134618/f1p0/2402,i2_LQ_CO3Flo_c26414/f1p0/2557,i1_LQ_CO3Leaf_c11303/f2p4/1397,i3_HQ_CO3Stem_c1830/f2p3/3460,i3_HQ_CO3Stem_c8550/f2p0/3653,i2_LQ_CO3Leaf_c7515/f1p1/2122,i3_HQ_CO3Flo_c65205/f2p0/3036,i1_LQ_CO3Flo_c55393/f1p0/1350,i4_LQ_CO3Stem_c16669/f1p0/4034,i1_HQ_CO3Flo_c10417/f3p0/1370,i2_LQ_CO3Flo_c86186/f1p0/2753,i2_HQ_CO3Flo_c19738/f2p5/2431,i3_LQ_CO3Flo_c8427/f1p0/3957,i1_LQ_C…
GO:0008649	rRNA methyltransferase activity	molecular_function	0.28267	1	7	7164	86	108566	i4_HQ_CO3Flo_c8011/f3p0/4660,i2_LQ_CO3Flo_c139353/f1p11/2297,i4_LQ_CO3Flo_c3039/f1p0/4771,i4_LQ_CO3Stem_c22340/f1p1/4683,i3_LQ_CO3Flo_c4202/f1p0/3174,i2_LQ_CO3Flo_c20580/f1p0/2356,i2_LQ_CO3Flo_c134717/f1p0/2169
GO:0007126	meiotic nuclear division	biological_process	0.28282	1	8	7164	98	108566	i3_LQ_CO3Flo_c61751/f1p0/3245,i0_HQ_CO3Flo_c2079/f2p6/736,i2_LQ_CO3Stem_c22234/f1p0/2320,i2_LQ_CO3Stem_c8994/f1p0/2317,i2_LQ_CO3Flo_c108602/f1p0/2095,i1_LQ_CO3Flo_c58418/f1p0/1237,i2_LQ_CO3Flo_c32010/f1p0/2032,i5_LQ_CO3Flo_c8554/f1p0/5011
GO:1903046	meiotic cell cycle process	biological_process	0.28282	1	8	7164	98	108566	i2_LQ_CO3Flo_c32010/f1p0/2032,i5_LQ_CO3Flo_c8554/f1p0/5011,i2_LQ_CO3Stem_c22234/f1p0/2320,i0_HQ_CO3Flo_c2079/f2p6/736,i3_LQ_CO3Flo_c61751/f1p0/3245,i2_LQ_CO3Flo_c108602/f1p0/2095,i1_LQ_CO3Flo_c58418/f1p0/1237,i2_LQ_CO3Stem_c8994/f1p0/2317
GO:0003870	5-aminolevulinate synthase activity	molecular_function	0.28323	1	2	7164	15	108566	i0_LQ_CO3Flo_c2773/f1p0/699,i3_LQ_CO3Flo_c46874/f1p0/3760
GO:0070271	protein complex biogenesis	biological_process	0.28485	1	91	7164	1354	108566	i4_HQ_CO3Flo_c29951/f5p0/4300,i2_LQ_CO3Flo_c39357/f1p3/2337,i1_LQ_CO3Flo_c111002/f1p0/1119,i1_LQ_CO3Flo_c13043/f1p0/1598,i2_LQ_CO3Leaf_c21481/f1p0/2755,i3_LQ_CO3Stem_c43500/f1p2/3146,i2_LQ_CO3Flo_c64489/f1p3/2361,i1_LQ_CO3Root_c66644/f1p9/1735,i3_LQ_CO3Flo_c9235/f1p0/3211,i1_LQ_CO3Root_c7682/f1p6/1270,i1_LQ_CO3Flo_c115222/f1p1/1118,i1_HQ_CO3Flo_c34387/f2p0/1488,i4_LQ_CO3Flo_c24608/f1p4/4867,i3_HQ…
GO:0000776	kinetochore	cellular_component	0.28562	1	31	7164	428	108566	i2_LQ_CO3Flo_c59818/f1p1/2994,i3_LQ_CO3Stem_c43288/f1p1/3136,i1_HQ_CO3Flo_c34387/f2p0/1488,i2_LQ_CO3Flo_c90462/f1p0/2212,i3_LQ_CO3Flo_c40274/f1p0/3191,i4_HQ_CO3Flo_c1863/f4p0/4465,i3_LQ_CO3Flo_c38824/f1p4/3093,i2_LQ_CO3Root_c8352/f1p0/2995,i2_LQ_CO3Stem_c27492/f1p1/3280,i3_HQ_CO3Flo_c14223/f3p0/3465,i1_LQ_CO3Flo_c82526/f1p0/1547,i2_LQ_CO3Flo_c12715/f1p9/2930,i3_LQ_CO3Flo_c27200/f1p0/3189,i3_LQ_CO…
GO:0019201	nucleotide kinase activity	molecular_function	0.28605	1	18	7164	236	108566	i1_LQ_CO3Flo_c21803/f1p10/1872,i2_LQ_CO3Stem_c41723/f1p1/2856,i2_HQ_CO3Stem_c59656/f2p0/2525,i3_LQ_CO3Flo_c15301/f1p0/3035,i3_LQ_CO3Flo_c45745/f1p3/3176,i4_LQ_CO3Flo_c28662/f1p0/4084,i3_LQ_CO3Flo_c10323/f1p15/3642,i3_HQ_CO3Flo_c3389/f2p0/3099,i2_HQ_CO3Flo_c55379/f4p0/2496,i4_LQ_CO3Flo_c9867/f1p0/4150,i2_LQ_CO3Flo_c90165/f1p4/2891,i1_LQ_CO3Leaf_c37871/f1p2/1801,i3_LQ_CO3Flo_c28177/f1p0/3564,i1_HQ_…
GO:0009214	cyclic nucleotide catabolic process	biological_process	0.28722	1	2	7164	16	108566	i2_LQ_CO3Flo_c27809/f1p2/2305,i1_LQ_CO3Flo_c27492/f1p4/1587
GO:0046806	viral scaffold	cellular_component	0.28777	1	7	7164	82	108566	i4_LQ_CO3Leaf_c1786/f1p0/4645,i4_LQ_CO3Root_c1681/f1p0/4843,i3_LQ_CO3Stem_c49208/f1p1/3845,i0_LQ_CO3Flo_c23047/f1p0/669,i2_LQ_CO3Stem_c43625/f1p1/2788,i0_HQ_CO3Flo_c2079/f2p6/736,i3_LQ_CO3Flo_c39398/f1p0/3448
GO:0004470	malic enzyme activity	molecular_function	0.28825	1	9	7164	106	108566	i2_HQ_CO3Flo_c10539/f2p2/2969,i2_LQ_CO3Flo_c82647/f1p0/2990,i2_LQ_CO3Flo_c4712/f1p1/2981,i2_LQ_CO3Flo_c66249/f1p1/2820,i2_LQ_CO3Flo_c132850/f3p2/2265,i2_LQ_CO3Flo_c7522/f1p0/2827,i2_HQ_CO3Flo_c174613/f17p2/2953,i2_LQ_CO3Leaf_c2897/f1p0/2071,i2_LQ_CO3Flo_c113702/f1p0/2389
GO:0004471	malate dehydrogenase (decarboxylating) (NAD+) activity	molecular_function	0.28825	1	9	7164	106	108566	i2_HQ_CO3Flo_c10539/f2p2/2969,i2_LQ_CO3Flo_c82647/f1p0/2990,i2_LQ_CO3Flo_c4712/f1p1/2981,i2_LQ_CO3Flo_c66249/f1p1/2820,i2_HQ_CO3Flo_c174613/f17p2/2953,i2_LQ_CO3Flo_c132850/f3p2/2265,i2_LQ_CO3Flo_c7522/f1p0/2827,i2_LQ_CO3Flo_c113702/f1p0/2389,i2_LQ_CO3Leaf_c2897/f1p0/2071
GO:0048308	organelle inheritance	biological_process	0.28827	1	5	7164	53	108566	i3_LQ_CO3Flo_c40274/f1p0/3191,i1_LQ_CO3Flo_c21629/f1p0/1125,i6_LQ_CO3Flo_c929/f1p0/6126,i5_LQ_CO3Stem_c6124/f1p3/5609,i3_LQ_CO3Flo_c14826/f1p0/3024
GO:0007338	single fertilization	biological_process	0.28851	1	3	7164	32	108566	i2_LQ_CO3Flo_c38999/f1p3/2332,i2_HQ_CO3Flo_c2684/f4p3/2459,i2_LQ_CO3Flo_c115583/f1p3/2511
GO:0009566	fertilization	biological_process	0.28851	1	3	7164	32	108566	i2_HQ_CO3Flo_c2684/f4p3/2459,i2_LQ_CO3Flo_c38999/f1p3/2332,i2_LQ_CO3Flo_c115583/f1p3/2511
GO:0019825	oxygen binding	molecular_function	0.29137	1	2	7164	19	108566	i1_LQ_CO3Flo_c106923/f1p0/1793,i4_LQ_CO3Flo_c19556/f1p0/4200
GO:0044781	bacterial-type flagellum organization	biological_process	0.29151	1	7	7164	82	108566	i1_LQ_CO3Stem_c33823/f1p0/1849,i4_LQ_CO3Flo_c22546/f1p0/4905,i3_LQ_CO3Flo_c46140/f1p0/3596,i3_LQ_CO3Flo_c21906/f1p5/3219,i2_LQ_CO3Flo_c85582/f1p5/2292,i1_LQ_CO3Flo_c63606/f1p0/1574,i0_LQ_CO3Root_c26968/f1p6/984
GO:0012505	endomembrane system	cellular_component	0.29263	1	146	7164	2124	108566	i3_HQ_CO3Flo_c36750/f2p0/3992,i3_LQ_CO3Flo_c77545/f1p0/3003,i2_LQ_CO3Flo_c23080/f1p5/1971,i6_LQ_CO3Stem_c880/f1p0/6507,i4_LQ_CO3Flo_c22129/f1p6/4149,i1_LQ_CO3Stem_c27669/f1p0/1576,i4_LQ_CO3Stem_c12069/f1p0/4498,i4_LQ_CO3Flo_c13055/f1p0/4624,i1_LQ_CO3Flo_c6133/f1p0/1765,i3_LQ_CO3Flo_c69018/f1p0/3017,i2_LQ_CO3Flo_c5640/f1p9/2084,i2_LQ_CO3Flo_c23000/f1p1/2822,i3_LQ_CO3Flo_c53958/f1p1/3051,i1_LQ_CO3R…
GO:0043565	sequence-specific DNA binding	molecular_function	0.29354	1	97	7164	1407	108566	i1_LQ_CO3Leaf_c12262/f1p3/1493,i7_LQ_CO3Flo_c215/f1p0/7570,i5_LQ_CO3Flo_c6237/f1p0/5615,i0_LQ_CO3Flo_c24808/f1p0/493,i2_HQ_CO3Flo_c7092/f3p0/2536,i4_LQ_CO3Flo_c13868/f1p1/4395,i1_LQ_CO3Flo_c21629/f1p0/1125,i2_LQ_CO3Stem_c79319/f1p0/2431,i1_LQ_CO3Leaf_c9411/f1p0/1606,i3_LQ_CO3Flo_c13301/f1p0/3354,i2_LQ_CO3Flo_c83082/f1p7/2591,i2_LQ_CO3Flo_c50106/f1p0/2050,i2_LQ_CO3Flo_c41630/f1p0/2132,i0_HQ_CO3Flo…
GO:0043772	acyl-phosphate glycerol-3-phosphate acyltransferase activity	molecular_function	0.29443	1	1	7164	6	108566	i0_LQ_CO3Root_c49768/f1p0/977
GO:1901615	organic hydroxy compound metabolic process	biological_process	0.29505	1	21	7164	286	108566	i2_LQ_CO3Stem_c62016/f1p0/2321,i2_LQ_CO3Root_c20267/f1p1/2403,i1_LQ_CO3Root_c26746/f1p2/1235,i2_LQ_CO3Flo_c80340/f1p2/2933,i1_LQ_CO3Flo_c43611/f1p0/1750,i5_LQ_CO3Flo_c4655/f1p0/5258,i3_LQ_CO3Stem_c28398/f1p0/3551,i5_LQ_CO3Flo_c1510/f1p0/5250,i2_LQ_CO3Flo_c3296/f1p2/2975,i2_LQ_CO3Flo_c86150/f1p0/2129,i1_LQ_CO3Flo_c61631/f1p0/1984,i1_LQ_CO3Flo_c131055/f1p0/1935,i2_LQ_CO3Flo_c137607/f1p0/2263,i2_LQ_…
GO:0008900	hydrogen:potassium-exchanging ATPase activity	molecular_function	0.29535	1	1	7164	6	108566	i1_HQ_CO3Leaf_c2309/f4p0/1391
GO:0042537	benzene-containing compound metabolic process	biological_process	0.29667	1	3	7164	32	108566	i2_LQ_CO3Flo_c3278/f1p3/3129,i1_LQ_CO3Flo_c63026/f1p1/1920,i1_LQ_CO3Root_c41726/f1p2/1529
GO:0016661	oxidoreductase activity, acting on other nitrogenous compounds as donors	molecular_function	0.29718	1	2	7164	19	108566	i2_HQ_CO3Flo_c94130/f2p0/1992,i2_LQ_CO3Stem_c8508/f1p0/2275
GO:0098809	nitrite reductase activity	molecular_function	0.29718	1	2	7164	19	108566	i2_LQ_CO3Stem_c8508/f1p0/2275,i2_HQ_CO3Flo_c94130/f2p0/1992
GO:0006284	base-excision repair	biological_process	0.29724	1	7	7164	83	108566	i2_LQ_CO3Flo_c39987/f1p5/2760,i5_LQ_CO3Leaf_c3210/f1p0/5725,i1_HQ_CO3Flo_c18442/f3p0/1774,i2_LQ_CO3Stem_c73593/f1p0/2087,i2_LQ_CO3Flo_c83331/f1p2/2480,i1_LQ_CO3Flo_c65552/f1p0/1811,i1_LQ_CO3Flo_c27908/f1p0/2002
GO:0098813	nuclear chromosome segregation	biological_process	0.29791	1	22	7164	297	108566	i2_LQ_CO3Flo_c32010/f1p0/2032,i3_LQ_CO3Stem_c43288/f1p1/3136,i2_LQ_CO3Flo_c12715/f1p9/2930,i3_LQ_CO3Flo_c60284/f1p0/3893,i3_LQ_CO3Flo_c39398/f1p0/3448,i2_LQ_CO3Stem_c27492/f1p1/3280,i2_LQ_CO3Stem_c22234/f1p0/2320,i4_HQ_CO3Flo_c7908/f2p7/4272,i2_LQ_CO3Flo_c25338/f1p6/2199,i3_LQ_CO3Flo_c11345/f1p0/3302,i3_LQ_CO3Flo_c58727/f1p0/3172,i1_LQ_CO3Leaf_c12603/f1p0/1643,i2_LQ_CO3Flo_c38824/f1p4/2659,i1_LQ_…
GO:0006526	arginine biosynthetic process	biological_process	0.29821	1	3	7164	28	108566	i3_LQ_CO3Flo_c4372/f1p0/3557,i2_HQ_CO3Flo_c1974/f16p2/2356,i1_LQ_CO3Flo_c38510/f1p0/1878
GO:0008199	ferric iron binding	molecular_function	0.29961	1	3	7164	32	108566	i2_LQ_CO3Flo_c41807/f1p6/2418,i2_LQ_CO3Flo_c144447/f1p3/2408,i1_LQ_CO3Flo_c111269/f1p13/1240
GO:0005783	endoplasmic reticulum	cellular_component	0.30052	1	70	7164	1061	108566	i2_LQ_CO3Flo_c64514/f1p1/2391,i1_LQ_CO3Stem_c9394/f1p0/1173,i0_LQ_CO3Flo_c27642/f1p0/946,i2_LQ_CO3Flo_c12323/f1p3/3184,i5_LQ_CO3Flo_c4920/f1p0/5253,i3_LQ_CO3Flo_c9212/f1p0/3666,i1_HQ_CO3Flo_c6177/f2p5/1688,i1_LQ_CO3Flo_c85906/f1p1/1845,i2_LQ_CO3Root_c12906/f1p9/2283,i2_HQ_CO3Flo_c24234/f2p3/2631,i2_LQ_CO3Flo_c39028/f1p0/2542,i2_LQ_CO3Flo_c35437/f1p1/2912,i2_LQ_CO3Flo_c44107/f1p12/2446,i1_LQ_CO3St…
GO:0008094	DNA-dependent ATPase activity	molecular_function	0.30055	1	18	7164	222	108566	i5_LQ_CO3Flo_c4553/f1p5/5498,i4_LQ_CO3Stem_c29211/f1p0/4089,i4_LQ_CO3Flo_c4766/f1p8/4878,i2_LQ_CO3Leaf_c7883/f1p5/2539,i4_HQ_CO3Flo_c30356/f13p0/4678,i3_HQ_CO3Flo_c18460/f4p0/3546,i3_LQ_CO3Stem_c8201/f1p0/3641,i3_LQ_CO3Flo_c10431/f1p1/3482,i2_LQ_CO3Flo_c10094/f1p0/2945,i3_LQ_CO3Stem_c25459/f1p0/3198,i2_LQ_CO3Flo_c134884/f1p0/2267,i1_LQ_CO3Root_c7732/f1p0/1580,i3_LQ_CO3Flo_c44718/f1p0/3798,i1_LQ_C…
GO:0019076	viral release from host cell	biological_process	0.30254	1	4	7164	44	108566	i2_LQ_CO3Flo_c36274/f1p1/2653,i3_LQ_CO3Stem_c51974/f1p0/3047,i1_LQ_CO3Leaf_c19723/f1p0/1329,i2_LQ_CO3Flo_c82624/f1p1/2826
GO:0004107	chorismate synthase activity	molecular_function	0.30365	1	2	7164	17	108566	i2_LQ_CO3Flo_c144499/f1p4/2135,i2_HQ_CO3Flo_c24196/f3p4/2138
GO:0002252	immune effector process	biological_process	0.30377	1	10	7164	125	108566	i2_HQ_CO3Flo_c8734/f3p2/2247,i1_HQ_CO3Flo_c27669/f2p1/1419,i1_LQ_CO3Flo_c72082/f1p0/1031,i3_LQ_CO3Flo_c39398/f1p0/3448,i1_LQ_CO3Flo_c21130/f1p0/1149,i0_HQ_CO3Flo_c2079/f2p6/736,i4_HQ_CO3Flo_c18591/f2p3/4552,i4_HQ_CO3Flo_c8800/f2p0/4871,i1_LQ_CO3Root_c66644/f1p9/1735,i4_LQ_CO3Flo_c3362/f1p0/4909
GO:0051607	defense response to virus	biological_process	0.30377	1	10	7164	125	108566	i1_HQ_CO3Flo_c27669/f2p1/1419,i1_LQ_CO3Flo_c72082/f1p0/1031,i2_HQ_CO3Flo_c8734/f3p2/2247,i1_LQ_CO3Root_c66644/f1p9/1735,i4_LQ_CO3Flo_c3362/f1p0/4909,i4_HQ_CO3Flo_c8800/f2p0/4871,i4_HQ_CO3Flo_c18591/f2p3/4552,i1_LQ_CO3Flo_c21130/f1p0/1149,i3_LQ_CO3Flo_c39398/f1p0/3448,i0_HQ_CO3Flo_c2079/f2p6/736
GO:0016226	iron-sulfur cluster assembly	biological_process	0.30449	1	7	7164	92	108566	i1_HQ_CO3Flo_c21027/f3p1/1972,i2_LQ_CO3Flo_c116388/f1p0/2112,i2_LQ_CO3Flo_c144447/f1p3/2408,i3_HQ_CO3Flo_c5026/f2p0/3191,i2_LQ_CO3Leaf_c7093/f1p50/2387,i1_LQ_CO3Flo_c12094/f5p1/1812,i1_LQ_CO3Flo_c64465/f2p0/1254
GO:0031163	metallo-sulfur cluster assembly	biological_process	0.30449	1	7	7164	92	108566	i3_HQ_CO3Flo_c5026/f2p0/3191,i2_LQ_CO3Flo_c144447/f1p3/2408,i2_LQ_CO3Flo_c116388/f1p0/2112,i1_HQ_CO3Flo_c21027/f3p1/1972,i1_LQ_CO3Flo_c64465/f2p0/1254,i2_LQ_CO3Leaf_c7093/f1p50/2387,i1_LQ_CO3Flo_c12094/f5p1/1812
GO:0008171	O-methyltransferase activity	molecular_function	0.30476	1	16	7164	244	108566	i1_LQ_CO3Flo_c64364/f1p0/1857,i1_LQ_CO3Flo_c90999/f1p0/1914,i1_LQ_CO3Flo_c62446/f1p0/1764,i1_LQ_CO3Flo_c91797/f4p0/1117,i1_LQ_CO3Flo_c27511/f1p0/1476,i4_LQ_CO3Flo_c3039/f1p0/4771,i4_LQ_CO3Stem_c22340/f1p1/4683,i1_LQ_CO3Flo_c85038/f1p3/1957,i2_LQ_CO3Flo_c139353/f1p11/2297,i4_HQ_CO3Flo_c8011/f3p0/4660,i2_HQ_CO3Flo_c9733/f3p16/2170,i1_LQ_CO3Flo_c58439/f1p0/1324,i2_LQ_CO3Flo_c189567/f1p2/2035,i2_LQ_C…
GO:0016615	malate dehydrogenase activity	molecular_function	0.30688	1	9	7164	108	108566	i2_LQ_CO3Flo_c82647/f1p0/2990,i2_HQ_CO3Flo_c10539/f2p2/2969,i2_LQ_CO3Flo_c66249/f1p1/2820,i2_LQ_CO3Flo_c4712/f1p1/2981,i2_LQ_CO3Flo_c132850/f3p2/2265,i2_LQ_CO3Flo_c7522/f1p0/2827,i2_HQ_CO3Flo_c174613/f17p2/2953,i2_LQ_CO3Leaf_c2897/f1p0/2071,i2_LQ_CO3Flo_c113702/f1p0/2389
GO:0006308	DNA catabolic process	biological_process	0.30751	1	3	7164	30	108566	i2_LQ_CO3Flo_c56540/f1p0/2698,i1_LQ_CO3Root_c72714/f1p1/1300,i3_LQ_CO3Flo_c60729/f1p3/3608
GO:0031419	cobalamin binding	molecular_function	0.30793	1	4	7164	46	108566	i2_LQ_CO3Flo_c100137/f1p9/2047,i2_HQ_CO3Flo_c38717/f2p1/2837,i0_HQ_CO3Leaf_c13760/f5p0/794,i2_LQ_CO3Flo_c66098/f1p3/2537
GO:0004512	inositol-3-phosphate synthase activity	molecular_function	0.30804	1	6	7164	67	108566	i2_HQ_CO3Flo_c129643/f3p6/2134,i1_LQ_CO3Flo_c104831/f1p0/1945,i0_LQ_CO3Root_c51048/f1p0/700,i1_LQ_CO3Flo_c131055/f1p0/1935,i5_LQ_CO3Flo_c1510/f1p0/5250,i2_LQ_CO3Flo_c86150/f1p0/2129
GO:0006021	inositol biosynthetic process	biological_process	0.30804	1	6	7164	67	108566	i5_LQ_CO3Flo_c1510/f1p0/5250,i1_LQ_CO3Flo_c104831/f1p0/1945,i2_HQ_CO3Flo_c129643/f3p6/2134,i1_LQ_CO3Flo_c131055/f1p0/1935,i0_LQ_CO3Root_c51048/f1p0/700,i2_LQ_CO3Flo_c86150/f1p0/2129
GO:0046165	alcohol biosynthetic process	biological_process	0.30804	1	6	7164	67	108566	i2_HQ_CO3Flo_c129643/f3p6/2134,i1_LQ_CO3Flo_c104831/f1p0/1945,i1_LQ_CO3Flo_c131055/f1p0/1935,i0_LQ_CO3Root_c51048/f1p0/700,i5_LQ_CO3Flo_c1510/f1p0/5250,i2_LQ_CO3Flo_c86150/f1p0/2129
GO:0046173	polyol biosynthetic process	biological_process	0.30804	1	6	7164	67	108566	i2_LQ_CO3Flo_c86150/f1p0/2129,i1_LQ_CO3Flo_c104831/f1p0/1945,i2_HQ_CO3Flo_c129643/f3p6/2134,i0_LQ_CO3Root_c51048/f1p0/700,i1_LQ_CO3Flo_c131055/f1p0/1935,i5_LQ_CO3Flo_c1510/f1p0/5250
GO:0001510	RNA methylation	biological_process	0.30817	1	13	7164	176	108566	i1_LQ_CO3Flo_c40876/f1p3/1211,i1_LQ_CO3Flo_c61161/f1p10/1524,i1_LQ_CO3Flo_c64364/f1p0/1857,i2_LQ_CO3Flo_c20580/f1p0/2356,i2_LQ_CO3Flo_c59720/f1p0/2689,i2_LQ_CO3Flo_c155694/f1p16/2135,i2_HQ_CO3Flo_c9733/f3p16/2170,i3_LQ_CO3Flo_c62641/f1p3/3606,i1_LQ_CO3Flo_c62197/f1p0/1568,i1_LQ_CO3Flo_c56849/f1p0/1914,i2_HQ_CO3Flo_c106394/f2p0/2595,i1_LQ_CO3Flo_c65605/f1p0/1169,i2_LQ_CO3Flo_c56796/f1p0/2176
GO:0005694	chromosome	cellular_component	0.30929	1	92	7164	1299	108566	i3_LQ_CO3Flo_c27041/f1p0/3618,i3_LQ_CO3Flo_c37543/f1p1/3405,i3_LQ_CO3Flo_c61751/f1p0/3245,i1_LQ_CO3Flo_c63715/f1p0/1295,i2_LQ_CO3Stem_c8994/f1p0/2317,i4_LQ_CO3Flo_c21004/f1p3/4360,i1_LQ_CO3Flo_c13043/f1p0/1598,i3_LQ_CO3Stem_c43500/f1p2/3146,i2_LQ_CO3Flo_c108602/f1p0/2095,i4_LQ_CO3Flo_c4637/f1p1/4998,i3_LQ_CO3Leaf_c3178/f1p1/3219,i1_LQ_CO3Flo_c82526/f1p0/1547,i2_LQ_CO3Stem_c22234/f1p0/2320,i2_LQ_C…
GO:0006996	organelle organization	biological_process	0.31	1	259	7164	3787	108566	i5_LQ_CO3Flo_c2935/f1p0/5760,i2_LQ_CO3Flo_c135464/f1p1/2429,i2_LQ_CO3Root_c8352/f1p0/2995,i3_LQ_CO3Flo_c40274/f1p0/3191,i3_LQ_CO3Flo_c38824/f1p4/3093,i1_LQ_CO3Root_c24356/f1p0/1547,i3_LQ_CO3Flo_c25005/f1p0/3603,i2_LQ_CO3Flo_c114210/f1p0/2303,i1_LQ_CO3Flo_c40725/f2p5/1653,i1_LQ_CO3Flo_c39298/f1p1/1814,i3_LQ_CO3Stem_c43553/f1p4/3857,i5_LQ_CO3Stem_c6124/f1p3/5609,i2_LQ_CO3Flo_c87882/f1p1/2534,i2_LQ_…
GO:0005778	peroxisomal membrane	cellular_component	0.31071	1	5	7164	62	108566	i2_LQ_CO3Flo_c20637/f1p1/2489,i2_LQ_CO3Flo_c114303/f1p1/1936,i2_LQ_CO3Flo_c42994/f1p1/2889,i0_LQ_CO3Flo_c22999/f1p0/689,i1_LQ_CO3Leaf_c41161/f1p0/1406
GO:0005779	integral component of peroxisomal membrane	cellular_component	0.31071	1	5	7164	62	108566	i1_LQ_CO3Leaf_c41161/f1p0/1406,i2_LQ_CO3Flo_c20637/f1p1/2489,i2_LQ_CO3Flo_c114303/f1p1/1936,i2_LQ_CO3Flo_c42994/f1p1/2889,i0_LQ_CO3Flo_c22999/f1p0/689
GO:0031231	intrinsic component of peroxisomal membrane	cellular_component	0.31071	1	5	7164	62	108566	i1_LQ_CO3Leaf_c41161/f1p0/1406,i2_LQ_CO3Flo_c42994/f1p1/2889,i0_LQ_CO3Flo_c22999/f1p0/689,i2_LQ_CO3Flo_c20637/f1p1/2489,i2_LQ_CO3Flo_c114303/f1p1/1936
GO:0031903	microbody membrane	cellular_component	0.31071	1	5	7164	62	108566	i1_LQ_CO3Leaf_c41161/f1p0/1406,i2_LQ_CO3Flo_c114303/f1p1/1936,i2_LQ_CO3Flo_c20637/f1p1/2489,i0_LQ_CO3Flo_c22999/f1p0/689,i2_LQ_CO3Flo_c42994/f1p1/2889
GO:0044438	microbody part	cellular_component	0.31071	1	5	7164	62	108566	i1_LQ_CO3Leaf_c41161/f1p0/1406,i0_LQ_CO3Flo_c22999/f1p0/689,i2_LQ_CO3Flo_c42994/f1p1/2889,i2_LQ_CO3Flo_c114303/f1p1/1936,i2_LQ_CO3Flo_c20637/f1p1/2489
GO:0044439	peroxisomal part	cellular_component	0.31071	1	5	7164	62	108566	i1_LQ_CO3Leaf_c41161/f1p0/1406,i2_LQ_CO3Flo_c20637/f1p1/2489,i2_LQ_CO3Flo_c114303/f1p1/1936,i2_LQ_CO3Flo_c42994/f1p1/2889,i0_LQ_CO3Flo_c22999/f1p0/689
GO:0016748	succinyltransferase activity	molecular_function	0.3117	1	2	7164	16	108566	i3_LQ_CO3Flo_c46874/f1p0/3760,i0_LQ_CO3Flo_c2773/f1p0/699
GO:0016749	N-succinyltransferase activity	molecular_function	0.3117	1	2	7164	16	108566	i0_LQ_CO3Flo_c2773/f1p0/699,i3_LQ_CO3Flo_c46874/f1p0/3760
GO:0031099	regeneration	biological_process	0.3127	1	3	7164	30	108566	i3_LQ_CO3Flo_c9901/f1p13/3442,i3_LQ_CO3Flo_c24297/f1p0/3188,i1_LQ_CO3Flo_c10728/f1p0/1821
GO:0042246	tissue regeneration	biological_process	0.3127	1	3	7164	30	108566	i3_LQ_CO3Flo_c9901/f1p13/3442,i3_LQ_CO3Flo_c24297/f1p0/3188,i1_LQ_CO3Flo_c10728/f1p0/1821
GO:0048589	developmental growth	biological_process	0.3127	1	3	7164	30	108566	i1_LQ_CO3Flo_c10728/f1p0/1821,i3_LQ_CO3Flo_c24297/f1p0/3188,i3_LQ_CO3Flo_c9901/f1p13/3442
GO:0043232	intracellular non-membrane-bounded organelle	cellular_component	0.31322	1	259	7164	4109	108566	i3_LQ_CO3Flo_c53829/f1p0/3058,i3_LQ_CO3Flo_c25005/f1p0/3603,i1_LQ_CO3Root_c24356/f1p0/1547,i2_HQ_CO3Flo_c7638/f3p1/2842,i0_LQ_CO3Flo_c22069/f1p2/807,i3_LQ_CO3Flo_c40274/f1p0/3191,i3_LQ_CO3Flo_c38824/f1p4/3093,i2_LQ_CO3Root_c8352/f1p0/2995,i2_LQ_CO3Flo_c59818/f1p1/2994,i2_LQ_CO3Flo_c114210/f1p0/2303,i5_LQ_CO3Stem_c6124/f1p3/5609,i1_LQ_CO3Flo_c39298/f1p1/1814,i3_LQ_CO3Flo_c8456/f1p0/3536,i3_HQ_CO3F…
GO:0071806	protein transmembrane transport	biological_process	0.31532	1	9	7164	132	108566	i0_LQ_CO3Flo_c22999/f1p0/689,i2_LQ_CO3Flo_c81514/f1p0/2205,i1_LQ_CO3Flo_c63850/f1p1/1750,i1_HQ_CO3Flo_c124207/f4p0/1758,i2_LQ_CO3Stem_c42198/f1p1/2255,i1_HQ_CO3Flo_c35946/f2p0/1814,i0_LQ_CO3Root_c70740/f1p3/938,i0_LQ_CO3Leaf_c26461/f1p1/611,i2_LQ_CO3Flo_c41153/f1p5/2183
GO:0034453	microtubule anchoring	biological_process	0.31641	1	10	7164	130	108566	i2_LQ_CO3Flo_c25338/f1p6/2199,i1_LQ_CO3Flo_c4327/f1p0/1483,i3_LQ_CO3Flo_c11345/f1p0/3302,i1_LQ_CO3Flo_c13043/f1p0/1598,i2_LQ_CO3Stem_c27492/f1p1/3280,i2_LQ_CO3Flo_c12715/f1p9/2930,i1_LQ_CO3Flo_c39298/f1p1/1814,i0_LQ_CO3Flo_c23047/f1p0/669,i1_LQ_CO3Leaf_c12603/f1p0/1643,i3_LQ_CO3Stem_c43288/f1p1/3136
GO:1901137	carbohydrate derivative biosynthetic process	biological_process	0.31719	1	89	7164	1308	108566	i0_LQ_CO3Flo_c23047/f1p0/669,i3_LQ_CO3Flo_c57788/f1p0/3856,i0_LQ_CO3Flo_c5517/f1p4/997,i0_LQ_CO3Root_c8726/f1p0/569,i1_LQ_CO3Flo_c140159/f1p0/1016,i1_LQ_CO3Flo_c6728/f1p9/1527,i2_LQ_CO3Flo_c62602/f1p1/2354,i3_HQ_CO3Flo_c55831/f2p0/3073,i1_HQ_CO3Stem_c5515/f3p0/2005,i1_LQ_CO3Flo_c25545/f2p0/1810,i1_LQ_CO3Leaf_c6426/f1p1/1836,i0_LQ_CO3Leaf_c23827/f1p0/870,i2_LQ_CO3Flo_c100137/f1p9/2047,i1_LQ_CO3Flo…
GO:0005813	centrosome	cellular_component	0.31813	1	1	7164	6	108566	i1_LQ_CO3Flo_c7809/f1p0/1772
GO:0045226	extracellular polysaccharide biosynthetic process	biological_process	0.31956	1	1	7164	6	108566	i1_LQ_CO3Stem_c5806/f1p1/1586
GO:0045227	capsule polysaccharide biosynthetic process	biological_process	0.31956	1	1	7164	6	108566	i1_LQ_CO3Stem_c5806/f1p1/1586
GO:0045230	capsule organization	biological_process	0.31956	1	1	7164	6	108566	i1_LQ_CO3Stem_c5806/f1p1/1586
GO:0046379	extracellular polysaccharide metabolic process	biological_process	0.31956	1	1	7164	6	108566	i1_LQ_CO3Stem_c5806/f1p1/1586
GO:0006461	protein complex assembly	biological_process	0.32067	1	90	7164	1353	108566	i1_LQ_CO3Flo_c27438/f1p0/1190,i1_LQ_CO3Flo_c110754/f1p0/1239,i1_LQ_CO3Flo_c19027/f1p0/1773,i2_HQ_CO3Flo_c6793/f2p1/2874,i2_LQ_CO3Flo_c3218/f1p2/3032,i3_LQ_CO3Flo_c47406/f1p0/3135,i0_LQ_CO3Flo_c21268/f1p0/579,i3_LQ_CO3Flo_c25462/f1p6/3326,i4_HQ_CO3Flo_c11868/f2p2/4515,i2_HQ_CO3Flo_c26337/f3p2/2693,i4_LQ_CO3Stem_c13802/f1p1/4472,i3_LQ_CO3Flo_c39398/f1p0/3448,i2_LQ_CO3Flo_c38337/f1p0/2409,i2_HQ_CO3F…
GO:0098772	molecular function regulator	molecular_function	0.32068	1	108	7164	1646	108566	i2_LQ_CO3Stem_c26693/f1p0/2723,i1_LQ_CO3Stem_c21349/f1p0/1119,i1_LQ_CO3Root_c72385/f1p4/1516,i3_LQ_CO3Flo_c15393/f1p0/3031,i4_LQ_CO3Stem_c26027/f1p1/4182,i2_LQ_CO3Flo_c13027/f1p0/2569,i1_LQ_CO3Flo_c64859/f1p0/1336,i1_LQ_CO3Flo_c122386/f1p0/1061,i2_LQ_CO3Stem_c40018/f1p1/2569,i3_LQ_CO3Flo_c13785/f1p0/3159,i1_HQ_CO3Leaf_c19502/f2p0/1297,i2_HQ_CO3Stem_c42048/f2p3/2598,i2_LQ_CO3Flo_c96803/f1p0/2027,i…
GO:0002115	store-operated calcium entry	biological_process	0.32117	1	2	7164	21	108566	i0_HQ_CO3Root_c20027/f2p1/552,i1_LQ_CO3Flo_c82816/f1p7/1550
GO:0051924	regulation of calcium ion transport	biological_process	0.32117	1	2	7164	21	108566	i0_HQ_CO3Root_c20027/f2p1/552,i1_LQ_CO3Flo_c82816/f1p7/1550
GO:2001256	regulation of store-operated calcium entry	biological_process	0.32117	1	2	7164	21	108566	i0_HQ_CO3Root_c20027/f2p1/552,i1_LQ_CO3Flo_c82816/f1p7/1550
GO:0000281	mitotic cytokinesis	biological_process	0.32134	1	1	7164	8	108566	i1_LQ_CO3Root_c67725/f1p0/1264
GO:0061640	cytoskeleton-dependent cytokinesis	biological_process	0.32134	1	1	7164	8	108566	i1_LQ_CO3Root_c67725/f1p0/1264
GO:0006220	pyrimidine nucleotide metabolic process	biological_process	0.32324	1	5	7164	66	108566	i3_LQ_CO3Flo_c50635/f1p0/3316,i0_LQ_CO3Root_c43773/f1p4/998,i2_LQ_CO3Flo_c85401/f1p1/2320,i2_LQ_CO3Flo_c44304/f1p1/2236,i2_LQ_CO3Flo_c140771/f1p0/2288
GO:0006221	pyrimidine nucleotide biosynthetic process	biological_process	0.32324	1	5	7164	66	108566	i2_LQ_CO3Flo_c44304/f1p1/2236,i2_LQ_CO3Flo_c140771/f1p0/2288,i3_LQ_CO3Flo_c50635/f1p0/3316,i0_LQ_CO3Root_c43773/f1p4/998,i2_LQ_CO3Flo_c85401/f1p1/2320
GO:0007623	circadian rhythm	biological_process	0.32391	1	3	7164	31	108566	i3_LQ_CO3Stem_c11550/f1p0/3369,i3_LQ_CO3Stem_c30091/f1p0/3653,i3_LQ_CO3Stem_c47167/f1p0/3955
GO:0019354	siroheme biosynthetic process	biological_process	0.32419	1	17	7164	227	108566	i1_LQ_CO3Flo_c110188/f1p0/1445,i2_LQ_CO3Stem_c14337/f1p3/2368,i4_LQ_CO3Stem_c8544/f1p0/4377,i2_LQ_CO3Flo_c3769/f1p2/2676,i1_LQ_CO3Flo_c73553/f1p0/1071,i1_LQ_CO3Flo_c59858/f1p2/1232,i2_HQ_CO3Flo_c26519/f2p1/2945,i1_LQ_CO3Root_c73040/f1p0/1282,i3_LQ_CO3Flo_c8399/f1p0/3785,i1_HQ_CO3Flo_c101802/f11p0/1316,i2_HQ_CO3Flo_c17980/f6p2/2704,i1_LQ_CO3Flo_c108742/f1p6/1442,i2_HQ_CO3Flo_c25724/f2p1/2628,i1_LQ…
GO:0043115	precorrin-2 dehydrogenase activity	molecular_function	0.32419	1	17	7164	227	108566	i2_HQ_CO3Flo_c25724/f2p1/2628,i1_LQ_CO3Flo_c108742/f1p6/1442,i1_LQ_CO3Flo_c64057/f1p0/1353,i1_LQ_CO3Flo_c62951/f1p0/1617,i1_LQ_CO3Root_c27761/f1p1/1787,i1_LQ_CO3Flo_c64940/f1p1/1619,i3_LQ_CO3Flo_c8399/f1p0/3785,i1_HQ_CO3Flo_c101802/f11p0/1316,i2_HQ_CO3Flo_c17980/f6p2/2704,i1_LQ_CO3Flo_c73553/f1p0/1071,i2_HQ_CO3Flo_c26519/f2p1/2945,i1_LQ_CO3Flo_c59858/f1p2/1232,i1_LQ_CO3Root_c73040/f1p0/1282,i1_LQ…
GO:0046156	siroheme metabolic process	biological_process	0.32419	1	17	7164	227	108566	i2_LQ_CO3Stem_c14337/f1p3/2368,i1_LQ_CO3Flo_c110188/f1p0/1445,i2_LQ_CO3Flo_c3769/f1p2/2676,i4_LQ_CO3Stem_c8544/f1p0/4377,i1_LQ_CO3Flo_c73553/f1p0/1071,i1_LQ_CO3Root_c73040/f1p0/1282,i1_LQ_CO3Flo_c59858/f1p2/1232,i2_HQ_CO3Flo_c26519/f2p1/2945,i3_LQ_CO3Flo_c8399/f1p0/3785,i2_HQ_CO3Flo_c17980/f6p2/2704,i1_HQ_CO3Flo_c101802/f11p0/1316,i1_LQ_CO3Flo_c62951/f1p0/1617,i1_LQ_CO3Flo_c64057/f1p0/1353,i1_LQ_…
GO:0042060	wound healing	biological_process	0.32529	1	20	7164	281	108566	i2_HQ_CO3Flo_c58756/f2p4/2562,i2_LQ_CO3Flo_c39357/f1p3/2337,i1_LQ_CO3Flo_c10728/f1p0/1821,i2_HQ_CO3Flo_c26337/f3p2/2693,i1_LQ_CO3Flo_c8335/f1p0/1597,i1_LQ_CO3Flo_c39298/f1p1/1814,i0_LQ_CO3Root_c13730/f1p2/387,i1_LQ_CO3Root_c66644/f1p9/1735,i1_LQ_CO3Flo_c128803/f1p0/1602,i1_LQ_CO3Flo_c19027/f1p0/1773,i1_LQ_CO3Flo_c13043/f1p0/1598,i3_LQ_CO3Flo_c9901/f1p13/3442,i1_LQ_CO3Flo_c115222/f1p1/1118,i2_HQ_C…
GO:0031515	tRNA (m1A) methyltransferase complex	cellular_component	0.32716	1	5	7164	68	108566	i1_LQ_CO3Flo_c62197/f1p0/1568,i1_LQ_CO3Flo_c61161/f1p10/1524,i1_LQ_CO3Flo_c40876/f1p3/1211,i1_LQ_CO3Flo_c65605/f1p0/1169,i2_HQ_CO3Flo_c106394/f2p0/2595
GO:0034708	methyltransferase complex	cellular_component	0.32716	1	5	7164	68	108566	i1_LQ_CO3Flo_c62197/f1p0/1568,i1_LQ_CO3Flo_c61161/f1p10/1524,i1_LQ_CO3Flo_c40876/f1p3/1211,i1_LQ_CO3Flo_c65605/f1p0/1169,i2_HQ_CO3Flo_c106394/f2p0/2595
GO:0043527	tRNA methyltransferase complex	cellular_component	0.32716	1	5	7164	68	108566	i1_LQ_CO3Flo_c61161/f1p10/1524,i1_LQ_CO3Flo_c40876/f1p3/1211,i1_LQ_CO3Flo_c62197/f1p0/1568,i1_LQ_CO3Flo_c65605/f1p0/1169,i2_HQ_CO3Flo_c106394/f2p0/2595
GO:0044421	extracellular region part	cellular_component	0.32718	1	58	7164	855	108566	i0_LQ_CO3Root_c32612/f1p2/983,i3_LQ_CO3Flo_c7793/f1p3/3203,i3_HQ_CO3Flo_c70526/f2p0/3228,i2_LQ_CO3Flo_c39357/f1p3/2337,i0_LQ_CO3Leaf_c23361/f1p0/987,i3_LQ_CO3Flo_c40887/f1p0/3303,i1_LQ_CO3Root_c46194/f1p0/1132,i2_LQ_CO3Flo_c84598/f1p1/2929,i3_LQ_CO3Flo_c46147/f1p0/3136,i1_LQ_CO3Flo_c13043/f1p0/1598,i2_LQ_CO3Flo_c8208/f1p0/2164,i0_LQ_CO3Root_c53603/f1p0/747,i1_LQ_CO3Flo_c128803/f1p0/1602,i0_LQ_CO3…
GO:0022843	voltage-gated cation channel activity	molecular_function	0.32731	1	9	7164	112	108566	i2_LQ_CO3Flo_c143389/f1p0/2399,i2_LQ_CO3Flo_c80808/f1p5/2002,i1_LQ_CO3Flo_c11402/f1p0/2009,i2_LQ_CO3Stem_c45098/f1p0/2840,i0_LQ_CO3Flo_c20072/f1p0/864,i3_HQ_CO3Flo_c9088/f4p9/3534,i2_LQ_CO3Flo_c144561/f1p2/3017,i3_LQ_CO3Flo_c20592/f1p0/3939,i1_HQ_CO3Flo_c78380/f2p0/1853
GO:0004616	phosphogluconate dehydrogenase (decarboxylating) activity	molecular_function	0.33047	1	21	7164	288	108566	i0_HQ_CO3Leaf_c54913/f3p0/748,i3_LQ_CO3Flo_c7069/f1p1/3338,i1_HQ_CO3Flo_c7168/f2p0/1953,i2_LQ_CO3Flo_c44932/f1p3/2679,i1_HQ_CO3Flo_c2477/f3p0/1224,i1_HQ_CO3Flo_c9235/f3p0/1442,i2_HQ_CO3Flo_c19738/f2p5/2431,i2_LQ_CO3Flo_c44037/f1p2/2937,i1_LQ_CO3Flo_c60191/f1p0/1475,i2_HQ_CO3Flo_c17980/f6p2/2704,i3_LQ_CO3Flo_c41853/f1p0/3209,i1_HQ_CO3Flo_c101802/f11p0/1316,i1_HQ_CO3Root_c54383/f2p4/1815,i1_LQ_CO3F…
GO:0010374	stomatal complex development	biological_process	0.33094	1	2	7164	16	108566	i3_LQ_CO3Flo_c22336/f1p2/3920,i3_LQ_CO3Flo_c6503/f1p4/3928
GO:0048580	regulation of post-embryonic development	biological_process	0.33094	1	2	7164	16	108566	i3_LQ_CO3Flo_c22336/f1p2/3920,i3_LQ_CO3Flo_c6503/f1p4/3928
GO:0048582	positive regulation of post-embryonic development	biological_process	0.33094	1	2	7164	16	108566	i3_LQ_CO3Flo_c6503/f1p4/3928,i3_LQ_CO3Flo_c22336/f1p2/3920
GO:0090558	plant epidermis development	biological_process	0.33094	1	2	7164	16	108566	i3_LQ_CO3Flo_c6503/f1p4/3928,i3_LQ_CO3Flo_c22336/f1p2/3920
GO:2000038	regulation of stomatal complex development	biological_process	0.33094	1	2	7164	16	108566	i3_LQ_CO3Flo_c22336/f1p2/3920,i3_LQ_CO3Flo_c6503/f1p4/3928
GO:2000123	positive regulation of stomatal complex development	biological_process	0.33094	1	2	7164	16	108566	i3_LQ_CO3Flo_c22336/f1p2/3920,i3_LQ_CO3Flo_c6503/f1p4/3928
GO:0006779	porphyrin-containing compound biosynthetic process	biological_process	0.33111	1	24	7164	331	108566	i1_LQ_CO3Root_c73040/f1p0/1282,i2_LQ_CO3Stem_c79661/f1p0/2153,i1_LQ_CO3Flo_c59858/f1p2/1232,i2_HQ_CO3Flo_c26519/f2p1/2945,i2_LQ_CO3Leaf_c7069/f1p0/2068,i1_LQ_CO3Flo_c73553/f1p0/1071,i2_LQ_CO3Stem_c43082/f1p0/2197,i2_LQ_CO3Flo_c135734/f1p3/2682,i0_LQ_CO3Flo_c21360/f1p0/501,i2_LQ_CO3Flo_c3769/f1p2/2676,i4_LQ_CO3Stem_c8544/f1p0/4377,i2_LQ_CO3Stem_c14337/f1p3/2368,i1_LQ_CO3Flo_c110188/f1p0/1445,i1_LQ…
GO:0007606	sensory perception of chemical stimulus	biological_process	0.33123	1	4	7164	43	108566	i2_HQ_CO3Flo_c42938/f2p2/2179,i2_LQ_CO3Flo_c152346/f1p0/2051,i1_LQ_CO3Flo_c21125/f1p0/1604,i3_LQ_CO3Flo_c27851/f1p0/3550
GO:0015629	actin cytoskeleton	cellular_component	0.33143	1	24	7164	320	108566	i5_LQ_CO3Flo_c5053/f1p0/5208,i5_HQ_CO3Flo_c1339/f2p0/5374,i5_LQ_CO3Flo_c7097/f1p0/5579,i5_LQ_CO3Flo_c7204/f1p0/5131,i4_LQ_CO3Flo_c12416/f1p1/4194,i4_LQ_CO3Flo_c20251/f1p5/4175,i5_LQ_CO3Flo_c8509/f1p0/5059,i1_LQ_CO3Leaf_c7930/f1p1/1354,i5_LQ_CO3Flo_c3422/f1p1/5982,i6_LQ_CO3Flo_c929/f1p0/6126,i4_LQ_CO3Flo_c8009/f1p0/5069,i5_HQ_CO3Flo_c8669/f3p0/5420,i5_LQ_CO3Flo_c3169/f1p0/5374,i4_LQ_CO3Flo_c20825/…
GO:0030176	integral component of endoplasmic reticulum membrane	cellular_component	0.33187	1	11	7164	156	108566	i5_LQ_CO3Flo_c4920/f1p0/5253,i1_HQ_CO3Flo_c6177/f2p5/1688,i1_LQ_CO3Flo_c82816/f1p7/1550,i2_LQ_CO3Flo_c22442/f1p198/2338,i0_LQ_CO3Flo_c29618/f1p0/792,i0_HQ_CO3Root_c20027/f2p1/552,i2_HQ_CO3Flo_c24234/f2p3/2631,i3_LQ_CO3Flo_c13785/f1p0/3159,i1_LQ_CO3Flo_c85906/f1p1/1845,i3_LQ_CO3Flo_c20887/f1p1/3109,i2_LQ_CO3Stem_c20923/f1p1/2399
GO:0031227	intrinsic component of endoplasmic reticulum membrane	cellular_component	0.33187	1	11	7164	156	108566	i0_LQ_CO3Flo_c29618/f1p0/792,i2_LQ_CO3Flo_c22442/f1p198/2338,i5_LQ_CO3Flo_c4920/f1p0/5253,i1_HQ_CO3Flo_c6177/f2p5/1688,i1_LQ_CO3Flo_c82816/f1p7/1550,i2_LQ_CO3Stem_c20923/f1p1/2399,i3_LQ_CO3Flo_c20887/f1p1/3109,i0_HQ_CO3Root_c20027/f2p1/552,i2_HQ_CO3Flo_c24234/f2p3/2631,i3_LQ_CO3Flo_c13785/f1p0/3159,i1_LQ_CO3Flo_c85906/f1p1/1845
GO:0014065	phosphatidylinositol 3-kinase signaling	biological_process	0.33257	1	1	7164	6	108566	i2_LQ_CO3Flo_c42456/f1p3/2095
GO:0014066	regulation of phosphatidylinositol 3-kinase signaling	biological_process	0.33257	1	1	7164	6	108566	i2_LQ_CO3Flo_c42456/f1p3/2095
GO:0014068	positive regulation of phosphatidylinositol 3-kinase signaling	biological_process	0.33257	1	1	7164	6	108566	i2_LQ_CO3Flo_c42456/f1p3/2095
GO:0043548	phosphatidylinositol 3-kinase binding	molecular_function	0.33257	1	1	7164	6	108566	i2_LQ_CO3Flo_c42456/f1p3/2095
GO:0048015	phosphatidylinositol-mediated signaling	biological_process	0.33257	1	1	7164	6	108566	i2_LQ_CO3Flo_c42456/f1p3/2095
GO:0048017	inositol lipid-mediated signaling	biological_process	0.33257	1	1	7164	6	108566	i2_LQ_CO3Flo_c42456/f1p3/2095
GO:0010959	regulation of metal ion transport	biological_process	0.33466	1	2	7164	22	108566	i0_HQ_CO3Root_c20027/f2p1/552,i1_LQ_CO3Flo_c82816/f1p7/1550
GO:0043269	regulation of ion transport	biological_process	0.33466	1	2	7164	22	108566	i0_HQ_CO3Root_c20027/f2p1/552,i1_LQ_CO3Flo_c82816/f1p7/1550
GO:0007631	feeding behavior	biological_process	0.33479	1	1	7164	7	108566	i0_LQ_CO3Flo_c26597/f1p0/391
GO:0046917	triphosphoribosyl-dephospho-CoA synthase activity	molecular_function	0.33578	1	1	7164	7	108566	i0_LQ_CO3Root_c69567/f1p0/697
GO:0006384	transcription initiation from RNA polymerase III promoter	biological_process	0.33585	1	1	7164	7	108566	i1_LQ_CO3Flo_c31740/f1p0/1094
GO:0008081	phosphoric diester hydrolase activity	molecular_function	0.33599	1	14	7164	186	108566	i2_LQ_CO3Flo_c27809/f1p2/2305,i2_HQ_CO3Flo_c36522/f3p11/2857,i2_LQ_CO3Flo_c115600/f1p13/2715,i2_LQ_CO3Flo_c118337/f1p11/2772,i1_LQ_CO3Flo_c27492/f1p4/1587,i2_LQ_CO3Flo_c8699/f1p2/2391,i1_LQ_CO3Stem_c13117/f1p0/1658,i2_HQ_CO3Root_c1223/f4p0/2789,i1_LQ_CO3Root_c42361/f1p0/1856,i1_LQ_CO3Root_c10761/f1p0/1782,i2_LQ_CO3Flo_c12234/f1p1/2796,i2_LQ_CO3Flo_c139474/f1p0/2350,i2_HQ_CO3Flo_c158873/f103p11/26…
GO:0009620	response to fungus	biological_process	0.33675	1	2	7164	22	108566	i2_LQ_CO3Flo_c122522/f1p3/2013,i1_LQ_CO3Flo_c108595/f1p0/1829
GO:0050832	defense response to fungus	biological_process	0.33675	1	2	7164	22	108566	i2_LQ_CO3Flo_c122522/f1p3/2013,i1_LQ_CO3Flo_c108595/f1p0/1829
GO:0008705	methionine synthase activity	molecular_function	0.33693	1	1	7164	6	108566	i3_HQ_CO3Flo_c30378/f2p0/3055
GO:0042084	5-methyltetrahydrofolate-dependent methyltransferase activity	molecular_function	0.33693	1	1	7164	6	108566	i3_HQ_CO3Flo_c30378/f2p0/3055
GO:1990542	mitochondrial transmembrane transport	biological_process	0.33737	1	7	7164	96	108566	i1_LQ_CO3Flo_c63850/f1p1/1750,i2_LQ_CO3Flo_c81514/f1p0/2205,i0_LQ_CO3Root_c70740/f1p3/938,i1_HQ_CO3Flo_c124207/f4p0/1758,i2_LQ_CO3Flo_c41153/f1p5/2183,i2_LQ_CO3Stem_c42198/f1p1/2255,i1_HQ_CO3Flo_c35946/f2p0/1814
GO:0003713	transcription coactivator activity	molecular_function	0.33747	1	5	7164	65	108566	i2_LQ_CO3Flo_c6044/f1p1/2594,i1_LQ_CO3Flo_c19962/f1p0/1903,i1_LQ_CO3Flo_c64866/f1p0/1927,i2_LQ_CO3Flo_c39062/f1p1/2754,i2_LQ_CO3Flo_c51779/f1p0/2022
GO:0008324	cation transmembrane transporter activity	molecular_function	0.33815	1	148	7164	2262	108566	i3_LQ_CO3Flo_c3172/f1p0/3411,i0_LQ_CO3Flo_c2773/f1p0/699,i0_HQ_CO3Flo_c846/f4p0/696,i2_HQ_CO3Flo_c64175/f2p6/2207,i0_LQ_CO3Flo_c4860/f1p1/734,i2_LQ_CO3Stem_c79439/f1p0/2920,i2_LQ_CO3Stem_c3947/f1p0/2353,i1_LQ_CO3Flo_c58930/f1p5/1490,i3_HQ_CO3Flo_c9088/f4p9/3534,i0_LQ_CO3Flo_c12638/f1p0/724,i3_LQ_CO3Flo_c9901/f1p13/3442,i2_LQ_CO3Stem_c25167/f1p1/2312,i2_LQ_CO3Flo_c143389/f1p0/2399,i0_HQ_CO3Flo_c37…
GO:0005798	Golgi-associated vesicle	cellular_component	0.33874	1	16	7164	197	108566	i3_LQ_CO3Flo_c44868/f1p5/3955,i6_LQ_CO3Stem_c880/f1p0/6507,i3_LQ_CO3Flo_c59246/f1p0/3342,i4_LQ_CO3Leaf_c10704/f1p0/4484,i3_LQ_CO3Flo_c43830/f1p0/3444,i4_LQ_CO3Stem_c6648/f1p1/4201,i4_LQ_CO3Flo_c14160/f1p0/4278,i4_LQ_CO3Flo_c6618/f1p0/4342,i5_LQ_CO3Stem_c6983/f1p1/5276,i4_LQ_CO3Flo_c17264/f1p0/4361,i4_LQ_CO3Flo_c34361/f1p0/4015,i0_LQ_CO3Flo_c25623/f1p0/616,i4_LQ_CO3Stem_c12069/f1p0/4498,i6_LQ_CO3F…
GO:0030660	Golgi-associated vesicle membrane	cellular_component	0.33874	1	16	7164	197	108566	i3_HQ_CO3Flo_c10550/f2p0/3908,i1_LQ_CO3Stem_c27669/f1p0/1576,i6_LQ_CO3Flo_c368/f1p0/6737,i4_LQ_CO3Stem_c12069/f1p0/4498,i0_LQ_CO3Flo_c25623/f1p0/616,i4_LQ_CO3Flo_c34361/f1p0/4015,i4_LQ_CO3Flo_c17264/f1p0/4361,i4_LQ_CO3Flo_c6618/f1p0/4342,i5_LQ_CO3Stem_c6983/f1p1/5276,i4_LQ_CO3Flo_c14160/f1p0/4278,i4_LQ_CO3Stem_c6648/f1p1/4201,i4_LQ_CO3Leaf_c10704/f1p0/4484,i3_LQ_CO3Flo_c43830/f1p0/3444,i3_LQ_CO3F…
GO:0051276	chromosome organization	biological_process	0.33977	1	137	7164	1935	108566	i3_LQ_CO3Stem_c24728/f1p11/3688,i3_LQ_CO3Stem_c27530/f1p6/3459,i2_LQ_CO3Flo_c112041/f1p0/2503,i4_LQ_CO3Flo_c4637/f1p1/4998,i5_LQ_CO3Flo_c5431/f1p0/5306,i3_LQ_CO3Flo_c67221/f1p0/3030,i4_LQ_CO3Flo_c19556/f1p0/4200,i2_LQ_CO3Stem_c59849/f1p0/2239,i3_LQ_CO3Stem_c43500/f1p2/3146,i4_LQ_CO3Flo_c21004/f1p3/4360,i2_LQ_CO3Flo_c138433/f1p0/2224,i3_LQ_CO3Flo_c12841/f1p2/3728,i1_HQ_CO3Flo_c34387/f2p0/1488,i2_L…
GO:0045595	regulation of cell differentiation	biological_process	0.3401	1	3	7164	29	108566	i4_LQ_CO3Stem_c20651/f1p0/4322,i3_LQ_CO3Flo_c37541/f1p39/3443,i3_LQ_CO3Flo_c46624/f1p0/3622
GO:0031224	intrinsic component of membrane	cellular_component	0.34068	1	630	7164	9475	108566	i2_LQ_CO3Flo_c45385/f1p2/2622,i3_LQ_CO3Flo_c31511/f1p0/3052,i3_LQ_CO3Flo_c20247/f1p2/3861,i1_HQ_CO3Leaf_c1851/f2p2/1491,i1_LQ_CO3Leaf_c12051/f1p0/1292,i4_LQ_CO3Flo_c5334/f1p1/4291,i6_LQ_CO3Flo_c360/f1p0/6820,i1_LQ_CO3Flo_c13254/f1p0/1263,i1_LQ_CO3Flo_c59651/f1p9/1573,i2_LQ_CO3Flo_c84788/f1p1/2699,i4_HQ_CO3Flo_c2153/f4p6/4255,i2_HQ_CO3Flo_c45746/f2p1/2667,i4_LQ_CO3Flo_c24187/f1p0/4738,i3_LQ_CO3Flo…
GO:0016538	cyclin-dependent protein serine/threonine kinase regulator activity	molecular_function	0.34132	1	2	7164	21	108566	i0_LQ_CO3Flo_c975/f4p0/1049,i4_LQ_CO3Stem_c26027/f1p1/4182
GO:0016813	hydrolase activity, acting on carbon-nitrogen (but not peptide) bonds, in linear amidines	molecular_function	0.3416	1	2	7164	20	108566	i1_LQ_CO3Root_c31064/f1p0/1279,i1_LQ_CO3Root_c33808/f1p0/1028
GO:0043228	non-membrane-bounded organelle	cellular_component	0.34205	1	266	7164	4235	108566	i4_LQ_CO3Flo_c15541/f1p3/4033,i1_LQ_CO3Flo_c20159/f1p0/1966,i1_LQ_CO3Stem_c25016/f1p3/1884,i4_LQ_CO3Flo_c24989/f1p0/5007,i3_LQ_CO3Flo_c27434/f1p0/3253,i3_HQ_CO3Flo_c709/f5p0/3182,i4_LQ_CO3Flo_c20251/f1p5/4175,i4_LQ_CO3Flo_c12416/f1p1/4194,i2_LQ_CO3Flo_c107198/f1p1/2819,i1_LQ_CO3Flo_c47010/f1p0/1026,i2_LQ_CO3Flo_c57070/f1p8/2654,i3_LQ_CO3Flo_c27229/f1p0/3617,i0_HQ_CO3Flo_c36136/f14p0/840,i5_LQ_CO3…
GO:0016730	oxidoreductase activity, acting on iron-sulfur proteins as donors	molecular_function	0.34278	1	1	7164	9	108566	i0_LQ_CO3Root_c27709/f1p11/667
GO:0004540	ribonuclease activity	molecular_function	0.34295	1	37	7164	527	108566	i4_LQ_CO3Flo_c7971/f1p0/4683,i1_LQ_CO3Flo_c82494/f1p1/1987,i2_LQ_CO3Flo_c37092/f1p3/2615,i6_LQ_CO3Flo_c589/f1p0/6430,i3_LQ_CO3Flo_c57864/f1p0/3218,i2_LQ_CO3Flo_c25359/f1p1/2073,i1_LQ_CO3Root_c67965/f1p0/1521,i3_HQ_CO3Flo_c20456/f2p3/3412,i3_LQ_CO3Flo_c37837/f1p0/3423,i4_LQ_CO3Flo_c20889/f1p1/4225,i4_LQ_CO3Flo_c23409/f1p0/4760,i3_HQ_CO3Flo_c69489/f5p0/3654,i2_LQ_CO3Flo_c107174/f1p3/2138,i2_LQ_CO3F…
GO:0006890	retrograde vesicle-mediated transport, Golgi to ER	biological_process	0.3433	1	6	7164	72	108566	i5_LQ_CO3Leaf_c5115/f1p0/5954,i5_HQ_CO3Flo_c9022/f2p0/5129,i1_LQ_CO3Flo_c56009/f1p0/1733,i5_LQ_CO3Flo_c6607/f1p4/5596,i4_LQ_CO3Flo_c10173/f1p1/4122,i7_LQ_CO3Flo_c140/f1p0/7265
GO:0007008	outer mitochondrial membrane organization	biological_process	0.34334	1	4	7164	47	108566	i1_HQ_CO3Flo_c35946/f2p0/1814,i2_LQ_CO3Stem_c42198/f1p1/2255,i2_LQ_CO3Flo_c41153/f1p5/2183,i0_LQ_CO3Root_c70740/f1p3/938
GO:0045040	protein import into mitochondrial outer membrane	biological_process	0.34334	1	4	7164	47	108566	i2_LQ_CO3Flo_c41153/f1p5/2183,i1_HQ_CO3Flo_c35946/f2p0/1814,i2_LQ_CO3Stem_c42198/f1p1/2255,i0_LQ_CO3Root_c70740/f1p3/938
GO:0090151	establishment of protein localization to mitochondrial membrane	biological_process	0.34334	1	4	7164	47	108566	i1_HQ_CO3Flo_c35946/f2p0/1814,i2_LQ_CO3Stem_c42198/f1p1/2255,i2_LQ_CO3Flo_c41153/f1p5/2183,i0_LQ_CO3Root_c70740/f1p3/938
GO:0009123	nucleoside monophosphate metabolic process	biological_process	0.34416	1	51	7164	756	108566	i1_LQ_CO3Flo_c23228/f1p6/1272,i2_HQ_CO3Flo_c121196/f2p6/2028,i2_LQ_CO3Flo_c100137/f1p9/2047,i1_LQ_CO3Flo_c59851/f1p0/1774,i3_LQ_CO3Flo_c27732/f1p0/3465,i1_LQ_CO3Flo_c26495/f1p0/1834,i2_LQ_CO3Flo_c88753/f1p1/2568,i1_LQ_CO3Root_c87267/f1p1/1602,i1_LQ_CO3Flo_c57252/f1p1/1180,i2_LQ_CO3Flo_c139138/f1p1/2835,i4_LQ_CO3Flo_c10525/f1p0/4338,i0_LQ_CO3Root_c8726/f1p0/569,i1_LQ_CO3Flo_c140159/f1p0/1016,i0_LQ…
GO:0009126	purine nucleoside monophosphate metabolic process	biological_process	0.34416	1	51	7164	756	108566	i2_LQ_CO3Leaf_c8172/f1p0/2286,i1_LQ_CO3Flo_c37954/f1p5/1206,i1_LQ_CO3Flo_c18641/f1p0/1836,i2_LQ_CO3Leaf_c22063/f1p0/2111,i1_LQ_CO3Leaf_c6426/f1p1/1836,i1_LQ_CO3Root_c14940/f1p1/1702,i2_LQ_CO3Stem_c8447/f1p0/2482,i2_LQ_CO3Flo_c24298/f1p1/2205,i2_HQ_CO3Flo_c6724/f9p0/2211,i2_LQ_CO3Flo_c19029/f1p5/2307,i0_LQ_CO3Root_c8726/f1p0/569,i1_LQ_CO3Flo_c140159/f1p0/1016,i0_LQ_CO3Flo_c23047/f1p0/669,i2_HQ_CO3…
GO:0009161	ribonucleoside monophosphate metabolic process	biological_process	0.34416	1	51	7164	756	108566	i4_LQ_CO3Flo_c10525/f1p0/4338,i1_LQ_CO3Flo_c57252/f1p1/1180,i2_LQ_CO3Flo_c139138/f1p1/2835,i1_LQ_CO3Root_c87267/f1p1/1602,i1_LQ_CO3Flo_c26495/f1p0/1834,i2_LQ_CO3Flo_c88753/f1p1/2568,i1_LQ_CO3Flo_c59851/f1p0/1774,i3_LQ_CO3Flo_c27732/f1p0/3465,i2_LQ_CO3Flo_c100137/f1p9/2047,i1_LQ_CO3Flo_c23228/f1p6/1272,i2_HQ_CO3Flo_c121196/f2p6/2028,i2_LQ_CO3Flo_c24298/f1p1/2205,i2_LQ_CO3Stem_c8447/f1p0/2482,i2_HQ…
GO:0009167	purine ribonucleoside monophosphate metabolic process	biological_process	0.34416	1	51	7164	756	108566	i2_LQ_CO3Flo_c100137/f1p9/2047,i1_LQ_CO3Flo_c23228/f1p6/1272,i2_HQ_CO3Flo_c121196/f2p6/2028,i1_LQ_CO3Flo_c57252/f1p1/1180,i2_LQ_CO3Flo_c139138/f1p1/2835,i4_LQ_CO3Flo_c10525/f1p0/4338,i1_LQ_CO3Flo_c59851/f1p0/1774,i3_LQ_CO3Flo_c27732/f1p0/3465,i2_LQ_CO3Flo_c88753/f1p1/2568,i1_LQ_CO3Flo_c26495/f1p0/1834,i1_LQ_CO3Root_c87267/f1p1/1602,i0_LQ_CO3Flo_c23047/f1p0/669,i2_HQ_CO3Flo_c40563/f3p3/2176,i0_LQ_…
GO:0004601	peroxidase activity	molecular_function	0.34466	1	24	7164	376	108566	i1_LQ_CO3Flo_c56513/f1p2/1188,i1_LQ_CO3Leaf_c4488/f1p0/1975,i1_LQ_CO3Stem_c27366/f1p2/1549,i1_LQ_CO3Root_c7186/f1p1/1692,i1_LQ_CO3Flo_c36699/f1p0/1629,i1_LQ_CO3Flo_c110878/f1p0/1173,i0_LQ_CO3Flo_c29053/f1p0/622,i1_LQ_CO3Flo_c23868/f1p0/1512,i1_LQ_CO3Flo_c21127/f1p0/1292,i1_LQ_CO3Leaf_c11303/f2p4/1397,i1_LQ_CO3Flo_c80931/f1p0/1338,i1_HQ_CO3Flo_c123281/f15p6/1263,i1_HQ_CO3Flo_c8001/f5p0/1482,i2_HQ_…
GO:0044743	intracellular protein transmembrane import	biological_process	0.34471	1	8	7164	121	108566	i0_LQ_CO3Root_c70740/f1p3/938,i2_LQ_CO3Flo_c41153/f1p5/2183,i1_HQ_CO3Flo_c124207/f4p0/1758,i1_LQ_CO3Flo_c63850/f1p1/1750,i2_LQ_CO3Flo_c81514/f1p0/2205,i0_LQ_CO3Flo_c22999/f1p0/689,i1_HQ_CO3Flo_c35946/f2p0/1814,i2_LQ_CO3Stem_c42198/f1p1/2255
GO:0061025	membrane fusion	biological_process	0.34484	1	15	7164	219	108566	i1_LQ_CO3Flo_c3864/f2p5/1572,i0_LQ_CO3Leaf_c24891/f1p0/644,i2_LQ_CO3Flo_c115583/f1p3/2511,i1_LQ_CO3Flo_c39824/f1p0/1518,i2_LQ_CO3Flo_c23080/f1p5/1971,i2_HQ_CO3Flo_c157000/f2p3/2150,i2_LQ_CO3Flo_c38999/f1p3/2332,i0_HQ_CO3Flo_c2079/f2p6/736,i1_LQ_CO3Flo_c56136/f1p0/1713,i0_LQ_CO3Flo_c6576/f1p0/984,i2_LQ_CO3Flo_c114161/f1p3/2104,i1_LQ_CO3Stem_c3681/f1p0/1883,i1_LQ_CO3Flo_c18990/f1p0/1427,i1_LQ_CO3Fl…
GO:0005727	extrachromosomal circular DNA	cellular_component	0.34561	1	1	7164	7	108566	i1_LQ_CO3Stem_c5930/f1p1/1516
GO:0046821	extrachromosomal DNA	cellular_component	0.34561	1	1	7164	7	108566	i1_LQ_CO3Stem_c5930/f1p1/1516
GO:0006094	gluconeogenesis	biological_process	0.34577	1	9	7164	113	108566	i3_LQ_CO3Flo_c46716/f1p0/3196,i3_LQ_CO3Flo_c47418/f1p0/3143,i3_HQ_CO3Flo_c24419/f2p2/3663,i2_LQ_CO3Stem_c56612/f1p0/2514,i1_LQ_CO3Flo_c59851/f1p0/1774,i4_LQ_CO3Flo_c4390/f1p0/4595,i3_HQ_CO3Flo_c70309/f10p0/3548,i2_LQ_CO3Flo_c19029/f1p5/2307,i2_LQ_CO3Flo_c139138/f1p1/2835
GO:0019319	hexose biosynthetic process	biological_process	0.34577	1	9	7164	113	108566	i3_LQ_CO3Flo_c46716/f1p0/3196,i3_HQ_CO3Flo_c24419/f2p2/3663,i3_LQ_CO3Flo_c47418/f1p0/3143,i1_LQ_CO3Flo_c59851/f1p0/1774,i2_LQ_CO3Stem_c56612/f1p0/2514,i2_LQ_CO3Flo_c139138/f1p1/2835,i2_LQ_CO3Flo_c19029/f1p5/2307,i3_HQ_CO3Flo_c70309/f10p0/3548,i4_LQ_CO3Flo_c4390/f1p0/4595
GO:0046364	monosaccharide biosynthetic process	biological_process	0.34577	1	9	7164	113	108566	i3_LQ_CO3Flo_c46716/f1p0/3196,i3_HQ_CO3Flo_c24419/f2p2/3663,i3_LQ_CO3Flo_c47418/f1p0/3143,i1_LQ_CO3Flo_c59851/f1p0/1774,i2_LQ_CO3Stem_c56612/f1p0/2514,i3_HQ_CO3Flo_c70309/f10p0/3548,i2_LQ_CO3Flo_c139138/f1p1/2835,i2_LQ_CO3Flo_c19029/f1p5/2307,i4_LQ_CO3Flo_c4390/f1p0/4595
GO:0051260	protein homooligomerization	biological_process	0.34808	1	4	7164	46	108566	i3_LQ_CO3Flo_c25203/f1p0/3713,i0_LQ_CO3Flo_c21268/f1p0/579,i3_LQ_CO3Flo_c42966/f1p0/3485,i1_LQ_CO3Leaf_c24096/f1p0/1094
GO:0004371	glycerone kinase activity	molecular_function	0.3484	1	5	7164	58	108566	i2_LQ_CO3Root_c20267/f1p1/2403,i2_LQ_CO3Stem_c62016/f1p0/2321,i2_LQ_CO3Flo_c108975/f1p0/2565,i2_LQ_CO3Flo_c80340/f1p2/2933,i2_LQ_CO3Flo_c8208/f1p0/2164
GO:0006071	glycerol metabolic process	biological_process	0.3484	1	5	7164	58	108566	i2_LQ_CO3Flo_c108975/f1p0/2565,i2_LQ_CO3Flo_c8208/f1p0/2164,i2_LQ_CO3Flo_c80340/f1p2/2933,i2_LQ_CO3Root_c20267/f1p1/2403,i2_LQ_CO3Stem_c62016/f1p0/2321
GO:0000784	nuclear chromosome, telomeric region	cellular_component	0.34841	1	2	7164	17	108566	i2_LQ_CO3Stem_c105509/f1p0/2006,i3_LQ_CO3Flo_c67475/f1p0/3019
GO:0006751	glutathione catabolic process	biological_process	0.34882	1	3	7164	36	108566	i3_LQ_CO3Flo_c6764/f1p0/3259,i3_LQ_CO3Flo_c38566/f1p2/3195,i2_LQ_CO3Flo_c28221/f1p0/2803
GO:0043171	peptide catabolic process	biological_process	0.34882	1	3	7164	36	108566	i2_LQ_CO3Flo_c28221/f1p0/2803,i3_LQ_CO3Flo_c38566/f1p2/3195,i3_LQ_CO3Flo_c6764/f1p0/3259
GO:0004518	nuclease activity	molecular_function	0.34922	1	87	7164	1286	108566	i3_LQ_CO3Stem_c42076/f1p0/3919,i1_HQ_CO3Stem_c1826/f2p0/1500,i2_LQ_CO3Root_c20275/f1p0/2415,i1_HQ_CO3Flo_c92326/f3p0/1086,i2_LQ_CO3Flo_c136976/f1p3/2225,i0_LQ_CO3Leaf_c9322/f1p0/742,i2_LQ_CO3Stem_c64317/f1p4/2437,i3_LQ_CO3Flo_c27849/f3p0/3915,i1_LQ_CO3Leaf_c16729/f1p0/1028,i0_LQ_CO3Leaf_c8057/f1p0/587,i3_HQ_CO3Flo_c70452/f19p0/3525,i1_LQ_CO3Flo_c80109/f1p0/1764,i2_LQ_CO3Root_c9662/f1p1/2485,i5_LQ…
GO:0070011	peptidase activity, acting on L-amino acid peptides	molecular_function	0.34998	1	226	7164	3405	108566	i5_LQ_CO3Flo_c7450/f1p6/5298,i2_HQ_CO3Flo_c120922/f2p3/2515,i1_LQ_CO3Root_c99266/f1p1/1547,i2_LQ_CO3Flo_c144064/f1p1/2124,i2_LQ_CO3Flo_c36719/f1p1/2429,i1_LQ_CO3Flo_c6686/f1p6/1729,i2_LQ_CO3Stem_c80080/f1p0/2129,i1_LQ_CO3Flo_c36353/f1p0/1423,i1_LQ_CO3Flo_c7598/f1p1/1601,i1_LQ_CO3Flo_c3852/f1p3/1328,i5_LQ_CO3Flo_c2474/f1p0/5200,i1_LQ_CO3Stem_c9394/f1p0/1173,i1_LQ_CO3Flo_c35224/f1p1/1914,i1_LQ_CO3F…
GO:0005876	spindle microtubule	cellular_component	0.35189	1	7	7164	91	108566	i0_LQ_CO3Root_c9457/f1p0/671,i1_LQ_CO3Flo_c13043/f1p0/1598,i3_LQ_CO3Stem_c43288/f1p1/3136,i2_LQ_CO3Flo_c12715/f1p9/2930,i2_LQ_CO3Stem_c27492/f1p1/3280,i2_LQ_CO3Flo_c59818/f1p1/2994,i1_LQ_CO3Flo_c63715/f1p0/1295
GO:0042287	MHC protein binding	molecular_function	0.35384	1	1	7164	6	108566	i3_HQ_CO3Stem_c2314/f2p1/3115
GO:0042289	MHC class II protein binding	molecular_function	0.35384	1	1	7164	6	108566	i3_HQ_CO3Stem_c2314/f2p1/3115
GO:0006189	'de novo' IMP biosynthetic process	biological_process	0.35439	1	1	7164	6	108566	i1_LQ_CO3Root_c87267/f1p1/1602
GO:0051188	cofactor biosynthetic process	biological_process	0.35536	1	72	7164	1052	108566	i5_LQ_CO3Flo_c6329/f1p3/5731,i1_LQ_CO3Flo_c14248/f1p0/1860,i1_LQ_CO3Flo_c108742/f1p6/1442,i5_LQ_CO3Flo_c1925/f1p0/5388,i1_LQ_CO3Root_c27761/f1p1/1787,i1_LQ_CO3Flo_c64940/f1p1/1619,i0_HQ_CO3Root_c19866/f2p6/1000,i0_LQ_CO3Flo_c5373/f1p3/743,i1_HQ_CO3Flo_c101802/f11p0/1316,i2_HQ_CO3Flo_c17980/f6p2/2704,i3_HQ_CO3Flo_c18520/f3p0/3323,i5_LQ_CO3Flo_c1817/f1p0/5229,i3_LQ_CO3Stem_c26837/f1p0/3707,i2_LQ_CO…
GO:0006814	sodium ion transport	biological_process	0.35559	1	12	7164	175	108566	i1_LQ_CO3Flo_c14703/f1p0/1125,i1_LQ_CO3Flo_c107076/f1p0/1763,i2_HQ_CO3Flo_c64175/f2p6/2207,i0_LQ_CO3Leaf_c5902/f1p0/661,i2_LQ_CO3Flo_c20923/f1p1/2175,i2_HQ_CO3Flo_c3197/f3p0/2258,i2_LQ_CO3Flo_c5704/f1p3/2318,i3_LQ_CO3Flo_c62903/f1p0/3324,i2_LQ_CO3Stem_c3947/f1p0/2353,i3_LQ_CO3Flo_c38566/f1p2/3195,i5_LQ_CO3Flo_c6105/f1p0/5137,i2_HQ_CO3Flo_c2574/f4p6/2385
GO:0042765	GPI-anchor transamidase complex	cellular_component	0.35646	1	6	7164	68	108566	i5_LQ_CO3Flo_c4920/f1p0/5253,i2_HQ_CO3Flo_c24234/f2p3/2631,i1_LQ_CO3Flo_c85906/f1p1/1845,i2_LQ_CO3Stem_c20923/f1p1/2399,i2_LQ_CO3Flo_c22442/f1p198/2338,i0_LQ_CO3Flo_c29618/f1p0/792
GO:0004594	pantothenate kinase activity	molecular_function	0.35822	1	5	7164	55	108566	i3_HQ_CO3Flo_c1884/f4p0/3372,i3_HQ_CO3Flo_c18520/f3p0/3323,i3_LQ_CO3Flo_c77198/f1p0/3012,i2_LQ_CO3Flo_c90112/f1p1/2758,i1_LQ_CO3Leaf_c22228/f1p3/1626
GO:0009615	response to virus	biological_process	0.35864	1	12	7164	162	108566	i4_HQ_CO3Flo_c18591/f2p3/4552,i1_LQ_CO3Leaf_c7937/f1p1/1495,i3_LQ_CO3Flo_c39398/f1p0/3448,i1_LQ_CO3Flo_c21130/f1p0/1149,i0_HQ_CO3Flo_c2079/f2p6/736,i1_LQ_CO3Root_c66644/f1p9/1735,i4_LQ_CO3Stem_c28856/f1p0/4025,i4_LQ_CO3Flo_c3362/f1p0/4909,i4_HQ_CO3Flo_c8800/f2p0/4871,i1_HQ_CO3Flo_c27669/f2p1/1419,i1_LQ_CO3Flo_c72082/f1p0/1031,i2_HQ_CO3Flo_c8734/f3p2/2247
GO:0015919	peroxisomal membrane transport	biological_process	0.35909	1	1	7164	8	108566	i0_LQ_CO3Flo_c22999/f1p0/689
GO:0045046	protein import into peroxisome membrane	biological_process	0.35909	1	1	7164	8	108566	i0_LQ_CO3Flo_c22999/f1p0/689
GO:0007600	sensory perception	biological_process	0.35944	1	4	7164	45	108566	i2_HQ_CO3Flo_c42938/f2p2/2179,i2_LQ_CO3Flo_c152346/f1p0/2051,i1_LQ_CO3Flo_c21125/f1p0/1604,i3_LQ_CO3Flo_c27851/f1p0/3550
GO:0050877	neurological system process	biological_process	0.35944	1	4	7164	45	108566	i1_LQ_CO3Flo_c21125/f1p0/1604,i3_LQ_CO3Flo_c27851/f1p0/3550,i2_HQ_CO3Flo_c42938/f2p2/2179,i2_LQ_CO3Flo_c152346/f1p0/2051
GO:0000334	3-hydroxyanthranilate 3,4-dioxygenase activity	molecular_function	0.35952	1	2	7164	24	108566	i2_LQ_CO3Flo_c57499/f1p16/2961,i2_LQ_CO3Flo_c137223/f1p16/2431
GO:0009611	response to wounding	biological_process	0.36029	1	20	7164	289	108566	i2_HQ_CO3Flo_c8734/f3p2/2247,i1_LQ_CO3Flo_c115222/f1p1/1118,i3_LQ_CO3Flo_c9901/f1p13/3442,i1_LQ_CO3Root_c17100/f1p3/1031,i3_LQ_CO3Flo_c39398/f1p0/3448,i1_LQ_CO3Flo_c58776/f1p0/1221,i2_LQ_CO3Flo_c114161/f1p3/2104,i3_LQ_CO3Flo_c24297/f1p0/3188,i1_LQ_CO3Leaf_c19723/f1p0/1329,i2_LQ_CO3Flo_c39357/f1p3/2337,i1_LQ_CO3Flo_c10728/f1p0/1821,i2_HQ_CO3Flo_c58756/f2p4/2562,i2_HQ_CO3Flo_c26337/f3p2/2693,i1_LQ_…
GO:0042601	endospore-forming forespore	cellular_component	0.36107	1	1	7164	7	108566	i1_LQ_CO3Root_c55102/f1p0/1028
GO:0042763	intracellular immature spore	cellular_component	0.36107	1	1	7164	7	108566	i1_LQ_CO3Root_c55102/f1p0/1028
GO:0003887	DNA-directed DNA polymerase activity	molecular_function	0.36188	1	32	7164	443	108566	i4_LQ_CO3Stem_c8429/f1p0/4578,i4_LQ_CO3Leaf_c7776/f1p0/4936,i3_LQ_CO3Leaf_c2063/f1p0/3698,i5_LQ_CO3Flo_c8199/f1p0/5088,i1_LQ_CO3Leaf_c25988/f1p1/1491,i1_LQ_CO3Flo_c27438/f1p0/1190,i1_LQ_CO3Flo_c36001/f1p0/1711,i2_LQ_CO3Flo_c181909/f1p0/2293,i4_LQ_CO3Flo_c7262/f1p1/4775,i2_LQ_CO3Flo_c144981/f1p11/2868,i3_HQ_CO3Stem_c19149/f6p1/3701,i4_LQ_CO3Flo_c25512/f1p1/4353,i4_LQ_CO3Flo_c8752/f1p10/4514,i1_LQ_…
GO:0009898	cytoplasmic side of plasma membrane	cellular_component	0.36306	1	6	7164	76	108566	i0_LQ_CO3Flo_c24380/f1p0/930,i1_LQ_CO3Stem_c30761/f1p1/1038,i2_LQ_CO3Flo_c15021/f1p1/2069,i4_LQ_CO3Flo_c3931/f1p3/4857,i3_LQ_CO3Flo_c46702/f1p0/3425,i3_LQ_CO3Stem_c3627/f1p0/3106
GO:0098552	side of membrane	cellular_component	0.36306	1	6	7164	76	108566	i1_LQ_CO3Stem_c30761/f1p1/1038,i0_LQ_CO3Flo_c24380/f1p0/930,i2_LQ_CO3Flo_c15021/f1p1/2069,i4_LQ_CO3Flo_c3931/f1p3/4857,i3_LQ_CO3Flo_c46702/f1p0/3425,i3_LQ_CO3Stem_c3627/f1p0/3106
GO:0098562	cytoplasmic side of membrane	cellular_component	0.36306	1	6	7164	76	108566	i4_LQ_CO3Flo_c3931/f1p3/4857,i0_LQ_CO3Flo_c24380/f1p0/930,i1_LQ_CO3Stem_c30761/f1p1/1038,i2_LQ_CO3Flo_c15021/f1p1/2069,i3_LQ_CO3Flo_c46702/f1p0/3425,i3_LQ_CO3Stem_c3627/f1p0/3106
GO:0006783	heme biosynthetic process	biological_process	0.36531	1	19	7164	262	108566	i1_LQ_CO3Root_c73040/f1p0/1282,i1_LQ_CO3Flo_c59858/f1p2/1232,i2_HQ_CO3Flo_c26519/f2p1/2945,i1_LQ_CO3Flo_c73553/f1p0/1071,i2_LQ_CO3Flo_c135734/f1p3/2682,i2_LQ_CO3Flo_c3769/f1p2/2676,i4_LQ_CO3Stem_c8544/f1p0/4377,i2_LQ_CO3Stem_c14337/f1p3/2368,i1_LQ_CO3Flo_c110188/f1p0/1445,i1_LQ_CO3Root_c27761/f1p1/1787,i1_LQ_CO3Flo_c64940/f1p1/1619,i1_LQ_CO3Flo_c62951/f1p0/1617,i1_LQ_CO3Flo_c64057/f1p0/1353,i1_LQ…
GO:0098542	defense response to other organism	biological_process	0.3658	1	18	7164	261	108566	i3_LQ_CO3Flo_c20924/f1p0/3853,i4_LQ_CO3Flo_c30836/f2p5/4119,i4_HQ_CO3Flo_c8800/f2p0/4871,i1_LQ_CO3Root_c66644/f1p9/1735,i4_LQ_CO3Flo_c3362/f1p0/4909,i1_LQ_CO3Flo_c21130/f1p0/1149,i0_LQ_CO3Flo_c6776/f1p5/909,i0_HQ_CO3Flo_c2079/f2p6/736,i4_HQ_CO3Flo_c18591/f2p3/4552,i1_HQ_CO3Flo_c27669/f2p1/1419,i1_LQ_CO3Flo_c72082/f1p0/1031,i1_LQ_CO3Flo_c108595/f1p0/1829,i3_LQ_CO3Flo_c39398/f1p0/3448,i1_LQ_CO3Flo_…
GO:0030488	tRNA methylation	biological_process	0.36595	1	5	7164	71	108566	i2_HQ_CO3Flo_c106394/f2p0/2595,i1_LQ_CO3Flo_c65605/f1p0/1169,i1_LQ_CO3Flo_c62197/f1p0/1568,i1_LQ_CO3Flo_c40876/f1p3/1211,i1_LQ_CO3Flo_c61161/f1p10/1524
GO:0008176	tRNA (guanine-N7-)-methyltransferase activity	molecular_function	0.36633	1	7	7164	93	108566	i1_LQ_CO3Flo_c90999/f1p0/1914,i1_LQ_CO3Flo_c56849/f1p0/1914,i1_LQ_CO3Flo_c64364/f1p0/1857,i2_LQ_CO3Flo_c155694/f1p16/2135,i2_LQ_CO3Flo_c56796/f1p0/2176,i1_LQ_CO3Flo_c62446/f1p0/1764,i2_HQ_CO3Flo_c9733/f3p16/2170
GO:0008283	cell proliferation	biological_process	0.36642	1	2	7164	27	108566	i0_HQ_CO3Flo_c19649/f9p0/870,i0_HQ_CO3Flo_c31062/f3p5/408
GO:0042597	periplasmic space	cellular_component	0.36668	1	11	7164	148	108566	i1_LQ_CO3Flo_c62715/f1p11/1729,i2_LQ_CO3Flo_c82779/f1p0/2885,i4_HQ_CO3Flo_c2528/f3p0/4494,i3_LQ_CO3Flo_c7777/f2p10/3279,i2_LQ_CO3Flo_c60582/f1p2/2646,i1_LQ_CO3Root_c15371/f1p0/1434,i3_HQ_CO3Flo_c49285/f3p0/3168,i4_HQ_CO3Flo_c30363/f7p0/4200,i3_LQ_CO3Flo_c62446/f1p0/3653,i3_LQ_CO3Flo_c69304/f1p0/3027,i3_HQ_CO3Flo_c57549/f2p4/3333
GO:0006406	mRNA export from nucleus	biological_process	0.36741	1	4	7164	53	108566	i2_LQ_CO3Flo_c140474/f1p1/2192,i2_LQ_CO3Flo_c43057/f1p1/2823,i0_LQ_CO3Flo_c27066/f1p0/619,i1_LQ_CO3Flo_c44837/f1p0/1852
GO:0071166	ribonucleoprotein complex localization	biological_process	0.36741	1	4	7164	53	108566	i2_LQ_CO3Flo_c140474/f1p1/2192,i2_LQ_CO3Flo_c43057/f1p1/2823,i0_LQ_CO3Flo_c27066/f1p0/619,i1_LQ_CO3Flo_c44837/f1p0/1852
GO:0071426	ribonucleoprotein complex export from nucleus	biological_process	0.36741	1	4	7164	53	108566	i2_LQ_CO3Flo_c43057/f1p1/2823,i2_LQ_CO3Flo_c140474/f1p1/2192,i0_LQ_CO3Flo_c27066/f1p0/619,i1_LQ_CO3Flo_c44837/f1p0/1852
GO:0071427	mRNA-containing ribonucleoprotein complex export from nucleus	biological_process	0.36741	1	4	7164	53	108566	i0_LQ_CO3Flo_c27066/f1p0/619,i1_LQ_CO3Flo_c44837/f1p0/1852,i2_LQ_CO3Flo_c140474/f1p1/2192,i2_LQ_CO3Flo_c43057/f1p1/2823
GO:0051094	positive regulation of developmental process	biological_process	0.36831	1	2	7164	18	108566	i3_LQ_CO3Flo_c6503/f1p4/3928,i3_LQ_CO3Flo_c22336/f1p2/3920
GO:0016423	tRNA (guanine) methyltransferase activity	molecular_function	0.36944	1	9	7164	122	108566	i1_LQ_CO3Flo_c56849/f1p0/1914,i2_LQ_CO3Flo_c56796/f1p0/2176,i1_LQ_CO3Flo_c90999/f1p0/1914,i1_LQ_CO3Flo_c64364/f1p0/1857,i2_LQ_CO3Flo_c145037/f1p0/2375,i2_LQ_CO3Flo_c59720/f1p0/2689,i2_LQ_CO3Flo_c155694/f1p16/2135,i2_HQ_CO3Flo_c9733/f3p16/2170,i1_LQ_CO3Flo_c62446/f1p0/1764
GO:0098656	anion transmembrane transport	biological_process	0.3708	1	21	7164	295	108566	i1_LQ_CO3Flo_c56435/f1p0/1921,i2_HQ_CO3Flo_c36551/f2p1/2426,i2_LQ_CO3Flo_c140776/f1p6/2363,i2_LQ_CO3Flo_c12980/f1p1/2495,i2_LQ_CO3Stem_c9367/f1p1/2248,i2_LQ_CO3Flo_c115693/f1p9/2478,i2_HQ_CO3Flo_c174930/f15p2/2498,i1_LQ_CO3Flo_c9779/f1p4/1716,i1_HQ_CO3Flo_c36580/f2p0/1858,i2_LQ_CO3Flo_c81514/f1p0/2205,i1_HQ_CO3Flo_c2586/f3p0/1957,i2_LQ_CO3Leaf_c17818/f1p0/2053,i1_LQ_CO3Flo_c82192/f1p0/1640,i2_LQ_…
GO:1903825	organic acid transmembrane transport	biological_process	0.3708	1	21	7164	295	108566	i2_LQ_CO3Leaf_c17818/f1p0/2053,i1_HQ_CO3Flo_c2586/f3p0/1957,i1_HQ_CO3Flo_c36580/f2p0/1858,i2_LQ_CO3Flo_c81514/f1p0/2205,i1_LQ_CO3Flo_c9779/f1p4/1716,i2_LQ_CO3Flo_c57350/f1p5/2612,i1_LQ_CO3Flo_c82192/f1p0/1640,i2_LQ_CO3Flo_c140776/f1p6/2363,i2_HQ_CO3Flo_c36551/f2p1/2426,i1_LQ_CO3Flo_c56435/f1p0/1921,i2_HQ_CO3Flo_c174930/f15p2/2498,i2_LQ_CO3Flo_c115693/f1p9/2478,i2_LQ_CO3Stem_c9367/f1p1/2248,i2_LQ_…
GO:0048038	quinone binding	molecular_function	0.37189	1	8	7164	101	108566	i2_LQ_CO3Root_c11201/f1p5/2442,i1_LQ_CO3Root_c84854/f1p1/1697,i2_LQ_CO3Stem_c39581/f1p0/2472,i3_LQ_CO3Flo_c67365/f1p0/3081,i2_LQ_CO3Flo_c14056/f1p1/2158,i0_LQ_CO3Root_c26366/f1p0/674,i1_LQ_CO3Root_c41712/f1p2/1166,i2_LQ_CO3Stem_c66012/f1p0/2812
GO:0016624	oxidoreductase activity, acting on the aldehyde or oxo group of donors, disulfide as acceptor	molecular_function	0.37228	1	11	7164	139	108566	i2_HQ_CO3Flo_c21492/f3p1/2863,i3_LQ_CO3Flo_c22031/f1p18/3966,i3_LQ_CO3Stem_c12543/f1p0/3909,i1_LQ_CO3Flo_c61530/f1p0/1922,i2_LQ_CO3Stem_c84099/f1p1/2635,i4_LQ_CO3Flo_c11863/f1p0/4488,i4_LQ_CO3Flo_c15640/f1p7/4035,i1_LQ_CO3Flo_c45096/f1p2/1413,i4_LQ_CO3Stem_c23039/f1p0/4518,i3_LQ_CO3Flo_c52255/f1p0/3043,i4_HQ_CO3Flo_c30218/f3p0/4119
GO:0006525	arginine metabolic process	biological_process	0.37261	1	3	7164	32	108566	i2_HQ_CO3Flo_c1974/f16p2/2356,i3_LQ_CO3Flo_c4372/f1p0/3557,i1_LQ_CO3Flo_c38510/f1p0/1878
GO:0008108	UDP-glucose:hexose-1-phosphate uridylyltransferase activity	molecular_function	0.37269	1	1	7164	8	108566	i0_LQ_CO3Root_c48978/f1p0/842
GO:0009507	chloroplast	cellular_component	0.37275	1	7	7164	92	108566	i1_HQ_CO3Flo_c36580/f2p0/1858,i2_LQ_CO3Stem_c24346/f1p2/2800,i2_LQ_CO3Flo_c14812/f1p0/2054,i2_LQ_CO3Flo_c58897/f1p0/2173,i1_HQ_CO3Flo_c78493/f2p0/1592,i2_HQ_CO3Flo_c69052/f2p0/2056,i1_HQ_CO3Flo_c8117/f2p0/1753
GO:0009536	plastid	cellular_component	0.37275	1	7	7164	92	108566	i1_HQ_CO3Flo_c8117/f2p0/1753,i2_HQ_CO3Flo_c69052/f2p0/2056,i1_HQ_CO3Flo_c36580/f2p0/1858,i2_LQ_CO3Flo_c14812/f1p0/2054,i2_LQ_CO3Flo_c58897/f1p0/2173,i2_LQ_CO3Stem_c24346/f1p2/2800,i1_HQ_CO3Flo_c78493/f2p0/1592
GO:0046873	metal ion transmembrane transporter activity	molecular_function	0.3757	1	75	7164	1144	108566	i1_LQ_CO3Flo_c89511/f1p0/1327,i1_HQ_CO3Flo_c78380/f2p0/1853,i2_LQ_CO3Leaf_c7262/f1p0/2419,i2_LQ_CO3Flo_c86710/f1p4/2779,i0_HQ_CO3Flo_c10528/f2p0/605,i3_LQ_CO3Flo_c40964/f1p0/3809,i1_LQ_CO3Flo_c21629/f1p0/1125,i3_LQ_CO3Leaf_c3518/f1p0/3130,i1_LQ_CO3Flo_c10922/f1p0/1667,i4_HQ_CO3Stem_c1639/f3p0/4678,i3_LQ_CO3Flo_c62903/f1p0/3324,i1_LQ_CO3Flo_c61915/f1p0/1175,i0_LQ_CO3Root_c42049/f1p0/518,i3_LQ_CO3F…
GO:0033588	Elongator holoenzyme complex	cellular_component	0.37658	1	11	7164	141	108566	i3_LQ_CO3Stem_c47167/f1p0/3955,i3_LQ_CO3Stem_c10878/f1p0/3351,i1_LQ_CO3Root_c10471/f1p1/1453,i1_LQ_CO3Flo_c61437/f1p0/1964,i3_HQ_CO3Flo_c18672/f2p35/3289,i2_LQ_CO3Flo_c187596/f1p0/2002,i1_LQ_CO3Flo_c10297/f1p0/1566,i0_LQ_CO3Root_c29102/f1p0/837,i1_LQ_CO3Flo_c83387/f1p17/1938,i1_LQ_CO3Root_c40728/f1p2/1551,i3_LQ_CO3Flo_c47458/f1p0/3692
GO:0008762	UDP-N-acetylmuramate dehydrogenase activity	molecular_function	0.3791	1	1	7164	9	108566	i0_LQ_CO3Leaf_c14469/f1p0/403
GO:0000086	G2/M transition of mitotic cell cycle	biological_process	0.38011	1	1	7164	7	108566	i2_LQ_CO3Flo_c43795/f1p3/2693
GO:0010389	regulation of G2/M transition of mitotic cell cycle	biological_process	0.38011	1	1	7164	7	108566	i2_LQ_CO3Flo_c43795/f1p3/2693
GO:0010972	negative regulation of G2/M transition of mitotic cell cycle	biological_process	0.38011	1	1	7164	7	108566	i2_LQ_CO3Flo_c43795/f1p3/2693
GO:0030336	negative regulation of cell migration	biological_process	0.38011	1	1	7164	7	108566	i2_LQ_CO3Flo_c43795/f1p3/2693
GO:0044839	cell cycle G2/M phase transition	biological_process	0.38011	1	1	7164	7	108566	i2_LQ_CO3Flo_c43795/f1p3/2693
GO:1902749	regulation of cell cycle G2/M phase transition	biological_process	0.38011	1	1	7164	7	108566	i2_LQ_CO3Flo_c43795/f1p3/2693
GO:1902750	negative regulation of cell cycle G2/M phase transition	biological_process	0.38011	1	1	7164	7	108566	i2_LQ_CO3Flo_c43795/f1p3/2693
GO:0019400	alditol metabolic process	biological_process	0.38126	1	5	7164	61	108566	i2_LQ_CO3Flo_c108975/f1p0/2565,i2_LQ_CO3Flo_c80340/f1p2/2933,i2_LQ_CO3Flo_c8208/f1p0/2164,i2_LQ_CO3Root_c20267/f1p1/2403,i2_LQ_CO3Stem_c62016/f1p0/2321
GO:0044238	primary metabolic process	biological_process	0.38143	1	2815	7164	42189	108566	i8_LQ_CO3Flo_c115/f1p0/8046,i4_LQ_CO3Flo_c11726/f1p0/4974,i1_LQ_CO3Root_c20215/f1p1/1372,i4_LQ_CO3Flo_c6092/f1p0/4696,i5_LQ_CO3Flo_c5630/f1p0/5250,i1_LQ_CO3Stem_c27746/f1p0/1307,i1_LQ_CO3Flo_c7265/f1p0/1623,i2_LQ_CO3Flo_c64729/f1p4/2661,i3_LQ_CO3Flo_c4372/f1p0/3557,i4_LQ_CO3Stem_c8686/f1p0/4231,i2_LQ_CO3Flo_c39062/f1p1/2754,i3_HQ_CO3Flo_c69489/f5p0/3654,i3_LQ_CO3Flo_c11868/f1p2/3461,i3_LQ_CO3Stem…
,i2_HQ_CO3Stem_c1915/f4p4/2342,i3_LQ_CO3Flo_c28907/f1p0/3743,i2_LQ_CO3Flo_c27931/f1p3/2232,i1_LQ_CO3Flo_c92655/f1p0/1051,i1_LQ_CO3Flo_c26976/f1p2/1557,i0_LQ_CO3Root_c3002/f1p4/1049,i4_LQ_CO3Flo_c13484/f1p0/4427,i2_LQ_CO3Flo_c91188/f1p2/2232,i3_LQ_CO3Flo_c37992/f1p1/3381,i1_HQ_CO3Flo_c58281/f2p0/1440,i2_HQ_CO3Flo_c8166/f2p5/2477,i1_LQ_CO3Flo_c126778/f1p0/1862,i1_LQ_CO3Flo_c43547/f1p0/1841,i2_HQ_CO…
p2/2539,i1_LQ_CO3Flo_c40776/f1p0/1723,i2_LQ_CO3Flo_c134760/f1p21/2517,i0_LQ_CO3Leaf_c44512/f1p0/657,i1_LQ_CO3Flo_c56263/f1p5/1248,i3_LQ_CO3Flo_c10098/f1p0/3176,i4_HQ_CO3Flo_c5029/f2p0/4748,i4_HQ_CO3Flo_c8035/f2p0/4385,i1_LQ_CO3Flo_c6511/f1p1/1373,i1_LQ_CO3Flo_c40225/f1p3/1279,i4_LQ_CO3Flo_c24531/f1p39/4433,i1_LQ_CO3Root_c88102/f1p1/1851,i0_LQ_CO3Flo_c6563/f1p0/461,i3_LQ_CO3Flo_c15582/f1p7/3036,i3…
GO:0004864	protein phosphatase inhibitor activity	molecular_function	0.38268	1	4	7164	56	108566	i0_LQ_CO3Leaf_c3969/f1p0/759,i2_LQ_CO3Stem_c15163/f1p0/2092,i2_HQ_CO3Flo_c158357/f4p1/2621,i2_LQ_CO3Flo_c96803/f1p0/2027
GO:0019212	phosphatase inhibitor activity	molecular_function	0.38268	1	4	7164	56	108566	i0_LQ_CO3Leaf_c3969/f1p0/759,i2_LQ_CO3Stem_c15163/f1p0/2092,i2_LQ_CO3Flo_c96803/f1p0/2027,i2_HQ_CO3Flo_c158357/f4p1/2621
GO:0051382	kinetochore assembly	biological_process	0.38299	1	14	7164	198	108566	i4_LQ_CO3Stem_c13802/f1p1/4472,i1_HQ_CO3Flo_c34387/f2p0/1488,i3_LQ_CO3Flo_c25462/f1p6/3326,i2_LQ_CO3Flo_c90462/f1p0/2212,i3_LQ_CO3Flo_c44495/f1p0/3737,i3_LQ_CO3Flo_c27200/f1p0/3189,i3_LQ_CO3Stem_c43500/f1p2/3146,i1_LQ_CO3Flo_c62057/f1p2/1407,i3_LQ_CO3Flo_c14826/f1p0/3024,i3_LQ_CO3Flo_c19520/f1p5/3861,i3_LQ_CO3Flo_c40274/f1p0/3191,i3_LQ_CO3Flo_c38824/f1p4/3093,i3_HQ_CO3Flo_c14223/f3p0/3465,i2_LQ_C…
GO:0051383	kinetochore organization	biological_process	0.38299	1	14	7164	198	108566	i4_LQ_CO3Stem_c13802/f1p1/4472,i1_HQ_CO3Flo_c34387/f2p0/1488,i3_LQ_CO3Flo_c25462/f1p6/3326,i3_LQ_CO3Flo_c44495/f1p0/3737,i2_LQ_CO3Flo_c90462/f1p0/2212,i3_LQ_CO3Stem_c43500/f1p2/3146,i3_LQ_CO3Flo_c27200/f1p0/3189,i3_LQ_CO3Flo_c14826/f1p0/3024,i1_LQ_CO3Flo_c62057/f1p2/1407,i3_LQ_CO3Flo_c40274/f1p0/3191,i3_LQ_CO3Flo_c19520/f1p5/3861,i3_LQ_CO3Flo_c38824/f1p4/3093,i2_LQ_CO3Root_c8352/f1p0/2995,i3_HQ_C…
GO:0040008	regulation of growth	biological_process	0.38304	1	7	7164	98	108566	i1_HQ_CO3Flo_c34589/f2p0/1941,i2_LQ_CO3Flo_c23602/f5p1/2163,i3_LQ_CO3Flo_c8231/f1p0/3281,i3_LQ_CO3Flo_c6229/f1p0/3675,i3_LQ_CO3Flo_c7138/f1p0/3523,i3_LQ_CO3Flo_c39225/f1p0/3103,i2_HQ_CO3Flo_c129580/f6p1/2179
GO:0046148	pigment biosynthetic process	biological_process	0.38408	1	21	7164	294	108566	i2_LQ_CO3Stem_c14337/f1p3/2368,i1_LQ_CO3Flo_c110188/f1p0/1445,i2_LQ_CO3Flo_c3769/f1p2/2676,i4_LQ_CO3Stem_c8544/f1p0/4377,i1_LQ_CO3Flo_c73553/f1p0/1071,i2_LQ_CO3Flo_c135734/f1p3/2682,i1_LQ_CO3Root_c73040/f1p0/1282,i1_LQ_CO3Flo_c59858/f1p2/1232,i2_HQ_CO3Flo_c26519/f2p1/2945,i3_LQ_CO3Flo_c8399/f1p0/3785,i5_LQ_CO3Leaf_c6642/f1p1/5028,i1_HQ_CO3Flo_c101802/f11p0/1316,i2_HQ_CO3Flo_c17980/f6p2/2704,i1_LQ…
GO:0005315	inorganic phosphate transmembrane transporter activity	molecular_function	0.38415	1	6	7164	73	108566	i3_LQ_CO3Flo_c15230/f1p0/3063,i2_LQ_CO3Leaf_c5740/f1p2/2575,i2_LQ_CO3Stem_c84570/f1p1/2950,i2_HQ_CO3Leaf_c2128/f2p1/2390,i2_LQ_CO3Leaf_c2691/f1p0/2058,i0_LQ_CO3Root_c26669/f1p0/995
GO:0006405	RNA export from nucleus	biological_process	0.38471	1	4	7164	54	108566	i2_LQ_CO3Flo_c140474/f1p1/2192,i2_LQ_CO3Flo_c43057/f1p1/2823,i0_LQ_CO3Flo_c27066/f1p0/619,i1_LQ_CO3Flo_c44837/f1p0/1852
GO:0051168	nuclear export	biological_process	0.38471	1	4	7164	54	108566	i2_LQ_CO3Flo_c43057/f1p1/2823,i2_LQ_CO3Flo_c140474/f1p1/2192,i0_LQ_CO3Flo_c27066/f1p0/619,i1_LQ_CO3Flo_c44837/f1p0/1852
GO:0007596	blood coagulation	biological_process	0.38499	1	17	7164	246	108566	i3_LQ_CO3Flo_c39398/f1p0/3448,i1_LQ_CO3Root_c17100/f1p3/1031,i1_LQ_CO3Flo_c58776/f1p0/1221,i2_LQ_CO3Flo_c114161/f1p3/2104,i1_LQ_CO3Leaf_c19723/f1p0/1329,i1_LQ_CO3Flo_c115222/f1p1/1118,i2_HQ_CO3Flo_c8734/f3p2/2247,i1_LQ_CO3Flo_c39298/f1p1/1814,i1_LQ_CO3Flo_c13043/f1p0/1598,i1_LQ_CO3Flo_c19027/f1p0/1773,i0_LQ_CO3Root_c13730/f1p2/387,i1_LQ_CO3Root_c66644/f1p9/1735,i1_LQ_CO3Flo_c128803/f1p0/1602,i2_H…
GO:0019028	viral capsid	cellular_component	0.38626	1	49	7164	729	108566	i1_LQ_CO3Flo_c40034/f2p0/1705,i2_LQ_CO3Stem_c43625/f1p1/2788,i3_LQ_CO3Flo_c22803/f1p0/3748,i1_HQ_CO3Flo_c52924/f3p0/1330,i6_LQ_CO3Flo_c512/f1p0/6314,i1_LQ_CO3Flo_c61049/f1p0/1753,i4_LQ_CO3Leaf_c1786/f1p0/4645,i1_LQ_CO3Flo_c4327/f1p0/1483,i1_LQ_CO3Flo_c25331/f1p0/1927,i0_HQ_CO3Stem_c20501/f2p0/916,i1_LQ_CO3Flo_c56221/f1p2/1690,i0_LQ_CO3Flo_c23047/f1p0/669,i1_LQ_CO3Flo_c72082/f1p0/1031,i3_LQ_CO3Flo…
GO:0016872	intramolecular lyase activity	molecular_function	0.38679	1	8	7164	109	108566	i0_LQ_CO3Root_c69567/f1p0/697,i1_LQ_CO3Flo_c131055/f1p0/1935,i2_LQ_CO3Flo_c86150/f1p0/2129,i3_LQ_CO3Flo_c10235/f1p0/3490,i5_LQ_CO3Flo_c1510/f1p0/5250,i0_LQ_CO3Root_c51048/f1p0/700,i2_HQ_CO3Flo_c129643/f3p6/2134,i1_LQ_CO3Flo_c104831/f1p0/1945
GO:0004984	olfactory receptor activity	molecular_function	0.38744	1	1	7164	7	108566	i2_LQ_CO3Flo_c152346/f1p0/2051
GO:0016714	oxidoreductase activity, acting on paired donors, with incorporation or reduction of molecular oxygen, reduced pteridine as one donor, and incorporation of one atom of oxygen	molecular_function	0.38882	1	1	7164	9	108566	i0_LQ_CO3Flo_c7663/f1p3/686
GO:0044450	microtubule organizing center part	cellular_component	0.38884	1	3	7164	35	108566	i2_LQ_CO3Flo_c114210/f1p0/2303,i2_LQ_CO3Flo_c38337/f1p0/2409,i1_LQ_CO3Root_c24356/f1p0/1547
GO:0030674	protein binding, bridging	molecular_function	0.38953	1	18	7164	262	108566	i1_LQ_CO3Flo_c39298/f1p1/1814,i2_LQ_CO3Flo_c21878/f1p1/2128,i1_LQ_CO3Flo_c13043/f1p0/1598,i1_LQ_CO3Flo_c19027/f1p0/1773,i1_LQ_CO3Root_c66644/f1p9/1735,i2_LQ_CO3Flo_c82480/f1p1/2306,i1_LQ_CO3Flo_c128803/f1p0/1602,i2_HQ_CO3Flo_c58756/f2p4/2562,i2_LQ_CO3Flo_c39357/f1p3/2337,i2_HQ_CO3Flo_c26337/f3p2/2693,i1_LQ_CO3Root_c17100/f1p3/1031,i3_LQ_CO3Flo_c39398/f1p0/3448,i1_LQ_CO3Flo_c58776/f1p0/1221,i2_LQ_…
GO:0060090	binding, bridging	molecular_function	0.38953	1	18	7164	262	108566	i2_HQ_CO3Flo_c8734/f3p2/2247,i1_LQ_CO3Flo_c115222/f1p1/1118,i2_LQ_CO3Flo_c8598/f1p1/2153,i1_LQ_CO3Leaf_c19723/f1p0/1329,i2_LQ_CO3Flo_c114161/f1p3/2104,i1_LQ_CO3Flo_c58776/f1p0/1221,i3_LQ_CO3Flo_c39398/f1p0/3448,i1_LQ_CO3Root_c17100/f1p3/1031,i2_HQ_CO3Flo_c26337/f3p2/2693,i2_LQ_CO3Flo_c39357/f1p3/2337,i2_HQ_CO3Flo_c58756/f2p4/2562,i2_LQ_CO3Flo_c82480/f1p1/2306,i1_LQ_CO3Flo_c128803/f1p0/1602,i1_LQ_…
GO:0000156	phosphorelay response regulator activity	molecular_function	0.39224	1	2	7164	21	108566	i3_LQ_CO3Flo_c77545/f1p0/3003,i1_LQ_CO3Root_c87267/f1p1/1602
GO:0019637	organophosphate metabolic process	biological_process	0.39336	1	161	7164	2405	108566	i2_LQ_CO3Flo_c100137/f1p9/2047,i1_LQ_CO3Flo_c27492/f1p4/1587,i0_LQ_CO3Flo_c5517/f1p4/997,i1_LQ_CO3Flo_c140159/f1p0/1016,i0_LQ_CO3Flo_c23047/f1p0/669,i5_LQ_CO3Flo_c8246/f1p0/5016,i3_LQ_CO3Flo_c57788/f1p0/3856,i1_LQ_CO3Leaf_c6426/f1p1/1836,i1_LQ_CO3Flo_c18641/f1p0/1836,i3_HQ_CO3Flo_c36174/f4p0/3973,i3_HQ_CO3Flo_c55831/f2p0/3073,i2_LQ_CO3Flo_c24298/f1p1/2205,i3_LQ_CO3Flo_c43252/f1p13/3404,i4_LQ_CO3F…
GO:0009405	pathogenesis	biological_process	0.3935	1	39	7164	567	108566	i3_HQ_CO3Flo_c4671/f2p6/3555,i3_LQ_CO3Flo_c42581/f1p0/3805,i1_HQ_CO3Flo_c2586/f3p0/1957,i0_LQ_CO3Root_c33147/f1p0/340,i0_HQ_CO3Leaf_c4910/f2p0/854,i4_LQ_CO3Flo_c21170/f1p6/4102,i2_LQ_CO3Flo_c165551/f1p1/2138,i2_LQ_CO3Leaf_c7810/f1p0/2274,i1_LQ_CO3Flo_c5510/f1p0/1710,i2_HQ_CO3Flo_c174930/f15p2/2498,i3_LQ_CO3Flo_c26714/f1p0/3520,i1_LQ_CO3Leaf_c19166/f1p0/1105,i2_LQ_CO3Flo_c84872/f1p1/2685,i2_HQ_CO3…
GO:0042168	heme metabolic process	biological_process	0.39365	1	19	7164	267	108566	i2_LQ_CO3Stem_c14337/f1p3/2368,i1_LQ_CO3Flo_c110188/f1p0/1445,i2_LQ_CO3Flo_c3769/f1p2/2676,i4_LQ_CO3Stem_c8544/f1p0/4377,i1_LQ_CO3Flo_c73553/f1p0/1071,i2_LQ_CO3Flo_c135734/f1p3/2682,i1_LQ_CO3Root_c73040/f1p0/1282,i1_LQ_CO3Flo_c59858/f1p2/1232,i2_HQ_CO3Flo_c26519/f2p1/2945,i3_LQ_CO3Flo_c8399/f1p0/3785,i1_HQ_CO3Flo_c101802/f11p0/1316,i2_HQ_CO3Flo_c17980/f6p2/2704,i1_LQ_CO3Flo_c62951/f1p0/1617,i1_LQ…
GO:0015459	potassium channel regulator activity	molecular_function	0.39438	1	1	7164	12	108566	i0_LQ_CO3Root_c33147/f1p0/340
GO:0019870	potassium channel inhibitor activity	molecular_function	0.39438	1	1	7164	12	108566	i0_LQ_CO3Root_c33147/f1p0/340
GO:0047869	dimethylpropiothetin dethiomethylase activity	molecular_function	0.39614	1	1	7164	10	108566	i0_LQ_CO3Flo_c25572/f1p0/950
GO:0065003	macromolecular complex assembly	biological_process	0.39855	1	96	7164	1475	108566	i2_LQ_CO3Flo_c86406/f1p3/2993,i1_LQ_CO3Flo_c58776/f1p0/1221,i0_LQ_CO3Flo_c26138/f1p0/1003,i2_LQ_CO3Flo_c90462/f1p0/2212,i2_LQ_CO3Flo_c107198/f1p1/2819,i1_HQ_CO3Flo_c123976/f10p0/1542,i2_LQ_CO3Flo_c20417/f1p1/2858,i2_LQ_CO3Stem_c65599/f1p1/2202,i4_LQ_CO3Flo_c12656/f1p7/4774,i1_LQ_CO3Leaf_c7442/f1p0/1690,i0_LQ_CO3Flo_c27066/f1p0/619,i1_LQ_CO3Leaf_c24096/f1p0/1094,i4_LQ_CO3Flo_c13387/f1p0/4561,i1_LQ…
GO:1902116	negative regulation of organelle assembly	biological_process	0.3986	1	3	7164	34	108566	i3_LQ_CO3Flo_c21906/f1p5/3219,i3_LQ_CO3Flo_c46140/f1p0/3596,i1_LQ_CO3Stem_c33823/f1p0/1849
GO:0005838	proteasome regulatory particle	cellular_component	0.40039	1	1	7164	13	108566	i0_LQ_CO3Flo_c27066/f1p0/619
GO:0008541	proteasome regulatory particle, lid subcomplex	cellular_component	0.40039	1	1	7164	13	108566	i0_LQ_CO3Flo_c27066/f1p0/619
GO:0006024	glycosaminoglycan biosynthetic process	biological_process	0.40058	1	4	7164	48	108566	i3_LQ_CO3Stem_c28349/f1p0/3376,i1_HQ_CO3Stem_c5515/f3p0/2005,i3_HQ_CO3Flo_c69436/f3p0/3572,i2_LQ_CO3Root_c6124/f1p0/2354
GO:0016614	oxidoreductase activity, acting on CH-OH group of donors	molecular_function	0.40106	1	128	7164	1947	108566	i2_LQ_CO3Flo_c44037/f1p2/2937,i1_LQ_CO3Flo_c64304/f1p0/1633,i3_LQ_CO3Flo_c41853/f1p0/3209,i2_HQ_CO3Flo_c33433/f11p2/2726,i1_LQ_CO3Stem_c4025/f1p0/1898,i1_LQ_CO3Flo_c36791/f1p1/1778,i2_LQ_CO3Flo_c132850/f3p2/2265,i3_LQ_CO3Flo_c11502/f1p0/3192,i3_LQ_CO3Flo_c38213/f1p0/4114,i2_HQ_CO3Flo_c121449/f2p1/1984,i2_LQ_CO3Leaf_c14040/f1p0/2264,i2_LQ_CO3Stem_c6963/f1p0/2644,i2_HQ_CO3Stem_c47986/f2p9/2002,i3_L…
GO:0008593	regulation of Notch signaling pathway	biological_process	0.40187	1	1	7164	10	108566	i0_LQ_CO3Root_c43773/f1p4/998
GO:0045747	positive regulation of Notch signaling pathway	biological_process	0.40187	1	1	7164	10	108566	i0_LQ_CO3Root_c43773/f1p4/998
GO:0006626	protein targeting to mitochondrion	biological_process	0.40245	1	9	7164	137	108566	i2_LQ_CO3Flo_c41153/f1p5/2183,i0_LQ_CO3Root_c70740/f1p3/938,i2_LQ_CO3Flo_c39357/f1p3/2337,i2_LQ_CO3Stem_c42198/f1p1/2255,i1_HQ_CO3Flo_c35946/f2p0/1814,i2_LQ_CO3Flo_c81514/f1p0/2205,i1_LQ_CO3Flo_c63850/f1p1/1750,i1_HQ_CO3Flo_c124207/f4p0/1758,i1_LQ_CO3Flo_c40009/f1p2/1971
GO:0031412	gas vesicle organization	biological_process	0.40414	1	6	7164	78	108566	i6_LQ_CO3Flo_c929/f1p0/6126,i5_LQ_CO3Stem_c6124/f1p3/5609,i1_LQ_CO3Flo_c31018/f1p0/1080,i2_LQ_CO3Flo_c153824/f1p3/1868,i1_LQ_CO3Flo_c58776/f1p0/1221,i2_LQ_CO3Flo_c112041/f1p0/2503
GO:0046813	receptor-mediated virion attachment to host cell	biological_process	0.40496	1	1	7164	8	108566	i1_LQ_CO3Flo_c56136/f1p0/1713
GO:0004556	alpha-amylase activity	molecular_function	0.40597	1	6	7164	73	108566	i3_LQ_CO3Flo_c8998/f1p1/3385,i3_LQ_CO3Flo_c46623/f1p0/3672,i4_LQ_CO3Flo_c5888/f1p0/4549,i1_LQ_CO3Flo_c78848/f1p0/1310,i4_HQ_CO3Flo_c27413/f3p0/4080,i3_LQ_CO3Flo_c27564/f1p14/3154
GO:0043207	response to external biotic stimulus	biological_process	0.4063	1	22	7164	328	108566	i1_LQ_CO3Flo_c108595/f1p0/1829,i3_HQ_CO3Stem_c2029/f2p2/3141,i1_LQ_CO3Flo_c80159/f1p0/1135,i3_LQ_CO3Flo_c39398/f1p0/3448,i2_LQ_CO3Flo_c122522/f1p3/2013,i2_HQ_CO3Flo_c8734/f3p2/2247,i1_LQ_CO3Flo_c87290/f1p0/1228,i3_LQ_CO3Flo_c37271/f1p0/3850,i4_LQ_CO3Flo_c3362/f1p0/4909,i4_LQ_CO3Stem_c28856/f1p0/4025,i1_LQ_CO3Root_c66644/f1p9/1735,i4_HQ_CO3Flo_c8800/f2p0/4871,i3_LQ_CO3Flo_c20924/f1p0/3853,i4_LQ_CO…
GO:0051707	response to other organism	biological_process	0.4063	1	22	7164	328	108566	i1_HQ_CO3Flo_c27669/f2p1/1419,i1_LQ_CO3Flo_c72082/f1p0/1031,i3_LQ_CO3Flo_c19294/f2p0/3494,i3_LQ_CO3Flo_c20924/f1p0/3853,i4_LQ_CO3Flo_c30836/f2p5/4119,i4_HQ_CO3Flo_c8800/f2p0/4871,i1_LQ_CO3Root_c66644/f1p9/1735,i4_LQ_CO3Stem_c28856/f1p0/4025,i4_LQ_CO3Flo_c3362/f1p0/4909,i1_LQ_CO3Flo_c21130/f1p0/1149,i0_LQ_CO3Flo_c6776/f1p5/909,i0_HQ_CO3Flo_c2079/f2p6/736,i4_HQ_CO3Flo_c18591/f2p3/4552,i1_LQ_CO3Leaf…
GO:0006729	tetrahydrobiopterin biosynthetic process	biological_process	0.40668	1	2	7164	29	108566	i0_LQ_CO3Flo_c5373/f1p3/743,i0_LQ_CO3Flo_c13429/f1p2/703
GO:0008124	4-alpha-hydroxytetrahydrobiopterin dehydratase activity	molecular_function	0.40668	1	2	7164	29	108566	i0_LQ_CO3Flo_c13429/f1p2/703,i0_LQ_CO3Flo_c5373/f1p3/743
GO:0046146	tetrahydrobiopterin metabolic process	biological_process	0.40668	1	2	7164	29	108566	i0_LQ_CO3Flo_c13429/f1p2/703,i0_LQ_CO3Flo_c5373/f1p3/743
GO:0006827	high-affinity iron ion transmembrane transport	biological_process	0.40691	1	1	7164	8	108566	i3_LQ_CO3Flo_c12947/f1p0/3448
GO:0033573	high-affinity iron permease complex	cellular_component	0.40691	1	1	7164	8	108566	i3_LQ_CO3Flo_c12947/f1p0/3448
GO:0009236	cobalamin biosynthetic process	biological_process	0.40767	1	14	7164	207	108566	i1_LQ_CO3Root_c60966/f1p0/1913,i2_LQ_CO3Flo_c135734/f1p3/2682,i2_LQ_CO3Flo_c39327/f1p5/2955,i1_LQ_CO3Flo_c100847/f1p0/1024,i3_LQ_CO3Flo_c62680/f1p0/3461,i2_LQ_CO3Flo_c141522/f1p1/2210,i2_LQ_CO3Flo_c13924/f5p37/2928,i1_LQ_CO3Flo_c41307/f1p3/1811,i3_LQ_CO3Flo_c45380/f1p0/3329,i3_LQ_CO3Flo_c53872/f1p0/3060,i2_LQ_CO3Stem_c60643/f1p1/2855,i3_HQ_CO3Flo_c69934/f30p0/3543,i3_LQ_CO3Flo_c26737/f1p1/3325,i3…
GO:0016929	SUMO-specific protease activity	molecular_function	0.40794	1	8	7164	99	108566	i1_LQ_CO3Root_c99266/f1p1/1547,i4_LQ_CO3Root_c1934/f1p1/4467,i5_LQ_CO3Flo_c2288/f1p0/5496,i1_LQ_CO3Leaf_c2883/f1p1/1184,i3_HQ_CO3Flo_c30599/f2p1/3059,i3_LQ_CO3Flo_c13786/f1p0/3430,i1_LQ_CO3Root_c91402/f1p0/1985,i2_LQ_CO3Flo_c83041/f1p2/2456
GO:0032183	SUMO binding	molecular_function	0.40794	1	8	7164	99	108566	i3_LQ_CO3Flo_c13786/f1p0/3430,i1_LQ_CO3Root_c91402/f1p0/1985,i2_LQ_CO3Flo_c83041/f1p2/2456,i1_LQ_CO3Root_c99266/f1p1/1547,i4_LQ_CO3Root_c1934/f1p1/4467,i5_LQ_CO3Flo_c2288/f1p0/5496,i3_HQ_CO3Flo_c30599/f2p1/3059,i1_LQ_CO3Leaf_c2883/f1p1/1184
GO:0070122	isopeptidase activity	molecular_function	0.40794	1	8	7164	99	108566	i2_LQ_CO3Flo_c83041/f1p2/2456,i3_LQ_CO3Flo_c13786/f1p0/3430,i1_LQ_CO3Root_c91402/f1p0/1985,i3_HQ_CO3Flo_c30599/f2p1/3059,i1_LQ_CO3Leaf_c2883/f1p1/1184,i5_LQ_CO3Flo_c2288/f1p0/5496,i1_LQ_CO3Root_c99266/f1p1/1547,i4_LQ_CO3Root_c1934/f1p1/4467
GO:0070138	ubiquitin-like protein-specific isopeptidase activity	molecular_function	0.40794	1	8	7164	99	108566	i2_LQ_CO3Flo_c83041/f1p2/2456,i1_LQ_CO3Root_c91402/f1p0/1985,i3_LQ_CO3Flo_c13786/f1p0/3430,i5_LQ_CO3Flo_c2288/f1p0/5496,i4_LQ_CO3Root_c1934/f1p1/4467,i1_LQ_CO3Root_c99266/f1p1/1547,i3_HQ_CO3Flo_c30599/f2p1/3059,i1_LQ_CO3Leaf_c2883/f1p1/1184
GO:0070140	SUMO-specific isopeptidase activity	molecular_function	0.40794	1	8	7164	99	108566	i1_LQ_CO3Leaf_c2883/f1p1/1184,i3_HQ_CO3Flo_c30599/f2p1/3059,i4_LQ_CO3Root_c1934/f1p1/4467,i1_LQ_CO3Root_c99266/f1p1/1547,i5_LQ_CO3Flo_c2288/f1p0/5496,i1_LQ_CO3Root_c91402/f1p0/1985,i3_LQ_CO3Flo_c13786/f1p0/3430,i2_LQ_CO3Flo_c83041/f1p2/2456
GO:0046912	transferase activity, transferring acyl groups, acyl groups converted into alkyl on transfer	molecular_function	0.40803	1	9	7164	121	108566	i2_HQ_CO3Flo_c80803/f2p9/2811,i1_LQ_CO3Root_c89359/f1p0/1905,i1_LQ_CO3Flo_c107748/f1p0/1871,i1_LQ_CO3Flo_c109015/f1p0/1557,i4_LQ_CO3Stem_c13846/f1p0/4596,i2_HQ_CO3Flo_c23065/f2p8/2266,i3_LQ_CO3Flo_c20482/f1p0/3146,i1_LQ_CO3Root_c3773/f1p0/1893,i1_LQ_CO3Root_c12442/f1p1/1213
GO:0007608	sensory perception of smell	biological_process	0.40814	1	1	7164	8	108566	i2_LQ_CO3Flo_c152346/f1p0/2051
GO:0006446	regulation of translational initiation	biological_process	0.40849	1	1	7164	8	108566	i1_LQ_CO3Stem_c17978/f1p56/1580
GO:0008190	eukaryotic initiation factor 4E binding	molecular_function	0.40849	1	1	7164	8	108566	i1_LQ_CO3Stem_c17978/f1p56/1580
GO:0045947	negative regulation of translational initiation	biological_process	0.40849	1	1	7164	8	108566	i1_LQ_CO3Stem_c17978/f1p56/1580
GO:0019083	viral transcription	biological_process	0.40906	1	4	7164	50	108566	i1_LQ_CO3Stem_c8816/f1p0/1194,i2_HQ_CO3Flo_c102117/f2p0/2642,i2_LQ_CO3Flo_c21964/f1p2/2561,i2_LQ_CO3Flo_c145644/f1p1/2956
GO:0001682	tRNA 5'-leader removal	biological_process	0.40947	1	1	7164	7	108566	i3_LQ_CO3Stem_c5569/f1p0/3847
GO:0008242	omega peptidase activity	molecular_function	0.41056	1	3	7164	33	108566	i3_LQ_CO3Flo_c6764/f1p0/3259,i2_LQ_CO3Flo_c28221/f1p0/2803,i3_LQ_CO3Flo_c38566/f1p2/3195
GO:0006304	DNA modification	biological_process	0.41155	1	8	7164	114	108566	i2_LQ_CO3Stem_c64317/f1p4/2437,i2_HQ_CO3Flo_c129024/f2p2/2120,i1_LQ_CO3Flo_c65006/f1p3/1918,i2_LQ_CO3Flo_c59720/f1p0/2689,i3_LQ_CO3Flo_c39537/f1p0/3326,i2_LQ_CO3Flo_c61370/f1p3/2143,i1_LQ_CO3Root_c21256/f1p0/1760,i3_LQ_CO3Flo_c23139/f1p10/3540
GO:0007423	sensory organ development	biological_process	0.41191	1	1	7164	8	108566	i2_HQ_CO3Flo_c106450/f3p2/2425
GO:0052855	ADP-dependent NAD(P)H-hydrate dehydratase activity	molecular_function	0.41289	1	1	7164	9	108566	i1_LQ_CO3Flo_c28169/f1p0/1657
GO:0006595	polyamine metabolic process	biological_process	0.41366	1	4	7164	49	108566	i1_LQ_CO3Root_c33808/f1p0/1028,i2_LQ_CO3Flo_c22039/f1p4/2663,i1_LQ_CO3Stem_c6594/f1p0/2003,i1_LQ_CO3Root_c31064/f1p0/1279
GO:0006596	polyamine biosynthetic process	biological_process	0.41366	1	4	7164	49	108566	i1_LQ_CO3Stem_c6594/f1p0/2003,i1_LQ_CO3Root_c31064/f1p0/1279,i1_LQ_CO3Root_c33808/f1p0/1028,i2_LQ_CO3Flo_c22039/f1p4/2663
GO:0004869	cysteine-type endopeptidase inhibitor activity	molecular_function	0.41431	1	4	7164	66	108566	i0_LQ_CO3Flo_c14534/f1p0/829,i0_LQ_CO3Flo_c11469/f1p0/717,i0_LQ_CO3Leaf_c28486/f1p14/639,i0_HQ_CO3Flo_c1039/f6p0/740
GO:0007599	hemostasis	biological_process	0.41448	1	17	7164	251	108566	i2_LQ_CO3Flo_c39357/f1p3/2337,i2_HQ_CO3Flo_c58756/f2p4/2562,i2_HQ_CO3Flo_c26337/f3p2/2693,i1_LQ_CO3Flo_c8335/f1p0/1597,i1_LQ_CO3Flo_c39298/f1p1/1814,i1_LQ_CO3Flo_c128803/f1p0/1602,i0_LQ_CO3Root_c13730/f1p2/387,i1_LQ_CO3Root_c66644/f1p9/1735,i1_LQ_CO3Flo_c13043/f1p0/1598,i1_LQ_CO3Flo_c19027/f1p0/1773,i2_HQ_CO3Flo_c8734/f3p2/2247,i1_LQ_CO3Flo_c115222/f1p1/1118,i1_LQ_CO3Flo_c58776/f1p0/1221,i1_LQ_CO…
GO:0050817	coagulation	biological_process	0.41448	1	17	7164	251	108566	i2_HQ_CO3Flo_c58756/f2p4/2562,i2_LQ_CO3Flo_c39357/f1p3/2337,i1_LQ_CO3Flo_c8335/f1p0/1597,i2_HQ_CO3Flo_c26337/f3p2/2693,i1_LQ_CO3Flo_c39298/f1p1/1814,i1_LQ_CO3Flo_c13043/f1p0/1598,i1_LQ_CO3Flo_c19027/f1p0/1773,i0_LQ_CO3Root_c13730/f1p2/387,i1_LQ_CO3Root_c66644/f1p9/1735,i1_LQ_CO3Flo_c128803/f1p0/1602,i1_LQ_CO3Flo_c115222/f1p1/1118,i2_HQ_CO3Flo_c8734/f3p2/2247,i1_LQ_CO3Root_c17100/f1p3/1031,i3_LQ_C…
GO:0050878	regulation of body fluid levels	biological_process	0.41448	1	17	7164	251	108566	i1_LQ_CO3Leaf_c19723/f1p0/1329,i2_LQ_CO3Flo_c114161/f1p3/2104,i1_LQ_CO3Flo_c58776/f1p0/1221,i1_LQ_CO3Root_c17100/f1p3/1031,i3_LQ_CO3Flo_c39398/f1p0/3448,i2_HQ_CO3Flo_c8734/f3p2/2247,i1_LQ_CO3Flo_c115222/f1p1/1118,i1_LQ_CO3Flo_c128803/f1p0/1602,i0_LQ_CO3Root_c13730/f1p2/387,i1_LQ_CO3Root_c66644/f1p9/1735,i1_LQ_CO3Flo_c13043/f1p0/1598,i1_LQ_CO3Flo_c19027/f1p0/1773,i1_LQ_CO3Flo_c39298/f1p1/1814,i1_L…
GO:0017137	Rab GTPase binding	molecular_function	0.41552	1	2	7164	21	108566	i1_LQ_CO3Flo_c39298/f1p1/1814,i1_LQ_CO3Flo_c4327/f1p0/1483
GO:0044161	host cell cytoplasmic vesicle	cellular_component	0.41552	1	2	7164	21	108566	i1_LQ_CO3Flo_c4327/f1p0/1483,i1_LQ_CO3Flo_c39298/f1p1/1814
GO:0003008	system process	biological_process	0.4179	1	4	7164	49	108566	i1_LQ_CO3Flo_c21125/f1p0/1604,i3_LQ_CO3Flo_c27851/f1p0/3550,i2_HQ_CO3Flo_c42938/f2p2/2179,i2_LQ_CO3Flo_c152346/f1p0/2051
GO:0019670	anaerobic glutamate catabolic process	biological_process	0.4187	1	1	7164	7	108566	i4_LQ_CO3Flo_c10525/f1p0/4338
GO:0050097	methylaspartate mutase activity	molecular_function	0.4187	1	1	7164	7	108566	i4_LQ_CO3Flo_c10525/f1p0/4338
GO:0044707	single-multicellular organism process	biological_process	0.4187	1	58	7164	867	108566	i2_LQ_CO3Flo_c12323/f1p3/3184,i2_LQ_CO3Flo_c89876/f1p0/2282,i0_LQ_CO3Flo_c20483/f1p1/921,i1_LQ_CO3Flo_c115222/f1p1/1118,i2_HQ_CO3Flo_c76688/f2p1/2127,i2_LQ_CO3Flo_c36876/f1p2/2253,i2_LQ_CO3Flo_c34941/f1p0/2869,i1_LQ_CO3Root_c17100/f1p3/1031,i3_HQ_CO3Flo_c14223/f3p0/3465,i0_LQ_CO3Flo_c25930/f1p0/947,i1_LQ_CO3Leaf_c19723/f1p0/1329,i0_LQ_CO3Flo_c23095/f1p0/512,i2_LQ_CO3Flo_c39357/f1p3/2337,i2_LQ_CO3…
GO:0004526	ribonuclease P activity	molecular_function	0.41968	1	5	7164	72	108566	i1_HQ_CO3Flo_c17638/f3p0/1980,i1_LQ_CO3Root_c23007/f1p4/1800,i1_HQ_CO3Flo_c92326/f3p0/1086,i1_LQ_CO3Leaf_c16729/f1p0/1028,i3_LQ_CO3Stem_c5569/f1p0/3847
GO:0046034	ATP metabolic process	biological_process	0.42137	1	47	7164	718	108566	i1_LQ_CO3Flo_c59851/f1p0/1774,i3_LQ_CO3Flo_c27732/f1p0/3465,i1_LQ_CO3Flo_c26495/f1p0/1834,i2_LQ_CO3Flo_c88753/f1p1/2568,i1_LQ_CO3Flo_c57252/f1p1/1180,i2_LQ_CO3Flo_c139138/f1p1/2835,i1_LQ_CO3Flo_c23228/f1p6/1272,i2_HQ_CO3Flo_c121196/f2p6/2028,i2_LQ_CO3Flo_c100137/f1p9/2047,i1_LQ_CO3Leaf_c6426/f1p1/1836,i1_LQ_CO3Root_c14940/f1p1/1702,i2_LQ_CO3Leaf_c8172/f1p0/2286,i1_LQ_CO3Flo_c37954/f1p5/1206,i2_LQ…
GO:0006487	protein N-linked glycosylation	biological_process	0.42143	1	7	7164	95	108566	i1_LQ_CO3Flo_c25545/f2p0/1810,i2_LQ_CO3Leaf_c20821/f1p0/2273,i1_LQ_CO3Flo_c6728/f1p9/1527,i2_LQ_CO3Flo_c39028/f1p0/2542,i2_LQ_CO3Flo_c141213/f1p6/2782,i2_LQ_CO3Flo_c64514/f1p1/2391,i2_LQ_CO3Leaf_c17992/f1p0/2053
GO:0044267	cellular protein metabolic process	biological_process	0.4216	1	1009	7164	15045	108566	i3_LQ_CO3Flo_c44213/f1p0/3701,i2_LQ_CO3Flo_c51779/f1p0/2022,i4_LQ_CO3Flo_c24583/f1p0/4090,i4_LQ_CO3Flo_c25041/f1p0/4530,i0_LQ_CO3Root_c4158/f1p6/887,i2_LQ_CO3Stem_c56257/f1p0/2316,i3_HQ_CO3Flo_c36750/f2p0/3992,i1_LQ_CO3Stem_c25439/f1p0/1500,i4_LQ_CO3Flo_c22595/f1p0/4736,i3_LQ_CO3Leaf_c3590/f1p0/3161,i2_LQ_CO3Flo_c22828/f1p9/2700,i3_LQ_CO3Root_c4786/f1p0/2996,i2_HQ_CO3Flo_c158357/f4p1/2621,i3_LQ_C…
GO:0034227	tRNA thio-modification	biological_process	0.42258	1	3	7164	40	108566	i1_LQ_CO3Flo_c9024/f1p8/1311,i2_LQ_CO3Flo_c13618/f1p0/2282,i2_LQ_CO3Flo_c36372/f1p3/2419
GO:0005267	potassium channel activity	molecular_function	0.42431	1	9	7164	122	108566	i1_HQ_CO3Flo_c78380/f2p0/1853,i3_LQ_CO3Flo_c20592/f1p0/3939,i2_LQ_CO3Flo_c144561/f1p2/3017,i3_HQ_CO3Flo_c9088/f4p9/3534,i0_LQ_CO3Flo_c20072/f1p0/864,i2_LQ_CO3Stem_c45098/f1p0/2840,i1_LQ_CO3Flo_c11402/f1p0/2009,i2_LQ_CO3Flo_c80808/f1p5/2002,i2_LQ_CO3Flo_c143389/f1p0/2399
GO:0032786	positive regulation of DNA-templated transcription, elongation	biological_process	0.42533	1	6	7164	80	108566	i2_LQ_CO3Leaf_c5862/f1p0/2731,i1_LQ_CO3Root_c20215/f1p1/1372,i2_HQ_CO3Stem_c96563/f4p0/2673,i3_LQ_CO3Flo_c14672/f1p9/3011,i1_LQ_CO3Leaf_c25635/f1p0/1246,i3_LQ_CO3Flo_c42005/f1p0/3152
[truncated: 2,042 more rows]

## Sheet: Leaf
Table S7. Gene Ontology (GO) enrichment analysis of tissue-specific expressed genes.
Leaf
[truncated: 2,477 more rows]

## Sheet: Root
Table S7. Gene Ontology (GO) enrichment analysis of tissue-specific expressed genes.
Root
[truncated: 3,396 more rows]

## Sheet: Stem
Table S7. Gene Ontology (GO) enrichment analysis of tissue-specific expressed genes.
[truncated: 2,692 more rows]
