# Supplementary material for: Full-Length Transcriptome Analysis of Four Different Tissues of Cephalotaxus oliveri
Source: Int J Mol Sci. 2021 Jan 14;22(2):787. doi: 10.3390/ijms22020787 (PMC7830723; doi:10.3390/ijms22020787)
Supplement: Supplementary file 1 [file ijms-22-00787-s001.zip › ijms-1046333-supplementary/ijms-1046333 supplementary materials final/Table S8.xlsx]

## Sheet: Sheet1
Table S8. The Kyoto Encyclopedia of Genes and Genomes (KEGG) pathway enrichment analysis of tissue-specific expressed genes
##Databases: KEGG PATHWAY
##Statistical test method: hypergeometric test / Fisher's exact test
##FDR correction method: Benjamini and Hochberg
Male cone
#Term	Database	ID	Input number	Background number	P-Value	Corrected P-Value	Input	Hyperlink
Pentose and glucuronate interconversions	KEGG PATHWAY	ko00040	72	433	5.54391e-13	6.54181e-11	i1_LQ_CO3Flo_c10046/f1p1/1383|i2_HQ_CO3Flo_c175905/f43p7/2253|i1_LQ_CO3Flo_c35771/f1p0/1672|i1_LQ_CO3Flo_c84941/f2p19/1468|i1_LQ_CO3Flo_c129738/f1p0/1487|i3_HQ_CO3Flo_c2732/f3p2/3859|i2_HQ_CO3Flo_c33310/f5p7/2155|i1_LQ_CO3Flo_c36592/f1p0/1443|i1_LQ_CO3Flo_c60968/f1p3/1503|i1_LQ_CO3Flo_c64705/f1p0/1771|i1_LQ_CO3Flo_c39293/f1p4/1551|i2_LQ_CO3Flo_c42953/f1p6/2230|i2_LQ_CO3Flo_c115888/f1p9/2276|i0_LQ…	http://www.genome.jp/kegg-bin/show_pathway?ko00040/K00854%09red/K00963%09red/K01805%09red/K00128%09red/K01213%09red/K01051%09red/K12447%09red/K00012%09red/K01728%09red
Amino sugar and nucleotide sugar metabolism	KEGG PATHWAY	ko00520	127	1144	3.67755e-10	2.16976e-08	i2_LQ_CO3Flo_c45131/f1p0/2068|i2_LQ_CO3Stem_c6050/f1p0/2598|i2_LQ_CO3Flo_c23027/f1p0/2850|i2_LQ_CO3Flo_c83872/f1p6/2862|i2_HQ_CO3Flo_c13859/f2p4/2650|i4_LQ_CO3Flo_c28940/f1p0/4095|i2_HQ_CO3Flo_c16480/f3p0/2112|i1_LQ_CO3Flo_c60577/f1p1/1574|i2_LQ_CO3Flo_c44932/f1p3/2679|i3_LQ_CO3Flo_c22186/f1p0/3611|i1_LQ_CO3Flo_c87830/f1p1/1962|i2_LQ_CO3Flo_c109318/f1p3/2488|i2_LQ_CO3Stem_c22698/f1p0/2827|i2_LQ_C…	http://www.genome.jp/kegg-bin/show_pathway?ko00520/K00972%09red/K02377%09red/K00975%09red/K05305%09red/K12373%09red/K01810%09red/K12451%09red/K12450%09red/K01183%09red/K18677%09red/K01835%09red/K08679%09red/K01836%09red/K00963%09red/K00012%09red/K00965%09red/K00847%09red/K15920%09red/K00844%09red/K00770%09red/K00820%09red/K12446%09red/K12447%09red/K12448%09red/K12449%09red/K01097%09red/K13648%09r…
Starch and sucrose metabolism	KEGG PATHWAY	ko00500	177	2040	2.10998e-06	8.29925e-05	i3_LQ_CO3Flo_c42457/f1p5/3264|i1_LQ_CO3Flo_c23127/f1p0/1611|i4_HQ_CO3Flo_c14816/f2p2/4098|i4_LQ_CO3Flo_c13667/f1p2/4613|i3_LQ_CO3Flo_c29012/f1p0/3174|i2_LQ_CO3Stem_c6050/f1p0/2598|i2_LQ_CO3Flo_c23027/f1p0/2850|i2_LQ_CO3Flo_c156598/f1p19/2033|i3_LQ_CO3Flo_c6434/f1p0/3179|i3_LQ_CO3Leaf_c2701/f1p0/3388|i2_HQ_CO3Flo_c13859/f2p4/2650|i2_LQ_CO3Flo_c115888/f1p9/2276|i0_LQ_CO3Flo_c4983/f1p0/768|i1_LQ_CO3…	http://www.genome.jp/kegg-bin/show_pathway?ko00500/K00703%09red/K00975%09red/K01177%09red/K01179%09red/K16055%09red/K01810%09red/K01176%09red/K01835%09red/K08679%09red/K19891%09red/K00705%09red/K00688%09red/K01213%09red/K08678%09red/K05350%09red/K00963%09red/K00012%09red/K01087%09red/K00847%09red/K15920%09red/K00844%09red/K00770%09red/K13648%09red/K00700%09red/K01051%09red/K01188%09red/K05349%09r…
Cutin, suberine and wax biosynthesis	KEGG PATHWAY	ko00073	20	104	2.03446e-05	0.000600165	i2_LQ_CO3Flo_c36747/f1p1/2064|i1_LQ_CO3Flo_c89166/f1p0/1808|i2_HQ_CO3Flo_c24667/f2p2/2474|i1_LQ_CO3Flo_c55144/f1p0/1740|i1_LQ_CO3Flo_c60137/f1p19/1665|i2_HQ_CO3Flo_c121449/f2p1/1984|i1_LQ_CO3Flo_c63920/f1p4/1685|i3_LQ_CO3Flo_c22643/f1p0/3287|i2_HQ_CO3Flo_c4936/f3p2/2704|i2_LQ_CO3Flo_c116215/f1p3/2426|i2_LQ_CO3Flo_c108115/f1p3/2334|i2_LQ_CO3Root_c8805/f1p2/2823|i2_LQ_CO3Flo_c141472/f1p3/2805|i3_LQ…	http://www.genome.jp/kegg-bin/show_pathway?ko00073/K13356%09red/K13407%09red/K15404%09red/K15400%09red/K15402%09red/K15398%09red
Diterpenoid biosynthesis	KEGG PATHWAY	ko00904	21	120	4.3632e-05	0.00102972	i4_LQ_CO3Flo_c10363/f1p0/4335|i3_HQ_CO3Flo_c23948/f4p55/3129|i3_LQ_CO3Flo_c19355/f1p0/3466|i2_LQ_CO3Flo_c109734/f1p0/2916|i0_HQ_CO3Root_c4739/f2p0/688|i3_LQ_CO3Flo_c8358/f1p4/3286|i3_LQ_CO3Flo_c21762/f1p3/3212|i1_LQ_CO3Flo_c117739/f1p0/1621|i3_LQ_CO3Flo_c44542/f1p0/3079|i1_LQ_CO3Flo_c42789/f1p0/1691|i3_LQ_CO3Flo_c19702/f1p3/3843|i1_LQ_CO3Flo_c8846/f1p0/1395|i1_HQ_CO3Flo_c76393/f2p0/1439|i4_LQ_CO3…	http://www.genome.jp/kegg-bin/show_pathway?ko00904/K04124%09red/K04125%09red/K04120%09red/K04121%09red/K04122%09red/K04123%09red/K05282%09red
Ascorbate and aldarate metabolism	KEGG PATHWAY	ko00053	51	468	9.3079e-05	0.00183055	i3_LQ_CO3Stem_c28398/f1p0/3551|i2_LQ_CO3Stem_c8717/f1p0/2674|i2_LQ_CO3Flo_c143189/f1p37/1996|i1_HQ_CO3Flo_c124707/f11p0/1983|i5_LQ_CO3Flo_c2327/f1p2/5746|i2_LQ_CO3Flo_c49038/f1p68/2028|i1_HQ_CO3Leaf_c8973/f2p1/1235|i2_HQ_CO3Flo_c159659/f4p13/2034|i1_LQ_CO3Flo_c18447/f1p0/1893|i0_LQ_CO3Root_c1308/f2p1/1009|i1_LQ_CO3Flo_c37480/f1p0/1991|i1_LQ_CO3Root_c26746/f1p2/1235|i1_LQ_CO3Flo_c44948/f1p0/1989|i…	http://www.genome.jp/kegg-bin/show_pathway?ko00053/K14190%09red/K08232%09red/K12447%09red/K10047%09red/K00128%09red/K14085%09red/K00423%09red/K00469%09red/K00012%09red/K00434%09red
Sphingolipid metabolism	KEGG PATHWAY	ko00600	39	330	0.000133948	0.00222669	i1_LQ_CO3Root_c73040/f1p0/1282|i1_LQ_CO3Flo_c108742/f1p6/1442|i3_LQ_CO3Flo_c26557/f1p1/3572|i1_HQ_CO3Flo_c7729/f13p0/1581|i1_LQ_CO3Stem_c22193/f1p0/1420|i3_LQ_CO3Stem_c44278/f1p1/3453|i1_LQ_CO3Flo_c57202/f1p1/1280|i1_LQ_CO3Flo_c26647/f1p5/1516|i1_LQ_CO3Flo_c5718/f1p0/1525|i2_HQ_CO3Flo_c5958/f8p5/2461|i1_LQ_CO3Flo_c21540/f1p0/1789|i1_LQ_CO3Flo_c26976/f1p2/1557|i1_LQ_CO3Flo_c73553/f1p0/1071|i1_LQ_C…	http://www.genome.jp/kegg-bin/show_pathway?ko00600/K01190%09red/K17108%09red/K04711%09red/K04712%09red/K12309%09red/K07407%09red/K04718%09red/K04708%09red/K00654%09red
Galactose metabolism	KEGG PATHWAY	ko00052	61	605	0.000150962	0.00222669	i0_LQ_CO3Root_c46932/f1p1/784|i3_LQ_CO3Flo_c26557/f1p1/3572|i1_HQ_CO3Flo_c7729/f13p0/1581|i1_LQ_CO3Flo_c64704/f1p2/1645|i3_LQ_CO3Flo_c15072/f1p0/3073|i0_LQ_CO3Flo_c22310/f1p0/660|i2_LQ_CO3Flo_c140836/f1p1/2639|i2_HQ_CO3Flo_c40563/f3p3/2176|i1_LQ_CO3Flo_c26647/f1p5/1516|i1_LQ_CO3Leaf_c3573/f1p1/1640|i3_LQ_CO3Flo_c7174/f1p0/3322|i2_LQ_CO3Stem_c6050/f1p0/2598|i2_HQ_CO3Flo_c16480/f3p0/2112|i1_LQ_CO3F…	http://www.genome.jp/kegg-bin/show_pathway?ko00052/K00965%09red/K01190%09red/K00850%09red/K00963%09red/K01835%09red/K00844%09red/K18819%09red/K01785%09red/K12309%09red/K01784%09red/K12447%09red/K07407%09red/K06617%09red
Fatty acid elongation	KEGG PATHWAY	ko00062	22	146	0.000202959	0.00266102	i1_HQ_CO3Flo_c5414/f6p0/1750|i2_HQ_CO3Flo_c12708/f2p0/2483|i1_LQ_CO3Flo_c18537/f1p0/1828|i2_LQ_CO3Flo_c155589/f1p1/2042|i1_LQ_CO3Flo_c59371/f1p0/1561|i1_LQ_CO3Flo_c107776/f1p0/1650|i1_LQ_CO3Flo_c58477/f1p2/2046|i1_HQ_CO3Flo_c10484/f4p0/1775|i2_LQ_CO3Flo_c38677/f1p6/2788|i3_LQ_CO3Flo_c38571/f1p0/3330|i2_HQ_CO3Flo_c148157/f4p2/2046|i3_LQ_CO3Flo_c24583/f1p0/3301|i2_LQ_CO3Flo_c43882/f1p0/2085|i2_LQ_C…	http://www.genome.jp/kegg-bin/show_pathway?ko00062/K01074%09red/K07512%09red/K10251%09red/K15397%09red/K10258%09red
Glycosphingolipid biosynthesis - globo series	KEGG PATHWAY	ko00603	19	118	0.000255582	0.00301587	i1_LQ_CO3Flo_c5718/f1p0/1525|i1_LQ_CO3Flo_c42695/f1p0/1984|i1_LQ_CO3Flo_c21540/f1p0/1789|i1_LQ_CO3Flo_c26976/f1p2/1557|i1_LQ_CO3Flo_c61535/f1p0/1449|i1_LQ_CO3Flo_c88456/f1p0/1516|i2_LQ_CO3Flo_c63649/f1p5/2375|i2_LQ_CO3Flo_c113928/f1p5/2878|i1_LQ_CO3Flo_c41490/f1p0/1521|i2_LQ_CO3Flo_c56938/f1p2/2101|i1_HQ_CO3Flo_c7729/f13p0/1581|i1_LQ_CO3Flo_c89939/f1p0/1916|i1_LQ_CO3Flo_c35867/f1p0/1662|i4_LQ_CO3…	http://www.genome.jp/kegg-bin/show_pathway?ko00603/K07407%09red/K12373%09red
Zeatin biosynthesis	KEGG PATHWAY	ko00908	11	53	0.000826626	0.00886744	i2_LQ_CO3Flo_c112936/f1p3/2880|i3_LQ_CO3Stem_c32196/f1p0/3128|i4_LQ_CO3Flo_c24101/f1p0/4684|i3_LQ_CO3Flo_c31701/f1p0/3010|i1_HQ_CO3Flo_c54768/f6p0/1757|i2_LQ_CO3Flo_c116662/f1p3/2744|i1_LQ_CO3Root_c4937/f1p0/1829|i3_LQ_CO3Flo_c58216/f1p21/3773|i1_LQ_CO3Flo_c8008/f1p0/1773|i3_LQ_CO3Flo_c60042/f1p0/3357|i3_LQ_CO3Flo_c67431/f1p0/3047	http://www.genome.jp/kegg-bin/show_pathway?ko00908/K00279%09red
Phagosome	KEGG PATHWAY	ko04145	61	681	0.00221145	0.0217459	i1_LQ_CO3Flo_c2873/f1p42/1763|i4_LQ_CO3Flo_c8054/f1p0/4434|i3_HQ_CO3Flo_c70530/f17p0/3391|i1_LQ_CO3Flo_c88818/f1p0/1932|i1_LQ_CO3Flo_c4388/f1p0/1528|i3_HQ_CO3Flo_c22669/f2p0/3143|i4_LQ_CO3Flo_c4241/f1p1/4608|i1_LQ_CO3Flo_c82114/f2p0/1838|i1_LQ_CO3Flo_c123328/f1p0/1883|i2_LQ_CO3Flo_c41241/f1p36/1882|i5_LQ_CO3Stem_c6070/f1p0/5971|i5_LQ_CO3Leaf_c2253/f1p4/5985|i3_LQ_CO3Flo_c59902/f1p3/3714|i1_LQ_CO3…	http://www.genome.jp/kegg-bin/show_pathway?ko04145/K08054%09red/K08057%09red/K00921%09red/K10956%09red/K03661%09red/K07374%09red/K07375%09red/K00914%09red/K07889%09red/K02144%09red/K04392%09red/K08517%09red/K02147%09red/K02148%09red/K02154%09red/K02152%09red/K07897%09red/K02145%09red
Phenylpropanoid biosynthesis	KEGG PATHWAY	ko00940	73	926	0.0146351	0.129637	i2_LQ_CO3Flo_c40973/f1p2/2900|i1_LQ_CO3Flo_c56513/f1p2/1188|i1_LQ_CO3Flo_c23127/f1p0/1611|i3_LQ_CO3Flo_c11978/f1p1/3643|i2_HQ_CO3Flo_c106791/f2p1/2458|i1_LQ_CO3Stem_c27366/f1p2/1549|i1_LQ_CO3Leaf_c11303/f2p4/1397|i1_LQ_CO3Flo_c21127/f1p0/1292|i1_LQ_CO3Flo_c36699/f1p0/1629|i4_LQ_CO3Root_c8430/f1p0/4315|i5_LQ_CO3Flo_c8194/f1p0/5016|i2_LQ_CO3Root_c5602/f1p7/2286|i0_LQ_CO3Flo_c29053/f1p0/622|i2_LQ_CO…	http://www.genome.jp/kegg-bin/show_pathway?ko00940/K13065%09red/K10775%09red/K13066%09red/K01188%09red/K00083%09red/K12355%09red/K05350%09red/K09754%09red/K00430%09red/K18368%09red/K00487%09red/K05349%09red
Cysteine and methionine metabolism	KEGG PATHWAY	ko00270	69	870	0.0153807	0.129637	i4_LQ_CO3Leaf_c2784/f1p3/4408|i1_LQ_CO3Stem_c33460/f1p0/1878|i3_HQ_CO3Flo_c1251/f3p0/3669|i1_LQ_CO3Flo_c82116/f1p0/1708|i5_LQ_CO3Leaf_c4582/f1p0/5325|i2_LQ_CO3Flo_c145122/f1p11/2029|i0_LQ_CO3Root_c45492/f1p0/622|i1_LQ_CO3Stem_c6594/f1p0/2003|i2_LQ_CO3Flo_c22039/f1p4/2663|i1_LQ_CO3Flo_c87482/f1p0/1972|i1_LQ_CO3Flo_c38296/f1p7/1843|i2_LQ_CO3Flo_c88669/f1p2/2542|i5_LQ_CO3Flo_c5387/f1p0/5140|i2_LQ_CO…	http://www.genome.jp/kegg-bin/show_pathway?ko00270/K01919%09red/K01762%09red/K14455%09red/K01739%09red/K16054%09red/K01251%09red/K01011%09red/K00025%09red/K00928%09red/K00827%09red/K17398%09red/K01611%09red/K00815%09red/K00797%09red/K00789%09red/K00026%09red/K00558%09red/K01738%09red/K00549%09red
Isoquinoline alkaloid biosynthesis	KEGG PATHWAY	ko00950	22	225	0.0232058	0.182552	i3_LQ_CO3Flo_c47047/f1p0/3578|i2_LQ_CO3Root_c11201/f1p5/2442|i0_LQ_CO3Root_c26366/f1p0/674|i2_LQ_CO3Stem_c39581/f1p0/2472|i2_LQ_CO3Flo_c145122/f1p11/2029|i0_LQ_CO3Root_c45492/f1p0/622|i2_LQ_CO3Flo_c40070/f1p11/2088|i2_HQ_CO3Flo_c35133/f2p2/2353|i4_LQ_CO3Flo_c21305/f1p0/4566|i2_LQ_CO3Stem_c66012/f1p0/2812|i0_LQ_CO3Flo_c7196/f1p0/961|i1_LQ_CO3Leaf_c38829/f1p1/1876|i1_LQ_CO3Flo_c13068/f1p10/1623|i1_…	http://www.genome.jp/kegg-bin/show_pathway?ko00950/K00276%09red/K14455%09red/K15849%09red/K01592%09red/K00815%09red/K00422%09red
Lysine degradation	KEGG PATHWAY	ko00310	31	372	0.0499932	0.352042	i1_HQ_CO3Flo_c124707/f11p0/1983|i3_HQ_CO3Flo_c6914/f3p0/3661|i4_LQ_CO3Stem_c23039/f1p0/4518|i3_LQ_CO3Flo_c8865/f1p0/3758|i3_LQ_CO3Stem_c41146/f1p0/3593|i3_LQ_CO3Stem_c12543/f1p0/3909|i4_LQ_CO3Flo_c15640/f1p7/4035|i3_LQ_CO3Stem_c26327/f1p0/3142|i4_LQ_CO3Flo_c11863/f1p0/4488|i1_HQ_CO3Flo_c7982/f4p3/1960|i3_LQ_CO3Flo_c8578/f1p7/3879|i2_LQ_CO3Leaf_c15142/f1p0/2127|i3_LQ_CO3Flo_c7475/f1p0/3953|i3_LQ_C…	http://www.genome.jp/kegg-bin/show_pathway?ko00310/K00128%09red/K00658%09red/K00164%09red/K14085%09red/K11423%09red/K11420%09red/K14157%09red
Tropane, piperidine and pyridine alkaloid biosynthesis	KEGG PATHWAY	ko00960	20	219	0.0507179	0.352042	i2_LQ_CO3Flo_c145122/f1p11/2029|i4_LQ_CO3Flo_c21305/f1p0/4566|i2_LQ_CO3Root_c11201/f1p5/2442|i2_LQ_CO3Stem_c66012/f1p0/2812|i1_LQ_CO3Root_c41712/f1p2/1166|i1_LQ_CO3Flo_c88187/f1p0/1883|i1_LQ_CO3Root_c23651/f1p0/1292|i0_LQ_CO3Root_c26366/f1p0/674|i2_LQ_CO3Stem_c39581/f1p0/2472|i4_LQ_CO3Flo_c25793/f1p4/4634|i1_LQ_CO3Leaf_c38829/f1p1/1876|i0_LQ_CO3Root_c45492/f1p0/622|i3_LQ_CO3Flo_c67365/f1p0/3081|i…	http://www.genome.jp/kegg-bin/show_pathway?ko00960/K00276%09red/K14455%09red/K15849%09red/K00815%09red/K08081%09red/K00817%09red
Synthesis and degradation of ketone bodies	KEGG PATHWAY	ko00072	9	81	0.0665835	0.412876	i1_LQ_CO3Flo_c109015/f1p0/1557|i2_LQ_CO3Flo_c86726/f1p5/2587|i1_LQ_CO3Flo_c107748/f1p0/1871|i4_LQ_CO3Stem_c13846/f1p0/4596|i2_LQ_CO3Flo_c85041/f1p5/2233|i2_HQ_CO3Flo_c23065/f2p8/2266|i3_LQ_CO3Flo_c20482/f1p0/3146|i2_HQ_CO3Flo_c12214/f3p3/2660|i1_LQ_CO3Root_c89359/f1p0/1905	http://www.genome.jp/kegg-bin/show_pathway?ko00072/K01640%09red/K01641%09red
N-Glycan biosynthesis	KEGG PATHWAY	ko00510	35	442	0.0677378	0.412876	i2_LQ_CO3Root_c12906/f1p9/2283|i2_LQ_CO3Flo_c135337/f1p6/2398|i1_LQ_CO3Flo_c6728/f1p9/1527|i3_LQ_CO3Stem_c4190/f1p5/3655|i4_HQ_CO3Flo_c2582/f2p0/4414|i3_LQ_CO3Stem_c46050/f1p5/3506|i0_LQ_CO3Root_c49768/f1p0/977|i3_LQ_CO3Flo_c14822/f1p0/3040|i4_LQ_CO3Flo_c5690/f1p0/4243|i3_LQ_CO3Flo_c40576/f1p5/3060|i1_LQ_CO3Leaf_c26282/f1p0/1153|i1_LQ_CO3Root_c61320/f1p3/1880|i0_HQ_CO3Stem_c5787/f2p0/761|i2_LQ_CO…	http://www.genome.jp/kegg-bin/show_pathway?ko00510/K03850%09red/K12666%09red/K12667%09red/K03844%09red/K01001%09red/K12670%09red/K12668%09red/K00721%09red/K07151%09red/K05546%09red/K01228%09red/K09659%09red/K00902%09red/K01231%09red/K01230%09red
Monoterpenoid biosynthesis	KEGG PATHWAY	ko00902	10	95	0.0718378	0.412876	i3_LQ_CO3Flo_c41027/f1p0/3327|i1_HQ_CO3Flo_c13850/f3p0/1611|i0_LQ_CO3Flo_c13085/f1p0/852|i2_HQ_CO3Flo_c2385/f2p0/2158|i1_HQ_CO3Flo_c36684/f3p0/1600|i1_LQ_CO3Leaf_c24588/f1p2/1112|i4_LQ_CO3Flo_c20529/f1p17/4249|i4_LQ_CO3Flo_c7319/f1p0/4849|i0_LQ_CO3Root_c7624/f1p0/957|i1_LQ_CO3Flo_c79690/f1p0/1536	http://www.genome.jp/kegg-bin/show_pathway?ko00902/K15095%09red/K18108%09red
Phenylalanine, tyrosine and tryptophan biosynthesis	KEGG PATHWAY	ko00400	37	475	0.073478	0.412876	i2_LQ_CO3Flo_c97740/f1p3/2065|i5_LQ_CO3Stem_c7202/f1p2/5022|i2_LQ_CO3Leaf_c7187/f1p0/2214|i4_LQ_CO3Flo_c25793/f1p4/4634|i2_LQ_CO3Flo_c145122/f1p11/2029|i0_LQ_CO3Root_c45492/f1p0/622|i2_LQ_CO3Flo_c11167/f1p4/2669|i2_LQ_CO3Root_c13755/f1p0/2543|i1_LQ_CO3Root_c23651/f1p0/1292|i2_LQ_CO3Stem_c84993/f1p0/2357|i1_LQ_CO3Root_c49723/f1p1/1123|i2_LQ_CO3Flo_c110360/f1p2/2286|i3_LQ_CO3Flo_c77932/f1p0/3003|i0…	http://www.genome.jp/kegg-bin/show_pathway?ko00400/K14455%09red/K00891%09red/K01696%09red/K15849%09red/K01736%09red/K01735%09red/K13832%09red/K00815%09red/K01626%09red/K00817%09red/K01850%09red/K05359%09red/K01657%09red/K00800%09red
Carotenoid biosynthesis	KEGG PATHWAY	ko00906	18	207	0.0855004	0.458593	i1_LQ_CO3Root_c78050/f1p2/1032|i2_LQ_CO3Flo_c36702/f1p1/2926|i1_LQ_CO3Flo_c65228/f1p0/1961|i2_LQ_CO3Flo_c14812/f1p0/2054|i1_HQ_CO3Flo_c8117/f2p0/1753|i2_LQ_CO3Stem_c51362/f1p1/2106|i2_LQ_CO3Flo_c14691/f1p0/2051|i1_HQ_CO3Flo_c78493/f2p0/1592|i2_LQ_CO3Flo_c59270/f1p0/2288|i1_HQ_CO3Flo_c19175/f4p0/1628|i2_HQ_CO3Flo_c40474/f2p3/2292|i3_LQ_CO3Flo_c42423/f1p0/3401|i1_LQ_CO3Stem_c21610/f1p0/1778|i3_LQ_C…	http://www.genome.jp/kegg-bin/show_pathway?ko00906/K15746%09red/K09835%09red/K09837%09red/K09840%09red/K06443%09red/K09839%09red/K09838%09red
Other glycan degradation	KEGG PATHWAY	ko00511	20	249	0.125829	0.637524	i3_LQ_CO3Stem_c60485/f1p0/3412|i3_LQ_CO3Flo_c26557/f1p1/3572|i4_LQ_CO3Flo_c21863/f1p4/4513|i1_LQ_CO3Flo_c106942/f1p0/1303|i3_LQ_CO3Stem_c29095/f1p0/3806|i3_LQ_CO3Flo_c8225/f1p0/3357|i2_LQ_CO3Leaf_c22218/f1p0/2220|i2_LQ_CO3Flo_c65518/f1p2/2633|i3_HQ_CO3Flo_c34442/f3p0/3464|i2_LQ_CO3Flo_c56938/f1p2/2101|i3_LQ_CO3Stem_c44278/f1p1/3453|i1_LQ_CO3Flo_c42695/f1p0/1984|i4_LQ_CO3Flo_c13148/f1p0/4989|i4_LQ…	http://www.genome.jp/kegg-bin/show_pathway?ko00511/K01190%09red/K01191%09red/K15923%09red/K17108%09red/K12373%09red/K12309%09red/K01206%09red/K01227%09red
Glycerolipid metabolism	KEGG PATHWAY	ko00561	45	626	0.129666	0.637524	i2_LQ_CO3Leaf_c12285/f1p0/2468|i1_LQ_CO3Leaf_c38975/f1p2/1429|i3_LQ_CO3Flo_c26412/f1p0/3404|i3_LQ_CO3Stem_c20967/f1p2/3600|i1_HQ_CO3Flo_c124707/f11p0/1983|i0_LQ_CO3Leaf_c14989/f1p2/732|i1_LQ_CO3Stem_c5970/f1p0/1818|i1_LQ_CO3Flo_c26647/f1p5/1516|i3_HQ_CO3Flo_c18329/f2p0/3478|i1_LQ_CO3Flo_c5718/f1p0/1525|i1_LQ_CO3Flo_c21540/f1p0/1789|i1_LQ_CO3Leaf_c14085/f1p0/1397|i1_LQ_CO3Flo_c26976/f1p2/1557|i1_L…	http://www.genome.jp/kegg-bin/show_pathway?ko00561/K15728%09red/K01054%09red/K13523%09red/K11155%09red/K00630%09red/K00901%09red/K03715%09red/K00128%09red/K14085%09red/K07407%09red/K00863%09red/K13506%09red/K00864%09red/K13513%09red
Cyanoamino acid metabolism	KEGG PATHWAY	ko00460	32	435	0.147041	0.658108	i2_LQ_CO3Flo_c64506/f1p3/2769|i1_LQ_CO3Flo_c23127/f1p0/1611|i3_LQ_CO3Flo_c11978/f1p1/3643|i4_LQ_CO3Stem_c6236/f1p0/4421|i2_LQ_CO3Root_c5602/f1p7/2286|i3_LQ_CO3Flo_c61819/f1p0/3391|i3_LQ_CO3Flo_c38566/f1p2/3195|i2_LQ_CO3Flo_c86878/f1p4/2689|i0_LQ_CO3Flo_c4983/f1p0/768|i1_LQ_CO3Root_c91973/f1p4/1854|i3_LQ_CO3Flo_c44484/f1p0/3066|i3_LQ_CO3Flo_c45471/f1p0/3927|i2_LQ_CO3Flo_c6503/f1p4/2418|i1_LQ_CO3Ro…	http://www.genome.jp/kegg-bin/show_pathway?ko00460/K01188%09red/K18592%09red/K00600%09red/K05350%09red/K05349%09red/K13035%09red
Selenocompound metabolism	KEGG PATHWAY	ko00450	17	212	0.149911	0.658108	i1_HQ_CO3Root_c12321/f2p0/1208|i3_LQ_CO3Flo_c47619/f1p0/3072|i3_LQ_CO3Flo_c9433/f1p0/3128|i2_LQ_CO3Flo_c64226/f1p1/2724|i2_LQ_CO3Leaf_c9395/f1p0/2547|i5_LQ_CO3Leaf_c4582/f1p0/5325|i1_LQ_CO3Root_c16720/f1p5/1024|i3_LQ_CO3Flo_c14604/f1p1/3040|i1_HQ_CO3Leaf_c26933/f2p1/1655|i3_LQ_CO3Flo_c62628/f1p7/3093|i1_LQ_CO3Flo_c110188/f1p0/1445|i2_LQ_CO3Stem_c42616/f1p0/2921|i3_LQ_CO3Flo_c28579/f1p0/3381|i2_LQ…	http://www.genome.jp/kegg-bin/show_pathway?ko00450/K00384%09red/K13811%09red/K01739%09red/K11717%09red/K00549%09red
Phenylalanine metabolism	KEGG PATHWAY	ko00360	35	482	0.150584	0.658108	i2_LQ_CO3Flo_c40973/f1p2/2900|i2_LQ_CO3Flo_c2211/f1p2/2988|i1_LQ_CO3Root_c41712/f1p2/1166|i2_LQ_CO3Root_c11201/f1p5/2442|i0_LQ_CO3Root_c26366/f1p0/674|i2_LQ_CO3Stem_c39581/f1p0/2472|i4_LQ_CO3Root_c8430/f1p0/4315|i2_LQ_CO3Flo_c145122/f1p11/2029|i2_LQ_CO3Flo_c66073/f1p16/2872|i5_LQ_CO3Flo_c5884/f1p1/5084|i1_LQ_CO3Root_c23651/f1p0/1292|i4_LQ_CO3Root_c6092/f1p0/4607|i2_LQ_CO3Flo_c40070/f1p11/2088|i4_…	http://www.genome.jp/kegg-bin/show_pathway?ko00360/K00276%09red/K14455%09red/K10775%09red/K15849%09red/K00815%09red/K00817%09red/K00487%09red
Inositol phosphate metabolism	KEGG PATHWAY	ko00562	43	626	0.204585	0.856529	i3_LQ_CO3Stem_c28398/f1p0/3551|i2_LQ_CO3Stem_c49542/f1p0/2096|i3_LQ_CO3Flo_c6829/f1p3/3955|i0_LQ_CO3Root_c24777/f1p2/997|i5_LQ_CO3Flo_c2895/f1p0/5822|i1_LQ_CO3Flo_c22180/f1p0/1379|i1_LQ_CO3Flo_c43611/f1p0/1750|i1_LQ_CO3Flo_c8455/f1p0/1430|i2_LQ_CO3Flo_c51444/f1p0/2038|i0_LQ_CO3Root_c41264/f1p0/866|i3_LQ_CO3Flo_c31919/f1p0/3024|i3_HQ_CO3Flo_c36174/f4p0/3973|i0_LQ_CO3Root_c51048/f1p0/700|i2_LQ_CO3L…	http://www.genome.jp/kegg-bin/show_pathway?ko00562/K00140%09red/K00921%09red/K03103%09red/K01110%09red/K10572%09red/K01114%09red/K10047%09red/K05857%09red/K00914%09red/K01858%09red/K00913%09red/K18081%09red/K00469%09red/K15422%09red/K00889%09red/K00888%09red
Glycerophospholipid metabolism	KEGG PATHWAY	ko00564	59	881	0.210503	0.856529	i3_LQ_CO3Flo_c59092/f1p0/3215|i3_LQ_CO3Flo_c26412/f1p0/3404|i2_LQ_CO3Flo_c90090/f1p33/2543|i3_LQ_CO3Stem_c20967/f1p2/3600|i2_LQ_CO3Flo_c98575/f1p3/1871|i0_LQ_CO3Root_c24777/f1p2/997|i2_HQ_CO3Flo_c3989/f2p3/2644|i3_LQ_CO3Flo_c25199/f1p0/3104|i3_HQ_CO3Flo_c69972/f2p0/3103|i1_LQ_CO3Stem_c13669/f1p1/1809|i4_HQ_CO3Flo_c2442/f2p0/4980|i1_LQ_CO3Stem_c5970/f1p0/1818|i1_LQ_CO3Flo_c56849/f1p0/1914|i3_HQ_CO…	http://www.genome.jp/kegg-bin/show_pathway?ko00564/K00995%09red/K01114%09red/K01115%09red/K08730%09red/K06129%09red/K15728%09red/K01047%09red/K01126%09red/K13510%09red/K13513%09red/K01517%09red/K00968%09red/K08744%09red/K00993%09red/K01613%09red/K00901%09red/K00630%09red/K00006%09red/K05929%09red/K13523%09red/K06130%09red/K16860%09red/K14156%09red/K13506%09red
Arginine and proline metabolism	KEGG PATHWAY	ko00330	36	522	0.221626	0.86977	i3_LQ_CO3Flo_c60966/f1p3/3382|i4_LQ_CO3Flo_c19761/f1p6/4266|i1_HQ_CO3Flo_c124707/f11p0/1983|i6_LQ_CO3Flo_c361/f1p0/6216|i1_LQ_CO3Flo_c41776/f1p1/1925|i2_LQ_CO3Flo_c145122/f1p11/2029|i6_LQ_CO3Flo_c777/f1p0/6105|i1_LQ_CO3Stem_c6594/f1p0/2003|i2_LQ_CO3Flo_c22039/f1p4/2663|i1_LQ_CO3Root_c33808/f1p0/1028|i3_LQ_CO3Flo_c12052/f2p0/3113|i1_LQ_CO3Root_c31064/f1p0/1279|i2_LQ_CO3Flo_c40070/f1p11/2088|i3_LQ_…	http://www.genome.jp/kegg-bin/show_pathway?ko00330/K00819%09red/K12259%09red/K00318%09red/K14455%09red/K00294%09red/K00472%09red/K00128%09red/K17839%09red/K01611%09red/K01583%09red/K14085%09red/K00797%09red/K10536%09red/K12657%09red
Glycine, serine and threonine metabolism	KEGG PATHWAY	ko00260	46	684	0.234531	0.86977	i2_HQ_CO3Flo_c6560/f10p3/2456|i1_LQ_CO3Root_c41712/f1p2/1166|i2_LQ_CO3Root_c11201/f1p5/2442|i0_LQ_CO3Root_c26366/f1p0/674|i0_HQ_CO3Flo_c19461/f2p0/576|i2_LQ_CO3Stem_c39581/f1p0/2472|i1_HQ_CO3Leaf_c46009/f2p1/1233|i0_LQ_CO3Flo_c30048/f1p2/559|i2_HQ_CO3Flo_c11821/f2p3/2274|i1_LQ_CO3Flo_c38296/f1p7/1843|i2_LQ_CO3Flo_c88669/f1p2/2542|i2_LQ_CO3Flo_c7407/f1p1/2607|i1_LQ_CO3Root_c56964/f1p0/1021|i2_LQ_C…	http://www.genome.jp/kegg-bin/show_pathway?ko00260/K01754%09red/K00276%09red/K01696%09red/K00058%09red/K15919%09red/K00130%09red/K01834%09red/K00831%09red/K00281%09red/K00600%09red/K00827%09red/K14272%09red/K01733%09red/K00382%09red/K14085%09red/K00928%09red/K15634%09red/K12235%09red
Ubiquitin mediated proteolysis	KEGG PATHWAY	ko04120	106	1648	0.236152	0.86977	i2_LQ_CO3Root_c10221/f1p0/2161|i4_LQ_CO3Flo_c10166/f1p0/4370|i3_LQ_CO3Flo_c60284/f1p0/3893|i1_LQ_CO3Root_c25523/f1p0/1157|i1_LQ_CO3Flo_c106854/f1p2/1834|i2_LQ_CO3Flo_c35532/f1p0/2202|i0_LQ_CO3Root_c2995/f1p1/976|i4_LQ_CO3Flo_c14346/f1p0/4498|i3_HQ_CO3Flo_c2176/f5p0/3363|i0_LQ_CO3Root_c9815/f1p1/807|i1_LQ_CO3Root_c112909/f1p0/1005|i3_LQ_CO3Stem_c10878/f1p0/3351|i3_LQ_CO3Stem_c62508/f1p0/3368|i1_LQ…	http://www.genome.jp/kegg-bin/show_pathway?ko04120/K10601%09red/K10597%09red/K10590%09red/K10591%09red/K10592%09red/K10579%09red/K10576%09red/K10599%09red/K10570%09red/K10571%09red/K12456%09red/K06689%09red/K10606%09red/K03352%09red/K03353%09red/K03350%09red/K10583%09red/K04506%09red/K10581%09red/K10140%09red/K10587%09red/K10586%09red/K10144%09red/K10588%09red/K10610%09red/K03363%09red/K03178%09r…
Brassinosteroid biosynthesis	KEGG PATHWAY	ko00905	8	99	0.255008	0.86977	i1_LQ_CO3Flo_c59987/f1p1/1812|i1_LQ_CO3Flo_c91797/f4p0/1117|i2_LQ_CO3Flo_c58133/f1p4/2233|i2_LQ_CO3Flo_c11375/f1p4/2559|i0_LQ_CO3Root_c52170/f1p2/876|i2_LQ_CO3Flo_c26078/f1p4/2201|i1_HQ_CO3Flo_c27857/f6p2/1602|i1_LQ_CO3Flo_c18650/f1p0/1276	http://www.genome.jp/kegg-bin/show_pathway?ko00905/K09587%09red/K09591%09red/K09590%09red/K12638%09red
Monobactam biosynthesis	KEGG PATHWAY	ko00261	8	99	0.255008	0.86977	i2_LQ_CO3Flo_c58488/f1p1/2901|i2_LQ_CO3Flo_c36741/f1p1/2773|i2_LQ_CO3Stem_c82621/f1p1/2507|i1_HQ_CO3Root_c12321/f2p0/1208|i1_LQ_CO3Flo_c7239/f1p0/1969|i1_LQ_CO3Leaf_c10869/f1p0/1345|i2_LQ_CO3Flo_c7407/f1p1/2607|i1_LQ_CO3Root_c56964/f1p0/1021	http://www.genome.jp/kegg-bin/show_pathway?ko00261/K00928%09red/K13811%09red/K00215%09red
Flavonoid biosynthesis	KEGG PATHWAY	ko00941	22	313	0.257982	0.86977	i1_LQ_CO3Flo_c87700/f1p0/1707|i0_LQ_CO3Flo_c22446/f1p0/831|i1_LQ_CO3Leaf_c16630/f1p1/1050|i2_LQ_CO3Flo_c64676/f1p5/2733|i1_LQ_CO3Flo_c44441/f1p3/1248|i1_LQ_CO3Root_c15669/f1p2/1409|i5_LQ_CO3Flo_c5766/f1p0/5077|i1_LQ_CO3Flo_c26172/f1p0/1409|i0_HQ_CO3Flo_c19634/f2p0/863|i1_LQ_CO3Flo_c63504/f1p0/1131|i1_LQ_CO3Flo_c20043/f1p2/1460|i0_LQ_CO3Root_c69567/f1p0/697|i1_HQ_CO3Flo_c1083/f16p0/1279|i0_LQ_CO3F…	http://www.genome.jp/kegg-bin/show_pathway?ko00941/K13065%09red/K08695%09red/K13082%09red/K01859%09red/K00475%09red/K00660%09red/K09754%09red/K05278%09red/K00487%09red/K05280%09red
ABC transporters	KEGG PATHWAY	ko02010	39	584	0.268947	0.88155	i4_HQ_CO3Flo_c2153/f4p6/4255|i4_LQ_CO3Flo_c9867/f1p0/4150|i1_LQ_CO3Leaf_c27967/f1p0/1096|i1_HQ_CO3Flo_c22534/f2p0/1557|i2_LQ_CO3Flo_c138005/f1p2/2948|i4_LQ_CO3Flo_c23336/f1p0/4378|i5_LQ_CO3Flo_c6329/f1p3/5731|i4_LQ_CO3Stem_c10583/f1p0/4916|i4_LQ_CO3Leaf_c4109/f1p0/4622|i4_LQ_CO3Leaf_c4687/f1p1/4770|i5_LQ_CO3Stem_c5053/f1p0/5587|i5_LQ_CO3Flo_c1817/f1p0/5229|i3_LQ_CO3Stem_c25518/f1p0/3567|i3_LQ_CO3…	http://www.genome.jp/kegg-bin/show_pathway?ko02010/K05674%09red/K05658%09red/K05666%09red/K05643%09red
Plant hormone signal transduction	KEGG PATHWAY	ko04075	83	1299	0.285197	0.909547	i1_LQ_CO3Flo_c50740/f1p3/1031|i1_LQ_CO3Flo_c9450/f1p0/1763|i3_HQ_CO3Flo_c29022/f3p0/3790|i1_LQ_CO3Flo_c87759/f1p0/1670|i4_LQ_CO3Flo_c8107/f1p0/4561|i2_LQ_CO3Flo_c18968/f1p7/2210|i2_HQ_CO3Stem_c94063/f2p1/2154|i1_LQ_CO3Flo_c64112/f1p0/1872|i3_LQ_CO3Flo_c23735/f1p0/3239|i4_LQ_CO3Flo_c28172/f1p49/4040|i0_LQ_CO3Flo_c8975/f1p11/461|i2_LQ_CO3Leaf_c17992/f1p0/2053|i0_HQ_CO3Flo_c36314/f2p1/452|i3_LQ_CO3F…	http://www.genome.jp/kegg-bin/show_pathway?ko04075/K14484%09red/K14485%09red/K14488%09red/K14489%09red/K13946%09red/K13415%09red/K14432%09red/K14431%09red/K14512%09red/K14514%09red/K14515%09red/K14494%09red/K14497%09red/K14491%09red/K14490%09red/K14492%09red/K16189%09red/K14498%09red/K14504%09red/K14500%09red/K14509%09red/K13464%09red/K12126%09red/K13463%09red/K13422%09red
Endocytosis	KEGG PATHWAY	ko04144	114	1809	0.295108	0.916387	i5_LQ_CO3Stem_c8720/f1p25/5138|i3_LQ_CO3Flo_c6829/f1p3/3955|i5_LQ_CO3Stem_c6451/f1p0/5863|i2_HQ_CO3Flo_c55821/f6p8/2302|i4_LQ_CO3Flo_c14346/f1p0/4498|i1_LQ_CO3Flo_c73534/f1p0/1619|i1_LQ_CO3Stem_c30303/f1p0/1021|i4_LQ_CO3Leaf_c4086/f1p0/4894|i2_LQ_CO3Flo_c39987/f1p5/2760|i0_LQ_CO3Root_c23720/f2p0/507|i7_LQ_CO3Flo_c171/f1p0/7307|i1_HQ_CO3Flo_c102657/f44p3/1997|i1_LQ_CO3Flo_c19145/f1p0/1240|i1_LQ_CO…	http://www.genome.jp/kegg-bin/show_pathway?ko04144/K10591%09red/K01115%09red/K10396%09red/K12489%09red/K07889%09red/K12471%09red/K19366%09red/K19367%09red/K19476%09red/K12192%09red/K12191%09red/K18442%09red/K18465%09red/K12194%09red/K04646%09red/K12198%09red/K17917%09red/K05758%09red/K11866%09red/K07937%09red/K12486%09red/K10365%09red/K12483%09red/K03283%09red/K18464%09red/K07897%09red/K18443%09r…
Cell cycle - Caulobacter	KEGG PATHWAY	ko04112	12	167	0.3085	0.933411	i1_LQ_CO3Leaf_c3028/f1p0/1138|i0_LQ_CO3Leaf_c6082/f1p0/696|i3_LQ_CO3Flo_c2951/f1p4/3260|i2_LQ_CO3Flo_c139908/f1p2/2103|i2_LQ_CO3Flo_c8883/f1p3/2609|i2_LQ_CO3Leaf_c3755/f1p3/2471|i3_LQ_CO3Stem_c26130/f1p0/3268|i3_HQ_CO3Stem_c35492/f3p0/3525|i0_LQ_CO3Root_c27077/f1p0/774|i2_LQ_CO3Stem_c65138/f1p0/2294|i1_LQ_CO3Flo_c13078/f1p0/1512|i1_LQ_CO3Flo_c20357/f1p0/1514	http://www.genome.jp/kegg-bin/show_pathway?ko04112/K01358%09red/K01338%09red/K03531%09red/K03544%09red
Tyrosine metabolism	KEGG PATHWAY	ko00350	26	392	0.32801	0.949434	i3_LQ_CO3Flo_c47047/f1p0/3578|i2_LQ_CO3Root_c11201/f1p5/2442|i0_LQ_CO3Root_c26366/f1p0/674|i2_LQ_CO3Stem_c39581/f1p0/2472|i2_LQ_CO3Flo_c145122/f1p11/2029|i0_LQ_CO3Root_c45492/f1p0/622|i1_LQ_CO3Root_c23651/f1p0/1292|i2_LQ_CO3Flo_c40070/f1p11/2088|i2_HQ_CO3Flo_c35133/f2p2/2353|i4_LQ_CO3Flo_c21305/f1p0/4566|i2_LQ_CO3Stem_c66012/f1p0/2812|i0_LQ_CO3Flo_c7196/f1p0/961|i1_LQ_CO3Flo_c72648/f1p0/1092|i1_L…	http://www.genome.jp/kegg-bin/show_pathway?ko00350/K00276%09red/K14455%09red/K15849%09red/K18857%09red/K01592%09red/K00815%09red/K00817%09red/K00422%09red/K01557%09red
Folate biosynthesis	KEGG PATHWAY	ko00790	10	139	0.329888	0.949434	i1_LQ_CO3Stem_c13162/f1p0/1394|i3_LQ_CO3Flo_c7540/f1p1/3482|i0_LQ_CO3Flo_c21360/f1p0/501|i3_LQ_CO3Flo_c38671/f1p3/3589|i3_LQ_CO3Stem_c20417/f1p0/3079|i1_LQ_CO3Flo_c108398/f1p0/1864|i3_LQ_CO3Stem_c43556/f1p0/3383|i3_LQ_CO3Flo_c42471/f1p33/3093|i3_LQ_CO3Flo_c8004/f1p0/3911|i3_LQ_CO3Stem_c20687/f1p0/3491	http://www.genome.jp/kegg-bin/show_pathway?ko00790/K03635%09red/K13950%09red/K18482%09red/K01495%09red
Glycosphingolipid biosynthesis - ganglio series	KEGG PATHWAY	ko00604	3	35	0.361886	1	i2_LQ_CO3Flo_c35502/f1p2/2556|i1_LQ_CO3Flo_c42695/f1p0/1984|i2_LQ_CO3Flo_c56938/f1p2/2101	http://www.genome.jp/kegg-bin/show_pathway?ko00604/K12309%09red/K12373%09red
DNA replication	KEGG PATHWAY	ko03030	20	307	0.383633	1	i3_HQ_CO3Flo_c10408/f2p3/3113|i5_LQ_CO3Flo_c2128/f1p0/5183|i2_LQ_CO3Flo_c138545/f1p1/2345|i2_LQ_CO3Flo_c181909/f1p0/2293|i1_LQ_CO3Flo_c25941/f1p0/1865|i1_LQ_CO3Flo_c109171/f1p0/1937|i1_LQ_CO3Leaf_c10299/f1p0/1100|i2_LQ_CO3Leaf_c16911/f1p0/2007|i2_LQ_CO3Flo_c112312/f1p0/2279|i1_LQ_CO3Flo_c56294/f1p4/1166|i3_LQ_CO3Flo_c10431/f1p1/3482|i3_LQ_CO3Stem_c41653/f1p1/3626|i3_LQ_CO3Stem_c8201/f1p0/3641|i4_…	http://www.genome.jp/kegg-bin/show_pathway?ko03030/K10754%09red/K04799%09red/K10743%09red/K10742%09red/K07466%09red/K10747%09red/K02320%09red/K02321%09red/K02325%09red/K02209%09red/K02327%09red/K03504%09red
Homologous recombination	KEGG PATHWAY	ko03440	21	326	0.397968	1	i4_LQ_CO3Leaf_c4016/f1p0/4684|i4_LQ_CO3Flo_c28278/f1p7/4108|i1_LQ_CO3Flo_c25941/f1p0/1865|i4_LQ_CO3Flo_c11786/f1p6/4628|i2_LQ_CO3Leaf_c16911/f1p0/2007|i4_LQ_CO3Flo_c5796/f1p0/4455|i2_LQ_CO3Flo_c143443/f1p1/2387|i1_LQ_CO3Flo_c56294/f1p4/1166|i1_LQ_CO3Leaf_c10361/f1p0/1228|i3_LQ_CO3Leaf_c3178/f1p1/3219|i4_LQ_CO3Stem_c8203/f1p0/4623|i2_LQ_CO3Flo_c142386/f1p0/2744|i3_LQ_CO3Stem_c41653/f1p1/3626|i4_LQ…	http://www.genome.jp/kegg-bin/show_pathway?ko03440/K10901%09red/K10866%09red/K10877%09red/K10875%09red/K03655%09red/K02327%09red/K03165%09red/K07466%09red/K03504%09red
Nucleotide excision repair	KEGG PATHWAY	ko03420	34	539	0.400419	1	i2_LQ_CO3Root_c10221/f1p0/2161|i2_LQ_CO3Leaf_c16911/f1p0/2007|i3_LQ_CO3Flo_c59496/f1p0/3129|i1_LQ_CO3Flo_c38827/f1p1/1969|i3_LQ_CO3Flo_c42571/f1p0/3500|i1_LQ_CO3Flo_c62642/f1p0/1909|i2_LQ_CO3Flo_c181909/f1p0/2293|i1_LQ_CO3Flo_c7371/f1p1/1710|i1_LQ_CO3Flo_c25941/f1p0/1865|i3_LQ_CO3Stem_c41653/f1p1/3626|i1_LQ_CO3Flo_c60970/f1p0/1842|i4_LQ_CO3Flo_c11090/f1p0/4573|i2_LQ_CO3Flo_c27555/f1p2/2252|i1_LQ_…	http://www.genome.jp/kegg-bin/show_pathway?ko03420/K10842%09red/K10843%09red/K10747%09red/K10140%09red/K10849%09red/K03142%09red/K10848%09red/K03144%09red/K10754%09red/K10839%09red/K10838%09red/K10570%09red/K10841%09red/K02325%09red/K02327%09red/K03141%09red/K10610%09red/K07466%09red/K03504%09red
Lysine biosynthesis	KEGG PATHWAY	ko00300	11	167	0.41935	1	i1_LQ_CO3Stem_c23872/f1p1/1667|i2_LQ_CO3Flo_c58488/f1p1/2901|i2_LQ_CO3Flo_c36741/f1p1/2773|i1_LQ_CO3Flo_c64978/f1p1/1879|i2_HQ_CO3Flo_c132017/f23p0/2217|i1_LQ_CO3Leaf_c10869/f1p0/1345|i2_LQ_CO3Stem_c82621/f1p1/2507|i5_LQ_CO3Stem_c5423/f1p2/5201|i4_LQ_CO3Stem_c15945/f1p0/4081|i2_LQ_CO3Flo_c7407/f1p1/2607|i1_LQ_CO3Root_c56964/f1p0/1021	http://www.genome.jp/kegg-bin/show_pathway?ko00300/K00928%09red/K10206%09red/K00215%09red/K01586%09red/K14085%09red
Citrate cycle (TCA cycle)	KEGG PATHWAY	ko00020	37	594	0.422645	1	i4_LQ_CO3Root_c1106/f1p0/4640|i1_LQ_CO3Flo_c79337/f1p0/1556|i2_HQ_CO3Flo_c11821/f2p3/2274|i3_LQ_CO3Flo_c8865/f1p0/3758|i3_LQ_CO3Stem_c12543/f1p0/3909|i1_LQ_CO3Flo_c80102/f1p0/1399|i3_LQ_CO3Flo_c43536/f1p13/3459|i1_LQ_CO3Flo_c64300/f1p3/1543|i4_LQ_CO3Flo_c15640/f1p7/4035|i1_LQ_CO3Root_c3773/f1p0/1893|i2_LQ_CO3Flo_c88074/f1p4/2079|i4_LQ_CO3Flo_c11863/f1p0/4488|i1_HQ_CO3Flo_c7982/f4p3/1960|i2_LQ_CO3…	http://www.genome.jp/kegg-bin/show_pathway?ko00020/K01899%09red/K00658%09red/K00164%09red/K01610%09red/K01679%09red/K00161%09red/K00162%09red/K01681%09red/K01900%09red/K01648%09red/K00234%09red/K00235%09red/K00382%09red/K00025%09red/K00026%09red/K00627%09red/K01647%09red/K00030%09red/K00031%09red
Vitamin B6 metabolism	KEGG PATHWAY	ko00750	6	87	0.426306	1	i2_LQ_CO3Leaf_c3211/f1p6/2423|i2_LQ_CO3Flo_c144794/f1p6/2665|i1_LQ_CO3Flo_c95599/f1p0/1081|i2_HQ_CO3Flo_c25587/f3p5/2374|i3_LQ_CO3Flo_c20052/f1p0/3345|i2_LQ_CO3Flo_c87637/f1p0/2720	http://www.genome.jp/kegg-bin/show_pathway?ko00750/K06215%09red/K00831%09red/K00275%09red/K01733%09red/K13248%09red
Steroid biosynthesis	KEGG PATHWAY	ko00100	16	250	0.428914	1	i3_LQ_CO3Flo_c37756/f1p1/3604|i1_LQ_CO3Flo_c85060/f1p1/1603|i1_LQ_CO3Flo_c35192/f1p0/1470|i3_LQ_CO3Flo_c7815/f1p0/3558|i1_LQ_CO3Flo_c5845/f1p0/1572|i1_LQ_CO3Root_c89352/f1p0/1122|i1_LQ_CO3Flo_c38759/f1p0/1285|i2_LQ_CO3Stem_c82251/f1p0/2962|i2_LQ_CO3Flo_c112782/f1p4/2183|i1_HQ_CO3Root_c2050/f2p0/1276|i0_LQ_CO3Flo_c12140/f1p0/820|i1_HQ_CO3Flo_c78294/f4p0/1351|i3_LQ_CO3Flo_c12947/f1p0/3448|i2_LQ_CO3…	http://www.genome.jp/kegg-bin/show_pathway?ko00100/K07748%09red/K14424%09red/K01052%09red/K08242%09red/K08246%09red/K01853%09red/K00559%09red/K09828%09red
Arginine biosynthesis	KEGG PATHWAY	ko00220	21	337	0.45465	1	i3_LQ_CO3Stem_c6567/f1p0/3580|i3_LQ_CO3Flo_c8399/f1p0/3785|i1_LQ_CO3Flo_c3267/f1p10/1752|i2_HQ_CO3Flo_c157463/f4p5/2196|i2_HQ_CO3Flo_c35334/f3p2/2597|i1_LQ_CO3Flo_c38510/f1p0/1878|i2_LQ_CO3Flo_c91122/f1p1/2597|i2_LQ_CO3Flo_c116773/f1p2/2450|i3_LQ_CO3Flo_c22106/f1p0/3102|i2_LQ_CO3Flo_c151816/f1p14/1927|i2_LQ_CO3Root_c14365/f1p2/2103|i2_LQ_CO3Flo_c145122/f1p11/2029|i4_LQ_CO3Stem_c8544/f1p0/4377|i2_…	http://www.genome.jp/kegg-bin/show_pathway?ko00220/K00262%09red/K00261%09red/K14455%09red/K01755%09red/K01940%09red/K14272%09red/K14682%09red/K01915%09red/K00818%09red
Carbon fixation in photosynthetic organisms	KEGG PATHWAY	ko00710	51	835	0.454812	1	i3_LQ_CO3Flo_c44695/f1p0/3563|i2_HQ_CO3Flo_c10539/f2p2/2969|i2_LQ_CO3Flo_c35354/f1p12/2734|i5_LQ_CO3Leaf_c3246/f1p0/5110|i5_LQ_CO3Leaf_c6306/f1p0/5237|i3_LQ_CO3Flo_c38765/f1p0/3618|i4_LQ_CO3Root_c1106/f1p0/4640|i3_LQ_CO3Flo_c40023/f1p0/3744|i2_LQ_CO3Flo_c145122/f1p11/2029|i7_LQ_CO3Flo_c318/f1p0/7069|i0_LQ_CO3Flo_c34808/f1p0/325|i2_LQ_CO3Flo_c113702/f1p0/2389|i2_LQ_CO3Flo_c165440/f1p0/2541|i1_LQ_C…	http://www.genome.jp/kegg-bin/show_pathway?ko00710/K00134%09red/K14455%09red/K01602%09red/K14272%09red/K00615%09red/K00927%09red/K01595%09red/K01623%09red/K00028%09red/K01601%09red/K00025%09red/K00029%09red/K00026%09red/K01610%09red
Ether lipid metabolism	KEGG PATHWAY	ko00565	20	323	0.468111	1	i2_LQ_CO3Flo_c85194/f1p37/2367|i2_LQ_CO3Flo_c90605/f1p2/2453|i3_LQ_CO3Flo_c59092/f1p0/3215|i1_LQ_CO3Leaf_c11342/f1p21/1708|i1_LQ_CO3Flo_c20615/f1p0/1975|i3_LQ_CO3Flo_c38457/f1p2/3225|i0_LQ_CO3Flo_c11818/f1p0/644|i5_LQ_CO3Flo_c2285/f1p0/5225|i1_LQ_CO3Flo_c37264/f1p0/1819|i0_LQ_CO3Root_c24777/f1p2/997|i0_LQ_CO3Root_c20791/f1p1/559|i3_LQ_CO3Flo_c25199/f1p0/3104|i3_LQ_CO3Flo_c42538/f1p1/3653|i2_LQ_CO…	http://www.genome.jp/kegg-bin/show_pathway?ko00565/K00993%09red/K01115%09red/K01047%09red/K16860%09red/K13510%09red/K01114%09red
Protein processing in endoplasmic reticulum	KEGG PATHWAY	ko04141	129	2153	0.492865	1	i3_HQ_CO3Flo_c69489/f5p0/3654|i4_LQ_CO3Flo_c8316/f1p10/4122|i0_LQ_CO3Root_c9815/f1p1/807|i2_LQ_CO3Flo_c135337/f1p6/2398|i1_LQ_CO3Leaf_c19083/f1p1/1426|i2_LQ_CO3Root_c2313/f1p2/2128|i1_LQ_CO3Flo_c60970/f1p0/1842|i1_LQ_CO3Stem_c33823/f1p0/1849|i1_LQ_CO3Flo_c103546/f1p3/1924|i1_LQ_CO3Flo_c64450/f1p12/1819|i1_HQ_CO3Flo_c54413/f4p0/1908|i3_HQ_CO3Flo_c1955/f4p0/3581|i5_LQ_CO3Stem_c6717/f1p1/5117|i3_LQ_…	http://www.genome.jp/kegg-bin/show_pathway?ko04141/K16196%09red/K10601%09red/K10597%09red/K06689%09red/K04523%09red/K08852%09red/K10636%09red/K09518%09red/K01456%09red/K09486%09red/K09487%09red/K10956%09red/K10950%09red/K10839%09red/K07151%09red/K05546%09red/K14003%09red/K01230%09red/K14006%09red/K14007%09red/K14005%09red/K12666%09red/K12667%09red/K12670%09red/K10084%09red/K10085%09red/K12668%09r…
alpha-Linolenic acid metabolism	KEGG PATHWAY	ko00592	26	442	0.555914	1	i1_LQ_CO3Stem_c27284/f1p5/1424|i2_LQ_CO3Root_c6623/f1p1/2185|i2_LQ_CO3Stem_c41512/f1p0/2340|i2_LQ_CO3Flo_c88284/f1p5/2386|i2_LQ_CO3Root_c8887/f1p0/2752|i1_HQ_CO3Flo_c102791/f22p0/1414|i1_LQ_CO3Leaf_c11133/f1p0/1471|i0_LQ_CO3Flo_c11818/f1p0/644|i1_LQ_CO3Root_c29440/f1p3/1178|i0_LQ_CO3Root_c70007/f1p0/732|i2_LQ_CO3Flo_c5337/f2p3/2418|i1_LQ_CO3Root_c30910/f1p3/1972|i3_LQ_CO3Flo_c22232/f1p0/3084|i1_L…	http://www.genome.jp/kegg-bin/show_pathway?ko00592/K10527%09red/K05894%09red/K18857%09red/K00232%09red/K01047%09red/K01723%09red/K10526%09red/K07513%09red
Terpenoid backbone biosynthesis	KEGG PATHWAY	ko00900	22	375	0.560976	1	i1_LQ_CO3Flo_c24974/f1p0/1824|i2_HQ_CO3Flo_c12986/f2p5/2997|i1_LQ_CO3Leaf_c6496/f1p3/1554|i3_LQ_CO3Flo_c20482/f1p0/3146|i1_LQ_CO3Flo_c44639/f1p3/1867|i2_HQ_CO3Flo_c118038/f2p4/2347|i1_LQ_CO3Flo_c109015/f1p0/1557|i0_LQ_CO3Leaf_c22038/f1p0/927|i1_LQ_CO3Flo_c88766/f1p0/1868|i2_HQ_CO3Flo_c175202/f21p3/2102|i1_LQ_CO3Root_c89359/f1p0/1905|i2_HQ_CO3Flo_c2415/f5p4/2498|i1_LQ_CO3Flo_c107748/f1p0/1871|i4_L…	http://www.genome.jp/kegg-bin/show_pathway?ko00900/K00938%09red/K12742%09red/K15891%09red/K01662%09red/K00099%09red/K00787%09red/K03526%09red/K13789%09red/K01641%09red/K00021%09red
Pentose phosphate pathway	KEGG PATHWAY	ko00030	36	618	0.579187	1	i2_LQ_CO3Flo_c35354/f1p12/2734|i0_LQ_CO3Flo_c22310/f1p0/660|i2_HQ_CO3Stem_c47986/f2p9/2002|i3_LQ_CO3Flo_c52255/f1p0/3043|i2_LQ_CO3Stem_c6050/f1p0/2598|i3_LQ_CO3Flo_c15072/f1p0/3073|i1_LQ_CO3Stem_c25258/f1p0/1528|i1_LQ_CO3Flo_c97693/f1p0/1683|i2_LQ_CO3Flo_c165440/f1p0/2541|i1_LQ_CO3Root_c14940/f1p1/1702|i2_HQ_CO3Flo_c40563/f3p3/2176|i2_LQ_CO3Stem_c61362/f1p0/2319|i2_HQ_CO3Flo_c16480/f3p0/2112|i2_L…	http://www.genome.jp/kegg-bin/show_pathway?ko00030/K00850%09red/K01835%09red/K00615%09red/K00895%09red/K00948%09red/K01623%09red/K00616%09red/K01810%09red/K00036%09red/K00033%09red
Arachidonic acid metabolism	KEGG PATHWAY	ko00590	7	121	0.585531	1	i0_LQ_CO3Flo_c11818/f1p0/644|i3_LQ_CO3Flo_c6764/f1p0/3259|i3_LQ_CO3Flo_c38566/f1p2/3195|i2_LQ_CO3Flo_c28221/f1p0/2803|i0_LQ_CO3Root_c68589/f1p0/575|i2_LQ_CO3Flo_c18381/f1p0/2109|i2_LQ_CO3Flo_c44475/f1p0/2236	http://www.genome.jp/kegg-bin/show_pathway?ko00590/K00432%09red/K01254%09red/K01047%09red/K18592%09red
Porphyrin and chlorophyll metabolism	KEGG PATHWAY	ko00860	19	330	0.592561	1	i1_LQ_CO3Root_c2826/f1p11/1778|i2_LQ_CO3Flo_c64729/f1p4/2661|i5_LQ_CO3Leaf_c6642/f1p1/5028|i5_LQ_CO3Flo_c6728/f1p9/6029|i7_LQ_CO3Flo_c155/f1p0/7293|i1_LQ_CO3Stem_c21972/f1p0/1799|i4_HQ_CO3Stem_c15483/f2p0/4024|i4_LQ_CO3Flo_c5888/f1p0/4549|i2_LQ_CO3Stem_c8508/f1p0/2275|i2_LQ_CO3Flo_c135734/f1p3/2682|i4_LQ_CO3Flo_c5980/f1p0/4684|i2_LQ_CO3Leaf_c7069/f1p0/2068|i5_LQ_CO3Flo_c9901/f1p13/5015|i2_LQ_CO3S…	http://www.genome.jp/kegg-bin/show_pathway?ko00860/K02492%09red/K08099%09red/K13071%09red/K04037%09red/K03403%09red/K04038%09red/K04039%09red/K00228%09red/K01885%09red/K13606%09red/K01772%09red/K01599%09red
Riboflavin metabolism	KEGG PATHWAY	ko00740	4	69	0.593734	1	i2_LQ_CO3Flo_c40136/f1p3/2652|i2_LQ_CO3Leaf_c13756/f1p0/2676|i1_LQ_CO3Leaf_c14068/f1p0/1168|i2_HQ_CO3Flo_c94086/f2p1/2074	http://www.genome.jp/kegg-bin/show_pathway?ko00740/K00793%09red/K14652%09red
Mismatch repair	KEGG PATHWAY	ko03430	18	313	0.593778	1	i3_HQ_CO3Flo_c10408/f2p3/3113|i3_LQ_CO3Flo_c10431/f1p1/3482|i4_LQ_CO3Flo_c28278/f1p7/4108|i1_LQ_CO3Flo_c25941/f1p0/1865|i4_LQ_CO3Stem_c23809/f1p0/4203|i2_LQ_CO3Leaf_c16911/f1p0/2007|i3_LQ_CO3Flo_c14872/f1p0/3068|i1_LQ_CO3Flo_c56294/f1p4/1166|i2_LQ_CO3Leaf_c9221/f1p0/2892|i3_LQ_CO3Stem_c41653/f1p1/3626|i2_LQ_CO3Flo_c36579/f1p2/2669|i3_LQ_CO3Stem_c8201/f1p0/3641|i3_LQ_CO3Flo_c60729/f1p3/3608|i3_HQ_…	http://www.genome.jp/kegg-bin/show_pathway?ko03430/K08735%09red/K10747%09red/K10746%09red/K07456%09red/K08737%09red/K07466%09red/K08739%09red/K10754%09red/K02327%09red/K03504%09red
Sulfur relay system	KEGG PATHWAY	ko04122	5	87	0.596135	1	i1_LQ_CO3Stem_c13162/f1p0/1394|i2_LQ_CO3Flo_c13618/f1p0/2282|i1_LQ_CO3Flo_c9024/f1p8/1311|i1_LQ_CO3Flo_c87482/f1p0/1972|i1_LQ_CO3Flo_c82116/f1p0/1708	http://www.genome.jp/kegg-bin/show_pathway?ko04122/K03635%09red/K14169%09red/K14168%09red/K01011%09red
Non-homologous end-joining	KEGG PATHWAY	ko03450	8	141	0.60511	1	i4_LQ_CO3Leaf_c4016/f1p0/4684|i1_LQ_CO3Flo_c109171/f1p0/1937|i4_LQ_CO3Flo_c5796/f1p0/4455|i4_LQ_CO3Flo_c10122/f1p0/4670|i4_LQ_CO3Stem_c8203/f1p0/4623|i2_LQ_CO3Flo_c10094/f1p0/2945|i2_LQ_CO3Leaf_c7883/f1p5/2539|i4_LQ_CO3Flo_c24538/f1p0/4204	http://www.genome.jp/kegg-bin/show_pathway?ko03450/K10866%09red/K04799%09red/K10884%09red/K10777%09red
Alanine, aspartate and glutamate metabolism	KEGG PATHWAY	ko00250	36	631	0.626688	1	i1_LQ_CO3Flo_c38510/f1p0/1878|i0_LQ_CO3Flo_c12652/f1p0/846|i2_LQ_CO3Flo_c145122/f1p11/2029|i1_LQ_CO3Flo_c109187/f1p9/1602|i1_LQ_CO3Root_c84983/f1p0/1633|i1_LQ_CO3Flo_c38296/f1p7/1843|i2_LQ_CO3Flo_c65921/f1p3/2074|i1_LQ_CO3Flo_c13209/f1p0/1872|i2_LQ_CO3Flo_c151816/f1p14/1927|i2_LQ_CO3Flo_c40070/f1p11/2088|i0_LQ_CO3Flo_c4836/f1p0/593|i2_LQ_CO3Flo_c42120/f1p3/2269|i4_LQ_CO3Stem_c8544/f1p0/4377|i2_LQ…	http://www.genome.jp/kegg-bin/show_pathway?ko00250/K00262%09red/K00261%09red/K14455%09red/K13566%09red/K01755%09red/K01956%09red/K00294%09red/K01955%09red/K00278%09red/K01940%09red/K01953%09red/K17761%09red/K00827%09red/K14272%09red/K00820%09red/K00764%09red/K01915%09red/K01580%09red
Valine, leucine and isoleucine degradation	KEGG PATHWAY	ko00280	28	498	0.646729	1	i1_LQ_CO3Stem_c27284/f1p5/1424|i2_LQ_CO3Flo_c85041/f1p5/2233|i1_HQ_CO3Flo_c124707/f11p0/1983|i2_HQ_CO3Flo_c11821/f2p3/2274|i0_LQ_CO3Root_c11788/f1p0/939|i2_HQ_CO3Flo_c12214/f3p3/2660|i1_LQ_CO3Flo_c38296/f1p7/1843|i2_LQ_CO3Flo_c88669/f1p2/2542|i1_LQ_CO3Flo_c8455/f1p0/1430|i2_LQ_CO3Flo_c86726/f1p5/2587|i2_LQ_CO3Stem_c45962/f1p1/2984|i3_LQ_CO3Flo_c25705/f1p0/3317|i3_LQ_CO3Flo_c20482/f1p0/3146|i3_LQ_…	http://www.genome.jp/kegg-bin/show_pathway?ko00280/K00128%09red/K00140%09red/K07513%09red/K00249%09red/K00827%09red/K00382%09red/K14085%09red/K00253%09red/K01640%09red/K01641%09red/K09699%09red/K01968%09red
Glycosylphosphatidylinositol(GPI)-anchor biosynthesis	KEGG PATHWAY	ko00563	12	221	0.66487	1	i1_LQ_CO3Flo_c83630/f1p0/1594|i3_LQ_CO3Flo_c9212/f1p0/3666|i2_HQ_CO3Flo_c24234/f2p3/2631|i1_LQ_CO3Flo_c55587/f1p0/1928|i1_LQ_CO3Flo_c85906/f1p1/1845|i2_LQ_CO3Stem_c20923/f1p1/2399|i1_LQ_CO3Flo_c26258/f2p0/1912|i1_LQ_CO3Flo_c107716/f1p0/1362|i3_LQ_CO3Flo_c57788/f1p0/3856|i2_LQ_CO3Flo_c62602/f1p1/2354|i1_LQ_CO3Flo_c86586/f1p0/1713|i1_LQ_CO3Flo_c27917/f1p3/1867	http://www.genome.jp/kegg-bin/show_pathway?ko00563/K03857%09red/K07542%09red/K05283%09red/K05289%09red/K05285%09red/K05290%09red/K05293%09red
Thiamine metabolism	KEGG PATHWAY	ko00730	6	114	0.673993	1	i3_LQ_CO3Flo_c53621/f1p0/3054|i2_LQ_CO3Flo_c134705/f1p2/2659|i3_LQ_CO3Flo_c44826/f1p0/3242|i2_LQ_CO3Stem_c14186/f1p1/2466|i2_LQ_CO3Flo_c84215/f1p0/2102|i2_LQ_CO3Flo_c42319/f1p2/2810	http://www.genome.jp/kegg-bin/show_pathway?ko00730/K14153%09red/K03147%09red/K01662%09red
Glycosaminoglycan degradation	KEGG PATHWAY	ko00531	7	136	0.700002	1	i1_LQ_CO3Flo_c42695/f1p0/1984|i2_LQ_CO3Flo_c56938/f1p2/2101|i1_HQ_CO3Stem_c5178/f2p0/1949|i2_HQ_CO3Flo_c116804/f2p2/2175|i2_LQ_CO3Stem_c80816/f1p1/2673|i2_LQ_CO3Flo_c35502/f1p2/2556|i2_LQ_CO3Stem_c94872/f1p1/2681	http://www.genome.jp/kegg-bin/show_pathway?ko00531/K10532%09red/K07964%09red/K12309%09red/K12373%09red/K01205%09red
Ubiquinone and other terpenoid-quinone biosynthesis	KEGG PATHWAY	ko00130	16	300	0.703402	1	i2_LQ_CO3Flo_c34941/f1p0/2869|i1_LQ_CO3Flo_c13068/f1p10/1623|i2_LQ_CO3Root_c2101/f1p1/2637|i5_LQ_CO3Flo_c5766/f1p0/5077|i2_HQ_CO3Flo_c106679/f4p0/2848|i4_LQ_CO3Flo_c25793/f1p4/4634|i1_LQ_CO3Leaf_c38829/f1p1/1876|i0_LQ_CO3Root_c45492/f1p0/622|i4_LQ_CO3Stem_c22340/f1p1/4683|i2_LQ_CO3Flo_c57109/f1p0/2618|i1_LQ_CO3Flo_c38338/f1p0/1814|i1_LQ_CO3Root_c86401/f1p13/1603|i5_LQ_CO3Flo_c2661/f1p0/5093|i4_HQ…	http://www.genome.jp/kegg-bin/show_pathway?ko00130/K00487%09red/K12501%09red/K00815%09red/K09833%09red/K12502%09red
Flavone and flavonol biosynthesis	KEGG PATHWAY	ko00944	1	20	0.703812	1	i1_LQ_CO3Leaf_c16630/f1p1/1050	http://www.genome.jp/kegg-bin/show_pathway?ko00944/K05280%09red
Stilbenoid, diarylheptanoid and gingerol biosynthesis	KEGG PATHWAY	ko00945	6	123	0.739358	1	i2_LQ_CO3Flo_c64676/f1p5/2733|i1_LQ_CO3Root_c55391/f1p2/1047|i5_LQ_CO3Flo_c5766/f1p0/5077|i1_LQ_CO3Flo_c87700/f1p0/1707|i1_LQ_CO3Flo_c81007/f1p0/1951|i1_LQ_CO3Root_c86401/f1p13/1603	http://www.genome.jp/kegg-bin/show_pathway?ko00945/K09754%09red/K00487%09red/K13065%09red
Base excision repair	KEGG PATHWAY	ko03410	14	281	0.779954	1	i3_HQ_CO3Flo_c10408/f2p3/3113|i2_LQ_CO3Flo_c181909/f1p0/2293|i1_LQ_CO3Flo_c40039/f1p0/1842|i2_LQ_CO3Stem_c13433/f1p0/2549|i1_LQ_CO3Flo_c25941/f1p0/1865|i1_LQ_CO3Flo_c109171/f1p0/1937|i2_LQ_CO3Root_c7855/f1p0/2387|i3_LQ_CO3Stem_c41653/f1p1/3626|i1_HQ_CO3Flo_c18442/f3p0/1774|i2_LQ_CO3Flo_c83331/f1p2/2480|i4_LQ_CO3Flo_c28278/f1p7/4108|i1_LQ_CO3Flo_c27908/f1p0/2002|i2_LQ_CO3Flo_c90532/f1p0/2604|i2_LQ…	http://www.genome.jp/kegg-bin/show_pathway?ko03410/K10747%09red/K10772%09red/K01246%09red/K10798%09red/K03575%09red/K04799%09red/K02325%09red/K02327%09red/K03504%09red
Plant-pathogen interaction	KEGG PATHWAY	ko04626	50	930	0.783192	1	i4_LQ_CO3Flo_c28597/f1p0/4061|i3_LQ_CO3Root_c850/f1p9/3864|i2_LQ_CO3Flo_c141017/f1p0/2962|i2_HQ_CO3Stem_c13881/f3p0/2832|i3_LQ_CO3Flo_c39939/f1p4/3098|i0_LQ_CO3Root_c53603/f1p0/747|i2_LQ_CO3Stem_c12559/f1p2/2926|i2_LQ_CO3Flo_c41528/f1p3/2693|i2_LQ_CO3Flo_c159132/f1p2/2516|i1_LQ_CO3Root_c43888/f1p1/1432|i0_LQ_CO3Root_c32612/f1p2/983|i2_LQ_CO3Flo_c42762/f1p0/2665|i2_LQ_CO3Flo_c142147/f1p3/2572|i1_H…	http://www.genome.jp/kegg-bin/show_pathway?ko04626/K13414%09red/K09487%09red/K13457%09red/K13412%09red/K18835%09red/K04079%09red/K12795%09red/K13429%09red/K04368%09red/K13448%09red/K13447%09red/K05391%09red/K00864%09red/K02183%09red
beta-Alanine metabolism	KEGG PATHWAY	ko00410	25	486	0.791731	1	i1_LQ_CO3Root_c41712/f1p2/1166|i2_LQ_CO3Root_c11201/f1p5/2442|i0_LQ_CO3Root_c26366/f1p0/674|i1_HQ_CO3Flo_c124707/f11p0/1983|i1_LQ_CO3Flo_c8455/f1p0/1430|i2_LQ_CO3Stem_c57570/f1p0/2174|i2_LQ_CO3Flo_c20377/f1p1/2200|i2_LQ_CO3Stem_c66012/f1p0/2812|i1_LQ_CO3Root_c40892/f1p1/1078|i2_LQ_CO3Flo_c65921/f1p3/2074|i2_LQ_CO3Flo_c62765/f1p6/2133|i2_LQ_CO3Flo_c72067/f1p2/2475|i1_HQ_CO3Flo_c78347/f2p1/1690|i2_…	http://www.genome.jp/kegg-bin/show_pathway?ko00410/K00128%09red/K00276%09red/K17839%09red/K12259%09red/K00140%09red/K00249%09red/K01464%09red/K01580%09red/K14085%09red/K00797%09red
Fatty acid biosynthesis	KEGG PATHWAY	ko00061	23	451	0.796042	1	i2_LQ_CO3Flo_c43330/f1p3/2234|i2_LQ_CO3Flo_c4078/f1p2/2123|i1_LQ_CO3Flo_c139796/f1p14/1017|i0_LQ_CO3Root_c24476/f1p2/951|i2_LQ_CO3Stem_c27037/f1p0/2450|i5_LQ_CO3Flo_c6206/f1p2/5239|i3_LQ_CO3Flo_c20957/f1p0/3207|i2_LQ_CO3Flo_c116816/f1p3/2140|i1_HQ_CO3Flo_c104899/f2p0/1641|i2_LQ_CO3Stem_c28595/f1p0/2501|i2_LQ_CO3Stem_c64881/f1p0/2432|i1_LQ_CO3Root_c42322/f1p2/1262|i1_LQ_CO3Flo_c8171/f1p0/1788|i7_L…	http://www.genome.jp/kegg-bin/show_pathway?ko00061/K10781%09red/K10782%09red/K00059%09red/K01961%09red/K01963%09red/K01962%09red/K02160%09red/K01897%09red/K11262%09red/K03921%09red/K09458%09red
Fructose and mannose metabolism	KEGG PATHWAY	ko00051	28	543	0.799236	1	i3_LQ_CO3Flo_c21236/f1p0/3087|i2_HQ_CO3Flo_c175916/f75p5/2313|i1_LQ_CO3Root_c14940/f1p1/1702|i2_HQ_CO3Flo_c40563/f3p3/2176|i1_LQ_CO3Leaf_c3573/f1p1/1640|i3_LQ_CO3Flo_c11409/f1p0/3354|i1_LQ_CO3Flo_c111200/f1p0/1911|i0_LQ_CO3Leaf_c45669/f1p1/729|i2_HQ_CO3Flo_c6724/f9p0/2211|i1_LQ_CO3Flo_c60577/f1p1/1574|i1_LQ_CO3Flo_c87830/f1p1/1962|i1_LQ_CO3Flo_c18641/f1p0/1836|i2_LQ_CO3Stem_c62016/f1p0/2321|i3_LQ…	http://www.genome.jp/kegg-bin/show_pathway?ko00051/K00850%09red/K00844%09red/K00847%09red/K00895%09red/K01805%09red/K01623%09red/K02377%09red/K00863%09red/K05305%09red
Sesquiterpenoid and triterpenoid biosynthesis	KEGG PATHWAY	ko00909	3	72	0.8011	1	i0_LQ_CO3Leaf_c22038/f1p0/927|i1_LQ_CO3Stem_c18402/f1p1/1860|i1_LQ_CO3Leaf_c6496/f1p3/1554	http://www.genome.jp/kegg-bin/show_pathway?ko00909/K15803%09red/K15891%09red
Propanoate metabolism	KEGG PATHWAY	ko00640	15	306	0.804551	1	i1_LQ_CO3Flo_c8455/f1p0/1430|i2_LQ_CO3Stem_c27037/f1p0/2450|i5_LQ_CO3Flo_c6206/f1p2/5239|i2_LQ_CO3Stem_c45962/f1p1/2984|i3_LQ_CO3Stem_c40583/f1p2/3115|i2_LQ_CO3Flo_c4078/f1p2/2123|i2_LQ_CO3Flo_c36047/f1p0/2846|i2_HQ_CO3Flo_c11821/f2p3/2274|i1_LQ_CO3Flo_c64300/f1p3/1543|i3_HQ_CO3Stem_c27521/f2p0/3124|i3_LQ_CO3Flo_c31657/f1p0/3014|i0_LQ_CO3Root_c24476/f1p2/951|i7_LQ_CO3Flo_c191/f1p0/7228|i1_HQ_CO3F…	http://www.genome.jp/kegg-bin/show_pathway?ko00640/K00140%09red/K02160%09red/K00249%09red/K01900%09red/K01899%09red/K01963%09red/K01962%09red/K00382%09red/K01961%09red/K01895%09red/K11262%09red/K09699%09red
Pyrimidine metabolism	KEGG PATHWAY	ko00240	49	926	0.813071	1	i5_LQ_CO3Flo_c2128/f1p0/5183|i3_LQ_CO3Root_c668/f1p0/3696|i1_LQ_CO3Root_c68438/f1p0/1385|i1_HQ_CO3Flo_c58281/f2p0/1440|i1_LQ_CO3Stem_c33214/f1p0/1747|i1_LQ_CO3Flo_c4151/f1p0/1612|i12_LQ_CO3Flo_c2/f1p0/12468|i5_LQ_CO3Flo_c2198/f1p0/5741|i1_LQ_CO3Flo_c41307/f1p3/1811|i2_LQ_CO3Flo_c44764/f1p3/2264|i0_LQ_CO3Root_c10970/f1p0/797|i3_LQ_CO3Flo_c10323/f1p15/3642|i2_LQ_CO3Flo_c44304/f1p1/2236|i1_LQ_CO3Flo…	http://www.genome.jp/kegg-bin/show_pathway?ko00240/K01240%09red/K03006%09red/K03021%09red/K01464%09red/K00761%09red/K03043%09red/K01937%09red/K00876%09red/K13800%09red/K01956%09red/K01955%09red/K09903%09red/K02999%09red/K00962%09red/K02320%09red/K02321%09red/K03016%09red/K02325%09red/K03013%09red/K02327%09red/K03018%09red/K03014%09red/K03004%09red/K00384%09red/K01489%09red/K10808%09red/K03504%09r…
Regulation of autophagy	KEGG PATHWAY	ko04140	18	365	0.815145	1	i1_LQ_CO3Leaf_c38350/f1p0/1088|i3_LQ_CO3Stem_c63319/f1p1/3041|i5_LQ_CO3Leaf_c2063/f1p0/5865|i0_HQ_CO3Stem_c20501/f2p0/916|i4_LQ_CO3Stem_c23672/f1p1/4506|i3_HQ_CO3Flo_c70530/f17p0/3391|i6_HQ_CO3Flo_c1361/f2p0/6279|i0_LQ_CO3Flo_c25064/f1p0/369|i3_LQ_CO3Flo_c41260/f1p24/3423|i3_LQ_CO3Flo_c37695/f1p5/3136|i2_LQ_CO3Flo_c43831/f1p0/2928|i1_LQ_CO3Flo_c13138/f1p0/1195|i4_LQ_CO3Flo_c3173/f1p0/4772|i2_LQ_C…	http://www.genome.jp/kegg-bin/show_pathway?ko04140/K08339%09red/K00914%09red/K07198%09red/K08331%09red/K08330%09red/K08333%09red/K08337%09red
Circadian rhythm - plant	KEGG PATHWAY	ko04712	25	495	0.817773	1	i3_LQ_CO3Flo_c47406/f1p0/3135|i2_LQ_CO3Leaf_c15055/f1p1/2275|i1_LQ_CO3Flo_c21629/f1p0/1125|i3_LQ_CO3Flo_c62424/f1p0/3556|i4_LQ_CO3Flo_c24008/f1p0/4811|i3_LQ_CO3Stem_c45637/f1p0/3065|i3_HQ_CO3Stem_c19084/f4p0/3169|i5_LQ_CO3Stem_c7551/f1p0/5035|i1_LQ_CO3Root_c23593/f1p0/1339|i1_LQ_CO3Flo_c22241/f1p0/1614|i2_LQ_CO3Flo_c112134/f1p8/2666|i3_LQ_CO3Stem_c9766/f1p0/3786|i1_HQ_CO3Flo_c1663/f15p0/1947|i2_L…	http://www.genome.jp/kegg-bin/show_pathway?ko04712/K10143%09red/K16241%09red/K03097%09red/K00660%09red/K12121%09red/K12119%09red/K12126%09red/K12125%09red/K12124%09red/K12129%09red/K03115%09red
Linoleic acid metabolism	KEGG PATHWAY	ko00591	7	158	0.826287	1	i0_LQ_CO3Flo_c26937/f1p1/854|i2_LQ_CO3Root_c5096/f1p0/2906|i3_LQ_CO3Flo_c59318/f1p0/3167|i0_LQ_CO3Flo_c11818/f1p0/644|i3_LQ_CO3Root_c2803/f1p0/3320|i3_LQ_CO3Flo_c60439/f1p0/3169|i2_LQ_CO3Flo_c12977/f1p0/2613	http://www.genome.jp/kegg-bin/show_pathway?ko00591/K01047%09red/K15718%09red
Caffeine metabolism	KEGG PATHWAY	ko00232	1	32	0.85225	1	i4_LQ_CO3Root_c6781/f1p4/4613	http://www.genome.jp/kegg-bin/show_pathway?ko00232/K00106%09red
One carbon pool by folate	KEGG PATHWAY	ko00670	9	205	0.855827	1	i2_HQ_CO3Flo_c84016/f2p0/2315|i3_HQ_CO3Flo_c18974/f2p0/3443|i2_LQ_CO3Flo_c116782/f1p1/2239|i2_HQ_CO3Flo_c5676/f3p0/2821|i2_LQ_CO3Flo_c114188/f1p1/2159|i2_LQ_CO3Flo_c35915/f1p6/2400|i2_LQ_CO3Flo_c108751/f1p5/2325|i2_LQ_CO3Stem_c27104/f1p1/2368|i2_LQ_CO3Stem_c38646/f1p0/2437	http://www.genome.jp/kegg-bin/show_pathway?ko00670/K00297%09red/K01938%09red/K00600%09red
Tryptophan metabolism	KEGG PATHWAY	ko00380	15	322	0.856668	1	i4_LQ_CO3Flo_c15640/f1p7/4035|i1_LQ_CO3Flo_c64978/f1p1/1879|i2_HQ_CO3Flo_c132017/f23p0/2217|i1_HQ_CO3Flo_c124707/f11p0/1983|i4_LQ_CO3Flo_c11863/f1p0/4488|i1_HQ_CO3Flo_c7982/f4p3/1960|i1_LQ_CO3Root_c68512/f1p4/1737|i2_LQ_CO3Flo_c189431/f1p1/2004|i4_LQ_CO3Stem_c23039/f1p0/4518|i4_HQ_CO3Flo_c30218/f3p0/4119|i1_LQ_CO3Flo_c79574/f1p0/1909|i3_LQ_CO3Stem_c12543/f1p0/3909|i3_LQ_CO3Flo_c8865/f1p0/3758|i1_…	http://www.genome.jp/kegg-bin/show_pathway?ko00380/K00164%09red/K00128%09red/K11816%09red/K16903%09red/K14085%09red
Glutathione metabolism	KEGG PATHWAY	ko00480	38	752	0.861435	1	i2_HQ_CO3Stem_c47986/f2p9/2002|i0_LQ_CO3Flo_c7930/f1p0/872|i2_LQ_CO3Leaf_c3965/f1p0/2113|i1_LQ_CO3Flo_c97693/f1p0/1683|i1_LQ_CO3Flo_c15272/f1p0/1077|i2_LQ_CO3Flo_c100691/f1p0/2036|i1_LQ_CO3Flo_c95172/f1p0/1109|i1_LQ_CO3Root_c68438/f1p0/1385|i2_LQ_CO3Stem_c61362/f1p0/2319|i0_LQ_CO3Leaf_c29371/f1p3/867|i2_LQ_CO3Flo_c45554/f1p0/2190|i1_LQ_CO3Root_c40892/f1p1/1078|i0_LQ_CO3Root_c6778/f1p4/323|i5_LQ_C…	http://www.genome.jp/kegg-bin/show_pathway?ko00480/K01919%09red/K10808%09red/K00036%09red/K01256%09red/K18592%09red/K00432%09red/K00799%09red/K00383%09red/K00797%09red/K01469%09red/K00033%09red/K00434%09red/K00031%09red
Butanoate metabolism	KEGG PATHWAY	ko00650	11	255	0.887632	1	i1_LQ_CO3Flo_c109015/f1p0/1557|i2_LQ_CO3Flo_c86726/f1p5/2587|i1_LQ_CO3Flo_c107748/f1p0/1871|i4_LQ_CO3Stem_c13846/f1p0/4596|i2_LQ_CO3Flo_c65921/f1p3/2074|i2_LQ_CO3Flo_c85041/f1p5/2233|i2_HQ_CO3Flo_c23065/f2p8/2266|i1_LQ_CO3Root_c84983/f1p0/1633|i3_LQ_CO3Flo_c20482/f1p0/3146|i2_HQ_CO3Flo_c12214/f3p3/2660|i1_LQ_CO3Root_c89359/f1p0/1905	http://www.genome.jp/kegg-bin/show_pathway?ko00650/K01640%09red/K01641%09red/K01580%09red/K17761%09red
Histidine metabolism	KEGG PATHWAY	ko00340	9	215	0.888305	1	i1_LQ_CO3Flo_c64978/f1p1/1879|i2_LQ_CO3Flo_c89391/f1p0/2545|i2_HQ_CO3Flo_c63015/f2p3/2274|i2_HQ_CO3Flo_c132017/f23p0/2217|i1_HQ_CO3Flo_c124707/f11p0/1983|i3_HQ_CO3Flo_c12827/f2p0/3269|i1_LQ_CO3Root_c23651/f1p0/1292|i4_LQ_CO3Stem_c15945/f1p0/4081|i2_LQ_CO3Stem_c60643/f1p1/2855	http://www.genome.jp/kegg-bin/show_pathway?ko00340/K00128%09red/K01663%09red/K00817%09red/K20246%09red/K14085%09red
Biosynthesis of unsaturated fatty acids	KEGG PATHWAY	ko01040	9	216	0.891192	1	i1_LQ_CO3Stem_c27284/f1p5/1424|i1_LQ_CO3Flo_c139796/f1p14/1017|i2_LQ_CO3Stem_c41512/f1p0/2340|i4_LQ_CO3Flo_c21371/f1p0/4169|i0_LQ_CO3Root_c82289/f1p0/538|i2_LQ_CO3Flo_c141434/f1p3/2941|i2_LQ_CO3Flo_c9162/f1p13/2830|i2_LQ_CO3Flo_c88284/f1p5/2386|i2_LQ_CO3Flo_c144725/f1p4/2960	http://www.genome.jp/kegg-bin/show_pathway?ko01040/K00059%09red/K00232%09red/K10258%09red/K07513%09red/K03921%09red/K10251%09red
Nicotinate and nicotinamide metabolism	KEGG PATHWAY	ko00760	8	196	0.892573	1	i3_HQ_CO3Stem_c55996/f6p0/3407|i4_LQ_CO3Root_c6827/f1p0/4690|i1_LQ_CO3Leaf_c14326/f1p6/2277|i2_LQ_CO3Flo_c59411/f1p2/2611|i2_LQ_CO3Flo_c7394/f1p0/2710|i1_LQ_CO3Root_c43458/f1p2/1673|i4_LQ_CO3Flo_c14157/f1p0/4498|i1_LQ_CO3Root_c49958/f1p1/2006	http://www.genome.jp/kegg-bin/show_pathway?ko00760/K00763%09red/K03517%09red/K00858%09red/K00278%09red/K01240%09red
SNARE interactions in vesicular transport	KEGG PATHWAY	ko04130	9	220	0.902126	1	i1_LQ_CO3Root_c90147/f1p0/1469|i1_LQ_CO3Root_c61987/f1p7/1452|i1_HQ_CO3Flo_c52924/f3p0/1330|i1_LQ_CO3Stem_c8776/f1p2/1476|i1_LQ_CO3Flo_c12050/f1p1/1939|i1_LQ_CO3Flo_c129988/f1p0/1969|i1_LQ_CO3Leaf_c10697/f1p1/1411|i0_LQ_CO3Flo_c24699/f1p2/838|i1_LQ_CO3Flo_c110169/f1p0/1145	http://www.genome.jp/kegg-bin/show_pathway?ko04130/K08495%09red/K08497%09red/K08490%09red/K08486%09red/K08493%09red/K08506%09red/K08517%09red
Ribosome biogenesis in eukaryotes	KEGG PATHWAY	ko03008	47	948	0.908898	1	i2_LQ_CO3Flo_c14452/f1p2/1986|i4_HQ_CO3Flo_c30160/f3p2/4574|i3_LQ_CO3Flo_c25910/f1p0/3433|i2_LQ_CO3Stem_c26823/f1p0/2878|i2_LQ_CO3Flo_c140083/f1p8/1993|i3_LQ_CO3Flo_c53829/f1p0/3058|i1_LQ_CO3Flo_c109086/f1p12/1992|i1_LQ_CO3Flo_c61161/f1p10/1524|i3_LQ_CO3Flo_c37689/f1p0/3125|i1_LQ_CO3Flo_c55845/f1p0/1405|i1_LQ_CO3Flo_c62197/f1p0/1568|i4_LQ_CO3Flo_c23406/f1p0/4482|i2_LQ_CO3Flo_c850/f28p10/2518|i0_L…	http://www.genome.jp/kegg-bin/show_pathway?ko03008/K11129%09red/K14572%09red/K14573%09red/K14570%09red/K14559%09red/K14554%09red/K14550%09red/K14552%09red/K07936%09red/K14538%09red/K14539%09red/K14537%09red/K03538%09red/K07178%09red/K07179%09red/K03097%09red/K01164%09red/K03115%09red/K11131%09red/K14563%09red/K14565%09red/K14569%09red/K14568%09red/K14546%09red/K11883%09red/K06943%09red/K14521%09r…
Sulfur metabolism	KEGG PATHWAY	ko00920	11	264	0.909901	1	i0_HQ_CO3Leaf_c9888/f2p0/661|i1_LQ_CO3Flo_c82116/f1p0/1708|i1_LQ_CO3Leaf_c24851/f1p0/1240|i1_HQ_CO3Root_c12321/f2p0/1208|i1_HQ_CO3Leaf_c26933/f2p1/1655|i2_LQ_CO3Leaf_c3941/f1p1/2498|i1_HQ_CO3Leaf_c45681/f2p1/1405|i1_LQ_CO3Flo_c6965/f1p0/1785|i1_LQ_CO3Flo_c7239/f1p0/1969|i1_LQ_CO3Flo_c7187/f1p2/1957|i1_LQ_CO3Flo_c87482/f1p0/1972	http://www.genome.jp/kegg-bin/show_pathway?ko00920/K00392%09red/K08738%09red/K01011%09red/K13811%09red/K00387%09red/K15422%09red/K01738%09red/K01739%09red
Taurine and hypotaurine metabolism	KEGG PATHWAY	ko00430	4	116	0.911075	1	i3_LQ_CO3Flo_c6764/f1p0/3259|i3_LQ_CO3Flo_c38566/f1p2/3195|i2_LQ_CO3Flo_c28221/f1p0/2803|i2_LQ_CO3Flo_c65921/f1p3/2074	http://www.genome.jp/kegg-bin/show_pathway?ko00430/K01580%09red/K18592%09red
Photosynthesis	KEGG PATHWAY	ko00195	25	561	0.941615	1	i4_LQ_CO3Flo_c21476/f1p0/4914|i5_LQ_CO3Flo_c3184/f1p1/5221|i1_LQ_CO3Flo_c35695/f1p11/1300|i6_LQ_CO3Leaf_c572/f1p0/6769|i0_LQ_CO3Leaf_c33790/f1p0/656|i3_LQ_CO3Leaf_c5017/f1p3/3691|i0_LQ_CO3Flo_c23047/f1p0/669|i7_LQ_CO3Flo_c250/f1p0/7198|i5_LQ_CO3Flo_c5441/f1p0/5456|i2_LQ_CO3Flo_c82454/f1p1/2558|i6_LQ_CO3Stem_c649/f1p0/6745|i0_LQ_CO3Root_c8726/f1p0/569|i4_LQ_CO3Root_c3035/f1p1/4719|i8_LQ_CO3Flo_c28…	http://www.genome.jp/kegg-bin/show_pathway?ko00195/K02113%09red/K02111%09red/K02690%09red/K02641%09red/K02689%09red/K02108%09red/K02109%09red/K02710%09red/K02714%09red/K02704%09red/K02705%09red/K02707%09red
Oxidative phosphorylation	KEGG PATHWAY	ko00190	56	1148	0.942538	1	i3_LQ_CO3Flo_c40037/f1p0/3486|i4_LQ_CO3Stem_c23492/f1p15/4388|i3_LQ_CO3Flo_c24052/f1p0/3780|i3_LQ_CO3Flo_c38703/f1p0/3298|i3_HQ_CO3Flo_c54331/f2p0/3654|i3_LQ_CO3Flo_c7983/f1p5/3822|i1_LQ_CO3Flo_c79337/f1p0/1556|i2_HQ_CO3Flo_c102359/f3p1/2241|i0_LQ_CO3Flo_c9355/f1p0/664|i4_LQ_CO3Flo_c7892/f1p1/4654|i3_HQ_CO3Stem_c2264/f2p0/3407|i4_LQ_CO3Flo_c22976/f1p2/4464|i2_LQ_CO3Stem_c44211/f1p0/2946|i0_LQ_CO3…	http://www.genome.jp/kegg-bin/show_pathway?ko00190/K02113%09red/K02111%09red/K01507%09red/K02138%09red/K05582%09red/K02133%09red/K02154%09red/K02152%09red/K02132%09red/K03966%09red/K03943%09red/K03946%09red/K05575%09red/K03661%09red/K02108%09red/K01535%09red/K02109%09red/K02144%09red/K02145%09red/K02147%09red/K02148%09red/K11352%09red/K00413%09red/K03950%09red/K03952%09red/K05573%09red/K00234%09r…
Pyruvate metabolism	KEGG PATHWAY	ko00620	49	1031	0.952736	1	i3_LQ_CO3Flo_c44695/f1p0/3563|i2_HQ_CO3Flo_c10539/f2p2/2969|i3_LQ_CO3Flo_c46702/f1p0/3425|i2_LQ_CO3Flo_c4078/f1p2/2123|i4_LQ_CO3Root_c1106/f1p0/4640|i1_HQ_CO3Flo_c124707/f11p0/1983|i2_LQ_CO3Flo_c7522/f1p0/2827|i2_HQ_CO3Flo_c11821/f2p3/2274|i2_LQ_CO3Flo_c113702/f1p0/2389|i2_LQ_CO3Flo_c24298/f1p1/2205|i3_LQ_CO3Flo_c26263/f1p12/3659|i2_LQ_CO3Stem_c27037/f1p0/2450|i1_LQ_CO3Flo_c59279/f1p3/1274|i5_LQ_…	http://www.genome.jp/kegg-bin/show_pathway?ko00620/K01961%09red/K00026%09red/K00382%09red/K01963%09red/K01679%09red/K00161%09red/K00162%09red/K00128%09red/K00025%09red/K01595%09red/K00029%09red/K00028%09red/K02160%09red/K14085%09red/K01649%09red/K00873%09red/K01962%09red/K11262%09red/K00627%09red/K01895%09red/K01610%09red
RNA polymerase	KEGG PATHWAY	ko03020	14	354	0.955916	1	i3_LQ_CO3Root_c668/f1p0/3696|i5_LQ_CO3Stem_c1241/f1p0/5520|i2_LQ_CO3Flo_c140142/f1p0/2539|i4_HQ_CO3Flo_c31378/f28p0/4454|i1_LQ_CO3Flo_c36868/f1p0/1221|i12_LQ_CO3Flo_c2/f1p0/12468|i5_LQ_CO3Flo_c2198/f1p0/5741|i2_LQ_CO3Root_c13610/f1p0/2702|i4_LQ_CO3Flo_c29727/f1p0/4048|i1_LQ_CO3Flo_c22321/f1p0/1352|i0_LQ_CO3Root_c10970/f1p0/797|i1_LQ_CO3Flo_c36284/f1p0/1398|i1_LQ_CO3Root_c41249/f1p1/1909|i5_LQ_CO3…	http://www.genome.jp/kegg-bin/show_pathway?ko03020/K03014%09red/K03006%09red/K03021%09red/K03004%09red/K03016%09red/K03010%09red/K03013%09red/K03043%09red/K02999%09red/K03018%09red
Pantothenate and CoA biosynthesis	KEGG PATHWAY	ko00770	8	234	0.965254	1	i3_HQ_CO3Flo_c18520/f3p0/3323|i1_LQ_CO3Leaf_c22228/f1p3/1626|i2_LQ_CO3Flo_c44764/f1p3/2264|i2_LQ_CO3Flo_c90112/f1p1/2758|i3_HQ_CO3Flo_c1884/f4p0/3372|i3_LQ_CO3Flo_c77198/f1p0/3012|i1_LQ_CO3Root_c91197/f1p1/1501|i2_LQ_CO3Flo_c108845/f1p5/2116	http://www.genome.jp/kegg-bin/show_pathway?ko00770/K01464%09red/K00859%09red/K09680%09red/K00053%09red
Valine, leucine and isoleucine biosynthesis	KEGG PATHWAY	ko00290	6	195	0.972417	1	i2_LQ_CO3Flo_c136595/f1p3/2385|i1_LQ_CO3Flo_c59279/f1p3/1274|i2_HQ_CO3Flo_c6560/f10p3/2456|i2_HQ_CO3Flo_c2555/f2p3/2316|i1_LQ_CO3Root_c12442/f1p1/1213|i2_LQ_CO3Flo_c108845/f1p5/2116	http://www.genome.jp/kegg-bin/show_pathway?ko00290/K01754%09red/K01649%09red/K00052%09red/K00053%09red
RNA degradation	KEGG PATHWAY	ko03018	49	1071	0.974822	1	i4_LQ_CO3Root_c8443/f1p4/4075|i2_LQ_CO3Root_c4546/f1p0/2554|i4_LQ_CO3Flo_c6070/f1p0/4434|i2_LQ_CO3Flo_c60774/f1p0/2446|i4_LQ_CO3Flo_c14190/f1p0/4651|i3_LQ_CO3Flo_c15072/f1p0/3073|i1_LQ_CO3Stem_c22784/f1p3/1326|i0_LQ_CO3Flo_c27380/f1p0/730|i4_LQ_CO3Flo_c5335/f1p0/4277|i4_LQ_CO3Flo_c25472/f1p1/4442|i3_LQ_CO3Flo_c12883/f1p0/3638|i5_LQ_CO3Leaf_c4611/f1p0/5260|i3_HQ_CO3Flo_c1194/f6p0/3807|i3_LQ_CO3Ste…	http://www.genome.jp/kegg-bin/show_pathway?ko03018/K00850%09red/K01689%09red/K12614%09red/K12616%09red/K12611%09red/K12613%09red/K12591%09red/K12598%09red/K12599%09red/K18681%09red/K13126%09red/K00962%09red/K10643%09red/K12621%09red/K12604%09red/K12605%09red/K12581%09red/K12603%09red/K12600%09red/K12608%09red/K14442%09red/K12587%09red/K03654%09red/K04077%09red/K12580%09red
Proteasome	KEGG PATHWAY	ko03050	24	584	0.975866	1	i3_LQ_CO3Root_c2749/f1p6/3631|i2_LQ_CO3Flo_c136738/f1p49/2854|i2_LQ_CO3Flo_c30774/f1p3/2026|i2_LQ_CO3Flo_c51118/f1p5/2058|i1_LQ_CO3Flo_c60712/f1p3/1315|i0_LQ_CO3Leaf_c26022/f1p1/873|i0_LQ_CO3Root_c24375/f1p1/968|i3_LQ_CO3Stem_c25521/f1p1/3707|i1_LQ_CO3Flo_c23925/f1p0/1287|i3_LQ_CO3Flo_c10734/f1p0/3555|i3_LQ_CO3Flo_c7708/f1p0/3115|i3_LQ_CO3Flo_c23118/f1p0/3232|i3_LQ_CO3Flo_c21080/f1p0/3329|i3_LQ_C…	http://www.genome.jp/kegg-bin/show_pathway?ko03050/K06700%09red/K03066%09red/K03062%09red/K02734%09red/K03037%09red/K02739%09red/K03031%09red/K03039%09red/K03028%09red/K02730%09red/K03033%09red/K03032%09red/K02735%09red/K03030%09red
Glyoxylate and dicarboxylate metabolism	KEGG PATHWAY	ko00630	36	826	0.977523	1	i7_LQ_CO3Flo_c189/f1p0/7105|i0_LQ_CO3Flo_c30048/f1p2/559|i5_LQ_CO3Leaf_c6306/f1p0/5237|i0_HQ_CO3Flo_c19461/f2p0/576|i3_LQ_CO3Flo_c40023/f1p0/3744|i5_LQ_CO3Leaf_c3246/f1p0/5110|i7_LQ_CO3Flo_c318/f1p0/7069|i2_HQ_CO3Flo_c11821/f2p3/2274|i2_LQ_CO3Flo_c151816/f1p14/1927|i3_LQ_CO3Flo_c43536/f1p13/3459|i1_LQ_CO3Root_c3773/f1p0/1893|i5_LQ_CO3Flo_c4603/f1p1/5184|i2_LQ_CO3Stem_c45962/f1p1/2984|i5_LQ_CO3Flo…	http://www.genome.jp/kegg-bin/show_pathway?ko00630/K15919%09red/K00284%09red/K01915%09red/K00281%09red/K01681%09red/K00600%09red/K14272%09red/K01602%09red/K00382%09red/K01601%09red/K00025%09red/K00122%09red/K00026%09red/K01647%09red
Fatty acid degradation	KEGG PATHWAY	ko00071	25	608	0.977792	1	i1_LQ_CO3Stem_c27284/f1p5/1424|i3_LQ_CO3Flo_c22232/f1p0/3084|i2_LQ_CO3Stem_c41512/f1p0/2340|i1_HQ_CO3Flo_c124707/f11p0/1983|i2_LQ_CO3Flo_c88284/f1p5/2386|i2_LQ_CO3Root_c8887/f1p0/2752|i2_LQ_CO3Flo_c43330/f1p3/2234|i3_LQ_CO3Flo_c20957/f1p0/3207|i2_LQ_CO3Flo_c5337/f2p3/2418|i3_LQ_CO3Flo_c31657/f1p0/3014|i4_LQ_CO3Stem_c15945/f1p0/4081|i1_LQ_CO3Flo_c64978/f1p1/1879|i2_LQ_CO3Stem_c28595/f1p0/2501|i2_L…	http://www.genome.jp/kegg-bin/show_pathway?ko00071/K00128%09red/K18857%09red/K00249%09red/K00232%09red/K10527%09red/K14085%09red/K01897%09red/K07513%09red
Biotin metabolism	KEGG PATHWAY	ko00780	4	152	0.978119	1	i3_LQ_CO3Stem_c7119/f1p0/3604|i2_HQ_CO3Flo_c56047/f2p0/2313|i1_LQ_CO3Flo_c139796/f1p14/1017|i2_LQ_CO3Flo_c116816/f1p3/2140	http://www.genome.jp/kegg-bin/show_pathway?ko00780/K01942%09red/K00059%09red/K09458%09red
Purine metabolism	KEGG PATHWAY	ko00230	59	1275	0.979694	1	i5_LQ_CO3Flo_c2128/f1p0/5183|i3_LQ_CO3Root_c668/f1p0/3696|i1_LQ_CO3Flo_c39864/f1p1/1899|i1_LQ_CO3Root_c68438/f1p0/1385|i3_LQ_CO3Flo_c46702/f1p0/3425|i1_LQ_CO3Flo_c35612/f1p0/1637|i12_LQ_CO3Flo_c2/f1p0/12468|i2_LQ_CO3Flo_c138545/f1p1/2345|i1_HQ_CO3Flo_c60374/f2p0/1965|i2_LQ_CO3Flo_c140142/f1p0/2539|i0_LQ_CO3Flo_c22310/f1p0/660|i1_LQ_CO3Root_c87267/f1p1/1602|i2_LQ_CO3Flo_c24298/f1p1/2205|i1_LQ_CO3R…	http://www.genome.jp/kegg-bin/show_pathway?ko00230/K00939%09red/K00088%09red/K03006%09red/K03021%09red/K03004%09red/K00764%09red/K03043%09red/K00873%09red/K18151%09red/K03014%09red/K01835%09red/K01952%09red/K01951%09red/K02999%09red/K00962%09red/K01517%09red/K02320%09red/K02321%09red/K00948%09red/K03016%09red/K02325%09red/K03013%09red/K02327%09red/K00942%09red/K03018%09red/K13811%09red/K00759%09r…
Basal transcription factors	KEGG PATHWAY	ko03022	19	495	0.982471	1	i2_HQ_CO3Stem_c59656/f2p0/2525|i1_LQ_CO3Flo_c7371/f1p1/1710|i2_HQ_CO3Stem_c96563/f4p0/2673|i2_LQ_CO3Flo_c142563/f1p1/2777|i3_LQ_CO3Flo_c14672/f1p9/3011|i3_LQ_CO3Flo_c42005/f1p0/3152|i1_LQ_CO3Root_c39666/f1p5/1764|i3_LQ_CO3Stem_c38619/f1p1/3379|i0_LQ_CO3Leaf_c23233/f1p0/605|i3_LQ_CO3Flo_c44855/f1p5/3084|i1_LQ_CO3Root_c20215/f1p1/1372|i2_HQ_CO3Flo_c69070/f2p1/2077|i2_LQ_CO3Stem_c44320/f1p0/2270|i2_…	http://www.genome.jp/kegg-bin/show_pathway?ko03022/K10842%09red/K10843%09red/K03141%09red/K03142%09red/K03136%09red/K03144%09red/K03125%09red/K03137%09red/K03135%09red/K03122%09red/K03138%09red
Nitrogen metabolism	KEGG PATHWAY	ko00910	11	331	0.986226	1	i5_LQ_CO3Flo_c5236/f1p0/5408|i3_LQ_CO3Stem_c6567/f1p0/3580|i5_LQ_CO3Flo_c4603/f1p1/5184|i4_LQ_CO3Stem_c8544/f1p0/4377|i0_LQ_CO3Flo_c12652/f1p0/846|i5_LQ_CO3Flo_c6104/f1p0/5367|i0_LQ_CO3Flo_c7354/f1p0/904|i5_LQ_CO3Flo_c8505/f1p35/5027|i3_LQ_CO3Flo_c8399/f1p0/3785|i1_HQ_CO3Flo_c125640/f11p0/1652|i2_LQ_CO3Flo_c151816/f1p14/1927	http://www.genome.jp/kegg-bin/show_pathway?ko00910/K01915%09red/K00284%09red/K00261%09red/K01674%09red/K00262%09red
C5-Branched dibasic acid metabolism	KEGG PATHWAY	ko00660	1	78	0.989739	1	i2_LQ_CO3Flo_c136595/f1p3/2385	http://www.genome.jp/kegg-bin/show_pathway?ko00660/K00052%09red
Limonene and pinene degradation	KEGG PATHWAY	ko00903	1	80	0.990863	1	i1_HQ_CO3Flo_c124707/f11p0/1983	http://www.genome.jp/kegg-bin/show_pathway?ko00903/K00128%09red
mRNA surveillance pathway	KEGG PATHWAY	ko03015	72	1583	0.992146	1	i4_LQ_CO3Flo_c6487/f1p3/4916|i2_HQ_CO3Flo_c26257/f2p3/2127|i4_LQ_CO3Stem_c25249/f1p15/4441|i2_LQ_CO3Flo_c36025/f1p5/2838|i2_LQ_CO3Leaf_c16779/f1p2/2027|i2_LQ_CO3Flo_c60774/f1p0/2446|i1_LQ_CO3Root_c62382/f1p1/1830|i2_LQ_CO3Flo_c13514/f1p7/2865|i1_LQ_CO3Flo_c7438/f1p0/1677|i2_LQ_CO3Flo_c25027/f1p3/2737|i3_LQ_CO3Stem_c3662/f1p0/3895|i1_LQ_CO3Flo_c61800/f1p47/1805|i3_LQ_CO3Flo_c8001/f1p0/3282|i3_LQ_C…	http://www.genome.jp/kegg-bin/show_pathway?ko03015/K08873%09red/K06965%09red/K03265%09red/K14327%09red/K14326%09red/K14325%09red/K14324%09red/K04354%09red/K06100%09red/K11584%09red/K12881%09red/K12882%09red/K00565%09red/K14416%09red/K14411%09red/K13126%09red/K03456%09red/K13917%09red/K12875%09red/K12812%09red/K12877%09red/K13114%09red/K06269%09red/K04382%09red/K14376%09red/K14403%09red/K14408%09r…
RNA transport	KEGG PATHWAY	ko03013	99	2116	0.994249	1	i2_HQ_CO3Flo_c175340/f10p2/2652|i5_LQ_CO3Flo_c4186/f1p0/5206|i2_LQ_CO3Root_c5605/f1p0/2588|i5_HQ_CO3Leaf_c741/f3p0/5149|i2_HQ_CO3Leaf_c521/f5p2/2879|i2_LQ_CO3Leaf_c10727/f1p0/2641|i3_LQ_CO3Flo_c42676/f1p0/3528|i1_HQ_CO3Flo_c24446/f3p0/1706|i2_HQ_CO3Flo_c21375/f2p77/2504|i3_LQ_CO3Flo_c7021/f1p1/3399|i3_LQ_CO3Flo_c53958/f1p1/3051|i1_LQ_CO3Flo_c3969/f1p0/1525|i4_HQ_CO3Flo_c27365/f4p0/4297|i5_LQ_CO3S…	http://www.genome.jp/kegg-bin/show_pathway?ko03013/K09291%09red/K12877%09red/K14306%09red/K03240%09red/K14300%09red/K03242%09red/K03243%09red/K14305%09red/K14304%09red/K03260%09red/K03247%09red/K14309%09red/K03249%09red/K14288%09red/K14327%09red/K14326%09red/K14325%09red/K14324%09red/K12881%09red/K12882%09red/K07936%09red/K03237%09red/K03246%09red/K03680%09red/K00784%09red/K03538%09red/K13126%09r…
Glycolysis / Gluconeogenesis	KEGG PATHWAY	ko00010	57	1361	0.997729	1	i0_LQ_CO3Flo_c22310/f1p0/660|i3_LQ_CO3Flo_c46702/f1p0/3425|i2_LQ_CO3Stem_c6050/f1p0/2598|i1_HQ_CO3Flo_c124707/f11p0/1983|i1_HQ_CO3Leaf_c46009/f2p1/1233|i3_LQ_CO3Flo_c15072/f1p0/3073|i2_HQ_CO3Flo_c11821/f2p3/2274|i2_HQ_CO3Flo_c175916/f75p5/2313|i1_LQ_CO3Root_c14940/f1p1/1702|i2_LQ_CO3Flo_c24298/f1p1/2205|i2_HQ_CO3Flo_c40563/f3p3/2176|i1_LQ_CO3Leaf_c3573/f1p1/1640|i2_LQ_CO3Stem_c43821/f1p0/2724|i3_…	http://www.genome.jp/kegg-bin/show_pathway?ko00010/K00850%09red/K01689%09red/K14085%09red/K00895%09red/K18857%09red/K01623%09red/K01810%09red/K00873%09red/K00627%09red/K00134%09red/K01835%09red/K01834%09red/K01895%09red/K03103%09red/K00844%09red/K01610%09red/K00927%09red/K00161%09red/K00162%09red/K00128%09red/K01785%09red/K01568%09red/K00382%09red/K15634%09red
Photosynthesis - antenna proteins	KEGG PATHWAY	ko00196	1	114	0.998729	1	i1_HQ_CO3Flo_c26217/f2p1/1354	http://www.genome.jp/kegg-bin/show_pathway?ko00196/K08917%09red
Aminoacyl-tRNA biosynthesis	KEGG PATHWAY	ko00970	19	598	0.998974	1	i3_LQ_CO3Flo_c60742/f1p0/3757|i4_LQ_CO3Flo_c13000/f1p0/4726|i2_LQ_CO3Flo_c22828/f1p9/2700|i2_HQ_CO3Flo_c90595/f2p1/2926|i4_LQ_CO3Flo_c24054/f1p1/4622|i4_LQ_CO3Flo_c13875/f1p0/4242|i3_LQ_CO3Stem_c5696/f1p8/3915|i0_LQ_CO3Leaf_c33451/f1p0/669|i1_HQ_CO3Flo_c10961/f4p8/1857|i4_HQ_CO3Stem_c29973/f5p0/4104|i1_LQ_CO3Stem_c30761/f1p1/1038|i3_LQ_CO3Flo_c13851/f1p0/3743|i2_LQ_CO3Flo_c59518/f1p4/2016|i2_LQ_C…	http://www.genome.jp/kegg-bin/show_pathway?ko00970/K01870%09red/K01875%09red/K01881%09red/K01873%09red/K04567%09red/K01866%09red/K01885%09red/K01887%09red/K02435%09red/K01869%09red/K01893%09red
Peroxisome	KEGG PATHWAY	ko04146	32	916	0.999552	1	i0_LQ_CO3Flo_c22873/f1p0/635|i1_LQ_CO3Stem_c27284/f1p5/1424|i1_HQ_CO3Flo_c12735/f2p4/1654|i2_LQ_CO3Flo_c20637/f1p1/2489|i2_LQ_CO3Stem_c41512/f1p0/2340|i1_LQ_CO3Leaf_c27717/f1p2/1340|i4_LQ_CO3Root_c6781/f1p4/4613|i2_HQ_CO3Flo_c12214/f3p3/2660|i2_LQ_CO3Flo_c88284/f1p5/2386|i2_LQ_CO3Flo_c43330/f1p3/2234|i2_LQ_CO3Flo_c86726/f1p5/2587|i3_LQ_CO3Flo_c20957/f1p0/3207|i1_LQ_CO3Leaf_c41161/f1p0/1406|i2_LQ_…	http://www.genome.jp/kegg-bin/show_pathway?ko04146/K13356%09red/K13343%09red/K13337%09red/K13336%09red/K13237%09red/K13348%09red/K00106%09red/K00232%09red/K11147%09red/K01897%09red/K13342%09red/K07513%09red/K01640%09red/K00031%09red
Ribosome	KEGG PATHWAY	ko03010	83	1982	0.999691	1	i0_HQ_CO3Root_c68135/f2p1/680|i0_LQ_CO3Leaf_c29855/f1p0/616|i1_LQ_CO3Flo_c60442/f1p0/1861|i0_LQ_CO3Root_c23054/f1p0/875|i2_HQ_CO3Flo_c176093/f4p3/1982|i4_LQ_CO3Leaf_c6202/f1p2/4607|i1_LQ_CO3Leaf_c24868/f1p1/1369|i0_LQ_CO3Root_c25476/f1p1/914|i1_LQ_CO3Flo_c18279/f1p4/1387|i0_LQ_CO3Flo_c23988/f1p10/927|i0_LQ_CO3Root_c4158/f1p6/887|i5_LQ_CO3Stem_c7645/f1p0/5033|i1_LQ_CO3Flo_c19523/f1p14/1658|i0_LQ_C…	http://www.genome.jp/kegg-bin/show_pathway?ko03010/K02929%09red/K02880%09red/K02900%09red/K02893%09red/K02902%09red/K02883%09red/K02868%09red/K02957%09red/K02955%09red/K02918%09red/K02889%09red/K02934%09red/K02936%09red/K02913%09red/K02938%09red/K02886%09red/K02917%09red/K02916%09red/K02959%09red/K02958%09red/K02992%09red/K02991%09red/K02974%09red/K02998%09red/K02922%09red/K02982%09red/K02876%09r…
Protein export	KEGG PATHWAY	ko03060	10	420	0.99973	1	i2_HQ_CO3Flo_c115967/f2p1/2597|i2_LQ_CO3Flo_c27906/f1p11/2313|i1_LQ_CO3Flo_c79197/f1p0/1957|i2_LQ_CO3Root_c6450/f1p0/2076|i3_LQ_CO3Flo_c47354/f1p0/3160|i0_LQ_CO3Flo_c27642/f1p0/946|i2_LQ_CO3Stem_c73707/f1p2/2101|i2_LQ_CO3Stem_c56206/f1p2/2854|i0_LQ_CO3Flo_c23634/f1p14/560|i0_LQ_CO3Root_c5220/f1p4/576	http://www.genome.jp/kegg-bin/show_pathway?ko03060/K09490%09red/K03217%09red/K12948%09red/K09540%09red/K10956%09red/K12275%09red/K03108%09red
Spliceosome	KEGG PATHWAY	ko03040	111	2970	1	1	i1_LQ_CO3Leaf_c11506/f1p0/1089|i1_LQ_CO3Leaf_c40326/f1p1/1470|i1_HQ_CO3Flo_c54720/f2p0/1776|i5_HQ_CO3Leaf_c741/f3p0/5149|i4_LQ_CO3Flo_c12151/f1p6/4920|i3_HQ_CO3Stem_c8550/f2p0/3653|i5_LQ_CO3Flo_c1165/f1p0/5387|i3_LQ_CO3Flo_c12709/f1p2/3728|i5_LQ_CO3Flo_c8286/f1p0/5010|i3_LQ_CO3Flo_c8589/f1p0/3909|i3_LQ_CO3Stem_c24499/f1p0/3137|i2_LQ_CO3Flo_c124616/f1p5/1956|i1_LQ_CO3Root_c67637/f1p1/1888|i1_LQ_CO…	http://www.genome.jp/kegg-bin/show_pathway?ko03040/K12818%09red/K10599%09red/K12862%09red/K12900%09red/K12860%09red/K11086%09red/K12849%09red/K12867%09red/K12864%09red/K12865%09red/K12844%09red/K12733%09red/K12828%09red/K12829%09red/K12827%09red/K12824%09red/K12825%09red/K12823%09red/K12820%09red/K12881%09red/K12882%09red/K12885%09red/K12890%09red/K12741%09red/K11096%09red/K12621%09red/K12815%09r…
Leaf
#Term	Database	ID	Input number	Background number	P-Value	Corrected P-Value	Input	Hyperlink
Carbon fixation in photosynthetic organisms	KEGG PATHWAY	ko00710	50	835	2.88514e-09	3.23135e-07	i1_LQ_CO3Leaf_c15833/f1p1/1036|i1_LQ_CO3Leaf_c16135/f1p3/1012|i1_LQ_CO3Leaf_c24146/f1p1/1425|i0_LQ_CO3Leaf_c13112/f1p0/830|i1_LQ_CO3Leaf_c28848/f1p1/1613|i1_LQ_CO3Stem_c11685/f1p1/1807|i0_LQ_CO3Leaf_c44381/f1p0/938|i1_LQ_CO3Leaf_c8603/f1p0/1802|i2_HQ_CO3Stem_c74932/f8p0/2744|i1_HQ_CO3Stem_c2405/f2p0/1924|i1_LQ_CO3Root_c47675/f1p1/1585|i2_HQ_CO3Stem_c26270/f3p0/2733|i2_LQ_CO3Leaf_c7873/f1p0/2149|i…	http://www.genome.jp/kegg-bin/show_pathway?ko00710/K03841%09red/K14454%09red/K01006%09red/K00134%09red/K14272%09red/K00615%09red/K01602%09red/K01595%09red/K01623%09red/K00029%09red/K05298%09red/K00927%09red/K00814%09red/K00026%09red/K01610%09red
Glyoxylate and dicarboxylate metabolism	KEGG PATHWAY	ko00630	47	826	3.66929e-08	2.0548e-06	i1_LQ_CO3Leaf_c33474/f1p75/1052|i6_LQ_CO3Flo_c1286/f1p9/6036|i2_LQ_CO3Leaf_c8694/f1p0/2526|i3_LQ_CO3Stem_c21005/f1p7/3527|i0_LQ_CO3Leaf_c14972/f1p0/794|i1_LQ_CO3Leaf_c33730/f1p10/1045|i0_LQ_CO3Stem_c27734/f1p0/897|i5_LQ_CO3Leaf_c3852/f1p0/5377|i1_HQ_CO3Root_c57899/f2p1/1090|i1_LQ_CO3Leaf_c8603/f1p0/1802|i0_LQ_CO3Leaf_c16467/f1p0/349|i2_LQ_CO3Stem_c65594/f1p0/2424|i3_LQ_CO3Leaf_c6459/f1p0/3316|i2_…	http://www.genome.jp/kegg-bin/show_pathway?ko00630/K03781%09red/K18121%09red/K15918%09red/K11517%09red/K00284%09red/K14272%09red/K00281%09red/K01647%09red/K02437%09red/K01602%09red/K00830%09red/K01915%09red/K00605%09red/K00122%09red/K00026%09red/K01455%09red
Pentose phosphate pathway	KEGG PATHWAY	ko00030	28	618	0.000714715	0.0258461	i1_LQ_CO3Leaf_c15833/f1p1/1036|i1_LQ_CO3Leaf_c16135/f1p3/1012|i4_LQ_CO3Stem_c10266/f1p0/4333|i1_LQ_CO3Stem_c8627/f1p0/1862|i2_LQ_CO3Leaf_c15638/f1p0/2186|i2_LQ_CO3Stem_c71089/f1p0/2025|i1_LQ_CO3Stem_c11685/f1p1/1807|i0_LQ_CO3Leaf_c21485/f1p0/512|i1_LQ_CO3Root_c47675/f1p1/1585|i2_HQ_CO3Stem_c26270/f3p0/2733|i2_LQ_CO3Stem_c24026/f1p0/2755|i0_LQ_CO3Leaf_c15094/f1p20/405|i2_LQ_CO3Root_c2800/f1p0/2088…	http://www.genome.jp/kegg-bin/show_pathway?ko00030/K03841%09red/K00851%09red/K01835%09red/K01623%09red/K00616%09red/K00615%09red/K00036%09red
Nitrogen metabolism	KEGG PATHWAY	ko00910	18	331	0.000923075	0.0258461	i4_LQ_CO3Leaf_c9972/f1p1/4708|i0_LQ_CO3Root_c53080/f1p2/835|i1_HQ_CO3Root_c57899/f2p1/1090|i1_LQ_CO3Leaf_c4210/f1p0/1551|i4_LQ_CO3Root_c6159/f1p0/4801|i2_LQ_CO3Stem_c89299/f1p0/2088|i5_LQ_CO3Leaf_c3852/f1p0/5377|i4_HQ_CO3Stem_c2151/f2p3/4576|i1_LQ_CO3Flo_c3708/f1p0/1157|i5_LQ_CO3Leaf_c1386/f1p1/5317|i0_LQ_CO3Root_c33546/f1p0/871|i3_LQ_CO3Stem_c48331/f1p0/3759|i2_LQ_CO3Flo_c22481/f1p7/3096|i0_LQ_C…	http://www.genome.jp/kegg-bin/show_pathway?ko00910/K01673%09red/K00262%09red/K01674%09red/K00284%09red/K01915%09red/K01455%09red
Cyanoamino acid metabolism	KEGG PATHWAY	ko00460	21	435	0.00151709	0.0269105	i1_LQ_CO3Stem_c23198/f1p12/1699|i1_LQ_CO3Root_c88926/f1p0/1442|i2_LQ_CO3Leaf_c5232/f1p0/2759|i1_LQ_CO3Flo_c83927/f1p0/1839|i2_HQ_CO3Leaf_c1703/f3p0/2261|i1_LQ_CO3Stem_c3591/f1p0/1918|i1_LQ_CO3Stem_c19782/f1p0/1583|i2_LQ_CO3Leaf_c12750/f1p0/2667|i2_LQ_CO3Stem_c89299/f1p0/2088|i1_LQ_CO3Leaf_c11914/f1p6/1498|i3_LQ_CO3Leaf_c5387/f1p1/3683|i2_HQ_CO3Leaf_c1697/f3p2/2489|i1_HQ_CO3Root_c57899/f2p1/1090|i…	http://www.genome.jp/kegg-bin/show_pathway?ko00460/K01188%09red/K01455%09red/K13034%09red
Glycine, serine and threonine metabolism	KEGG PATHWAY	ko00260	29	684	0.00152637	0.0269105	i2_LQ_CO3Flo_c9890/f1p3/2960|i6_LQ_CO3Flo_c1286/f1p9/6036|i3_LQ_CO3Stem_c21005/f1p7/3527|i0_LQ_CO3Leaf_c14972/f1p0/794|i1_LQ_CO3Leaf_c33730/f1p10/1045|i0_LQ_CO3Stem_c27734/f1p0/897|i1_LQ_CO3Leaf_c8603/f1p0/1802|i1_LQ_CO3Stem_c14470/f1p0/1993|i1_LQ_CO3Leaf_c13424/f1p1/1819|i0_LQ_CO3Leaf_c16467/f1p0/349|i2_LQ_CO3Leaf_c22135/f1p0/2074|i1_HQ_CO3Leaf_c10004/f2p1/1462|i2_LQ_CO3Stem_c10705/f1p1/2389|i3_…	http://www.genome.jp/kegg-bin/show_pathway?ko00260/K01079%09red/K00276%09red/K01696%09red/K00133%09red/K00130%09red/K14272%09red/K15918%09red/K00281%09red/K02437%09red/K00605%09red/K00830%09red/K15634%09red/K15633%09red
Photosynthesis - antenna proteins	KEGG PATHWAY	ko00196	9	114	0.00174058	0.0269105	i2_LQ_CO3Leaf_c7729/f1p0/2292|i2_LQ_CO3Stem_c4657/f1p1/2501|i0_LQ_CO3Leaf_c15361/f1p0/937|i1_LQ_CO3Leaf_c40154/f1p30/1153|i0_LQ_CO3Leaf_c27089/f1p0/831|i1_LQ_CO3Stem_c6206/f1p0/1130|i0_LQ_CO3Leaf_c4323/f1p2/825|i1_LQ_CO3Leaf_c47700/f1p0/1213|i1_LQ_CO3Leaf_c24291/f1p4/1308	http://www.genome.jp/kegg-bin/show_pathway?ko00196/K08907%09red/K08911%09red/K08910%09red/K08913%09red/K08912%09red
Alanine, aspartate and glutamate metabolism	KEGG PATHWAY	ko00250	27	631	0.00192218	0.0269105	i2_LQ_CO3Root_c8287/f1p0/2191|i2_HQ_CO3Flo_c10671/f2p7/2312|i2_LQ_CO3Root_c16714/f1p0/2036|i3_LQ_CO3Stem_c48331/f1p0/3759|i1_LQ_CO3Leaf_c8603/f1p0/1802|i4_LQ_CO3Stem_c25743/f1p0/4726|i1_LQ_CO3Leaf_c4210/f1p0/1551|i0_LQ_CO3Flo_c21606/f1p4/763|i1_LQ_CO3Stem_c33211/f1p0/1765|i0_LQ_CO3Leaf_c49904/f1p0/366|i2_LQ_CO3Stem_c21964/f1p0/2930|i1_LQ_CO3Stem_c41679/f1p14/1016|i4_HQ_CO3Stem_c2151/f2p3/4576|i2_…	http://www.genome.jp/kegg-bin/show_pathway?ko00250/K00262%09red/K14454%09red/K17761%09red/K01956%09red/K00294%09red/K00278%09red/K01953%09red/K00811%09red/K14272%09red/K00814%09red/K01580%09red/K00830%09red/K01915%09red/K00609%09red/K00820%09red
Arginine biosynthesis	KEGG PATHWAY	ko00220	16	337	0.00602554	0.0749844	i1_LQ_CO3Flo_c59952/f1p0/1858|i2_LQ_CO3Stem_c37522/f1p1/2628|i1_LQ_CO3Leaf_c4210/f1p0/1551|i2_LQ_CO3Flo_c36974/f1p1/2905|i1_LQ_CO3Root_c45957/f1p3/1971|i4_HQ_CO3Stem_c2151/f2p3/4576|i2_HQ_CO3Flo_c10671/f2p7/2312|i0_LQ_CO3Flo_c21606/f1p4/763|i3_LQ_CO3Stem_c48331/f1p0/3759|i1_LQ_CO3Leaf_c8603/f1p0/1802|i2_LQ_CO3Flo_c72697/f1p5/2176|i1_LQ_CO3Root_c27671/f1p0/1422|i1_LQ_CO3Flo_c88457/f1p0/1802|i1_LQ_…	http://www.genome.jp/kegg-bin/show_pathway?ko00220/K00262%09red/K14454%09red/K00145%09red/K00811%09red/K14272%09red/K00814%09red/K01915%09red/K01427%09red/K13427%09red
Photosynthesis	KEGG PATHWAY	ko00195	22	561	0.0119807	0.134184	i1_HQ_CO3Stem_c38150/f6p7/1041|i0_LQ_CO3Leaf_c54040/f1p0/373|i0_LQ_CO3Leaf_c41937/f2p0/819|i0_LQ_CO3Leaf_c24499/f1p0/739|i1_LQ_CO3Root_c73334/f1p0/1741|i0_LQ_CO3Leaf_c28548/f1p0/426|i0_LQ_CO3Flo_c21437/f1p0/380|i2_LQ_CO3Flo_c12959/f1p0/2923|i0_LQ_CO3Leaf_c23971/f1p1/651|i1_LQ_CO3Leaf_c6883/f1p1/1070|i3_LQ_CO3Stem_c22920/f1p0/3940|i0_LQ_CO3Leaf_c10821/f1p6/739|i4_LQ_CO3Leaf_c7457/f1p0/4738|i0_LQ_C…	http://www.genome.jp/kegg-bin/show_pathway?ko00195/K02111%09red/K02639%09red/K02641%09red/K02692%09red/K02716%09red/K02717%09red/K02699%09red/K08901%09red/K03542%09red/K03541%09red/K02705%09red/K02638%09red/K08905%09red/K02721%09red/K02723%09red
Fructose and mannose metabolism	KEGG PATHWAY	ko00051	20	543	0.0280776	0.285881	i1_LQ_CO3Leaf_c15833/f1p1/1036|i1_LQ_CO3Leaf_c16135/f1p3/1012|i2_LQ_CO3Stem_c43016/f1p9/2542|i2_LQ_CO3Flo_c21187/f1p0/2609|i1_LQ_CO3Flo_c24957/f1p0/1912|i1_LQ_CO3Root_c43124/f1p0/1587|i0_LQ_CO3Leaf_c15094/f1p20/405|i2_LQ_CO3Leaf_c12840/f1p3/2977|i2_LQ_CO3Stem_c45801/f1p9/2601|i2_LQ_CO3Stem_c9273/f1p0/2276|i1_LQ_CO3Stem_c11685/f1p1/1807|i0_LQ_CO3Leaf_c13112/f1p0/830|i1_LQ_CO3Stem_c31772/f2p0/1536|…	http://www.genome.jp/kegg-bin/show_pathway?ko00051/K00863%09red/K03841%09red/K01623%09red/K01805%09red
Glycolysis / Gluconeogenesis	KEGG PATHWAY	ko00010	42	1361	0.0326083	0.304344	i1_LQ_CO3Leaf_c15833/f1p1/1036|i1_LQ_CO3Leaf_c16135/f1p3/1012|i3_LQ_CO3Stem_c44687/f1p0/3599|i1_LQ_CO3Stem_c8627/f1p0/1862|i0_LQ_CO3Leaf_c13112/f1p0/830|i1_LQ_CO3Stem_c11685/f1p1/1807|i2_LQ_CO3Stem_c6214/f1p1/2521|i2_LQ_CO3Stem_c4598/f1p0/2478|i0_LQ_CO3Leaf_c21485/f1p0/512|i1_LQ_CO3Stem_c14470/f1p0/1993|i1_LQ_CO3Root_c47675/f1p1/1585|i2_HQ_CO3Stem_c26270/f3p0/2733|i2_LQ_CO3Leaf_c7873/f1p0/2149|i2…	http://www.genome.jp/kegg-bin/show_pathway?ko00010/K03841%09red/K01835%09red/K00134%09red/K01792%09red/K00161%09red/K00128%09red/K01623%09red/K01610%09red/K00927%09red/K00873%09red/K15634%09red/K00627%09red/K15633%09red
Aminoacyl-tRNA biosynthesis	KEGG PATHWAY	ko00970	21	598	0.0379084	0.306183	i2_LQ_CO3Stem_c23263/f1p1/2240|i3_LQ_CO3Flo_c68207/f1p0/3044|i1_LQ_CO3Flo_c26622/f1p1/1888|i2_LQ_CO3Flo_c114661/f1p18/2992|i2_LQ_CO3Root_c10070/f1p14/2590|i1_LQ_CO3Leaf_c27087/f1p0/1611|i1_LQ_CO3Leaf_c39968/f1p1/2019|i1_LQ_CO3Flo_c6270/f1p0/1738|i2_LQ_CO3Stem_c45795/f1p2/2756|i3_LQ_CO3Flo_c27694/f1p0/3624|i1_LQ_CO3Leaf_c20063/f1p5/1878|i2_LQ_CO3Flo_c6302/f1p0/2291|i3_LQ_CO3Leaf_c2006/f1p2/3958|i4…	http://www.genome.jp/kegg-bin/show_pathway?ko00970/K01885%09red/K14164%09red/K01887%09red/K01881%09red/K01872%09red/K01880%09red/K01870%09red/K01873%09red/K04567%09red/K00604%09red/K02433%09red/K01889%09red/K01868%09red/K01893%09red/K01867%09red
Phenylpropanoid biosynthesis	KEGG PATHWAY	ko00940	30	926	0.0382728	0.306183	i1_LQ_CO3Flo_c85454/f1p0/1996|i1_LQ_CO3Flo_c83927/f1p0/1839|i4_LQ_CO3Stem_c6806/f1p0/4627|i1_LQ_CO3Leaf_c11914/f1p6/1498|i1_LQ_CO3Root_c51139/f1p2/1498|i0_LQ_CO3Leaf_c30729/f1p0/945|i2_LQ_CO3Leaf_c5232/f1p0/2759|i5_LQ_CO3Leaf_c5606/f1p0/5613|i1_LQ_CO3Stem_c3591/f1p0/1918|i0_LQ_CO3Stem_c22871/f1p0/343|i2_LQ_CO3Flo_c5783/f1p0/2713|i3_LQ_CO3Flo_c4760/f1p0/3147|i1_LQ_CO3Leaf_c20795/f1p1/1373|i1_LQ_CO…	http://www.genome.jp/kegg-bin/show_pathway?ko00940/K10775%09red/K13066%09red/K01188%09red/K00083%09red/K11188%09red/K01904%09red/K00430%09red
Galactose metabolism	KEGG PATHWAY	ko00052	21	605	0.0418452	0.312444	i2_LQ_CO3Root_c6095/f1p0/2476|i3_LQ_CO3Leaf_c5069/f1p5/3092|i0_LQ_CO3Leaf_c5857/f1p2/535|i1_LQ_CO3Stem_c18095/f1p0/1212|i4_LQ_CO3Leaf_c5867/f1p1/4633|i1_LQ_CO3Stem_c8627/f1p0/1862|i2_LQ_CO3Leaf_c15638/f1p0/2186|i1_LQ_CO3Leaf_c31565/f1p0/1047|i0_LQ_CO3Root_c23789/f1p0/592|i1_LQ_CO3Stem_c11433/f1p5/1665|i1_HQ_CO3Leaf_c5112/f2p1/1363|i2_LQ_CO3Stem_c71089/f1p0/2025|i2_LQ_CO3Stem_c19036/f1p0/2349|i2_L…	http://www.genome.jp/kegg-bin/show_pathway?ko00052/K01193%09red/K01190%09red/K01835%09red/K18819%09red/K07407%09red/K06617%09red
Starch and sucrose metabolism	KEGG PATHWAY	ko00500	58	2040	0.052312	0.366184	i2_LQ_CO3Root_c6095/f1p0/2476|i2_LQ_CO3Leaf_c5232/f1p0/2759|i1_LQ_CO3Flo_c83927/f1p0/1839|i2_LQ_CO3Stem_c27659/f1p1/2171|i1_LQ_CO3Stem_c8627/f1p0/1862|i2_LQ_CO3Leaf_c15638/f1p0/2186|i3_LQ_CO3Stem_c3273/f1p0/3878|i3_HQ_CO3Stem_c13512/f2p0/3311|i1_LQ_CO3Root_c51139/f1p2/1498|i4_LQ_CO3Leaf_c10807/f1p0/4559|i2_LQ_CO3Stem_c63009/f1p1/2882|i3_LQ_CO3Stem_c40773/f1p0/3224|i1_LQ_CO3Stem_c23672/f1p1/1767|i…	http://www.genome.jp/kegg-bin/show_pathway?ko00500/K01193%09red/K13648%09red/K01176%09red/K01177%09red/K01178%09red/K01188%09red/K16055%09red/K00703%09red/K01513%09red/K00700%09red/K00688%09red/K00975%09red/K01051%09red/K01835%09red/K00696%09red/K00695%09red
RNA degradation	KEGG PATHWAY	ko03018	32	1071	0.0771571	0.487521	i2_LQ_CO3Flo_c44966/f1p14/2256|i4_LQ_CO3Stem_c19827/f1p0/4938|i1_LQ_CO3Root_c15453/f1p0/1480|i4_LQ_CO3Stem_c24491/f1p0/4516|i4_LQ_CO3Flo_c14525/f1p0/4614|i2_LQ_CO3Stem_c80279/f1p0/2661|i1_LQ_CO3Flo_c15636/f1p1/1112|i4_LQ_CO3Flo_c15137/f1p5/4070|i2_LQ_CO3Stem_c22002/f1p0/2261|i2_LQ_CO3Stem_c65158/f1p1/2258|i1_LQ_CO3Stem_c18150/f1p0/1837|i3_HQ_CO3Flo_c54388/f2p0/3166|i3_LQ_CO3Stem_c24487/f1p3/3930|…	http://www.genome.jp/kegg-bin/show_pathway?ko03018/K14442%09red/K18681%09red/K00962%09red/K12605%09red/K03654%09red/K01148%09red/K10643%09red/K12614%09red/K12604%09red/K12616%09red/K12611%09red/K12603%09red/K12590%09red/K12591%09red/K03514%09red/K04077%09red/K12608%09red/K12619%09red/K13126%09red/K12580%09red
Isoquinoline alkaloid biosynthesis	KEGG PATHWAY	ko00950	9	225	0.0783516	0.487521	i4_LQ_CO3Leaf_c9137/f1p0/4580|i2_LQ_CO3Leaf_c15608/f1p0/2171|i2_LQ_CO3Stem_c37522/f1p1/2628|i2_LQ_CO3Leaf_c20328/f1p0/2445|i1_LQ_CO3Root_c45957/f1p3/1971|i2_HQ_CO3Flo_c10671/f2p7/2312|i2_LQ_CO3Flo_c9890/f1p3/2960|i2_LQ_CO3Flo_c72697/f1p5/2176|i2_LQ_CO3Root_c11425/f1p0/2818	http://www.genome.jp/kegg-bin/show_pathway?ko00950/K00811%09red/K00276%09red/K15849%09red/K14454%09red/K13395%09red
Valine, leucine and isoleucine biosynthesis	KEGG PATHWAY	ko00290	8	195	0.0839627	0.494938	i1_LQ_CO3Stem_c10903/f1p0/1980|i1_LQ_CO3Stem_c10065/f1p3/1520|i3_LQ_CO3Leaf_c958/f1p4/3262|i1_LQ_CO3Stem_c13379/f1p0/1889|i1_HQ_CO3Root_c14122/f2p4/1878|i2_LQ_CO3Flo_c44295/f1p3/2090|i2_HQ_CO3Stem_c95515/f85p10/2422|i2_LQ_CO3Flo_c21374/f1p3/2062	http://www.genome.jp/kegg-bin/show_pathway?ko00290/K00052%09red/K00053%09red/K00826%09red/K01649%09red/K01704%09red/K01703%09red
Peroxisome	KEGG PATHWAY	ko04146	27	916	0.109038	0.582885	i2_HQ_CO3Flo_c26834/f2p1/2321|i2_HQ_CO3Flo_c27987/f2p1/2580|i2_LQ_CO3Flo_c61835/f1p4/2897|i1_LQ_CO3Root_c14360/f1p0/1948|i3_LQ_CO3Stem_c63672/f1p1/3001|i2_LQ_CO3Flo_c44286/f1p1/2414|i2_LQ_CO3Flo_c20153/f1p5/2788|i1_LQ_CO3Stem_c15474/f1p0/1040|i2_LQ_CO3Stem_c24651/f1p1/2665|i1_LQ_CO3Stem_c35196/f1p4/1701|i0_LQ_CO3Leaf_c49904/f1p0/366|i0_LQ_CO3Root_c21753/f1p0/924|i3_LQ_CO3Stem_c54897/f1p0/3021|i1_…	http://www.genome.jp/kegg-bin/show_pathway?ko04146/K03781%09red/K13335%09red/K13337%09red/K13339%09red/K13338%09red/K11517%09red/K00232%09red/K00830%09red/K11147%09red/K01897%09red/K01640%09red/K13343%09red/K13342%09red
C5-Branched dibasic acid metabolism	KEGG PATHWAY	ko00660	4	78	0.109291	0.582885	i1_HQ_CO3Root_c14122/f2p4/1878|i3_LQ_CO3Leaf_c958/f1p4/3262|i2_LQ_CO3Flo_c21374/f1p3/2062|i2_LQ_CO3Flo_c44295/f1p3/2090	http://www.genome.jp/kegg-bin/show_pathway?ko00660/K01704%09red/K01703%09red/K00052%09red
Other glycan degradation	KEGG PATHWAY	ko00511	9	249	0.122362	0.622933	i3_LQ_CO3Leaf_c5069/f1p5/3092|i2_LQ_CO3Root_c2278/f1p2/2813|i2_LQ_CO3Flo_c144934/f1p0/2207|i3_HQ_CO3Flo_c33459/f6p0/3521|i3_LQ_CO3Flo_c8532/f1p0/3526|i3_LQ_CO3Flo_c24888/f1p0/3660|i2_LQ_CO3Flo_c5105/f1p14/2552|i3_LQ_CO3Stem_c28110/f1p0/3387|i4_LQ_CO3Leaf_c12461/f1p0/4122	http://www.genome.jp/kegg-bin/show_pathway?ko00511/K01190%09red/K01191%09red/K01206%09red/K17108%09red
Tropane, piperidine and pyridine alkaloid biosynthesis	KEGG PATHWAY	ko00960	8	219	0.13404	0.652716	i3_LQ_CO3Stem_c20167/f1p2/3395|i4_LQ_CO3Leaf_c9137/f1p0/4580|i2_LQ_CO3Flo_c9890/f1p3/2960|i2_LQ_CO3Stem_c37522/f1p1/2628|i1_LQ_CO3Root_c45957/f1p3/1971|i2_HQ_CO3Flo_c10671/f2p7/2312|i2_LQ_CO3Flo_c72697/f1p5/2176|i2_LQ_CO3Root_c11425/f1p0/2818	http://www.genome.jp/kegg-bin/show_pathway?ko00960/K00811%09red/K00276%09red/K15849%09red/K14454%09red/K00817%09red
Phenylalanine metabolism	KEGG PATHWAY	ko00360	15	482	0.143933	0.671687	i1_LQ_CO3Leaf_c35550/f1p0/1622|i3_LQ_CO3Stem_c20167/f1p2/3395|i4_LQ_CO3Leaf_c9137/f1p0/4580|i2_LQ_CO3Flo_c9890/f1p3/2960|i1_LQ_CO3Flo_c85454/f1p0/1996|i2_LQ_CO3Stem_c37522/f1p1/2628|i4_LQ_CO3Stem_c6806/f1p0/4627|i1_LQ_CO3Root_c45957/f1p3/1971|i2_HQ_CO3Flo_c10671/f2p7/2312|i2_LQ_CO3Flo_c5783/f1p0/2713|i4_LQ_CO3Stem_c21557/f1p0/4536|i2_LQ_CO3Flo_c72697/f1p5/2176|i2_LQ_CO3Root_c11425/f1p0/2818|i5_LQ…	http://www.genome.jp/kegg-bin/show_pathway?ko00360/K00276%09red/K10775%09red/K00817%09red/K15849%09red/K00811%09red/K01904%09red/K00457%09red/K14454%09red
Protein export	KEGG PATHWAY	ko03060	13	420	0.16897	0.756986	i1_LQ_CO3Stem_c1644/f2p0/1148|i2_LQ_CO3Root_c13324/f1p1/2195|i4_LQ_CO3Stem_c2667/f1p0/4445|i3_LQ_CO3Stem_c42850/f1p0/3484|i1_LQ_CO3Root_c4563/f1p1/1547|i1_LQ_CO3Root_c50936/f1p0/1241|i1_LQ_CO3Stem_c8981/f1p0/1927|i1_LQ_CO3Flo_c44989/f1p0/1682|i0_LQ_CO3Root_c27356/f1p0/875|i0_LQ_CO3Root_c13385/f2p0/476|i2_LQ_CO3Leaf_c21513/f1p0/2378|i1_LQ_CO3Flo_c109513/f1p12/1797|i2_LQ_CO3Flo_c5270/f1p1/2421	http://www.genome.jp/kegg-bin/show_pathway?ko03060/K03070%09red/K03217%09red/K12948%09red/K03110%09red/K09490%09red/K03109%09red/K03106%09red/K03104%09red/K03100%09red
Pyruvate metabolism	KEGG PATHWAY	ko00620	28	1031	0.195781	0.843366	i2_LQ_CO3Flo_c164255/f1p4/2222|i3_LQ_CO3Stem_c44687/f1p0/3599|i0_LQ_CO3Root_c77421/f1p1/982|i2_LQ_CO3Stem_c6214/f1p1/2521|i2_LQ_CO3Stem_c4598/f1p0/2478|i2_HQ_CO3Stem_c74932/f8p0/2744|i0_LQ_CO3Leaf_c9759/f1p0/611|i6_LQ_CO3Leaf_c350/f1p0/6548|i3_LQ_CO3Stem_c27372/f1p5/3337|i1_LQ_CO3Root_c43020/f1p9/1428|i3_LQ_CO3Leaf_c2279/f1p0/3458|i2_LQ_CO3Leaf_c21107/f1p0/2751|i1_LQ_CO3Stem_c13379/f1p0/1889|i1_L…	http://www.genome.jp/kegg-bin/show_pathway?ko00620/K00026%09red/K01006%09red/K00161%09red/K01759%09red/K00128%09red/K01595%09red/K00029%09red/K01610%09red/K01961%09red/K01649%09red/K00873%09red/K11262%09red/K00627%09red
Porphyrin and chlorophyll metabolism	KEGG PATHWAY	ko00860	10	330	0.225507	0.932798	i1_LQ_CO3Stem_c27551/f1p0/1596|i1_LQ_CO3Leaf_c37784/f1p0/1441|i1_LQ_CO3Stem_c22745/f1p3/1372|i4_LQ_CO3Stem_c5896/f1p0/4925|i2_LQ_CO3Stem_c93342/f1p0/2098|i1_LQ_CO3Stem_c14119/f1p0/1375|i0_LQ_CO3Leaf_c30406/f1p0/527|i1_LQ_CO3Flo_c85114/f1p0/1782|i2_LQ_CO3Stem_c57698/f1p3/2748|i1_LQ_CO3Stem_c33775/f1p0/1737	http://www.genome.jp/kegg-bin/show_pathway?ko00860/K04040%09red/K03405%09red/K01885%09red/K03404%09red/K00228%09red/K13606%09red/K00218%09red/K01599%09red
Lysine degradation	KEGG PATHWAY	ko00310	11	372	0.233199	0.932798	i3_LQ_CO3Root_c3886/f1p1/3547|i3_LQ_CO3Stem_c45827/f1p0/3430|i3_LQ_CO3Flo_c21718/f1p2/3972|i1_LQ_CO3Leaf_c14039/f1p0/1562|i3_LQ_CO3Stem_c3167/f1p0/3551|i1_HQ_CO3Root_c3791/f2p1/1567|i3_LQ_CO3Flo_c62207/f1p0/3865|i1_HQ_CO3Leaf_c18575/f3p0/1670|i3_LQ_CO3Flo_c38251/f1p22/3345|i1_LQ_CO3Leaf_c50883/f1p0/1991|i3_LQ_CO3Flo_c45868/f1p0/3833	http://www.genome.jp/kegg-bin/show_pathway?ko00310/K00128%09red/K00164%09red/K11420%09red/K14157%09red
Propanoate metabolism	KEGG PATHWAY	ko00640	9	306	0.266868	0.999949	i2_LQ_CO3Flo_c164255/f1p4/2222|i6_LQ_CO3Leaf_c350/f1p0/6548|i1_HQ_CO3Flo_c101551/f4p0/1477|i4_LQ_CO3Leaf_c4571/f1p0/4980|i3_LQ_CO3Stem_c27372/f1p5/3337|i0_LQ_CO3Leaf_c6425/f1p0/690|i5_LQ_CO3Leaf_c7716/f1p0/5100|i2_LQ_CO3Stem_c3737/f1p0/2673|i1_LQ_CO3Leaf_c41008/f1p0/1552	http://www.genome.jp/kegg-bin/show_pathway?ko00640/K00249%09red/K11262%09red/K01961%09red/K05605%09red
Limonene and pinene degradation	KEGG PATHWAY	ko00903	3	80	0.279579	0.999949	i1_LQ_CO3Leaf_c14039/f1p0/1562|i1_LQ_CO3Leaf_c50883/f1p0/1991|i1_HQ_CO3Leaf_c18575/f3p0/1670	http://www.genome.jp/kegg-bin/show_pathway?ko00903/K00128%09red
Linoleic acid metabolism	KEGG PATHWAY	ko00591	5	158	0.295193	0.999949	i3_LQ_CO3Flo_c8376/f1p0/3910|i3_LQ_CO3Leaf_c5579/f1p0/3806|i3_LQ_CO3Stem_c44269/f1p0/3429|i2_LQ_CO3Stem_c25381/f1p0/3002|i3_LQ_CO3Flo_c46335/f1p0/3280	http://www.genome.jp/kegg-bin/show_pathway?ko00591/K14674%09red/K00454%09red/K15718%09red
Diterpenoid biosynthesis	KEGG PATHWAY	ko00904	4	120	0.296018	0.999949	i1_LQ_CO3Flo_c88266/f1p0/2001|i2_LQ_CO3Leaf_c12393/f1p2/2123|i2_HQ_CO3Leaf_c1165/f3p0/2712|i4_LQ_CO3Stem_c6552/f1p18/4521	http://www.genome.jp/kegg-bin/show_pathway?ko00904/K04120%09red/K04122%09red
Tryptophan metabolism	KEGG PATHWAY	ko00380	9	322	0.314624	0.999949	i3_LQ_CO3Stem_c45827/f1p0/3430|i3_LQ_CO3Flo_c21718/f1p2/3972|i1_LQ_CO3Leaf_c14039/f1p0/1562|i1_LQ_CO3Leaf_c37326/f1p0/1193|i1_LQ_CO3Leaf_c29105/f2p1/1848|i1_HQ_CO3Leaf_c18575/f3p0/1670|i1_LQ_CO3Stem_c18275/f1p0/1962|i0_LQ_CO3Root_c54395/f1p1/901|i1_LQ_CO3Leaf_c50883/f1p0/1991	http://www.genome.jp/kegg-bin/show_pathway?ko00380/K00128%09red/K03781%09red/K00164%09red/K00486%09red
Fatty acid biosynthesis	KEGG PATHWAY	ko00061	12	451	0.332315	0.999949	i2_HQ_CO3Flo_c27987/f2p1/2580|i2_LQ_CO3Flo_c164255/f1p4/2222|i2_LQ_CO3Flo_c20153/f1p5/2788|i1_LQ_CO3Leaf_c23191/f1p0/1389|i2_LQ_CO3Stem_c40149/f1p0/2694|i4_LQ_CO3Leaf_c4571/f1p0/4980|i3_LQ_CO3Stem_c27372/f1p5/3337|i3_LQ_CO3Stem_c54897/f1p0/3021|i5_LQ_CO3Leaf_c7716/f1p0/5100|i2_LQ_CO3Stem_c38299/f1p1/2690|i1_LQ_CO3Root_c47955/f1p4/1882|i6_LQ_CO3Leaf_c350/f1p0/6548	http://www.genome.jp/kegg-bin/show_pathway?ko00061/K01897%09red/K11262%09red/K01961%09red/K09458%09red
Circadian rhythm - plant	KEGG PATHWAY	ko04712	13	495	0.338959	0.999949	i3_LQ_CO3Leaf_c6969/f1p1/3078|i3_LQ_CO3Flo_c41584/f1p0/3873|i4_LQ_CO3Stem_c26096/f1p0/4564|i3_LQ_CO3Stem_c41617/f1p1/3511|i4_LQ_CO3Leaf_c12802/f1p0/4129|i5_LQ_CO3Stem_c3839/f1p1/5703|i1_LQ_CO3Root_c46792/f1p0/1501|i3_LQ_CO3Stem_c52352/f1p0/3038|i3_HQ_CO3Flo_c5357/f2p0/3297|i4_LQ_CO3Leaf_c11875/f1p5/4205|i4_LQ_CO3Stem_c5270/f1p0/4336|i4_LQ_CO3Stem_c26235/f1p2/4459|i2_LQ_CO3Leaf_c3868/f1p1/2672	http://www.genome.jp/kegg-bin/show_pathway?ko04712/K12133%09red/K12124%09red/K12121%09red/K12126%09red/K00660%09red/K12129%09red
Sphingolipid metabolism	KEGG PATHWAY	ko00600	9	330	0.339163	0.999949	i1_LQ_CO3Flo_c86823/f1p2/1900|i3_LQ_CO3Leaf_c5069/f1p5/3092|i2_LQ_CO3Root_c2278/f1p2/2813|i1_LQ_CO3Root_c39095/f1p1/1592|i3_HQ_CO3Flo_c33459/f6p0/3521|i0_LQ_CO3Root_c23789/f1p0/592|i4_LQ_CO3Leaf_c12461/f1p0/4122|i3_LQ_CO3Flo_c24888/f1p0/3660|i0_LQ_CO3Leaf_c29059/f1p0/727	http://www.genome.jp/kegg-bin/show_pathway?ko00600/K07407%09red/K00654%09red/K04710%09red/K01190%09red/K17108%09red
Zeatin biosynthesis	KEGG PATHWAY	ko00908	2	53	0.345234	0.999949	i2_LQ_CO3Flo_c94725/f1p0/2101|i1_LQ_CO3Root_c88235/f1p0/1890	http://www.genome.jp/kegg-bin/show_pathway?ko00908/K00279%09red/K00791%09red
Inositol phosphate metabolism	KEGG PATHWAY	ko00562	16	626	0.3525	0.999949	i2_HQ_CO3Stem_c37995/f2p2/2344|i4_LQ_CO3Leaf_c8751/f1p0/4930|i1_LQ_CO3Leaf_c36886/f1p0/1957|i2_LQ_CO3Flo_c136535/f1p1/2301|i1_LQ_CO3Stem_c26413/f1p1/1506|i1_HQ_CO3Root_c75302/f2p2/1064|i4_LQ_CO3Stem_c26194/f1p0/4798|i2_LQ_CO3Flo_c62723/f1p4/2416|i2_LQ_CO3Flo_c45718/f1p1/2310|i3_HQ_CO3Flo_c72918/f2p0/3057|i5_LQ_CO3Leaf_c5431/f1p6/5096|i1_LQ_CO3Root_c40756/f1p4/1794|i1_HQ_CO3Leaf_c7087/f2p0/1524|i4…	http://www.genome.jp/kegg-bin/show_pathway?ko00562/K00914%09red/K10572%09red/K00921%09red/K01858%09red/K00913%09red/K00469%09red
Butanoate metabolism	KEGG PATHWAY	ko00650	7	255	0.362488	0.999949	i4_LQ_CO3Stem_c25743/f1p0/4726|i2_LQ_CO3Flo_c86909/f1p2/2252|i2_LQ_CO3Root_c19792/f1p1/2148|i1_LQ_CO3Stem_c41679/f1p14/1016|i1_LQ_CO3Leaf_c13249/f1p1/1569|i1_LQ_CO3Leaf_c5469/f1p1/1871|i1_LQ_CO3Root_c44354/f1p1/1291	http://www.genome.jp/kegg-bin/show_pathway?ko00650/K01640%09red/K18121%09red/K01580%09red/K17761%09red
Plant-pathogen interaction	KEGG PATHWAY	ko04626	22	930	0.451519	0.999949	i2_LQ_CO3Root_c15638/f1p1/2837|i1_LQ_CO3Root_c27671/f1p0/1422|i0_LQ_CO3Leaf_c3458/f1p0/863|i0_LQ_CO3Leaf_c11969/f1p0/770|i0_LQ_CO3Leaf_c44554/f1p0/947|i3_LQ_CO3Stem_c46171/f1p0/3736|i1_LQ_CO3Leaf_c8975/f1p0/1958|i3_HQ_CO3Flo_c69784/f4p0/3173|i2_LQ_CO3Stem_c56337/f1p9/2335|i2_LQ_CO3Leaf_c13629/f1p1/2925|i2_LQ_CO3Flo_c57177/f1p0/2855|i2_LQ_CO3Leaf_c7274/f1p0/2822|i2_LQ_CO3Leaf_c10278/f1p6/2901|i4_L…	http://www.genome.jp/kegg-bin/show_pathway?ko04626/K09487%09red/K13412%09red/K18835%09red/K13448%09red/K13449%09red/K13457%09red/K05391%09red/K00864%09red/K13427%09red/K02183%09red
Biotin metabolism	KEGG PATHWAY	ko00780	4	152	0.455571	0.999949	i2_LQ_CO3Leaf_c17067/f1p0/2021|i3_LQ_CO3Leaf_c5511/f1p0/3322|i2_LQ_CO3Stem_c40149/f1p0/2694|i1_LQ_CO3Leaf_c23191/f1p0/1389	http://www.genome.jp/kegg-bin/show_pathway?ko00780/K19562%09red/K09458%09red/K01942%09red
ABC transporters	KEGG PATHWAY	ko02010	14	584	0.455596	0.999949	i3_LQ_CO3Stem_c28108/f1p20/3687|i4_LQ_CO3Leaf_c4235/f1p0/4429|i3_LQ_CO3Flo_c15573/f1p2/3006|i3_LQ_CO3Stem_c46169/f1p6/3788|i3_LQ_CO3Flo_c51806/f1p0/3061|i4_HQ_CO3Root_c746/f2p0/4874|i4_LQ_CO3Leaf_c9807/f1p0/4863|i4_LQ_CO3Stem_c4717/f1p1/5026|i4_LQ_CO3Flo_c12690/f1p0/4800|i4_LQ_CO3Flo_c3065/f1p5/4740|i6_LQ_CO3Root_c73/f1p0/6216|i3_LQ_CO3Stem_c21080/f1p0/3468|i4_LQ_CO3Stem_c12987/f1p0/4943|i4_LQ_CO…	http://www.genome.jp/kegg-bin/show_pathway?ko02010/K05674%09red/K05658%09red/K05666%09red/K05643%09red
Nicotinate and nicotinamide metabolism	KEGG PATHWAY	ko00760	5	196	0.460605	0.999949	i2_LQ_CO3Root_c8287/f1p0/2191|i2_HQ_CO3Stem_c69016/f2p1/2053|i3_HQ_CO3Flo_c70982/f3p0/3662|i3_LQ_CO3Flo_c21999/f1p0/3601|i0_LQ_CO3Root_c28446/f1p0/611	http://www.genome.jp/kegg-bin/show_pathway?ko00760/K00278%09red/K03517%09red/K00858%09red/K01513%09red/K00763%09red
Homologous recombination	KEGG PATHWAY	ko03440	8	326	0.462114	0.999949	i4_HQ_CO3Leaf_c1052/f3p4/4864|i5_LQ_CO3Leaf_c2574/f1p1/5191|i4_HQ_CO3Flo_c5903/f2p0/4876|i2_LQ_CO3Flo_c36306/f1p0/2344|i3_LQ_CO3Flo_c27730/f1p0/3157|i1_LQ_CO3Flo_c18821/f1p0/1761|i3_LQ_CO3Leaf_c5354/f1p0/3555|i1_LQ_CO3Flo_c18209/f1p3/1212	http://www.genome.jp/kegg-bin/show_pathway?ko03440/K08991%09red/K10866%09red/K10877%09red/K10875%09red/K03655%09red/K02335%09red/K03504%09red
Riboflavin metabolism	KEGG PATHWAY	ko00740	2	69	0.468817	0.999949	i1_LQ_CO3Leaf_c23657/f1p1/1855|i1_LQ_CO3Stem_c11069/f1p0/1913	http://www.genome.jp/kegg-bin/show_pathway?ko00740/K11752%09red
Phenylalanine, tyrosine and tryptophan biosynthesis	KEGG PATHWAY	ko00400	11	475	0.514271	0.999949	i3_LQ_CO3Stem_c20167/f1p2/3395|i4_LQ_CO3Leaf_c9137/f1p0/4580|i2_LQ_CO3Stem_c37522/f1p1/2628|i2_HQ_CO3Flo_c17906/f4p4/2154|i1_LQ_CO3Root_c45957/f1p3/1971|i2_HQ_CO3Leaf_c18440/f2p2/2057|i2_HQ_CO3Flo_c10671/f2p7/2312|i2_LQ_CO3Flo_c72697/f1p5/2176|i1_LQ_CO3Flo_c110767/f1p0/1922|i1_LQ_CO3Leaf_c13424/f1p1/1819|i1_LQ_CO3Stem_c14420/f1p0/1915	http://www.genome.jp/kegg-bin/show_pathway?ko00400/K14454%09red/K01696%09red/K15849%09red/K01736%09red/K00811%09red/K01626%09red/K00817%09red/K01850%09red
Fatty acid degradation	KEGG PATHWAY	ko00071	14	608	0.514372	0.999949	i2_LQ_CO3Flo_c20153/f1p5/2788|i2_HQ_CO3Flo_c27987/f2p1/2580|i1_LQ_CO3Leaf_c14039/f1p0/1562|i2_LQ_CO3Flo_c61835/f1p4/2897|i1_LQ_CO3Leaf_c41008/f1p0/1552|i3_LQ_CO3Flo_c53435/f1p0/3037|i3_LQ_CO3Stem_c54897/f1p0/3021|i3_LQ_CO3Flo_c27477/f1p1/3578|i2_LQ_CO3Root_c8146/f1p5/2861|i1_HQ_CO3Leaf_c18575/f3p0/1670|i2_LQ_CO3Stem_c38299/f1p1/2690|i1_LQ_CO3Leaf_c50883/f1p0/1991|i2_LQ_CO3Stem_c24651/f1p1/2665|i1…	http://www.genome.jp/kegg-bin/show_pathway?ko00071/K00128%09red/K01897%09red/K00232%09red/K00249%09red/K10527%09red
Cell cycle - Caulobacter	KEGG PATHWAY	ko04112	4	167	0.526668	0.999949	i3_LQ_CO3Flo_c21665/f1p0/3438|i2_LQ_CO3Flo_c12539/f1p6/3487|i1_LQ_CO3Root_c22373/f1p9/1167|i1_LQ_CO3Root_c65832/f1p0/1225	http://www.genome.jp/kegg-bin/show_pathway?ko04112/K01358%09red/K01338%09red
Tyrosine metabolism	KEGG PATHWAY	ko00350	9	392	0.531413	0.999949	i1_LQ_CO3Leaf_c35550/f1p0/1622|i3_LQ_CO3Stem_c20167/f1p2/3395|i4_LQ_CO3Leaf_c9137/f1p0/4580|i2_LQ_CO3Flo_c9890/f1p3/2960|i2_LQ_CO3Stem_c37522/f1p1/2628|i1_LQ_CO3Root_c45957/f1p3/1971|i2_HQ_CO3Flo_c10671/f2p7/2312|i2_LQ_CO3Flo_c72697/f1p5/2176|i2_LQ_CO3Root_c11425/f1p0/2818	http://www.genome.jp/kegg-bin/show_pathway?ko00350/K00276%09red/K14454%09red/K00457%09red/K15849%09red/K00811%09red/K00817%09red
beta-Alanine metabolism	KEGG PATHWAY	ko00410	11	486	0.544063	0.999949	i4_LQ_CO3Stem_c25743/f1p0/4726|i2_LQ_CO3Flo_c9890/f1p3/2960|i1_HQ_CO3Flo_c101551/f4p0/1477|i1_LQ_CO3Leaf_c14039/f1p0/1562|i1_LQ_CO3Stem_c41679/f1p14/1016|i2_LQ_CO3Stem_c3737/f1p0/2673|i0_LQ_CO3Leaf_c6425/f1p0/690|i1_HQ_CO3Leaf_c18575/f3p0/1670|i2_LQ_CO3Root_c11425/f1p0/2818|i1_LQ_CO3Leaf_c50883/f1p0/1991|i1_LQ_CO3Leaf_c41008/f1p0/1552	http://www.genome.jp/kegg-bin/show_pathway?ko00410/K00128%09red/K00249%09red/K00276%09red/K01580%09red/K05605%09red
Synthesis and degradation of ketone bodies	KEGG PATHWAY	ko00072	2	81	0.551865	0.999949	i1_LQ_CO3Leaf_c5469/f1p1/1871|i2_LQ_CO3Root_c19792/f1p1/2148	http://www.genome.jp/kegg-bin/show_pathway?ko00072/K01640%09red
RNA polymerase	KEGG PATHWAY	ko03020	8	354	0.552529	0.999949	i0_LQ_CO3Root_c47408/f1p0/694|i1_LQ_CO3Flo_c94932/f1p0/1034|i1_LQ_CO3Stem_c2883/f1p0/1114|i4_LQ_CO3Stem_c12434/f1p2/4801|i1_LQ_CO3Root_c46115/f1p17/1193|i5_LQ_CO3Flo_c5540/f1p0/5597|i1_LQ_CO3Flo_c14111/f1p1/1682|i5_LQ_CO3Leaf_c4106/f1p2/5401	http://www.genome.jp/kegg-bin/show_pathway?ko03020/K03006%09red/K03014%09red/K03026%09red/K03012%09red/K02999%09red/K03018%09red/K03008%09red
Sulfur metabolism	KEGG PATHWAY	ko00920	6	264	0.554104	0.999949	i1_LQ_CO3Flo_c84708/f1p0/1764|i1_LQ_CO3Root_c88926/f1p0/1442|i1_HQ_CO3Root_c4012/f2p3/1282|i4_LQ_CO3Leaf_c8090/f1p3/4590|i1_LQ_CO3Leaf_c7722/f1p0/1534|i2_LQ_CO3Stem_c62136/f1p0/2369	http://www.genome.jp/kegg-bin/show_pathway?ko00920/K05907%09red/K01011%09red/K00392%09red/K17069%09red/K13034%09red/K01738%09red
Glycerolipid metabolism	KEGG PATHWAY	ko00561	14	626	0.557341	0.999949	i1_LQ_CO3Leaf_c8975/f1p0/1958|i1_LQ_CO3Leaf_c14039/f1p0/1562|i2_LQ_CO3Stem_c104190/f1p10/2011|i0_LQ_CO3Root_c23789/f1p0/592|i2_LQ_CO3Stem_c9273/f1p0/2276|i0_LQ_CO3Stem_c27734/f1p0/897|i2_LQ_CO3Flo_c21187/f1p0/2609|i1_HQ_CO3Leaf_c18575/f3p0/1670|i1_LQ_CO3Leaf_c50883/f1p0/1991|i1_LQ_CO3Leaf_c28053/f1p0/1951|i5_LQ_CO3Root_c1568/f1p0/6043|i3_LQ_CO3Leaf_c5579/f1p0/3806|i0_LQ_CO3Leaf_c29059/f1p0/727|i1…	http://www.genome.jp/kegg-bin/show_pathway?ko00561/K15728%09red/K15918%09red/K00128%09red/K00863%09red/K14674%09red/K07407%09red/K13513%09red/K00864%09red/K06118%09red
SNARE interactions in vesicular transport	KEGG PATHWAY	ko04130	5	220	0.559639	0.999949	i0_LQ_CO3Stem_c9894/f1p0/922|i0_LQ_CO3Leaf_c33575/f1p0/960|i1_LQ_CO3Root_c45851/f1p0/1075|i0_LQ_CO3Stem_c13888/f1p0/916|i1_LQ_CO3Flo_c110101/f1p0/1569	http://www.genome.jp/kegg-bin/show_pathway?ko04130/K08497%09red/K08505%09red/K08486%09red/K08516%09red
Valine, leucine and isoleucine degradation	KEGG PATHWAY	ko00280	11	498	0.575787	0.999949	i1_LQ_CO3Stem_c22262/f1p0/1085|i1_LQ_CO3Stem_c10065/f1p3/1520|i1_HQ_CO3Flo_c101551/f4p0/1477|i1_LQ_CO3Leaf_c14039/f1p0/1562|i2_LQ_CO3Root_c19792/f1p1/2148|i1_LQ_CO3Leaf_c5469/f1p1/1871|i0_LQ_CO3Leaf_c6425/f1p0/690|i1_HQ_CO3Leaf_c18575/f3p0/1670|i2_LQ_CO3Stem_c3737/f1p0/2673|i1_LQ_CO3Leaf_c50883/f1p0/1991|i1_LQ_CO3Leaf_c41008/f1p0/1552	http://www.genome.jp/kegg-bin/show_pathway?ko00280/K00249%09red/K05607%09red/K05605%09red/K00128%09red/K00826%09red/K01640%09red
Sulfur relay system	KEGG PATHWAY	ko04122	2	87	0.589813	0.999949	i1_LQ_CO3Flo_c84708/f1p0/1764|i1_LQ_CO3Stem_c19977/f1p142/1262	http://www.genome.jp/kegg-bin/show_pathway?ko04122/K03637%09red/K01011%09red
Vitamin B6 metabolism	KEGG PATHWAY	ko00750	2	87	0.589813	0.999949	i1_LQ_CO3Leaf_c25560/f1p1/1215|i2_LQ_CO3Stem_c45584/f1p0/2544	http://www.genome.jp/kegg-bin/show_pathway?ko00750/K06215%09red/K00868%09red
Pantothenate and CoA biosynthesis	KEGG PATHWAY	ko00770	5	234	0.612991	0.999949	i2_LQ_CO3Stem_c9797/f1p5/2616|i1_LQ_CO3Stem_c10903/f1p0/1980|i2_HQ_CO3Stem_c95515/f85p10/2422|i0_LQ_CO3Root_c28446/f1p0/611|i1_LQ_CO3Stem_c10065/f1p3/1520	http://www.genome.jp/kegg-bin/show_pathway?ko00770/K00826%09red/K01513%09red/K09680%09red/K00053%09red
Arginine and proline metabolism	KEGG PATHWAY	ko00330	11	522	0.636199	0.999949	i1_LQ_CO3Leaf_c36698/f1p0/1284|i2_LQ_CO3Stem_c37522/f1p1/2628|i1_LQ_CO3Leaf_c14039/f1p0/1562|i1_LQ_CO3Root_c27671/f1p0/1422|i1_LQ_CO3Root_c45957/f1p3/1971|i2_LQ_CO3Flo_c38002/f1p4/2625|i2_HQ_CO3Flo_c10671/f2p7/2312|i1_HQ_CO3Leaf_c18575/f3p0/1670|i2_LQ_CO3Flo_c72697/f1p5/2176|i1_LQ_CO3Leaf_c50883/f1p0/1991|i1_LQ_CO3Leaf_c33053/f1p0/1054	http://www.genome.jp/kegg-bin/show_pathway?ko00330/K14454%09red/K00294%09red/K12251%09red/K00128%09red/K00811%09red/K13427%09red/K12657%09red
Brassinosteroid biosynthesis	KEGG PATHWAY	ko00905	2	99	0.658386	0.999949	i2_LQ_CO3Stem_c55950/f1p2/2311|i1_LQ_CO3Stem_c20708/f1p0/1976	http://www.genome.jp/kegg-bin/show_pathway?ko00905/K09588%09red/K09590%09red
Histidine metabolism	KEGG PATHWAY	ko00340	4	215	0.717576	0.999949	i1_LQ_CO3Leaf_c14039/f1p0/1562|i3_LQ_CO3Stem_c20167/f1p2/3395|i1_HQ_CO3Leaf_c18575/f3p0/1670|i1_LQ_CO3Leaf_c50883/f1p0/1991	http://www.genome.jp/kegg-bin/show_pathway?ko00340/K00128%09red/K00817%09red
Biosynthesis of unsaturated fatty acids	KEGG PATHWAY	ko01040	4	216	0.72087	0.999949	i3_LQ_CO3Flo_c27477/f1p1/3578|i2_LQ_CO3Flo_c61835/f1p4/2897|i3_LQ_CO3Flo_c53435/f1p0/3037|i2_LQ_CO3Stem_c24651/f1p1/2665	http://www.genome.jp/kegg-bin/show_pathway?ko01040/K00232%09red
Other types of O-glycan biosynthesis	KEGG PATHWAY	ko00514	1	57	0.727695	0.999949	i4_LQ_CO3Stem_c23947/f1p0/4455	http://www.genome.jp/kegg-bin/show_pathway?ko00514/K09667%09red
Purine metabolism	KEGG PATHWAY	ko00230	26	1275	0.731793	0.999949	i3_LQ_CO3Stem_c44687/f1p0/3599|i1_LQ_CO3Stem_c8627/f1p0/1862|i2_LQ_CO3Leaf_c15638/f1p0/2186|i2_LQ_CO3Flo_c36974/f1p1/2905|i2_LQ_CO3Stem_c4598/f1p0/2478|i5_LQ_CO3Flo_c5540/f1p0/5597|i1_LQ_CO3Flo_c14111/f1p1/1682|i5_LQ_CO3Leaf_c4106/f1p2/5401|i2_LQ_CO3Stem_c71089/f1p0/2025|i4_LQ_CO3Stem_c12434/f1p2/4801|i2_LQ_CO3Leaf_c22551/f1p2/2335|i4_HQ_CO3Flo_c5903/f2p0/4876|i1_LQ_CO3Root_c46115/f1p17/1193|i3_L…	http://www.genome.jp/kegg-bin/show_pathway?ko00230/K01466%09red/K03026%09red/K00962%09red/K03014%09red/K01835%09red/K01513%09red/K01427%09red/K03006%09red/K01945%09red/K02335%09red/K00939%09red/K03012%09red/K00873%09red/K02999%09red/K03018%09red/K03008%09red/K03504%09red
Glycosylphosphatidylinositol(GPI)-anchor biosynthesis	KEGG PATHWAY	ko00563	4	221	0.736911	0.999949	i2_LQ_CO3Flo_c89532/f1p3/2688|i3_HQ_CO3Stem_c18996/f2p1/3468|i2_LQ_CO3Flo_c107887/f1p5/2519|i1_LQ_CO3Leaf_c19456/f1p0/1303	http://www.genome.jp/kegg-bin/show_pathway?ko00563/K05285%09red/K05291%09red/K05283%09red/K05292%09red
Ether lipid metabolism	KEGG PATHWAY	ko00565	6	323	0.738893	0.999949	i2_HQ_CO3Stem_c3250/f2p2/2272|i4_LQ_CO3Flo_c8972/f1p0/4804|i4_LQ_CO3Flo_c25367/f1p4/4589|i3_LQ_CO3Stem_c20773/f1p0/3196|i3_LQ_CO3Flo_c45411/f1p30/3675|i3_LQ_CO3Leaf_c5579/f1p0/3806	http://www.genome.jp/kegg-bin/show_pathway?ko00565/K14674%09red/K13510%09red/K01115%09red
Taurine and hypotaurine metabolism	KEGG PATHWAY	ko00430	2	116	0.73941	0.999949	i4_LQ_CO3Stem_c25743/f1p0/4726|i1_LQ_CO3Stem_c41679/f1p14/1016	http://www.genome.jp/kegg-bin/show_pathway?ko00430/K01580%09red
Glycosphingolipid biosynthesis - globo series	KEGG PATHWAY	ko00603	2	118	0.747776	0.999949	i0_LQ_CO3Root_c23789/f1p0/592|i0_LQ_CO3Leaf_c29059/f1p0/727	http://www.genome.jp/kegg-bin/show_pathway?ko00603/K07407%09red
Arachidonic acid metabolism	KEGG PATHWAY	ko00590	2	121	0.75989	0.999949	i2_LQ_CO3Stem_c44008/f1p0/2370|i3_LQ_CO3Leaf_c5579/f1p0/3806	http://www.genome.jp/kegg-bin/show_pathway?ko00590/K01254%09red/K14674%09red
Pyrimidine metabolism	KEGG PATHWAY	ko00240	18	926	0.773108	0.999949	i1_LQ_CO3Leaf_c11953/f1p2/1526|i0_LQ_CO3Root_c47408/f1p0/694|i2_LQ_CO3Stem_c7489/f1p0/2555|i1_LQ_CO3Flo_c94932/f1p0/1034|i1_LQ_CO3Stem_c2883/f1p0/1114|i2_LQ_CO3Stem_c56070/f1p1/2476|i4_LQ_CO3Stem_c12434/f1p2/4801|i2_LQ_CO3Stem_c21964/f1p0/2930|i4_HQ_CO3Flo_c5903/f2p0/4876|i1_LQ_CO3Root_c46115/f1p17/1193|i5_LQ_CO3Flo_c5540/f1p0/5597|i3_LQ_CO3Stem_c24487/f1p3/3930|i1_LQ_CO3Flo_c9565/f1p0/1602|i1_LQ…	http://www.genome.jp/kegg-bin/show_pathway?ko00240/K00962%09red/K01956%09red/K03504%09red/K03006%09red/K03014%09red/K02335%09red/K00761%09red/K03026%09red/K03012%09red/K00609%09red/K02999%09red/K01937%09red/K01465%09red/K03018%09red/K03008%09red/K09903%09red
Glycerophospholipid metabolism	KEGG PATHWAY	ko00564	17	881	0.777601	0.999949	i3_LQ_CO3Leaf_c1866/f1p2/3109|i2_LQ_CO3Stem_c104190/f1p10/2011|i2_LQ_CO3Root_c14069/f1p0/2226|i4_LQ_CO3Flo_c8972/f1p0/4804|i3_LQ_CO3Stem_c20773/f1p0/3196|i2_HQ_CO3Stem_c3250/f2p2/2272|i1_LQ_CO3Leaf_c6835/f1p0/1454|i4_LQ_CO3Flo_c25367/f1p4/4589|i2_LQ_CO3Stem_c41493/f1p4/2662|i3_LQ_CO3Leaf_c2865/f1p0/3284|i2_LQ_CO3Flo_c142216/f1p0/2515|i0_LQ_CO3Leaf_c45155/f1p0/913|i5_LQ_CO3Root_c1568/f1p0/6043|i3_…	http://www.genome.jp/kegg-bin/show_pathway?ko00564/K00967%09red/K08730%09red/K14156%09red/K00968%09red/K00894%09red/K01115%09red/K15728%09red/K01613%09red/K14674%09red/K13510%09red/K13513%09red
alpha-Linolenic acid metabolism	KEGG PATHWAY	ko00592	8	442	0.781578	0.999949	i3_LQ_CO3Flo_c53435/f1p0/3037|i2_LQ_CO3Flo_c61835/f1p4/2897|i2_LQ_CO3Stem_c24651/f1p1/2665|i3_LQ_CO3Flo_c27477/f1p1/3578|i2_LQ_CO3Root_c8146/f1p5/2861|i2_HQ_CO3Flo_c38940/f2p3/2392|i3_LQ_CO3Leaf_c5579/f1p0/3806|i3_LQ_CO3Flo_c8376/f1p0/3910	http://www.genome.jp/kegg-bin/show_pathway?ko00592/K14674%09red/K00232%09red/K00454%09red/K10527%09red/K10526%09red
Basal transcription factors	KEGG PATHWAY	ko03022	9	495	0.787085	0.999949	i0_LQ_CO3Leaf_c31949/f1p1/647|i2_LQ_CO3Stem_c56068/f1p0/2660|i1_LQ_CO3Leaf_c24625/f1p0/1379|i3_LQ_CO3Flo_c42771/f1p0/3203|i4_LQ_CO3Flo_c4739/f1p0/4713|i4_LQ_CO3Flo_c14146/f1p0/4495|i2_LQ_CO3Root_c4191/f1p1/2141|i1_LQ_CO3Root_c25338/f1p0/1279|i2_LQ_CO3Stem_c43722/f1p0/2344	http://www.genome.jp/kegg-bin/show_pathway?ko03022/K10843%09red/K03136%09red/K03132%09red/K03120%09red/K03129%09red/K03128%09red/K03138%09red
Sesquiterpenoid and triterpenoid biosynthesis	KEGG PATHWAY	ko00909	1	72	0.805525	0.999949	i2_LQ_CO3Stem_c62793/f1p0/2186	http://www.genome.jp/kegg-bin/show_pathway?ko00909/K00511%09red
Ubiquinone and other terpenoid-quinone biosynthesis	KEGG PATHWAY	ko00130	5	300	0.80789	0.999949	i1_LQ_CO3Leaf_c35550/f1p0/1622|i0_LQ_CO3Stem_c10667/f1p0/393|i1_LQ_CO3Flo_c85454/f1p0/1996|i5_LQ_CO3Leaf_c4064/f1p0/5832|i1_LQ_CO3Stem_c24919/f1p0/1450	http://www.genome.jp/kegg-bin/show_pathway?ko00130/K14759%09red/K12502%09red/K12501%09red/K01904%09red/K00457%09red
Non-homologous end-joining	KEGG PATHWAY	ko03450	2	141	0.828406	0.999949	i5_LQ_CO3Leaf_c2574/f1p1/5191|i1_LQ_CO3Leaf_c24011/f1p0/1186	http://www.genome.jp/kegg-bin/show_pathway?ko03450/K10886%09red/K10866%09red
Ascorbate and aldarate metabolism	KEGG PATHWAY	ko00053	8	468	0.829476	0.999949	i3_LQ_CO3Stem_c29851/f1p0/3805|i2_LQ_CO3Flo_c57170/f1p3/2502|i2_LQ_CO3Leaf_c21976/f1p2/2140|i1_LQ_CO3Leaf_c14039/f1p0/1562|i1_HQ_CO3Root_c75302/f2p2/1064|i1_LQ_CO3Leaf_c7310/f1p1/1720|i1_HQ_CO3Leaf_c18575/f3p0/1670|i1_LQ_CO3Leaf_c50883/f1p0/1991	http://www.genome.jp/kegg-bin/show_pathway?ko00053/K00128%09red/K00469%09red/K14190%09red
Regulation of autophagy	KEGG PATHWAY	ko04140	6	365	0.832296	0.999949	i5_HQ_CO3Leaf_c918/f2p0/5389|i3_HQ_CO3Flo_c72918/f2p0/3057|i6_LQ_CO3Stem_c713/f1p0/6177|i2_LQ_CO3Flo_c86918/f1p0/2111|i1_LQ_CO3Root_c64253/f1p4/1730|i3_LQ_CO3Stem_c14835/f1p0/3230	http://www.genome.jp/kegg-bin/show_pathway?ko04140/K08341%09red/K08333%09red/K07198%09red/K08337%09red/K00914%09red
RNA transport	KEGG PATHWAY	ko03013	41	2116	0.863032	0.999949	i4_LQ_CO3Stem_c25233/f1p0/4704|i5_LQ_CO3Flo_c8391/f1p16/5048|i2_LQ_CO3Stem_c39117/f1p1/2804|i3_LQ_CO3Flo_c8711/f1p0/3276|i3_LQ_CO3Flo_c74485/f1p0/3825|i4_LQ_CO3Stem_c22163/f1p4/4868|i1_LQ_CO3Stem_c22570/f1p0/1898|i2_LQ_CO3Stem_c59787/f1p0/2874|i3_LQ_CO3Flo_c72973/f1p1/3466|i1_LQ_CO3Leaf_c45117/f1p3/970|i4_HQ_CO3Stem_c1960/f2p0/4579|i2_LQ_CO3Stem_c62601/f1p0/2738|i3_LQ_CO3Root_c2161/f1p0/3476|i2_L…	http://www.genome.jp/kegg-bin/show_pathway?ko03013/K09291%09red/K14314%09red/K03240%09red/K03262%09red/K14309%09red/K03249%09red/K14326%09red/K07562%09red/K07936%09red/K14288%09red/K14289%09red/K13126%09red/K01164%09red/K14312%09red/K03238%09red/K14311%09red/K12875%09red/K12812%09red/K12877%09red/K12876%09red/K03231%09red/K03254%09red/K03252%09red/K13130%09red/K00784%09red/K13174%09red/K14297%09r…
N-Glycan biosynthesis	KEGG PATHWAY	ko00510	7	442	0.870639	0.999949	i2_LQ_CO3Flo_c51327/f1p0/2026|i0_LQ_CO3Stem_c13862/f1p0/694|i2_HQ_CO3Stem_c18112/f2p1/2265|i1_LQ_CO3Flo_c56619/f1p0/1761|i1_LQ_CO3Root_c111481/f1p4/1009|i1_HQ_CO3Leaf_c3767/f4p1/1681|i3_LQ_CO3Stem_c39508/f1p1/3916	http://www.genome.jp/kegg-bin/show_pathway?ko00510/K03843%09red/K12670%09red/K03847%09red/K12668%09red/K00721%09red/K01231%09red/K01230%09red
Base excision repair	KEGG PATHWAY	ko03410	4	281	0.878364	0.999949	i4_HQ_CO3Flo_c5903/f2p0/4876|i1_LQ_CO3Flo_c18209/f1p3/1212|i2_HQ_CO3Stem_c22092/f2p0/2795|i0_LQ_CO3Leaf_c26721/f1p3/875	http://www.genome.jp/kegg-bin/show_pathway?ko03410/K10798%09red/K02335%09red/K03504%09red
Monobactam biosynthesis	KEGG PATHWAY	ko00261	1	99	0.89392	0.999949	i0_LQ_CO3Leaf_c24394/f1p0/722	http://www.genome.jp/kegg-bin/show_pathway?ko00261/K00133%09red
mRNA surveillance pathway	KEGG PATHWAY	ko03015	29	1583	0.895534	0.999949	i4_LQ_CO3Stem_c25233/f1p0/4704|i2_LQ_CO3Stem_c104875/f1p0/2036|i2_LQ_CO3Flo_c123575/f1p10/2047|i1_LQ_CO3Flo_c27928/f1p0/1586|i2_LQ_CO3Stem_c39117/f1p1/2804|i2_LQ_CO3Stem_c98615/f1p2/3179|i4_LQ_CO3Stem_c22163/f1p4/4868|i1_LQ_CO3Root_c62908/f1p0/1972|i2_HQ_CO3Root_c1788/f2p1/2315|i1_LQ_CO3Stem_c3576/f1p3/1148|i3_LQ_CO3Stem_c38680/f1p0/3164|i1_LQ_CO3Leaf_c14419/f1p1/1652|i2_LQ_CO3Leaf_c10941/f1p0/29…	http://www.genome.jp/kegg-bin/show_pathway?ko03015/K14416%09red/K04354%09red/K06100%09red/K06269%09red/K03456%09red/K14962%09red/K13917%09red/K03265%09red/K12875%09red/K12812%09red/K12877%09red/K12876%09red/K14404%09red/K11583%09red/K14411%09red/K14326%09red/K13126%09red/K14401%09red
Proteasome	KEGG PATHWAY	ko03050	9	584	0.910237	0.999949	i1_LQ_CO3Flo_c81669/f1p0/1735|i3_LQ_CO3Stem_c48830/f1p0/3277|i1_LQ_CO3Leaf_c37640/f1p5/1537|i1_LQ_CO3Leaf_c4387/f1p2/1163|i1_LQ_CO3Flo_c42731/f1p0/1906|i1_LQ_CO3Leaf_c40078/f1p5/1822|i1_LQ_CO3Root_c45226/f1p6/1969|i1_LQ_CO3Root_c40133/f1p2/1146|i1_LQ_CO3Root_c71745/f1p1/1251	http://www.genome.jp/kegg-bin/show_pathway?ko03050/K03064%09red/K03065%09red/K03066%09red/K03039%09red/K03028%09red/K02732%09red/K03033%09red
Spliceosome	KEGG PATHWAY	ko03040	57	2970	0.912753	0.999949	i5_HQ_CO3Stem_c913/f2p0/5374|i3_LQ_CO3Flo_c60835/f1p0/3888|i7_LQ_CO3Leaf_c130/f1p0/7334|i2_LQ_CO3Stem_c23415/f1p0/2765|i5_LQ_CO3Flo_c3560/f1p0/5145|i3_LQ_CO3Flo_c58219/f1p0/3710|i1_LQ_CO3Root_c69842/f1p0/1290|i2_LQ_CO3Leaf_c15738/f1p0/2935|i3_HQ_CO3Stem_c2113/f5p0/3203|i2_LQ_CO3Flo_c43134/f1p3/2682|i4_LQ_CO3Stem_c22163/f1p4/4868|i1_LQ_CO3Leaf_c45117/f1p3/970|i3_LQ_CO3Stem_c19397/f1p1/3987|i2_HQ_C…	http://www.genome.jp/kegg-bin/show_pathway?ko03040/K12862%09red/K12900%09red/K12867%09red/K12865%09red/K12844%09red/K12846%09red/K12842%09red/K12843%09red/K12827%09red/K12825%09red/K12822%09red/K12823%09red/K12820%09red/K12821%09red/K11984%09red/K12885%09red/K12818%09red/K12741%09red/K12815%09red/K11095%09red/K12875%09red/K12874%09red/K12877%09red/K12876%09red/K12850%09red/K12856%09red/K12855%09r…
Citrate cycle (TCA cycle)	KEGG PATHWAY	ko00020	9	594	0.919266	0.999949	i2_LQ_CO3Stem_c65594/f1p0/2424|i3_LQ_CO3Stem_c45827/f1p0/3430|i2_LQ_CO3Flo_c8656/f1p6/2573|i2_LQ_CO3Leaf_c13107/f1p2/2164|i2_LQ_CO3Stem_c25015/f1p0/2221|i1_LQ_CO3Root_c43020/f1p9/1428|i3_LQ_CO3Flo_c21718/f1p2/3972|i2_LQ_CO3Stem_c6214/f1p1/2521|i2_LQ_CO3Flo_c12355/f1p1/2363	http://www.genome.jp/kegg-bin/show_pathway?ko00020/K00164%09red/K00161%09red/K01648%09red/K01610%09red/K00026%09red/K00627%09red/K01647%09red
Steroid biosynthesis	KEGG PATHWAY	ko00100	3	250	0.920832	0.999949	i2_LQ_CO3Stem_c62793/f1p0/2186|i1_LQ_CO3Root_c41503/f1p0/1911|i3_LQ_CO3Leaf_c5579/f1p0/3806	http://www.genome.jp/kegg-bin/show_pathway?ko00100/K00511%09red/K14674%09red/K00213%09red
Thiamine metabolism	KEGG PATHWAY	ko00730	1	114	0.924257	0.999949	i0_LQ_CO3Root_c47883/f1p4/478	http://www.genome.jp/kegg-bin/show_pathway?ko00730/K03146%09red
Terpenoid backbone biosynthesis	KEGG PATHWAY	ko00900	5	375	0.925073	0.999949	i1_LQ_CO3Root_c43017/f1p1/1194|i0_LQ_CO3Leaf_c45525/f1p0/986|i0_LQ_CO3Leaf_c1596/f2p0/987|i1_LQ_CO3Root_c27268/f1p0/1413|i2_LQ_CO3Stem_c40433/f1p0/2744	http://www.genome.jp/kegg-bin/show_pathway?ko00900/K15892%09red/K13789%09red/K03526%09red/K14066%09red/K11778%09red
Ribosome biogenesis in eukaryotes	KEGG PATHWAY	ko03008	15	948	0.941124	0.999949	i2_LQ_CO3Flo_c135265/f1p0/2718|i3_LQ_CO3Stem_c28736/f1p1/3102|i3_LQ_CO3Flo_c26360/f1p4/3739|i1_LQ_CO3Root_c60765/f1p1/1120|i1_LQ_CO3Flo_c25111/f1p9/1718|i1_LQ_CO3Root_c11888/f1p2/1606|i3_LQ_CO3Flo_c23272/f1p13/3129|i0_LQ_CO3Stem_c21759/f1p0/686|i5_LQ_CO3Root_c2656/f1p0/5100|i1_LQ_CO3Leaf_c11653/f1p1/1508|i2_HQ_CO3Leaf_c9777/f2p0/2146|i1_LQ_CO3Stem_c22570/f1p0/1898|i2_LQ_CO3Root_c2213/f1p2/2679|i2…	http://www.genome.jp/kegg-bin/show_pathway?ko03008/K14570%09red/K07562%09red/K14565%09red/K14521%09red/K14557%09red/K11108%09red/K01164%09red/K14548%09red/K07936%09red/K06943%09red/K14558%09red/K12619%09red/K07178%09red/K14290%09red
One carbon pool by folate	KEGG PATHWAY	ko00670	2	205	0.945316	0.999949	i1_LQ_CO3Leaf_c6041/f1p2/1389|i1_LQ_CO3Flo_c6270/f1p0/1738	http://www.genome.jp/kegg-bin/show_pathway?ko00670/K00605%09red/K00604%09red
Carotenoid biosynthesis	KEGG PATHWAY	ko00906	2	207	0.947304	0.999949	i4_LQ_CO3Leaf_c11552/f1p0/4229|i3_LQ_CO3Stem_c23605/f1p0/3091	http://www.genome.jp/kegg-bin/show_pathway?ko00906/K15747%09red/K09842%09red
Glycosaminoglycan degradation	KEGG PATHWAY	ko00531	1	136	0.953792	0.999949	i2_LQ_CO3Leaf_c14770/f1p1/2884	http://www.genome.jp/kegg-bin/show_pathway?ko00531/K10532%09red
Folate biosynthesis	KEGG PATHWAY	ko00790	1	139	0.956804	0.999949	i1_LQ_CO3Stem_c19977/f1p142/1262	http://www.genome.jp/kegg-bin/show_pathway?ko00790/K03637%09red
Fatty acid elongation	KEGG PATHWAY	ko00062	1	146	0.96309	0.999949	i2_LQ_CO3Stem_c8513/f1p6/2533	http://www.genome.jp/kegg-bin/show_pathway?ko00062/K15397%09red
Pentose and glucuronate interconversions	KEGG PATHWAY	ko00040	5	433	0.966605	0.999949	i1_LQ_CO3Leaf_c14039/f1p0/1562|i1_LQ_CO3Leaf_c50883/f1p0/1991|i3_LQ_CO3Stem_c16520/f1p0/3069|i1_HQ_CO3Leaf_c18575/f3p0/1670|i1_LQ_CO3Flo_c24957/f1p0/1912	http://www.genome.jp/kegg-bin/show_pathway?ko00040/K00128%09red/K01051%09red/K01805%09red
Flavonoid biosynthesis	KEGG PATHWAY	ko00941	3	313	0.971981	0.999949	i1_LQ_CO3Root_c46792/f1p0/1501|i4_LQ_CO3Leaf_c11873/f1p4/4086|i0_LQ_CO3Leaf_c23246/f1p3/469	http://www.genome.jp/kegg-bin/show_pathway?ko00941/K01859%09red/K08695%09red/K00660%09red
Cysteine and methionine metabolism	KEGG PATHWAY	ko00270	12	870	0.975338	0.999949	i1_LQ_CO3Root_c45957/f1p3/1971|i1_LQ_CO3Root_c88926/f1p0/1442|i1_LQ_CO3Stem_c10065/f1p3/1520|i1_LQ_CO3Root_c43020/f1p9/1428|i4_LQ_CO3Flo_c19915/f1p4/4440|i2_LQ_CO3Stem_c37522/f1p1/2628|i1_LQ_CO3Flo_c84708/f1p0/1764|i1_HQ_CO3Root_c4012/f2p3/1282|i2_HQ_CO3Flo_c10671/f2p7/2312|i0_LQ_CO3Leaf_c24394/f1p0/722|i1_LQ_CO3Leaf_c7722/f1p0/1534|i2_LQ_CO3Flo_c72697/f1p5/2176	http://www.genome.jp/kegg-bin/show_pathway?ko00270/K00133%09red/K14454%09red/K01011%09red/K00811%09red/K00826%09red/K17069%09red/K13034%09red/K00026%09red/K01738%09red/K17398%09red
Lysine biosynthesis	KEGG PATHWAY	ko00300	1	167	0.976977	0.999949	i0_LQ_CO3Leaf_c24394/f1p0/722	http://www.genome.jp/kegg-bin/show_pathway?ko00300/K00133%09red
Nucleotide excision repair	KEGG PATHWAY	ko03420	6	539	0.98198	0.999949	i2_LQ_CO3Stem_c56068/f1p0/2660|i2_LQ_CO3Flo_c59935/f1p0/2519|i5_LQ_CO3Flo_c3669/f1p0/5189|i4_LQ_CO3Stem_c15183/f1p9/4516|i4_HQ_CO3Flo_c5903/f2p0/4876|i1_LQ_CO3Flo_c18209/f1p3/1212	http://www.genome.jp/kegg-bin/show_pathway?ko03420/K10843%09red/K10848%09red/K10841%09red/K02335%09red/K03504%09red
Plant hormone signal transduction	KEGG PATHWAY	ko04075	19	1299	0.98369	0.999949	i3_LQ_CO3Flo_c43827/f1p0/3272|i2_LQ_CO3Leaf_c20500/f1p0/2741|i3_LQ_CO3Stem_c28193/f1p19/3850|i3_LQ_CO3Stem_c42708/f1p0/3834|i1_LQ_CO3Leaf_c46223/f1p2/1214|i2_LQ_CO3Stem_c63313/f1p3/2715|i2_LQ_CO3Leaf_c7904/f1p0/2809|i1_LQ_CO3Root_c40373/f1p0/1870|i4_LQ_CO3Flo_c16006/f1p0/4075|i2_LQ_CO3Stem_c57283/f1p0/2301|i3_HQ_CO3Flo_c5357/f2p0/3297|i3_LQ_CO3Leaf_c7120/f1p0/3025|i2_HQ_CO3Flo_c6407/f3p1/2529|i3_…	http://www.genome.jp/kegg-bin/show_pathway?ko04075/K14494%09red/K14497%09red/K14485%09red/K14491%09red/K14500%09red/K14492%09red/K14508%09red/K14509%09red/K14489%09red/K14496%09red/K12126%09red/K13449%09red/K14513%09red/K13422%09red/K14514%09red
Protein processing in endoplasmic reticulum	KEGG PATHWAY	ko04141	35	2153	0.984372	0.999949	i3_LQ_CO3Flo_c47166/f1p0/3209|i1_LQ_CO3Leaf_c22314/f1p2/1150|i2_LQ_CO3Stem_c7017/f1p5/2667|i1_LQ_CO3Flo_c30593/f1p0/1037|i2_LQ_CO3Leaf_c15484/f1p0/2476|i4_LQ_CO3Flo_c23974/f1p0/4565|i2_HQ_CO3Leaf_c21858/f2p0/2691|i3_LQ_CO3Stem_c7672/f1p0/3815|i2_HQ_CO3Stem_c18112/f2p1/2265|i3_HQ_CO3Flo_c69784/f4p0/3173|i1_LQ_CO3Stem_c34108/f1p0/1223|i2_LQ_CO3Flo_c118051/f1p0/2147|i3_LQ_CO3Flo_c11353/f1p0/3118|i2_…	http://www.genome.jp/kegg-bin/show_pathway?ko04141/K16196%09red/K13525%09red/K09490%09red/K12670%09red/K10578%09red/K09503%09red/K04523%09red/K01230%09red/K10575%09red/K12668%09red/K13993%09red/K10088%09red/K09562%09red/K09487%09red/K08852%09red/K03347%09red/K11718%09red/K01456%09red/K03283%09red/K14007%09red/K14016%09red
Phagosome	KEGG PATHWAY	ko04145	8	681	0.985841	0.999949	i2_LQ_CO3Stem_c3972/f1p0/2483|i4_LQ_CO3Leaf_c8751/f1p0/4930|i4_LQ_CO3Stem_c26194/f1p0/4798|i1_HQ_CO3Leaf_c7087/f2p0/1524|i3_HQ_CO3Flo_c72918/f2p0/3057|i5_LQ_CO3Leaf_c5431/f1p6/5096|i5_LQ_CO3Leaf_c3712/f1p3/6002|i1_LQ_CO3Flo_c14207/f1p0/1543	http://www.genome.jp/kegg-bin/show_pathway?ko04145/K00921%09red/K07374%09red/K02145%09red/K00914%09red
Endocytosis	KEGG PATHWAY	ko04144	28	1809	0.987065	0.999949	i2_LQ_CO3Leaf_c11864/f1p3/2262|i2_LQ_CO3Stem_c7017/f1p5/2667|i1_LQ_CO3Leaf_c24854/f1p0/1977|i4_LQ_CO3Flo_c25367/f1p4/4589|i2_LQ_CO3Stem_c57729/f1p22/2709|i0_LQ_CO3Leaf_c3070/f1p1/990|i3_LQ_CO3Flo_c45411/f1p30/3675|i5_LQ_CO3Stem_c6006/f1p1/5582|i5_LQ_CO3Flo_c2259/f1p2/5276|i2_HQ_CO3Leaf_c21858/f2p0/2691|i6_LQ_CO3Stem_c958/f1p0/6087|i5_LQ_CO3Flo_c4606/f1p0/5805|i2_LQ_CO3Leaf_c3130/f1p0/2240|i5_HQ_C…	http://www.genome.jp/kegg-bin/show_pathway?ko04144/K18465%09red/K12190%09red/K12196%09red/K18443%09red/K12194%09red/K18467%09red/K18468%09red/K12188%09red/K04646%09red/K12185%09red/K01115%09red/K07937%09red/K07904%09red/K18442%09red/K12486%09red/K11824%09red/K19476%09red/K03283%09red
DNA replication	KEGG PATHWAY	ko03030	2	307	0.992248	0.999949	i4_HQ_CO3Flo_c5903/f2p0/4876|i1_LQ_CO3Flo_c18209/f1p3/1212	http://www.genome.jp/kegg-bin/show_pathway?ko03030/K02335%09red/K03504%09red
Ubiquitin mediated proteolysis	KEGG PATHWAY	ko04120	23	1648	0.995422	0.999949	i3_LQ_CO3Stem_c40308/f1p0/3551|i3_LQ_CO3Root_c2935/f1p0/3924|i3_LQ_CO3Flo_c47166/f1p0/3209|i3_LQ_CO3Stem_c39909/f1p5/3578|i1_LQ_CO3Flo_c30593/f1p0/1037|i4_LQ_CO3Flo_c6817/f1p0/4460|i7_LQ_CO3Root_c51/f1p5/7134|i4_LQ_CO3Flo_c6577/f1p1/4934|i4_LQ_CO3Root_c6214/f1p0/4988|i1_LQ_CO3Stem_c33200/f1p0/1548|i1_LQ_CO3Root_c42676/f1p1/1250|i1_LQ_CO3Stem_c20887/f1p6/1170|i2_LQ_CO3Flo_c134569/f1p3/3025|i3_LQ_C…	http://www.genome.jp/kegg-bin/show_pathway?ko04120/K10581%09red/K10575%09red/K10590%09red/K10586%09red/K10592%09red/K10588%09red/K04706%09red/K10573%09red/K03178%09red/K10580%09red/K03347%09red/K03354%09red/K10578%09red
Glutathione metabolism	KEGG PATHWAY	ko00480	7	752	0.997957	0.999949	i3_LQ_CO3Stem_c29203/f1p0/3742|i1_LQ_CO3Stem_c34005/f1p0/1989|i2_LQ_CO3Flo_c111827/f1p0/2152|i5_LQ_CO3Flo_c8228/f1p0/5032|i2_LQ_CO3Stem_c65015/f1p0/2575|i0_HQ_CO3Root_c11422/f2p2/765|i1_LQ_CO3Flo_c37865/f1p1/1881	http://www.genome.jp/kegg-bin/show_pathway?ko00480/K00036%09red/K01256%09red/K01469%09red/K00799%09red/K00383%09red
Amino sugar and nucleotide sugar metabolism	KEGG PATHWAY	ko00520	13	1144	0.998128	0.999949	i1_LQ_CO3Flo_c41018/f1p0/1587|i1_LQ_CO3Stem_c8627/f1p0/1862|i2_LQ_CO3Leaf_c15638/f1p0/2186|i1_LQ_CO3Leaf_c8039/f1p0/1580|i1_LQ_CO3Flo_c107442/f1p1/1864|i2_LQ_CO3Stem_c71089/f1p0/2025|i1_LQ_CO3Flo_c84387/f1p0/1853|i2_LQ_CO3Root_c16714/f1p0/2036|i3_LQ_CO3Stem_c14769/f1p0/3482|i2_LQ_CO3Leaf_c2410/f1p6/2960|i2_LQ_CO3Leaf_c22551/f1p2/2335|i2_LQ_CO3Flo_c6390/f1p5/2854|i2_LQ_CO3Stem_c25133/f1p5/2131	http://www.genome.jp/kegg-bin/show_pathway?ko00520/K13648%09red/K00975%09red/K01835%09red/K00820%09red/K12448%09red/K12449%09red/K06118%09red
Mismatch repair	KEGG PATHWAY	ko03430	1	313	0.999139	0.999949	i1_LQ_CO3Flo_c18209/f1p3/1212	http://www.genome.jp/kegg-bin/show_pathway?ko03430/K03504%09red
Oxidative phosphorylation	KEGG PATHWAY	ko00190	11	1148	0.999691	0.999949	i2_LQ_CO3Stem_c3972/f1p0/2483|i2_LQ_CO3Flo_c41060/f1p8/2505|i3_LQ_CO3Stem_c47366/f1p0/3712|i1_LQ_CO3Root_c85676/f1p4/1454|i4_LQ_CO3Leaf_c7457/f1p0/4738|i4_LQ_CO3Leaf_c2560/f1p1/4753|i0_LQ_CO3Leaf_c24412/f1p0/453|i5_LQ_CO3Flo_c7155/f1p0/5466|i0_LQ_CO3Leaf_c23640/f1p0/909|i1_LQ_CO3Leaf_c24109/f1p0/1535|i7_LQ_CO3Leaf_c18/f1p0/7277	http://www.genome.jp/kegg-bin/show_pathway?ko00190/K02111%09red/K00411%09red/K01507%09red/K01535%09red/K03963%09red/K02145%09red/K05579%09red/K02133%09red/K03883%09red
Ribosome	KEGG PATHWAY	ko03010	22	1982	0.999949	0.999949	i0_LQ_CO3Leaf_c44441/f1p0/627|i1_LQ_CO3Flo_c85522/f1p7/1128|i0_LQ_CO3Stem_c28426/f1p1/846|i0_LQ_CO3Leaf_c16388/f1p0/319|i1_LQ_CO3Flo_c55995/f1p0/1269|i1_LQ_CO3Leaf_c10298/f1p6/1173|i1_LQ_CO3Root_c8186/f1p5/1212|i2_LQ_CO3Flo_c13035/f1p3/2553|i2_LQ_CO3Root_c9797/f1p1/2113|i0_LQ_CO3Flo_c11927/f1p0/832|i1_LQ_CO3Leaf_c39063/f1p7/1277|i0_LQ_CO3Leaf_c28410/f1p0/681|i0_LQ_CO3Flo_c9408/f1p37/755|i5_LQ_CO3…	http://www.genome.jp/kegg-bin/show_pathway?ko03010/K02863%09red/K02923%09red/K02932%09red/K02909%09red/K02951%09red/K02864%09red/K02912%09red/K02900%09red/K02959%09red/K02958%09red/K02949%09red/K02989%09red/K02981%09red/K02957%09red/K02988%09red/K02875%09red/K02960%09red/K02866%09red
Root
#Term	Database	ID	Input number	Background number	P-Value	Corrected P-Value	Input	Hyperlink
Plant hormone signal transduction	KEGG PATHWAY	ko04075	135	1299	1.49706e-06	0.000173073	i1_LQ_CO3Root_c27039/f1p0/1685|i2_LQ_CO3Root_c19301/f1p0/2582|i1_LQ_CO3Root_c21734/f1p0/1535|i1_LQ_CO3Root_c91562/f1p3/1714|i3_LQ_CO3Stem_c26867/f1p0/3289|i2_LQ_CO3Root_c13522/f1p0/2713|i5_LQ_CO3Root_c3301/f1p0/5242|i2_LQ_CO3Root_c7659/f1p0/2128|i2_LQ_CO3Root_c3240/f1p0/2428|i3_HQ_CO3Stem_c56297/f4p0/3108|i2_LQ_CO3Root_c19436/f1p0/2243|i4_LQ_CO3Root_c7332/f1p2/4981|i1_HQ_CO3Root_c2890/f4p4/1649|i…	http://www.genome.jp/kegg-bin/show_pathway?ko04075/K14486%09red/K14487%09red/K14484%09red/K14488%09red/K14489%09red/K13946%09red/K14490%09red/K13415%09red/K14432%09red/K14431%09red/K14510%09red/K14512%09red/K14513%09red/K14514%09red/K14515%09red/K14494%09red/K14497%09red/K14496%09red/K14491%09red/K13449%09red/K14493%09red/K14492%09red/K14498%09red/K14506%09red/K14503%09red/K14502%09red/K14500%09r…
Glutathione metabolism	KEGG PATHWAY	ko00480	87	752	2.86071e-06	0.000173073	i1_LQ_CO3Root_c86842/f1p5/1568|i1_LQ_CO3Root_c23867/f1p0/1672|i1_LQ_CO3Root_c42367/f1p0/1102|i0_LQ_CO3Root_c8430/f1p0/942|i1_LQ_CO3Root_c46714/f1p0/1626|i2_LQ_CO3Root_c16794/f1p0/2055|i2_HQ_CO3Flo_c174480/f3p3/2515|i1_LQ_CO3Root_c50679/f1p0/1217|i2_LQ_CO3Root_c23604/f1p0/2030|i1_LQ_CO3Root_c79703/f1p0/1027|i0_LQ_CO3Root_c31477/f1p5/809|i1_LQ_CO3Root_c72466/f1p0/1524|i0_LQ_CO3Root_c7974/f1p0/850|i…	http://www.genome.jp/kegg-bin/show_pathway?ko00480/K01469%09red/K10808%09red/K00036%09red/K01255%09red/K01256%09red/K18592%09red/K00432%09red/K00799%09red/K00383%09red/K00797%09red/K10807%09red/K01919%09red/K00033%09red/K00434%09red/K00031%09red
Ribosome	KEGG PATHWAY	ko03010	182	1982	2.84714e-05	0.00114835	i0_LQ_CO3Root_c46451/f1p0/689|i0_LQ_CO3Root_c6045/f1p0/707|i0_LQ_CO3Root_c12225/f2p0/617|i3_LQ_CO3Stem_c3458/f1p0/3649|i1_HQ_CO3Root_c2397/f2p3/1111|i0_LQ_CO3Root_c31739/f1p2/839|i1_LQ_CO3Root_c6553/f1p1/1237|i0_LQ_CO3Root_c23572/f1p2/985|i1_LQ_CO3Root_c34435/f1p0/1059|i0_LQ_CO3Root_c81095/f1p0/518|i1_LQ_CO3Root_c16875/f1p0/1062|i0_LQ_CO3Root_c46789/f1p0/794|i0_LQ_CO3Root_c51557/f1p1/955|i1_LQ_CO…	http://www.genome.jp/kegg-bin/show_pathway?ko03010/K02957%09red/K02955%09red/K02953%09red/K02952%09red/K02951%09red/K02885%09red/K02887%09red/K02886%09red/K02881%09red/K02880%09red/K02883%09red/K02882%09red/K02923%09red/K02920%09red/K02921%09red/K02927%09red/K02924%09red/K02925%09red/K02929%09red/K02932%09red/K02934%09red/K02937%09red/K02936%09red/K02939%09red/K02938%09red/K02889%09red/K02908%09r…
SNARE interactions in vesicular transport	KEGG PATHWAY	ko04130	32	220	0.000112302	0.00339714	i0_HQ_CO3Root_c44351/f2p0/700|i1_LQ_CO3Root_c9998/f1p0/1206|i1_LQ_CO3Root_c48955/f1p0/1137|i1_LQ_CO3Root_c47969/f1p0/1799|i1_LQ_CO3Leaf_c21161/f1p1/1204|i0_LQ_CO3Root_c67299/f1p0/1009|i1_LQ_CO3Root_c61438/f1p0/1121|i1_LQ_CO3Root_c70046/f1p0/1294|i0_HQ_CO3Root_c15506/f5p0/893|i2_LQ_CO3Flo_c134736/f1p1/2060|i1_LQ_CO3Root_c3354/f1p0/1190|i1_LQ_CO3Root_c32367/f1p0/1121|i0_LQ_CO3Root_c68421/f1p0/710|i…	http://www.genome.jp/kegg-bin/show_pathway?ko04130/K08496%09red/K08497%09red/K08490%09red/K08486%09red/K08492%09red/K08493%09red/K08489%09red/K08498%09red/K08503%09red/K08515%09red/K08507%09red/K08517%09red/K08516%09red/K08506%09red
Arachidonic acid metabolism	KEGG PATHWAY	ko00590	20	121	0.000495766	0.0119975	i4_LQ_CO3Stem_c14927/f1p0/4578|i0_LQ_CO3Root_c48150/f1p1/921|i2_LQ_CO3Root_c5535/f1p1/2132|i0_LQ_CO3Leaf_c33100/f1p0/685|i2_LQ_CO3Root_c9939/f1p0/2564|i0_LQ_CO3Root_c19902/f3p1/874|i1_LQ_CO3Root_c42337/f1p0/1607|i1_LQ_CO3Root_c65035/f1p2/1940|i0_LQ_CO3Leaf_c6968/f1p1/948|i1_LQ_CO3Root_c89270/f1p0/1268|i1_LQ_CO3Root_c46958/f1p0/1912|i0_HQ_CO3Root_c47550/f2p0/760|i1_HQ_CO3Root_c90832/f2p0/1723|i3_H…	http://www.genome.jp/kegg-bin/show_pathway?ko00590/K05309%09red/K01254%09red/K00079%09red/K18592%09red/K01047%09red/K00432%09red/K14674%09red
RNA transport	KEGG PATHWAY	ko03013	178	2116	0.00166346	0.0335464	i6_LQ_CO3Root_c431/f1p0/6260|i2_LQ_CO3Root_c11323/f1p1/2755|i1_LQ_CO3Root_c62087/f1p2/1618|i2_LQ_CO3Root_c8388/f1p4/2376|i1_LQ_CO3Stem_c23810/f1p2/1853|i1_LQ_CO3Root_c3632/f1p1/1614|i5_LQ_CO3Stem_c4119/f1p1/5288|i2_LQ_CO3Root_c17739/f1p0/2039|i4_LQ_CO3Root_c5174/f1p0/4862|i0_LQ_CO3Root_c80212/f1p2/624|i4_LQ_CO3Root_c5457/f1p0/4627|i1_LQ_CO3Root_c64052/f1p0/1244|i0_LQ_CO3Root_c21428/f1p1/349|i6_LQ…	http://www.genome.jp/kegg-bin/show_pathway?ko03013/K09291%09red/K03754%09red/K03257%09red/K12877%09red/K14309%09red/K10577%09red/K12876%09red/K12160%09red/K03241%09red/K03242%09red/K03243%09red/K03262%09red/K03245%09red/K03260%09red/K14306%09red/K18213%09red/K03249%09red/K14321%09red/K14326%09red/K14325%09red/K14324%09red/K12881%09red/K12882%09red/K00784%09red/K03237%09red/K14288%09red/K07936%09r…
Regulation of autophagy	KEGG PATHWAY	ko04140	38	365	0.00776989	0.120447	i1_LQ_CO3Root_c10145/f1p0/1966|i4_LQ_CO3Root_c2034/f1p0/4725|i0_LQ_CO3Root_c23645/f1p0/734|i1_LQ_CO3Root_c7403/f1p0/1401|i1_LQ_CO3Root_c23618/f1p2/1587|i3_LQ_CO3Flo_c6004/f1p11/3790|i2_LQ_CO3Root_c10126/f1p0/2887|i2_LQ_CO3Root_c17628/f1p0/1966|i2_LQ_CO3Root_c4219/f1p1/2454|i2_LQ_CO3Root_c9971/f1p0/2267|i1_LQ_CO3Root_c43602/f1p2/1836|i1_LQ_CO3Root_c5206/f1p0/1738|i2_LQ_CO3Flo_c21802/f1p0/2981|i1_L…	http://www.genome.jp/kegg-bin/show_pathway?ko04140/K00914%09red/K08339%09red/K08341%09red/K08269%09red/K08343%09red/K07198%09red/K08331%09red/K08333%09red/K08334%09red/K08337%09red
Linoleic acid metabolism	KEGG PATHWAY	ko00591	20	158	0.00796342	0.120447	i3_LQ_CO3Root_c1413/f1p1/3473|i4_LQ_CO3Stem_c14927/f1p0/4578|i1_LQ_CO3Root_c3252/f1p0/1438|i2_HQ_CO3Root_c1527/f2p3/2349|i2_LQ_CO3Root_c3424/f1p0/2953|i1_LQ_CO3Root_c73431/f1p0/1181|i0_LQ_CO3Root_c33798/f1p0/516|i0_LQ_CO3Root_c19902/f3p1/874|i1_LQ_CO3Root_c17124/f1p0/1045|i3_LQ_CO3Flo_c26976/f1p2/3120|i4_LQ_CO3Root_c9465/f1p1/4030|i0_LQ_CO3Leaf_c11906/f1p2/573|i1_LQ_CO3Root_c65035/f1p2/1940|i1_LQ…	http://www.genome.jp/kegg-bin/show_pathway?ko00591/K14674%09red/K01047%09red/K00454%09red/K15718%09red
Phenylpropanoid biosynthesis	KEGG PATHWAY	ko00940	79	926	0.0215219	0.28935	i1_LQ_CO3Root_c20887/f1p0/1333|i2_LQ_CO3Root_c15341/f1p1/2285|i2_LQ_CO3Flo_c118354/f1p4/2802|i1_HQ_CO3Root_c1849/f4p5/1428|i1_LQ_CO3Root_c71854/f1p0/1573|i2_LQ_CO3Root_c5442/f1p1/2121|i1_LQ_CO3Root_c8284/f1p0/1197|i1_LQ_CO3Root_c46126/f1p0/1279|i0_LQ_CO3Root_c41333/f1p0/786|i1_LQ_CO3Root_c73166/f1p2/1629|i2_LQ_CO3Stem_c25256/f1p0/2602|i1_LQ_CO3Root_c46622/f1p0/1087|i1_LQ_CO3Root_c28788/f1p0/1496|…	http://www.genome.jp/kegg-bin/show_pathway?ko00940/K00588%09red/K13065%09red/K10775%09red/K13066%09red/K01188%09red/K00083%09red/K12355%09red/K05350%09red/K01904%09red/K09754%09red/K00430%09red/K00487%09red/K05349%09red
Pantothenate and CoA biosynthesis	KEGG PATHWAY	ko00770	24	234	0.0336022	0.406587	i1_LQ_CO3Root_c24218/f1p0/1130|i1_LQ_CO3Root_c63953/f1p0/1393|i2_LQ_CO3Root_c4363/f1p0/2392|i2_LQ_CO3Root_c13711/f1p1/2138|i0_HQ_CO3Root_c20209/f3p3/839|i2_LQ_CO3Root_c10722/f1p0/2691|i1_HQ_CO3Root_c13853/f2p2/1887|i2_HQ_CO3Flo_c43631/f3p4/2200|i1_LQ_CO3Leaf_c9077/f1p3/1736|i2_LQ_CO3Leaf_c10703/f1p0/2083|i1_LQ_CO3Root_c45707/f1p0/1600|i2_LQ_CO3Root_c2318/f1p0/2151|i1_LQ_CO3Leaf_c24689/f1p3/1879|i…	http://www.genome.jp/kegg-bin/show_pathway?ko00770/K00859%09red/K01687%09red/K01464%09red/K00053%09red/K00207%09red/K00826%09red/K09680%09red/K00606%09red/K01431%09red/K01653%09red
Proteasome	KEGG PATHWAY	ko03050	51	584	0.0400666	0.42219	i0_LQ_CO3Root_c29436/f1p0/850|i1_LQ_CO3Root_c48265/f1p1/1563|i1_LQ_CO3Root_c67169/f1p0/1663|i0_LQ_CO3Root_c65873/f1p0/612|i1_LQ_CO3Root_c16625/f1p0/1056|i1_LQ_CO3Root_c30977/f1p0/1908|i2_LQ_CO3Root_c19273/f1p0/2717|i1_HQ_CO3Root_c25485/f2p0/1757|i1_LQ_CO3Root_c51616/f1p1/1182|i1_HQ_CO3Root_c83885/f2p2/1576|i0_LQ_CO3Root_c51603/f1p3/850|i1_LQ_CO3Root_c28319/f1p2/1573|i0_LQ_CO3Root_c51565/f1p3/820|…	http://www.genome.jp/kegg-bin/show_pathway?ko03050/K03064%09red/K03065%09red/K03066%09red/K03061%09red/K03062%09red/K03028%09red/K02728%09red/K02729%09red/K02726%09red/K06699%09red/K03039%09red/K03038%09red/K03037%09red/K03035%09red/K03033%09red/K03032%09red/K03030%09red/K11599%09red/K02739%09red/K02738%09red/K02735%09red/K02732%09red/K02731%09red/K02730%09red/K02737%09red/K02736%09red/K06700%09r…
Vitamin B6 metabolism	KEGG PATHWAY	ko00750	11	87	0.0418701	0.42219	i0_LQ_CO3Root_c31299/f1p0/857|i1_LQ_CO3Flo_c110520/f1p2/1987|i1_LQ_CO3Root_c44670/f1p0/1363|i1_LQ_CO3Root_c42090/f1p0/1094|i1_HQ_CO3Root_c75398/f2p0/1051|i2_LQ_CO3Root_c3423/f1p0/2976|i0_LQ_CO3Root_c13230/f1p1/461|i0_LQ_CO3Root_c48520/f1p0/806|i0_LQ_CO3Root_c72959/f1p1/822|i1_LQ_CO3Root_c22670/f1p0/1092|i1_LQ_CO3Root_c48994/f1p0/1359	http://www.genome.jp/kegg-bin/show_pathway?ko00750/K08681%09red/K00275%09red/K06215%09red/K00868%09red/K13248%09red/K01733%09red/K00831%09red
Phagosome	KEGG PATHWAY	ko04145	57	681	0.0579998	0.539845	i1_LQ_CO3Root_c68384/f1p2/1754|i1_LQ_CO3Root_c39576/f1p0/1518|i1_LQ_CO3Root_c26676/f1p5/1638|i0_LQ_CO3Root_c27074/f1p0/938|i2_LQ_CO3Root_c4707/f1p0/2532|i1_LQ_CO3Root_c68092/f1p0/1206|i0_LQ_CO3Root_c11155/f1p1/609|i1_LQ_CO3Stem_c33735/f1p0/1258|i2_LQ_CO3Root_c5808/f1p1/2334|i1_LQ_CO3Root_c67297/f1p0/1381|i1_LQ_CO3Root_c91038/f1p0/1240|i1_LQ_CO3Stem_c18866/f1p0/1886|i0_LQ_CO3Root_c28381/f1p1/909|i…	http://www.genome.jp/kegg-bin/show_pathway?ko04145/K01365%09red/K00914%09red/K07889%09red/K04392%09red/K02155%09red/K02154%09red/K02151%09red/K09481%09red/K10956%09red/K07374%09red/K07375%09red/K03661%09red/K00921%09red/K02145%09red/K08517%09red/K02147%09red/K02148%09red/K02149%09red/K07897%09red/K08054%09red/K08057%09red/K08492%09red/K07342%09red
Biosynthesis of unsaturated fatty acids	KEGG PATHWAY	ko01040	21	216	0.0674255	0.582749	i1_LQ_CO3Root_c40287/f1p3/1116|i1_LQ_CO3Root_c67765/f1p0/1662|i2_LQ_CO3Flo_c65276/f1p3/2142|i2_LQ_CO3Root_c13506/f1p0/2385|i1_LQ_CO3Root_c30284/f1p0/1760|i2_LQ_CO3Root_c8800/f1p0/2402|i2_LQ_CO3Root_c19175/f1p0/3006|i0_HQ_CO3Root_c18827/f2p0/395|i1_LQ_CO3Root_c42993/f1p0/1150|i1_LQ_CO3Root_c92103/f1p1/1351|i1_LQ_CO3Leaf_c23384/f1p3/1378|i1_LQ_CO3Root_c48493/f1p0/1640|i1_LQ_CO3Root_c12483/f1p3/1932…	http://www.genome.jp/kegg-bin/show_pathway?ko01040/K01068%09red/K00059%09red/K00232%09red/K10256%09red/K07513%09red/K00507%09red
Cysteine and methionine metabolism	KEGG PATHWAY	ko00270	70	870	0.0727391	0.586762	i1_LQ_CO3Root_c90874/f1p1/1476|i2_HQ_CO3Root_c2020/f2p0/2566|i1_LQ_CO3Root_c20834/f1p2/1328|i1_LQ_CO3Root_c24137/f1p0/1369|i1_LQ_CO3Root_c7274/f1p0/1468|i6_LQ_CO3Root_c366/f1p0/6710|i1_HQ_CO3Root_c61633/f2p0/1255|i1_LQ_CO3Root_c44137/f1p0/1579|i1_LQ_CO3Root_c24218/f1p0/1130|i1_LQ_CO3Stem_c22715/f1p0/1909|i1_LQ_CO3Root_c11620/f1p0/1196|i1_HQ_CO3Root_c41825/f2p0/1637|i1_HQ_CO3Root_c30621/f5p2/1692|…	http://www.genome.jp/kegg-bin/show_pathway?ko00270/K00899%09red/K16054%09red/K01011%09red/K00815%09red/K01761%09red/K01760%09red/K01919%09red/K05933%09red/K14454%09red/K00640%09red/K00547%09red/K12524%09red/K00789%09red/K17398%09red/K00549%09red/K08967%09red/K01251%09red/K08963%09red/K00797%09red/K00827%09red/K00826%09red/K01611%09red/K01738%09red/K01739%09red/K00025%09red/K00026%09red/K00558%09r…
alpha-Linolenic acid metabolism	KEGG PATHWAY	ko00592	38	442	0.0796496	0.60235	i1_LQ_CO3Root_c30284/f1p0/1760|i1_LQ_CO3Root_c65035/f1p2/1940|i1_LQ_CO3Root_c3410/f1p1/1608|i0_LQ_CO3Leaf_c11906/f1p2/573|i3_HQ_CO3Root_c377/f2p1/3544|i4_LQ_CO3Root_c9465/f1p1/4030|i1_HQ_CO3Root_c45125/f2p0/1524|i2_HQ_CO3Root_c1386/f2p0/2377|i2_LQ_CO3Root_c8800/f1p0/2402|i4_LQ_CO3Stem_c14927/f1p0/4578|i1_LQ_CO3Root_c3014/f1p0/1188|i2_LQ_CO3Root_c16868/f1p0/2059|i3_LQ_CO3Flo_c26976/f1p2/3120|i1_LQ…	http://www.genome.jp/kegg-bin/show_pathway?ko00592/K14674%09red/K01723%09red/K05894%09red/K18857%09red/K00232%09red/K01047%09red/K00454%09red/K10527%09red/K10526%09red/K10529%09red/K10525%09red/K07513%09red
Indole alkaloid biosynthesis	KEGG PATHWAY	ko00901	2	8	0.125475	0.893087	i1_LQ_CO3Root_c114053/f1p0/1001|i0_LQ_CO3Root_c77287/f1p0/819	http://www.genome.jp/kegg-bin/show_pathway?ko00901/K08233%09red
Nitrogen metabolism	KEGG PATHWAY	ko00910	28	331	0.133087	0.894641	i4_LQ_CO3Root_c7694/f1p4/4962|i0_LQ_CO3Root_c44296/f1p0/803|i4_HQ_CO3Leaf_c1437/f2p0/4802|i2_LQ_CO3Root_c9821/f1p0/2359|i1_LQ_CO3Root_c54562/f1p0/1047|i0_LQ_CO3Root_c24607/f1p0/878|i1_LQ_CO3Root_c43345/f1p0/1379|i1_LQ_CO3Root_c49242/f1p8/1506|i0_LQ_CO3Root_c71621/f1p1/525|i2_LQ_CO3Root_c6320/f1p3/2788|i2_LQ_CO3Root_c10311/f1p0/2191|i1_LQ_CO3Root_c80684/f1p1/1031|i4_LQ_CO3Root_c5397/f1p0/5035|i0_L…	http://www.genome.jp/kegg-bin/show_pathway?ko00910/K01673%09red/K00262%09red/K00261%09red/K00264%09red/K00284%09red/K02575%09red/K01725%09red/K10534%09red/K01915%09red/K00366%09red/K01455%09red
Pyrimidine metabolism	KEGG PATHWAY	ko00240	70	926	0.164833	1	i2_LQ_CO3Root_c6254/f1p3/2299|i1_HQ_CO3Root_c19837/f6p1/1245|i0_LQ_CO3Root_c49743/f1p0/443|i2_LQ_CO3Flo_c36082/f1p0/2711|i0_LQ_CO3Root_c65858/f1p0/859|i1_LQ_CO3Root_c10656/f1p0/1378|i2_LQ_CO3Flo_c138561/f1p0/2259|i1_LQ_CO3Root_c113596/f1p0/1005|i1_LQ_CO3Root_c63953/f1p0/1393|i1_LQ_CO3Root_c23867/f1p0/1672|i1_LQ_CO3Root_c89923/f1p2/1650|i2_HQ_CO3Stem_c94092/f2p1/2339|i4_LQ_CO3Root_c2617/f1p0/4822|…	http://www.genome.jp/kegg-bin/show_pathway?ko00240/K00857%09red/K03013%09red/K03012%09red/K03006%09red/K03021%09red/K03022%09red/K03023%09red/K03002%09red/K03026%09red/K00609%09red/K02335%09red/K01937%09red/K00876%09red/K01956%09red/K00207%09red/K11541%09red/K01493%09red/K09903%09red/K14721%09red/K13998%09red/K00962%09red/K01519%09red/K01510%09red/K03015%09red/K03014%09red/K03016%09red/K03011%09r…
Valine, leucine and isoleucine biosynthesis	KEGG PATHWAY	ko00290	17	195	0.173831	1	i2_LQ_CO3Root_c2318/f1p0/2151|i2_LQ_CO3Root_c4363/f1p0/2392|i1_HQ_CO3Root_c42970/f2p0/1528|i1_LQ_CO3Root_c31380/f1p0/1631|i2_HQ_CO3Flo_c43631/f3p4/2200|i1_LQ_CO3Root_c48912/f1p0/1256|i2_LQ_CO3Root_c13711/f1p1/2138|i4_LQ_CO3Root_c8377/f1p1/4120|i1_LQ_CO3Root_c11724/f1p0/1747|i1_LQ_CO3Root_c24218/f1p0/1130|i0_HQ_CO3Root_c11683/f2p1/972|i1_LQ_CO3Root_c51471/f1p0/1479|i3_LQ_CO3Root_c1173/f1p0/3835|i1…	http://www.genome.jp/kegg-bin/show_pathway?ko00290/K01687%09red/K00053%09red/K00826%09red/K01649%09red/K01653%09red/K01704%09red/K01703%09red
Basal transcription factors	KEGG PATHWAY	ko03022	39	495	0.174462	1	i0_LQ_CO3Root_c43669/f1p1/727|i3_LQ_CO3Root_c4318/f1p5/3056|i1_LQ_CO3Leaf_c9894/f1p1/1356|i2_LQ_CO3Root_c6672/f1p2/2230|i2_LQ_CO3Root_c16108/f1p0/2114|i0_HQ_CO3Root_c112183/f2p0/701|i2_LQ_CO3Root_c7813/f1p1/2330|i1_LQ_CO3Root_c9344/f1p3/1402|i2_LQ_CO3Stem_c41536/f1p0/2314|i0_LQ_CO3Root_c8686/f1p0/671|i1_LQ_CO3Root_c13939/f1p1/1629|i2_LQ_CO3Root_c7307/f1p2/2248|i1_LQ_CO3Root_c43271/f1p2/1675|i2_LQ…	http://www.genome.jp/kegg-bin/show_pathway?ko03022/K10842%09red/K10843%09red/K03141%09red/K03142%09red/K03123%09red/K10844%09red/K03137%09red/K03136%09red/K03144%09red/K03143%09red/K03125%09red/K03124%09red/K03134%09red/K03126%09red/K03120%09red/K03130%09red/K03122%09red/K03129%09red/K03128%09red/K03138%09red/K03139%09red
Glycosphingolipid biosynthesis - globo series	KEGG PATHWAY	ko00603	11	118	0.182149	1	i1_LQ_CO3Root_c17830/f1p0/1023|i1_LQ_CO3Root_c45983/f1p0/1934|i1_LQ_CO3Root_c29760/f2p0/1823|i1_LQ_CO3Root_c53769/f1p7/1071|i0_LQ_CO3Root_c43956/f1p2/602|i1_LQ_CO3Root_c71950/f1p0/1876|i1_HQ_CO3Root_c75560/f2p6/1055|i1_LQ_CO3Root_c49708/f1p3/1722|i1_LQ_CO3Root_c11646/f1p0/1762|i0_LQ_CO3Root_c8719/f1p3/902|i1_LQ_CO3Root_c49475/f1p0/1219	http://www.genome.jp/kegg-bin/show_pathway?ko00603/K07407%09red/K12373%09red/K01988%09red
Stilbenoid, diarylheptanoid and gingerol biosynthesis	KEGG PATHWAY	ko00945	11	123	0.215234	1	i1_LQ_CO3Root_c66528/f1p0/1512|i2_LQ_CO3Root_c7643/f1p3/2397|i0_LQ_CO3Root_c48487/f1p1/824|i0_LQ_CO3Root_c46335/f1p1/796|i1_LQ_CO3Root_c63578/f1p0/1160|i2_LQ_CO3Stem_c25256/f1p0/2602|i0_LQ_CO3Root_c41333/f1p0/786|i1_LQ_CO3Root_c46622/f1p0/1087|i1_LQ_CO3Root_c15538/f1p0/1556|i1_LQ_CO3Root_c12917/f2p1/1573|i1_LQ_CO3Flo_c56181/f1p0/1988	http://www.genome.jp/kegg-bin/show_pathway?ko00945/K16040%09red/K09754%09red/K00487%09red/K13065%09red/K00588%09red
Betalain biosynthesis	KEGG PATHWAY	ko00965	3	23	0.218941	1	i0_LQ_CO3Root_c12191/f1p1/823|i1_LQ_CO3Root_c27965/f1p1/1264|i1_LQ_CO3Root_c71725/f1p0/1577	http://www.genome.jp/kegg-bin/show_pathway?ko00965/K00545%09red/K15777%09red/K00505%09red
Citrate cycle (TCA cycle)	KEGG PATHWAY	ko00020	45	594	0.219787	1	i1_LQ_CO3Root_c67186/f1p1/1952|i1_LQ_CO3Root_c62847/f1p0/1275|i1_LQ_CO3Root_c11682/f1p0/1831|i1_LQ_CO3Root_c44279/f1p2/1902|i2_LQ_CO3Stem_c37830/f1p2/2766|i1_HQ_CO3Leaf_c24771/f2p3/1684|i1_HQ_CO3Root_c61633/f2p0/1255|i1_HQ_CO3Root_c2080/f5p1/1549|i1_LQ_CO3Stem_c3151/f1p0/1819|i1_LQ_CO3Root_c16646/f1p0/1050|i2_HQ_CO3Stem_c95437/f19p2/2745|i1_HQ_CO3Root_c5887/f2p0/1428|i1_LQ_CO3Flo_c7632/f1p94/1500…	http://www.genome.jp/kegg-bin/show_pathway?ko00020/K00382%09red/K00658%09red/K00164%09red/K01679%09red/K00161%09red/K00162%09red/K01681%09red/K01900%09red/K01648%09red/K00030%09red/K00234%09red/K00235%09red/K01899%09red/K00025%09red/K00026%09red/K00627%09red/K01647%09red/K01610%09red/K00031%09red
Glycosphingolipid biosynthesis - ganglio series	KEGG PATHWAY	ko00604	4	35	0.224101	1	i1_LQ_CO3Root_c17830/f1p0/1023|i1_LQ_CO3Root_c45983/f1p0/1934|i2_LQ_CO3Root_c11476/f1p0/2342|i1_LQ_CO3Root_c71950/f1p0/1876	http://www.genome.jp/kegg-bin/show_pathway?ko00604/K12309%09red/K12373%09red
Phenylalanine, tyrosine and tryptophan biosynthesis	KEGG PATHWAY	ko00400	36	475	0.248095	1	i2_LQ_CO3Root_c12163/f1p0/2122|i1_LQ_CO3Root_c24137/f1p0/1369|i1_LQ_CO3Root_c40462/f1p1/1506|i1_LQ_CO3Root_c51180/f1p0/1209|i1_LQ_CO3Root_c86835/f1p0/1624|i1_HQ_CO3Root_c5271/f2p0/1803|i6_LQ_CO3Root_c366/f1p0/6710|i1_LQ_CO3Root_c41275/f1p1/1639|i1_LQ_CO3Root_c23846/f1p0/1835|i1_LQ_CO3Root_c14114/f1p0/1098|i1_LQ_CO3Root_c2801/f1p0/1887|i1_LQ_CO3Root_c27977/f1p0/1262|i0_LQ_CO3Root_c77697/f1p1/362|i…	http://www.genome.jp/kegg-bin/show_pathway?ko00400/K14454%09red/K01695%09red/K00891%09red/K01696%09red/K15849%09red/K01736%09red/K01658%09red/K01735%09red/K13832%09red/K00815%09red/K01626%09red/K00817%09red/K00766%09red/K01850%09red/K05359%09red/K01657%09red/K01609%09red
Protein export	KEGG PATHWAY	ko03060	32	420	0.254121	1	i1_LQ_CO3Root_c85138/f1p0/1148|i0_LQ_CO3Root_c77545/f1p0/773|i1_LQ_CO3Root_c5659/f1p4/1600|i2_LQ_CO3Root_c3795/f1p0/3016|i0_LQ_CO3Root_c12708/f2p32/920|i2_LQ_CO3Root_c9471/f1p1/2880|i2_LQ_CO3Root_c3942/f1p0/2081|i2_LQ_CO3Leaf_c2852/f1p18/2782|i1_LQ_CO3Root_c67014/f1p0/1374|i1_LQ_CO3Root_c88560/f1p0/1119|i3_HQ_CO3Flo_c26772/f2p2/3592|i1_LQ_CO3Root_c88852/f1p0/1320|i0_LQ_CO3Root_c22018/f1p0/672|i0_…	http://www.genome.jp/kegg-bin/show_pathway?ko03060/K03070%09red/K09481%09red/K09540%09red/K10956%09red/K13280%09red/K07342%09red/K12948%09red/K12275%09red/K09490%09red/K12272%09red/K03108%09red/K03106%09red/K09648%09red/K13431%09red/K09647%09red/K03105%09red/K03100%09red
Circadian rhythm - plant	KEGG PATHWAY	ko04712	37	495	0.269805	1	i1_LQ_CO3Root_c31634/f1p2/1442|i3_LQ_CO3Root_c2236/f1p0/3398|i2_LQ_CO3Root_c2817/f1p2/2419|i1_LQ_CO3Root_c27213/f1p1/1220|i1_LQ_CO3Root_c51811/f1p0/1432|i0_LQ_CO3Root_c74707/f1p0/974|i1_LQ_CO3Root_c90461/f1p0/1510|i3_LQ_CO3Stem_c26867/f1p0/3289|i4_LQ_CO3Root_c6423/f1p0/5031|i2_LQ_CO3Root_c12801/f1p0/2227|i3_LQ_CO3Root_c661/f1p0/3877|i4_LQ_CO3Root_c3973/f1p14/4414|i1_LQ_CO3Root_c5529/f1p0/1223|i3_…	http://www.genome.jp/kegg-bin/show_pathway?ko04712/K12118%09red/K03097%09red/K12133%09red/K12116%09red/K12121%09red/K12120%09red/K12127%09red/K12126%09red/K12125%09red/K12124%09red/K00660%09red/K12130%09red/K12129%09red/K16240%09red/K03115%09red
Aminoacyl-tRNA biosynthesis	KEGG PATHWAY	ko00970	44	598	0.280175	1	i2_LQ_CO3Root_c9754/f1p0/2131|i1_LQ_CO3Root_c2293/f1p0/1332|i1_LQ_CO3Root_c16395/f1p0/1044|i1_LQ_CO3Root_c29919/f1p1/1821|i4_LQ_CO3Stem_c3300/f1p11/4216|i1_LQ_CO3Root_c42659/f1p0/1515|i0_LQ_CO3Root_c46484/f1p2/958|i1_LQ_CO3Root_c7685/f1p0/1651|i2_LQ_CO3Root_c8020/f1p0/2137|i4_LQ_CO3Root_c8630/f1p0/4373|i2_LQ_CO3Root_c17406/f1p0/2070|i1_LQ_CO3Root_c29876/f1p1/1717|i0_LQ_CO3Root_c48015/f1p0/978|i2_…	http://www.genome.jp/kegg-bin/show_pathway?ko00970/K01883%09red/K01886%09red/K01881%09red/K01874%09red/K01875%09red/K01876%09red/K01872%09red/K01880%09red/K01870%09red/K01873%09red/K04567%09red/K01866%09red/K01885%09red/K01867%09red/K01887%09red/K01889%09red/K01868%09red/K01869%09red/K01893%09red/K01892%09red/K01890%09red
Plant-pathogen interaction	KEGG PATHWAY	ko04626	67	930	0.280501	1	i0_LQ_CO3Root_c23615/f1p0/957|i1_LQ_CO3Root_c71173/f1p0/1687|i2_LQ_CO3Leaf_c6568/f1p1/2828|i1_LQ_CO3Root_c51723/f1p1/1830|i2_LQ_CO3Flo_c65809/f1p2/2841|i2_LQ_CO3Root_c11328/f1p5/2486|i4_LQ_CO3Root_c5756/f1p24/4495|i3_LQ_CO3Root_c2571/f1p0/3168|i1_LQ_CO3Root_c85530/f1p0/1533|i2_LQ_CO3Root_c5985/f1p0/2409|i1_LQ_CO3Root_c71600/f1p0/1165|i2_HQ_CO3Root_c1940/f2p2/2228|i2_LQ_CO3Root_c11658/f1p0/2474|i0…	http://www.genome.jp/kegg-bin/show_pathway?ko04626/K13414%09red/K13459%09red/K13457%09red/K18875%09red/K13412%09red/K04079%09red/K12795%09red/K13429%09red/K13458%09red/K09487%09red/K18834%09red/K13449%09red/K13448%09red/K13447%09red/K05391%09red/K13436%09red/K00864%09red/K13434%09red/K02183%09red
Valine, leucine and isoleucine degradation	KEGG PATHWAY	ko00280	37	498	0.281254	1	i1_HQ_CO3Stem_c3171/f2p0/1672|i1_LQ_CO3Root_c24218/f1p0/1130|i1_LQ_CO3Root_c30284/f1p0/1760|i1_LQ_CO3Root_c11682/f1p0/1831|i0_LQ_CO3Root_c50308/f1p0/980|i1_LQ_CO3Root_c71753/f1p0/1236|i1_HQ_CO3Root_c30621/f5p2/1692|i1_LQ_CO3Root_c4547/f1p1/1995|i1_LQ_CO3Root_c43543/f1p0/1782|i1_LQ_CO3Root_c66488/f1p0/1490|i1_HQ_CO3Root_c9818/f3p1/1293|i1_LQ_CO3Root_c32300/f1p1/1413|i1_LQ_CO3Root_c68150/f1p0/1695|…	http://www.genome.jp/kegg-bin/show_pathway?ko00280/K00249%09red/K00140%09red/K01641%09red/K05605%09red/K00166%09red/K00128%09red/K00827%09red/K00826%09red/K00382%09red/K14085%09red/K00253%09red/K07513%09red/K09699%09red/K00020%09red/K01969%09red
Diterpenoid biosynthesis	KEGG PATHWAY	ko00904	10	120	0.293158	1	i1_LQ_CO3Root_c32403/f1p0/1173|i0_LQ_CO3Root_c8983/f1p0/667|i1_LQ_CO3Root_c8914/f1p2/1699|i2_HQ_CO3Root_c1405/f2p0/2505|i4_LQ_CO3Stem_c13253/f1p0/4713|i1_LQ_CO3Root_c84101/f1p0/1612|i0_LQ_CO3Root_c71727/f1p0/838|i2_LQ_CO3Root_c12087/f1p1/2091|i2_LQ_CO3Root_c19924/f1p0/2779|i4_LQ_CO3Root_c4684/f1p1/4483	http://www.genome.jp/kegg-bin/show_pathway?ko00904/K04120%09red/K04121%09red/K04122%09red/K04123%09red
Other glycan degradation	KEGG PATHWAY	ko00511	19	249	0.315516	1	i1_LQ_CO3Root_c17830/f1p0/1023|i1_LQ_CO3Root_c45983/f1p0/1934|i3_LQ_CO3Root_c3784/f1p0/3401|i1_LQ_CO3Root_c72240/f1p1/1081|i3_LQ_CO3Flo_c44416/f1p0/3560|i5_LQ_CO3Root_c1341/f1p0/5216|i3_LQ_CO3Flo_c26653/f1p1/3904|i2_LQ_CO3Leaf_c14732/f1p0/2237|i1_LQ_CO3Root_c71950/f1p0/1876|i4_LQ_CO3Root_c2964/f1p1/4980|i1_LQ_CO3Root_c27913/f1p0/1814|i2_LQ_CO3Root_c11476/f1p0/2342|i3_LQ_CO3Flo_c20114/f1p0/3776|i0…	http://www.genome.jp/kegg-bin/show_pathway?ko00511/K01190%09red/K01191%09red/K17108%09red/K12373%09red/K12309%09red/K01227%09red
Pyruvate metabolism	KEGG PATHWAY	ko00620	73	1031	0.319086	1	i1_LQ_CO3Root_c14868/f1p0/1616|i3_LQ_CO3Stem_c34278/f1p0/3072|i1_LQ_CO3Root_c67186/f1p1/1952|i1_HQ_CO3Root_c42970/f2p0/1528|i0_LQ_CO3Root_c8972/f1p0/914|i1_LQ_CO3Root_c11682/f1p0/1831|i0_LQ_CO3Root_c14249/f1p3/555|i2_LQ_CO3Stem_c37830/f1p2/2766|i1_LQ_CO3Root_c48912/f1p0/1256|i5_LQ_CO3Root_c2560/f1p1/5995|i3_LQ_CO3Stem_c48107/f1p1/3865|i1_HQ_CO3Root_c61633/f2p0/1255|i1_LQ_CO3Root_c73495/f1p7/1621|…	http://www.genome.jp/kegg-bin/show_pathway?ko00620/K01649%09red/K14085%09red/K00873%09red/K00627%09red/K00051%09red/K18881%09red/K01069%09red/K01679%09red/K01759%09red/K01595%09red/K01962%09red/K01961%09red/K01638%09red/K00161%09red/K00162%09red/K00128%09red/K00029%09red/K00028%09red/K00382%09red/K00025%09red/K00026%09red/K00102%09red/K01610%09red
Cell cycle - Caulobacter	KEGG PATHWAY	ko04112	13	167	0.333488	1	i1_LQ_CO3Root_c40803/f1p0/1323|i1_LQ_CO3Root_c71330/f1p0/1197|i1_LQ_CO3Root_c10005/f1p0/1618|i1_LQ_CO3Root_c44500/f1p0/1161|i1_LQ_CO3Root_c16587/f1p0/1087|i1_LQ_CO3Root_c13240/f1p0/1430|i1_LQ_CO3Root_c89516/f1p0/1645|i1_LQ_CO3Root_c9504/f1p0/1647|i3_LQ_CO3Flo_c39271/f1p0/3217|i1_LQ_CO3Stem_c23414/f1p0/1776|i1_LQ_CO3Root_c11366/f1p0/1205|i1_HQ_CO3Root_c6969/f2p0/1382|i0_LQ_CO3Root_c102083/f1p0/820	http://www.genome.jp/kegg-bin/show_pathway?ko04112/K01358%09red/K01338%09red/K03531%09red
Other types of O-glycan biosynthesis	KEGG PATHWAY	ko00514	5	57	0.344336	1	i1_LQ_CO3Root_c32167/f1p3/1944|i3_HQ_CO3Flo_c2883/f2p0/3938|i2_LQ_CO3Root_c4214/f1p2/2350|i2_LQ_CO3Root_c11512/f1p0/2548|i0_LQ_CO3Root_c11966/f1p0/894	http://www.genome.jp/kegg-bin/show_pathway?ko00514/K09667%09red
Selenocompound metabolism	KEGG PATHWAY	ko00450	16	212	0.350015	1	i1_LQ_CO3Root_c90368/f1p0/1252|i2_LQ_CO3Stem_c60012/f1p0/2174|i1_HQ_CO3Root_c5384/f2p0/1480|i3_LQ_CO3Stem_c46260/f1p0/3941|i2_LQ_CO3Root_c3157/f1p0/2687|i1_LQ_CO3Flo_c64296/f1p0/1958|i2_LQ_CO3Stem_c6677/f1p0/2267|i0_LQ_CO3Root_c30396/f1p0/817|i1_LQ_CO3Flo_c24145/f1p0/1982|i1_LQ_CO3Stem_c22715/f1p0/1909|i2_HQ_CO3Flo_c138332/f2p0/2138|i1_LQ_CO3Root_c44806/f1p2/1604|i3_HQ_CO3Stem_c4878/f2p0/3748|i2_…	http://www.genome.jp/kegg-bin/show_pathway?ko00450/K11717%09red/K00384%09red/K13811%09red/K01874%09red/K08247%09red/K01761%09red/K01760%09red/K01739%09red/K00549%09red
Ubiquitin mediated proteolysis	KEGG PATHWAY	ko04120	114	1648	0.355462	1	i1_LQ_CO3Root_c25818/f1p0/1368|i1_LQ_CO3Root_c29862/f1p0/1830|i1_LQ_CO3Stem_c18909/f1p0/1629|i1_LQ_CO3Flo_c27070/f1p36/1272|i5_LQ_CO3Root_c2846/f1p0/5183|i4_LQ_CO3Root_c4697/f1p0/4630|i4_LQ_CO3Root_c5976/f1p0/4511|i4_LQ_CO3Root_c8088/f1p5/4189|i4_LQ_CO3Root_c6814/f1p0/5050|i0_LQ_CO3Root_c44959/f1p0/874|i3_LQ_CO3Root_c915/f1p0/3729|i2_LQ_CO3Root_c9335/f1p0/2669|i2_LQ_CO3Root_c15754/f1p1/2179|i2_LQ…	http://www.genome.jp/kegg-bin/show_pathway?ko04120/K10601%09red/K10597%09red/K10590%09red/K10591%09red/K10606%09red/K10579%09red/K10576%09red/K10577%09red/K10575%09red/K10599%09red/K12456%09red/K06689%09red/K06688%09red/K03350%09red/K20217%09red/K04706%09red/K10609%09red/K03358%09red/K04506%09red/K10581%09red/K10587%09red/K10144%09red/K03094%09red/K10589%09red/K10588%09red/K10573%09red/K03178%09r…
Sulfur relay system	KEGG PATHWAY	ko04122	7	87	0.370975	1	i1_LQ_CO3Stem_c21504/f1p1/1837|i1_LQ_CO3Leaf_c27267/f1p1/1130|i0_LQ_CO3Root_c82197/f1p0/977|i1_HQ_CO3Root_c41825/f2p0/1637|i1_LQ_CO3Root_c3941/f1p0/1653|i1_LQ_CO3Root_c66700/f1p0/1691|i1_LQ_CO3Root_c90322/f1p0/1552	http://www.genome.jp/kegg-bin/show_pathway?ko04122/K03635%09red/K14169%09red/K11996%09red/K01011%09red/K14168%09red
Ribosome biogenesis in eukaryotes	KEGG PATHWAY	ko03008	66	948	0.377805	1	i1_LQ_CO3Stem_c23810/f1p2/1853|i2_LQ_CO3Root_c12909/f1p0/2251|i1_LQ_CO3Root_c3164/f1p1/1694|i2_LQ_CO3Stem_c62011/f1p2/2398|i0_LQ_CO3Root_c53372/f1p0/606|i2_LQ_CO3Stem_c58745/f1p0/2388|i1_LQ_CO3Root_c21878/f1p5/1178|i1_LQ_CO3Root_c24526/f1p0/1760|i1_LQ_CO3Root_c27213/f1p1/1220|i3_HQ_CO3Flo_c7233/f3p0/3463|i1_HQ_CO3Root_c32736/f3p2/1211|i2_LQ_CO3Root_c15990/f1p0/2167|i1_LQ_CO3Root_c88589/f1p1/1894|…	http://www.genome.jp/kegg-bin/show_pathway?ko03008/K11108%09red/K03264%09red/K11129%09red/K12845%09red/K12619%09red/K14570%09red/K14571%09red/K14559%09red/K14574%09red/K14556%09red/K14550%09red/K14552%09red/K07936%09red/K14538%09red/K14539%09red/K14536%09red/K14537%09red/K07178%09red/K07179%09red/K03097%09red/K01164%09red/K03115%09red/K11131%09red/K14560%09red/K14565%09red/K14564%09red/K14569%09r…
Protein processing in endoplasmic reticulum	KEGG PATHWAY	ko04141	147	2153	0.390801	1	i1_LQ_CO3Root_c71173/f1p0/1687|i3_LQ_CO3Root_c2794/f1p0/3644|i5_LQ_CO3Root_c626/f1p0/5125|i5_LQ_CO3Root_c492/f1p0/5082|i1_LQ_CO3Root_c50040/f1p0/1374|i1_LQ_CO3Root_c22961/f1p2/1503|i5_LQ_CO3Flo_c7759/f1p0/5518|i0_LQ_CO3Root_c3036/f1p0/595|i1_HQ_CO3Root_c14930/f2p1/1122|i0_LQ_CO3Root_c43169/f1p1/483|i1_LQ_CO3Root_c29190/f1p0/1175|i2_LQ_CO3Root_c12053/f1p0/2585|i2_LQ_CO3Root_c2839/f1p0/2152|i0_LQ_C…	http://www.genome.jp/kegg-bin/show_pathway?ko04141/K16196%09red/K10601%09red/K10597%09red/K06689%09red/K10661%09red/K10666%09red/K08852%09red/K12667%09red/K10575%09red/K09518%09red/K05546%09red/K13719%09red/K09517%09red/K09486%09red/K09487%09red/K10578%09red/K07953%09red/K07342%09red/K10956%09red/K10950%09red/K14001%09red/K10839%09red/K07151%09red/K14009%09red/K13250%09red/K11718%09red/K10636%09r…
Arginine biosynthesis	KEGG PATHWAY	ko00220	24	337	0.403516	1	i1_LQ_CO3Root_c88101/f1p0/1927|i1_LQ_CO3Root_c24137/f1p0/1369|i2_LQ_CO3Root_c12360/f1p2/2700|i6_LQ_CO3Root_c366/f1p0/6710|i1_HQ_CO3Root_c23467/f2p0/1634|i1_LQ_CO3Root_c47475/f1p0/1460|i1_LQ_CO3Root_c43345/f1p0/1379|i5_LQ_CO3Root_c714/f1p1/5091|i0_LQ_CO3Root_c71621/f1p1/525|i3_LQ_CO3Leaf_c6845/f1p1/3025|i1_LQ_CO3Root_c48508/f1p0/1366|i1_LQ_CO3Root_c8818/f1p0/1722|i1_LQ_CO3Root_c80684/f1p1/1031|i2_…	http://www.genome.jp/kegg-bin/show_pathway?ko00220/K01755%09red/K00261%09red/K14454%09red/K00262%09red/K01940%09red/K00814%09red/K01915%09red/K14677%09red/K01427%09red
RNA polymerase	KEGG PATHWAY	ko03020	25	354	0.415798	1	i1_HQ_CO3Root_c19837/f6p1/1245|i2_LQ_CO3Root_c8248/f1p0/2132|i3_LQ_CO3Root_c3560/f1p3/3316|i4_LQ_CO3Root_c2617/f1p0/4822|i0_LQ_CO3Root_c81314/f1p0/889|i4_LQ_CO3Root_c7824/f1p0/4635|i1_LQ_CO3Root_c60497/f1p1/1086|i0_LQ_CO3Root_c55097/f1p0/931|i5_LQ_CO3Root_c2180/f1p0/5421|i1_LQ_CO3Stem_c7049/f1p0/1734|i4_LQ_CO3Root_c7819/f1p2/4569|i4_LQ_CO3Root_c4161/f1p0/4660|i1_LQ_CO3Root_c88329/f1p0/1140|i0_LQ_…	http://www.genome.jp/kegg-bin/show_pathway?ko03020/K03015%09red/K03013%09red/K03014%09red/K03023%09red/K03006%09red/K03021%09red/K03022%09red/K03016%09red/K03002%09red/K03010%09red/K03026%09red/K03012%09red/K03011%09red/K03018%09red/K14721%09red
Base excision repair	KEGG PATHWAY	ko03410	20	281	0.418177	1	i0_LQ_CO3Root_c49743/f1p0/443|i2_LQ_CO3Flo_c110107/f1p0/2103|i1_LQ_CO3Root_c63938/f1p0/1548|i5_LQ_CO3Root_c3660/f1p0/5121|i1_LQ_CO3Root_c112186/f1p0/1001|i2_LQ_CO3Stem_c57784/f1p0/2375|i0_LQ_CO3Flo_c24564/f1p0/570|i1_LQ_CO3Flo_c110428/f1p0/1906|i3_HQ_CO3Flo_c2483/f2p0/3267|i1_LQ_CO3Stem_c8055/f1p1/1590|i0_LQ_CO3Flo_c26511/f1p12/927|i1_LQ_CO3Root_c70600/f1p1/1638|i1_LQ_CO3Root_c113596/f1p0/1005|i1…	http://www.genome.jp/kegg-bin/show_pathway?ko03410/K04799%09red/K10773%09red/K01142%09red/K01247%09red/K10798%09red/K03575%09red/K10747%09red/K04802%09red/K02326%09red/K02327%09red/K02328%09red/K02335%09red/K03506%09red
RNA degradation	KEGG PATHWAY	ko03018	73	1071	0.437348	1	i7_LQ_CO3Flo_c275/f1p0/7686|i2_LQ_CO3Root_c15239/f1p0/2902|i2_LQ_CO3Root_c9527/f1p0/2273|i1_LQ_CO3Root_c43132/f1p0/1118|i2_HQ_CO3Root_c841/f4p0/2457|i3_LQ_CO3Flo_c4668/f1p0/3466|i1_LQ_CO3Root_c71039/f1p0/1420|i2_LQ_CO3Root_c11390/f1p0/2835|i2_LQ_CO3Root_c3863/f1p5/2329|i1_LQ_CO3Root_c40250/f1p0/1398|i4_HQ_CO3Root_c540/f3p0/4592|i3_LQ_CO3Flo_c44269/f1p0/3881|i1_LQ_CO3Root_c43749/f1p0/1198|i2_HQ_CO…	http://www.genome.jp/kegg-bin/show_pathway?ko03018/K12585%09red/K12600%09red/K01689%09red/K12614%09red/K12617%09red/K12616%09red/K12611%09red/K12613%09red/K12619%09red/K12598%09red/K12599%09red/K18681%09red/K12622%09red/K13126%09red/K00962%09red/K12602%09red/K01148%09red/K12620%09red/K12607%09red/K12587%09red/K12581%09red/K12603%09red/K12626%09red/K14442%09red/K07573%09red/K12606%09red/K12604%09r…
Sphingolipid metabolism	KEGG PATHWAY	ko00600	23	330	0.445252	1	i2_LQ_CO3Root_c11476/f1p0/2342|i3_LQ_CO3Stem_c16394/f1p0/3048|i4_LQ_CO3Root_c2964/f1p1/4980|i1_LQ_CO3Root_c43408/f1p1/1894|i1_LQ_CO3Root_c40431/f1p0/1891|i2_LQ_CO3Leaf_c14258/f1p1/2788|i1_LQ_CO3Root_c53769/f1p7/1071|i2_LQ_CO3Leaf_c14732/f1p0/2237|i0_LQ_CO3Root_c43956/f1p2/602|i1_HQ_CO3Root_c75560/f2p6/1055|i3_LQ_CO3Flo_c20114/f1p0/3776|i0_LQ_CO3Root_c81198/f1p0/985|i5_LQ_CO3Root_c1341/f1p0/5216|i…	http://www.genome.jp/kegg-bin/show_pathway?ko00600/K01190%09red/K17108%09red/K12309%09red/K07407%09red/K01634%09red/K00654%09red/K12349%09red
ABC transporters	KEGG PATHWAY	ko02010	40	584	0.452428	1	i4_LQ_CO3Root_c5633/f1p1/4717|i4_LQ_CO3Root_c4613/f1p0/4957|i3_LQ_CO3Root_c473/f1p0/3893|i8_LQ_CO3Root_c65/f1p0/8161|i3_LQ_CO3Root_c3153/f1p1/3377|i3_LQ_CO3Flo_c43537/f1p0/3170|i5_LQ_CO3Root_c2456/f1p3/5420|i1_LQ_CO3Root_c26624/f1p0/1635|i5_LQ_CO3Root_c409/f1p0/5342|i4_LQ_CO3Root_c6860/f1p0/4926|i1_LQ_CO3Root_c65941/f1p1/1672|i4_LQ_CO3Root_c1017/f1p0/4467|i6_LQ_CO3Root_c327/f1p0/6475|i4_LQ_CO3Roo…	http://www.genome.jp/kegg-bin/show_pathway?ko02010/K05663%09red/K05643%09red/K05666%09red/K05658%09red
Folate biosynthesis	KEGG PATHWAY	ko00790	10	139	0.452541	1	i2_LQ_CO3Root_c6254/f1p3/2299|i2_LQ_CO3Flo_c42147/f1p0/2804|i2_LQ_CO3Flo_c36082/f1p0/2711|i1_LQ_CO3Leaf_c27267/f1p1/1130|i0_LQ_CO3Root_c41675/f1p1/954|i2_LQ_CO3Root_c4442/f1p0/2139|i2_HQ_CO3Stem_c94092/f2p1/2339|i2_LQ_CO3Stem_c80883/f1p0/2629|i0_LQ_CO3Root_c71410/f1p15/776|i1_LQ_CO3Root_c12897/f1p0/1518	http://www.genome.jp/kegg-bin/show_pathway?ko00790/K18482%09red/K03635%09red/K01307%09red/K13998%09red
Alanine, aspartate and glutamate metabolism	KEGG PATHWAY	ko00250	43	631	0.461724	1	i1_LQ_CO3Root_c88101/f1p0/1927|i1_LQ_CO3Root_c24137/f1p0/1369|i2_LQ_CO3Flo_c56151/f1p2/2222|i0_LQ_CO3Root_c44296/f1p0/803|i1_LQ_CO3Root_c89923/f1p2/1650|i4_HQ_CO3Leaf_c1437/f2p0/4802|i1_LQ_CO3Root_c47475/f1p0/1460|i1_LQ_CO3Root_c43345/f1p0/1379|i0_LQ_CO3Root_c66952/f1p0/344|i2_LQ_CO3Flo_c15000/f1p1/2055|i0_LQ_CO3Root_c71621/f1p1/525|i2_LQ_CO3Stem_c14920/f1p0/2018|i1_HQ_CO3Root_c30621/f5p2/1692|i1…	http://www.genome.jp/kegg-bin/show_pathway?ko00250/K11541%09red/K01755%09red/K00261%09red/K14454%09red/K00262%09red/K01956%09red/K00278%09red/K00294%09red/K00264%09red/K16871%09red/K01953%09red/K01940%09red/K17761%09red/K01580%09red/K00827%09red/K00814%09red/K00820%09red/K01915%09red/K00609%09red/K01939%09red
Steroid biosynthesis	KEGG PATHWAY	ko00100	17	250	0.500891	1	i4_LQ_CO3Stem_c14927/f1p0/4578|i1_LQ_CO3Root_c72583/f1p0/1227|i2_LQ_CO3Flo_c138169/f1p4/2751|i1_LQ_CO3Root_c20311/f1p0/1437|i1_LQ_CO3Root_c88878/f1p0/1892|i1_LQ_CO3Root_c48797/f1p0/1495|i1_LQ_CO3Root_c65035/f1p2/1940|i3_HQ_CO3Root_c186/f3p0/3644|i4_LQ_CO3Root_c9465/f1p1/4030|i1_LQ_CO3Root_c68527/f1p0/1907|i1_LQ_CO3Root_c15345/f1p0/1506|i1_HQ_CO3Root_c39389/f2p1/1746|i1_LQ_CO3Root_c31405/f1p1/1531…	http://www.genome.jp/kegg-bin/show_pathway?ko00100/K05917%09red/K01052%09red/K00227%09red/K00511%09red/K09828%09red/K01853%09red/K14674%09red/K00559%09red/K00801%09red/K00213%09red
Purine metabolism	KEGG PATHWAY	ko00230	85	1275	0.508705	1	i1_HQ_CO3Root_c19837/f6p1/1245|i1_LQ_CO3Root_c39358/f1p0/1769|i0_LQ_CO3Root_c49743/f1p0/443|i1_LQ_CO3Root_c16601/f1p0/1044|i0_LQ_CO3Root_c42083/f1p1/751|i1_LQ_CO3Root_c60323/f2p0/1293|i1_LQ_CO3Root_c10656/f1p0/1378|i2_LQ_CO3Root_c12360/f1p2/2700|i0_LQ_CO3Root_c55777/f1p0/918|i2_LQ_CO3Root_c3366/f1p1/2084|i1_LQ_CO3Root_c23867/f1p0/1672|i3_LQ_CO3Flo_c44269/f1p0/3881|i1_LQ_CO3Stem_c8055/f1p1/1590|i4…	http://www.genome.jp/kegg-bin/show_pathway?ko00230/K00856%09red/K03026%09red/K14977%09red/K03012%09red/K03006%09red/K02328%09red/K03022%09red/K00602%09red/K03002%09red/K01939%09red/K00939%09red/K00873%09red/K02335%09red/K01427%09red/K01835%09red/K01952%09red/K01951%09red/K03013%09red/K01490%09red/K14721%09red/K00962%09red/K01519%09red/K01514%09red/K01510%09red/K03015%09red/K03014%09red/K00759%09r…
Fatty acid elongation	KEGG PATHWAY	ko00062	10	146	0.511094	1	i1_LQ_CO3Root_c67765/f1p0/1662|i1_LQ_CO3Root_c64299/f1p0/1430|i2_LQ_CO3Root_c19175/f1p0/3006|i1_LQ_CO3Root_c6170/f1p0/1361|i2_LQ_CO3Root_c3289/f1p2/2611|i1_LQ_CO3Leaf_c20553/f1p0/1170|i2_LQ_CO3Stem_c16167/f1p1/2256|i2_LQ_CO3Root_c13112/f1p2/2188|i1_LQ_CO3Root_c3227/f1p0/1946|i3_LQ_CO3Root_c4162/f1p0/3049	http://www.genome.jp/kegg-bin/show_pathway?ko00062/K07512%09red/K01068%09red/K01074%09red/K15397%09red
Mismatch repair	KEGG PATHWAY	ko03430	21	313	0.517097	1	i0_LQ_CO3Root_c33319/f1p0/974|i2_LQ_CO3Flo_c88339/f1p3/2674|i1_LQ_CO3Root_c23554/f1p0/1406|i1_LQ_CO3Stem_c8055/f1p1/1590|i1_LQ_CO3Root_c63938/f1p0/1548|i1_LQ_CO3Root_c4358/f1p1/1608|i1_LQ_CO3Root_c112186/f1p0/1001|i4_LQ_CO3Stem_c19134/f1p0/4341|i1_LQ_CO3Root_c28413/f1p0/1232|i0_LQ_CO3Root_c44791/f1p0/746|i3_LQ_CO3Root_c2482/f1p0/3573|i0_LQ_CO3Root_c49743/f1p0/443|i1_LQ_CO3Root_c61327/f1p0/1260|i3…	http://www.genome.jp/kegg-bin/show_pathway?ko03430/K10756%09red/K08737%09red/K10746%09red/K10858%09red/K07466%09red/K08739%09red/K10754%09red/K04802%09red/K10747%09red/K10755%09red/K08736%09red/K02327%09red/K02328%09red/K10739%09red
Oxidative phosphorylation	KEGG PATHWAY	ko00190	76	1148	0.533741	1	i3_LQ_CO3Root_c3933/f1p0/3549|i1_LQ_CO3Root_c35893/f1p0/1048|i1_LQ_CO3Root_c89360/f1p0/1251|i0_LQ_CO3Root_c27074/f1p0/938|i0_LQ_CO3Root_c8524/f1p2/978|i0_HQ_CO3Root_c448/f12p0/583|i1_LQ_CO3Stem_c26668/f1p0/1954|i0_LQ_CO3Root_c80609/f1p0/439|i1_LQ_CO3Root_c60443/f1p2/1882|i2_LQ_CO3Root_c5808/f1p1/2334|i2_LQ_CO3Root_c10139/f1p1/2098|i1_HQ_CO3Root_c3132/f2p0/1092|i1_LQ_CO3Root_c32809/f1p2/1503|i2_LQ…	http://www.genome.jp/kegg-bin/show_pathway?ko00190/K02113%09red/K01507%09red/K02138%09red/K02133%09red/K02154%09red/K02134%09red/K02137%09red/K02136%09red/K03949%09red/K03941%09red/K03940%09red/K03945%09red/K02151%09red/K03661%09red/K01535%09red/K02145%09red/K02147%09red/K02148%09red/K02149%09red/K11352%09red/K02265%09red/K00416%09red/K02267%09red/K02155%09red/K00417%09red/K00411%09red/K00413%09r…
N-Glycan biosynthesis	KEGG PATHWAY	ko00510	29	442	0.556138	1	i2_LQ_CO3Root_c9165/f1p55/2724|i1_LQ_CO3Root_c21537/f1p0/1957|i5_LQ_CO3Root_c492/f1p0/5082|i1_LQ_CO3Root_c70787/f1p0/1324|i1_LQ_CO3Root_c87547/f1p0/1781|i0_LQ_CO3Root_c78288/f1p1/579|i0_LQ_CO3Root_c43994/f1p0/407|i1_LQ_CO3Flo_c6363/f1p0/1696|i3_LQ_CO3Stem_c23674/f1p0/3382|i2_LQ_CO3Root_c2901/f1p0/2313|i2_LQ_CO3Root_c2847/f1p1/2705|i0_LQ_CO3Root_c30470/f1p3/683|i1_LQ_CO3Root_c29805/f1p0/1483|i3_LQ…	http://www.genome.jp/kegg-bin/show_pathway?ko00510/K03842%09red/K01001%09red/K12666%09red/K12667%09red/K03846%09red/K03845%09red/K00737%09red/K12668%09red/K00721%09red/K07151%09red/K05546%09red/K01228%09red/K03843%09red/K01231%09red/K01230%09red/K03848%09red
Nucleotide excision repair	KEGG PATHWAY	ko03420	35	539	0.58015	1	i1_LQ_CO3Root_c41372/f1p0/1662|i0_LQ_CO3Root_c49743/f1p0/443|i1_LQ_CO3Root_c4358/f1p1/1608|i2_LQ_CO3Root_c6672/f1p2/2230|i1_LQ_CO3Root_c9344/f1p3/1402|i2_LQ_CO3Root_c16108/f1p0/2114|i0_LQ_CO3Flo_c26511/f1p12/927|i2_LQ_CO3Root_c7813/f1p1/2330|i3_LQ_CO3Root_c2482/f1p0/3573|i2_LQ_CO3Root_c10318/f1p1/2784|i4_LQ_CO3Root_c3355/f1p0/4900|i1_LQ_CO3Root_c112186/f1p0/1001|i1_LQ_CO3Root_c68029/f1p1/1893|i1_…	http://www.genome.jp/kegg-bin/show_pathway?ko03420/K03143%09red/K03142%09red/K03141%09red/K03144%09red/K10609%09red/K10747%09red/K04802%09red/K02335%09red/K07466%09red/K10839%09red/K10739%09red/K10756%09red/K10754%09red/K10755%09red/K10610%09red/K02326%09red/K02327%09red/K02328%09red/K10842%09red/K10843%09red/K10841%09red/K10844%09red/K10848%09red/K10849%09red/K03506%09red
Cyanoamino acid metabolism	KEGG PATHWAY	ko00460	28	435	0.594876	1	i2_LQ_CO3Flo_c118354/f1p4/2802|i1_LQ_CO3Root_c73052/f1p2/1837|i1_HQ_CO3Root_c4734/f2p1/1735|i2_LQ_CO3Root_c5442/f1p1/2121|i1_HQ_CO3Root_c15677/f2p3/1708|i2_LQ_CO3Root_c9821/f1p0/2359|i1_LQ_CO3Root_c39944/f1p1/1582|i1_LQ_CO3Root_c28788/f1p0/1496|i0_LQ_CO3Root_c42249/f1p2/803|i1_HQ_CO3Stem_c11412/f2p0/1522|i1_LQ_CO3Leaf_c7581/f1p0/1980|i1_LQ_CO3Root_c3778/f1p1/2013|i1_LQ_CO3Root_c47433/f1p2/1297|i1…	http://www.genome.jp/kegg-bin/show_pathway?ko00460/K01188%09red/K18592%09red/K00600%09red/K05350%09red/K08248%09red/K05349%09red/K01455%09red
Carotenoid biosynthesis	KEGG PATHWAY	ko00906	13	207	0.619743	1	i1_LQ_CO3Leaf_c5502/f1p0/1953|i4_LQ_CO3Root_c2233/f1p0/4595|i1_LQ_CO3Root_c29395/f1p0/1107|i2_LQ_CO3Leaf_c10429/f1p0/2432|i1_LQ_CO3Root_c68734/f1p1/1341|i2_LQ_CO3Root_c3396/f1p1/2108|i3_LQ_CO3Flo_c6234/f1p25/3178|i2_LQ_CO3Root_c20280/f1p2/2095|i2_LQ_CO3Root_c6401/f1p0/3005|i2_LQ_CO3Root_c10183/f1p0/2421|i0_LQ_CO3Root_c8493/f1p5/475|i2_LQ_CO3Root_c17024/f1p3/2023|i1_LQ_CO3Root_c86389/f1p1/1745	http://www.genome.jp/kegg-bin/show_pathway?ko00906/K09842%09red/K09843%09red/K17911%09red/K02291%09red/K02293%09red/K06444%09red/K00514%09red/K06443%09red/K09838%09red
Glycerolipid metabolism	KEGG PATHWAY	ko00561	40	626	0.62105	1	i1_LQ_CO3Root_c60691/f1p0/1731|i1_LQ_CO3Root_c65035/f1p2/1940|i1_LQ_CO3Flo_c8334/f1p1/1859|i1_HQ_CO3Root_c75560/f2p6/1055|i2_LQ_CO3Flo_c24589/f1p8/2273|i3_HQ_CO3Root_c377/f2p1/3544|i4_LQ_CO3Root_c9465/f1p1/4030|i2_LQ_CO3Root_c5388/f1p0/2786|i6_LQ_CO3Leaf_c414/f1p0/6208|i2_LQ_CO3Root_c17712/f1p0/2033|i1_HQ_CO3Root_c9818/f3p1/1293|i4_LQ_CO3Stem_c14927/f1p0/4578|i2_HQ_CO3Root_c10960/f2p0/2672|i3_LQ_…	http://www.genome.jp/kegg-bin/show_pathway?ko00561/K00679%09red/K09480%09red/K14457%09red/K13523%09red/K00630%09red/K01054%09red/K00128%09red/K13519%09red/K14085%09red/K14674%09red/K07407%09red/K00863%09red/K15728%09red/K13506%09red/K00864%09red/K13513%09red
Caffeine metabolism	KEGG PATHWAY	ko00232	2	32	0.634953	1	i1_LQ_CO3Root_c4343/f1p0/1320|i4_LQ_CO3Stem_c7817/f1p8/4419	http://www.genome.jp/kegg-bin/show_pathway?ko00232/K00106%09red
Carbon fixation in photosynthetic organisms	KEGG PATHWAY	ko00710	53	835	0.650645	1	i1_LQ_CO3Root_c14868/f1p0/1616|i3_LQ_CO3Stem_c34278/f1p0/3072|i1_LQ_CO3Root_c8818/f1p0/1722|i1_LQ_CO3Root_c24137/f1p0/1369|i2_LQ_CO3Root_c13600/f1p0/2166|i5_LQ_CO3Root_c2560/f1p1/5995|i6_LQ_CO3Root_c366/f1p0/6710|i1_HQ_CO3Root_c61633/f2p0/1255|i1_HQ_CO3Root_c44485/f2p17/1456|i3_LQ_CO3Stem_c48107/f1p1/3865|i5_LQ_CO3Root_c714/f1p1/5091|i1_LQ_CO3Root_c62847/f1p0/1275|i1_LQ_CO3Root_c16646/f1p0/1050|i…	http://www.genome.jp/kegg-bin/show_pathway?ko00710/K03841%09red/K01623%09red/K14454%09red/K00134%09red/K00814%09red/K00927%09red/K00051%09red/K01602%09red/K01595%09red/K00029%09red/K00028%09red/K00615%09red/K00025%09red/K01624%09red/K00026%09red/K01610%09red
DNA replication	KEGG PATHWAY	ko03030	19	307	0.652984	1	i1_LQ_CO3Root_c61327/f1p0/1260|i1_LQ_CO3Root_c23554/f1p0/1406|i1_LQ_CO3Stem_c8055/f1p1/1590|i1_LQ_CO3Root_c63938/f1p0/1548|i1_LQ_CO3Root_c4358/f1p1/1608|i5_LQ_CO3Root_c3660/f1p0/5121|i1_LQ_CO3Root_c112186/f1p0/1001|i1_LQ_CO3Root_c43960/f1p0/1355|i1_LQ_CO3Root_c28413/f1p0/1232|i0_LQ_CO3Root_c44791/f1p0/746|i3_LQ_CO3Root_c2482/f1p0/3573|i0_LQ_CO3Root_c49743/f1p0/443|i0_LQ_CO3Flo_c26511/f1p12/927|i1…	http://www.genome.jp/kegg-bin/show_pathway?ko03030/K10756%09red/K04799%09red/K10755%09red/K07466%09red/K10754%09red/K03506%09red/K02210%09red/K04802%09red/K10747%09red/K02326%09red/K02327%09red/K02328%09red/K02335%09red/K10739%09red
Riboflavin metabolism	KEGG PATHWAY	ko00740	4	69	0.675091	1	i2_LQ_CO3Stem_c82485/f1p0/2253|i0_LQ_CO3Root_c51787/f1p0/957|i1_LQ_CO3Root_c67595/f1p0/1200|i1_LQ_CO3Root_c71725/f1p0/1577	http://www.genome.jp/kegg-bin/show_pathway?ko00740/K00794%09red/K00793%09red/K14652%09red/K00505%09red
Biotin metabolism	KEGG PATHWAY	ko00780	9	152	0.679616	1	i1_LQ_CO3Root_c40287/f1p3/1116|i0_LQ_CO3Root_c13665/f1p0/929|i1_LQ_CO3Flo_c86432/f1p8/1431|i0_LQ_CO3Root_c23450/f1p0/761|i2_LQ_CO3Stem_c62365/f1p0/2152|i1_LQ_CO3Root_c15999/f1p0/1136|i1_LQ_CO3Root_c8203/f1p1/1128|i2_LQ_CO3Root_c11137/f1p1/2405|i2_LQ_CO3Root_c20458/f1p3/2333	http://www.genome.jp/kegg-bin/show_pathway?ko00780/K02372%09red/K01942%09red/K01012%09red/K00059%09red/K09458%09red
Flavonoid biosynthesis	KEGG PATHWAY	ko00941	19	313	0.6835	1	i1_LQ_CO3Root_c10467/f1p1/1207|i1_LQ_CO3Flo_c56181/f1p0/1988|i0_LQ_CO3Root_c41333/f1p0/786|i1_LQ_CO3Root_c112036/f1p0/1000|i1_LQ_CO3Root_c66528/f1p0/1512|i2_LQ_CO3Root_c7643/f1p3/2397|i1_LQ_CO3Root_c2373/f1p0/1301|i0_LQ_CO3Root_c48487/f1p1/824|i0_LQ_CO3Root_c21828/f1p0/347|i1_LQ_CO3Root_c41254/f1p0/1168|i0_LQ_CO3Root_c46335/f1p1/796|i1_LQ_CO3Root_c63578/f1p0/1160|i1_LQ_CO3Root_c9036/f1p0/1356|i1_…	http://www.genome.jp/kegg-bin/show_pathway?ko00941/K13065%09red/K08695%09red/K13082%09red/K13081%09red/K00475%09red/K00660%09red/K09754%09red/K00588%09red/K05278%09red/K00487%09red/K05280%09red
Cutin, suberine and wax biosynthesis	KEGG PATHWAY	ko00073	6	104	0.689428	1	i1_LQ_CO3Root_c13876/f1p0/1794|i1_LQ_CO3Root_c90762/f1p1/1395|i0_LQ_CO3Root_c71389/f1p0/731|i1_LQ_CO3Root_c46458/f1p0/1165|i1_LQ_CO3Root_c34341/f1p0/1051|i0_LQ_CO3Root_c23655/f1p0/908	http://www.genome.jp/kegg-bin/show_pathway?ko00073/K17991%09red/K13407%09red/K15400%09red
Tropane, piperidine and pyridine alkaloid biosynthesis	KEGG PATHWAY	ko00960	13	219	0.69402	1	i2_LQ_CO3Flo_c66060/f3p1/2958|i1_LQ_CO3Root_c24861/f1p0/1875|i4_LQ_CO3Stem_c16068/f1p0/4049|i1_LQ_CO3Root_c24137/f1p0/1369|i1_LQ_CO3Root_c8749/f1p0/1661|i2_LQ_CO3Root_c15875/f1p1/2883|i2_LQ_CO3Stem_c12984/f1p23/2568|i2_LQ_CO3Root_c9975/f1p5/2177|i6_LQ_CO3Root_c366/f1p0/6710|i1_LQ_CO3Root_c71020/f1p0/1124|i1_LQ_CO3Root_c35960/f1p1/1021|i1_LQ_CO3Root_c48508/f1p0/1366|i1_LQ_CO3Root_c54976/f1p1/1032	http://www.genome.jp/kegg-bin/show_pathway?ko00960/K00276%09red/K14454%09red/K15849%09red/K00815%09red/K08081%09red/K00817%09red
Peroxisome	KEGG PATHWAY	ko04146	57	916	0.707753	1	i1_LQ_CO3Root_c32132/f1p0/1964|i2_LQ_CO3Root_c7028/f1p0/2127|i1_LQ_CO3Root_c30284/f1p0/1760|i1_LQ_CO3Leaf_c7907/f1p1/1903|i2_HQ_CO3Flo_c42226/f4p1/2248|i1_LQ_CO3Root_c61323/f1p0/1292|i1_HQ_CO3Leaf_c24771/f2p3/1684|i1_LQ_CO3Root_c6177/f1p0/1268|i0_HQ_CO3Root_c32381/f3p1/938|i1_LQ_CO3Flo_c21345/f1p2/1614|i1_LQ_CO3Root_c34853/f1p0/1040|i2_LQ_CO3Flo_c13306/f1p2/2179|i0_LQ_CO3Root_c33947/f1p0/479|i3_L…	http://www.genome.jp/kegg-bin/show_pathway?ko04146/K11517%09red/K11147%09red/K03781%09red/K04564%09red/K13348%09red/K04565%09red/K01897%09red/K13342%09red/K13343%09red/K13344%09red/K13346%09red/K00031%09red/K13354%09red/K13335%09red/K06664%09red/K13337%09red/K13336%09red/K13339%09red/K13338%09red/K00306%09red/K00232%09red/K00106%09red/K07513%09red
Isoquinoline alkaloid biosynthesis	KEGG PATHWAY	ko00950	13	225	0.727697	1	i2_LQ_CO3Flo_c66060/f3p1/2958|i4_LQ_CO3Stem_c16068/f1p0/4049|i1_LQ_CO3Root_c24137/f1p0/1369|i1_LQ_CO3Root_c8749/f1p0/1661|i1_LQ_CO3Root_c48508/f1p0/1366|i1_LQ_CO3Root_c24933/f1p0/1613|i1_LQ_CO3Root_c30376/f1p4/1855|i2_LQ_CO3Root_c9975/f1p5/2177|i2_LQ_CO3Root_c15875/f1p1/2883|i1_LQ_CO3Root_c71725/f1p0/1577|i1_HQ_CO3Root_c81484/f15p4/1984|i6_LQ_CO3Root_c366/f1p0/6710|i1_LQ_CO3Root_c29492/f1p0/1802	http://www.genome.jp/kegg-bin/show_pathway?ko00950/K00276%09red/K14454%09red/K15849%09red/K13384%09red/K01592%09red/K00815%09red/K13395%09red/K00505%09red
Flavone and flavonol biosynthesis	KEGG PATHWAY	ko00944	1	20	0.741475	1	i1_LQ_CO3Root_c112036/f1p0/1000	http://www.genome.jp/kegg-bin/show_pathway?ko00944/K05280%09red
Nicotinate and nicotinamide metabolism	KEGG PATHWAY	ko00760	11	196	0.749312	1	i3_LQ_CO3Root_c1466/f1p0/3350|i1_LQ_CO3Flo_c39885/f1p0/1650|i4_LQ_CO3Root_c6062/f1p0/4710|i1_LQ_CO3Leaf_c9686/f1p1/1393|i1_LQ_CO3Root_c6687/f1p0/1402|i2_LQ_CO3Root_c8459/f1p2/2436|i1_LQ_CO3Root_c14947/f1p0/1925|i1_LQ_CO3Root_c7979/f1p0/1494|i4_LQ_CO3Root_c8090/f1p1/4401|i2_LQ_CO3Flo_c135695/f1p1/2585|i2_LQ_CO3Flo_c9977/f1p1/2445	http://www.genome.jp/kegg-bin/show_pathway?ko00760/K00278%09red/K03517%09red/K00858%09red/K00767%09red/K00763%09red
Pentose phosphate pathway	KEGG PATHWAY	ko00030	37	618	0.75673	1	i2_LQ_CO3Flo_c6498/f1p6/1997|i2_LQ_CO3Root_c12036/f1p0/2616|i1_HQ_CO3Root_c67361/f2p0/1847|i0_LQ_CO3Root_c2659/f1p0/983|i0_LQ_CO3Root_c30672/f1p0/776|i1_LQ_CO3Root_c31824/f1p0/1405|i1_LQ_CO3Root_c46714/f1p0/1626|i0_LQ_CO3Flo_c22385/f1p0/527|i1_LQ_CO3Root_c88499/f1p2/1659|i3_LQ_CO3Flo_c15141/f1p0/3013|i2_LQ_CO3Flo_c63358/f1p5/2718|i2_LQ_CO3Root_c10007/f1p0/2593|i2_LQ_CO3Leaf_c5279/f1p0/2386|i1_LQ_…	http://www.genome.jp/kegg-bin/show_pathway?ko00030/K03841%09red/K00852%09red/K00131%09red/K01835%09red/K01810%09red/K00895%09red/K00616%09red/K00948%09red/K01623%09red/K01624%09red/K00615%09red/K00036%09red/K01057%09red/K00033%09red
C5-Branched dibasic acid metabolism	KEGG PATHWAY	ko00660	4	78	0.760002	1	i4_LQ_CO3Root_c8377/f1p1/4120|i0_LQ_CO3Root_c25212/f1p0/893|i0_HQ_CO3Root_c11683/f2p1/972|i1_LQ_CO3Root_c51471/f1p0/1479	http://www.genome.jp/kegg-bin/show_pathway?ko00660/K01653%09red/K01704%09red/K01703%09red
Galactose metabolism	KEGG PATHWAY	ko00052	36	605	0.765808	1	i1_LQ_CO3Root_c41924/f1p0/1509|i2_LQ_CO3Root_c13071/f1p2/2313|i1_LQ_CO3Root_c23164/f1p0/1284|i4_LQ_CO3Root_c2964/f1p1/4980|i2_LQ_CO3Root_c9816/f1p0/2119|i1_LQ_CO3Root_c84182/f1p0/1404|i1_LQ_CO3Root_c44254/f1p0/1226|i5_LQ_CO3Root_c3488/f1p0/5673|i1_LQ_CO3Root_c20984/f1p0/1354|i3_LQ_CO3Root_c2932/f1p0/3366|i1_LQ_CO3Root_c53769/f1p7/1071|i2_LQ_CO3Leaf_c14732/f1p0/2237|i0_LQ_CO3Root_c43956/f1p2/602|i…	http://www.genome.jp/kegg-bin/show_pathway?ko00052/K01193%09red/K01190%09red/K06611%09red/K00844%09red/K01835%09red/K00963%09red/K18819%09red/K01785%09red/K12309%09red/K01784%09red/K12447%09red/K07407%09red/K06617%09red
mRNA surveillance pathway	KEGG PATHWAY	ko03015	98	1583	0.771965	1	i1_LQ_CO3Root_c62087/f1p2/1618|i1_LQ_CO3Root_c8608/f1p0/1563|i1_LQ_CO3Root_c25115/f1p0/1648|i2_LQ_CO3Flo_c144472/f1p7/2856|i0_HQ_CO3Root_c18756/f8p0/699|i2_LQ_CO3Leaf_c17376/f1p0/2030|i1_LQ_CO3Root_c5554/f1p0/1580|i2_LQ_CO3Root_c17739/f1p0/2039|i1_HQ_CO3Root_c9946/f2p0/1216|i2_LQ_CO3Stem_c79654/f1p1/2846|i2_LQ_CO3Root_c4199/f1p0/2794|i1_LQ_CO3Root_c4497/f1p0/1712|i0_LQ_CO3Root_c10384/f1p3/1002|i0…	http://www.genome.jp/kegg-bin/show_pathway?ko03015/K12876%09red/K03267%09red/K03265%09red/K14326%09red/K14325%09red/K14324%09red/K04354%09red/K06100%09red/K11584%09red/K12881%09red/K12882%09red/K00565%09red/K15542%09red/K11583%09red/K06269%09red/K13126%09red/K03456%09red/K12875%09red/K12812%09red/K12877%09red/K13114%09red/K14416%09red/K14411%09red/K04382%09red/K14376%09red/K14398%09red/K14408%09r…
Limonene and pinene degradation	KEGG PATHWAY	ko00903	4	80	0.776324	1	i1_LQ_CO3Root_c8648/f1p1/1756|i1_LQ_CO3Root_c68194/f1p0/1944|i3_LQ_CO3Root_c4250/f1p0/3035|i1_HQ_CO3Root_c9818/f3p1/1293	http://www.genome.jp/kegg-bin/show_pathway?ko00903/K00128%09red
One carbon pool by folate	KEGG PATHWAY	ko00670	11	205	0.795716	1	i2_LQ_CO3Flo_c42147/f1p0/2804|i2_LQ_CO3Root_c16032/f1p0/2071|i2_LQ_CO3Flo_c36082/f1p0/2711|i1_LQ_CO3Root_c73052/f1p2/1837|i2_LQ_CO3Stem_c80883/f1p0/2629|i1_HQ_CO3Root_c15677/f2p3/1708|i0_LQ_CO3Root_c66599/f1p0/510|i2_LQ_CO3Root_c4442/f1p0/2139|i0_LQ_CO3Root_c45804/f1p0/579|i2_HQ_CO3Stem_c94092/f2p1/2339|i2_LQ_CO3Root_c6254/f1p3/2299	http://www.genome.jp/kegg-bin/show_pathway?ko00670/K00600%09red/K00602%09red/K13998%09red
beta-Alanine metabolism	KEGG PATHWAY	ko00410	28	486	0.796055	1	i1_HQ_CO3Stem_c3171/f2p0/1672|i2_LQ_CO3Root_c15875/f1p1/2883|i1_LQ_CO3Root_c63953/f1p0/1393|i2_LQ_CO3Root_c5440/f1p0/2692|i4_LQ_CO3Root_c4176/f1p6/4948|i1_LQ_CO3Root_c43543/f1p0/1782|i1_HQ_CO3Root_c9818/f3p1/1293|i1_HQ_CO3Root_c13853/f2p2/1887|i1_LQ_CO3Root_c21108/f1p0/1508|i1_LQ_CO3Root_c68150/f1p0/1695|i1_LQ_CO3Leaf_c9077/f1p3/1736|i2_LQ_CO3Leaf_c10703/f1p0/2083|i1_LQ_CO3Root_c45707/f1p0/1600|i…	http://www.genome.jp/kegg-bin/show_pathway?ko00410/K00249%09red/K00276%09red/K05605%09red/K01464%09red/K08660%09red/K00128%09red/K01431%09red/K00207%09red/K01580%09red/K14085%09red/K00797%09red/K00140%09red
Propanoate metabolism	KEGG PATHWAY	ko00640	17	306	0.797318	1	i1_HQ_CO3Stem_c3171/f2p0/1672|i1_LQ_CO3Root_c68150/f1p0/1695|i2_LQ_CO3Leaf_c9417/f1p0/2990|i1_LQ_CO3Root_c11682/f1p0/1831|i0_LQ_CO3Root_c46995/f1p0/984|i1_LQ_CO3Root_c23706/f1p0/1421|i1_LQ_CO3Root_c24670/f1p0/1872|i2_LQ_CO3Root_c14212/f1p0/2286|i2_LQ_CO3Stem_c79969/f1p0/2794|i1_LQ_CO3Root_c24031/f1p0/1580|i4_LQ_CO3Root_c4176/f1p6/4948|i2_LQ_CO3Root_c8203/f1p1/2280|i1_LQ_CO3Root_c30034/f1p0/1277|i…	http://www.genome.jp/kegg-bin/show_pathway?ko00640/K00140%09red/K01899%09red/K05605%09red/K00166%09red/K00249%09red/K01900%09red/K01962%09red/K00382%09red/K01961%09red/K09699%09red
Ether lipid metabolism	KEGG PATHWAY	ko00565	18	323	0.79893	1	i4_LQ_CO3Stem_c14927/f1p0/4578|i1_LQ_CO3Root_c49966/f1p3/1771|i3_HQ_CO3Root_c377/f2p1/3544|i1_HQ_CO3Root_c102617/f3p0/1901|i3_LQ_CO3Stem_c39985/f1p0/3326|i2_LQ_CO3Root_c3039/f1p0/2067|i0_LQ_CO3Root_c19902/f3p1/874|i1_LQ_CO3Root_c65035/f1p2/1940|i1_LQ_CO3Root_c89736/f1p0/1804|i4_LQ_CO3Root_c9465/f1p1/4030|i2_LQ_CO3Root_c4980/f1p8/2717|i3_LQ_CO3Flo_c53806/f1p0/3012|i2_LQ_CO3Flo_c24589/f1p8/2273|i2_…	http://www.genome.jp/kegg-bin/show_pathway?ko00565/K00993%09red/K01115%09red/K13519%09red/K01047%09red/K01114%09red/K14674%09red
Fructose and mannose metabolism	KEGG PATHWAY	ko00051	31	543	0.820225	1	i2_LQ_CO3Root_c9816/f1p0/2119|i1_LQ_CO3Root_c48446/f1p2/1582|i1_LQ_CO3Root_c44254/f1p0/1226|i3_LQ_CO3Root_c491/f1p0/3121|i3_LQ_CO3Root_c2932/f1p0/3366|i2_LQ_CO3Root_c10719/f1p0/2872|i0_LQ_CO3Flo_c22385/f1p0/527|i2_LQ_CO3Root_c19588/f1p0/2188|i3_LQ_CO3Flo_c15141/f1p0/3013|i2_HQ_CO3Flo_c106367/f3p1/2782|i1_LQ_CO3Root_c45016/f1p0/1229|i2_LQ_CO3Root_c17015/f1p0/2059|i1_LQ_CO3Root_c67493/f1p0/1475|i2_…	http://www.genome.jp/kegg-bin/show_pathway?ko00051/K00966%09red/K03841%09red/K00844%09red/K05305%09red/K00895%09red/K00008%09red/K01711%09red/K01623%09red/K01624%09red/K01805%09red/K19355%09red/K00863%09red/K17497%09red
Non-homologous end-joining	KEGG PATHWAY	ko03450	7	141	0.822527	1	i2_LQ_CO3Root_c5048/f1p0/2263|i3_LQ_CO3Root_c3461/f1p0/3400|i4_LQ_CO3Root_c5721/f1p0/4590|i3_LQ_CO3Root_c4294/f1p0/3034|i1_LQ_CO3Root_c80559/f1p3/1105|i2_LQ_CO3Stem_c65222/f1p0/2801|i1_LQ_CO3Root_c70600/f1p1/1638	http://www.genome.jp/kegg-bin/show_pathway?ko03450/K04799%09red/K10885%09red/K10866%09red/K10884%09red/K10777%09red
Inositol phosphate metabolism	KEGG PATHWAY	ko00562	36	626	0.824711	1	i2_LQ_CO3Stem_c7478/f1p2/2784|i4_LQ_CO3Stem_c25382/f1p0/4682|i1_HQ_CO3Root_c102617/f3p0/1901|i1_LQ_CO3Root_c69637/f1p1/1973|i4_LQ_CO3Root_c4176/f1p6/4948|i1_LQ_CO3Root_c89736/f1p0/1804|i1_LQ_CO3Root_c86832/f1p0/1335|i0_LQ_CO3Root_c28381/f1p1/909|i1_HQ_CO3Root_c20902/f2p1/1996|i2_LQ_CO3Root_c2798/f1p0/2131|i1_LQ_CO3Root_c43543/f1p0/1782|i2_LQ_CO3Root_c9887/f1p10/2921|i1_LQ_CO3Root_c64111/f1p0/1155…	http://www.genome.jp/kegg-bin/show_pathway?ko00562/K19517%09red/K00140%09red/K00999%09red/K19801%09red/K00914%09red/K03103%09red/K01110%09red/K01114%09red/K05857%09red/K00921%09red/K01858%09red/K00913%09red/K18081%09red/K00469%09red/K15422%09red/K00889%09red
Lipoic acid metabolism	KEGG PATHWAY	ko00785	2	48	0.827312	1	i2_LQ_CO3Flo_c112542/f1p2/2305|i1_LQ_CO3Root_c60470/f1p0/1383	http://www.genome.jp/kegg-bin/show_pathway?ko00785/K03644%09red/K03801%09red
Glyoxylate and dicarboxylate metabolism	KEGG PATHWAY	ko00630	48	826	0.838464	1	i1_LQ_CO3Leaf_c7907/f1p1/1903|i1_LQ_CO3Root_c11682/f1p0/1831|i1_LQ_CO3Root_c73052/f1p2/1837|i0_LQ_CO3Root_c14137/f1p1/613|i1_LQ_CO3Root_c60416/f1p4/1753|i4_LQ_CO3Root_c7694/f1p4/4962|i1_HQ_CO3Root_c15677/f2p3/1708|i0_LQ_CO3Root_c44296/f1p0/803|i1_HQ_CO3Root_c61633/f2p0/1255|i2_LQ_CO3Root_c9821/f1p0/2359|i1_LQ_CO3Root_c47475/f1p0/1460|i1_LQ_CO3Stem_c3151/f1p0/1819|i2_HQ_CO3Root_c1344/f2p2/2538|i2_…	http://www.genome.jp/kegg-bin/show_pathway?ko00630/K03781%09red/K18121%09red/K15919%09red/K19269%09red/K11517%09red/K00284%09red/K01638%09red/K00281%09red/K01681%09red/K00600%09red/K01602%09red/K00382%09red/K01915%09red/K00025%09red/K01455%09red/K00026%09red/K01647%09red
Histidine metabolism	KEGG PATHWAY	ko00340	11	215	0.839564	1	i1_HQ_CO3Root_c9818/f3p1/1293|i1_LQ_CO3Root_c72065/f1p0/1361|i1_LQ_CO3Root_c49196/f1p0/1556|i3_LQ_CO3Root_c4250/f1p0/3035|i1_LQ_CO3Root_c68194/f1p0/1944|i2_LQ_CO3Stem_c12984/f1p23/2568|i1_LQ_CO3Root_c24861/f1p0/1875|i1_HQ_CO3Root_c60208/f2p0/1651|i1_LQ_CO3Root_c8648/f1p1/1756|i1_LQ_CO3Root_c24428/f1p0/1194|i0_LQ_CO3Root_c48461/f1p0/981	http://www.genome.jp/kegg-bin/show_pathway?ko00340/K11755%09red/K14085%09red/K01693%09red/K08660%09red/K00128%09red/K01590%09red/K00817%09red
Sesquiterpenoid and triterpenoid biosynthesis	KEGG PATHWAY	ko00909	3	72	0.854308	1	i1_LQ_CO3Root_c68527/f1p0/1907|i0_LQ_CO3Root_c51183/f1p0/772|i1_LQ_CO3Root_c31405/f1p1/1531	http://www.genome.jp/kegg-bin/show_pathway?ko00909/K00511%09red/K00801%09red
Tyrosine metabolism	KEGG PATHWAY	ko00350	21	392	0.860001	1	i1_LQ_CO3Leaf_c40068/f1p0/1529|i2_LQ_CO3Flo_c66060/f3p1/2958|i1_LQ_CO3Root_c24861/f1p0/1875|i0_LQ_CO3Root_c73601/f1p0/445|i1_HQ_CO3Root_c45125/f2p0/1524|i1_LQ_CO3Root_c24137/f1p0/1369|i1_LQ_CO3Root_c47216/f1p0/1592|i0_LQ_CO3Root_c12191/f1p1/823|i1_LQ_CO3Root_c8749/f1p0/1661|i1_HQ_CO3Root_c9220/f2p0/1101|i1_LQ_CO3Root_c48508/f1p0/1366|i1_LQ_CO3Root_c27173/f1p0/1362|i2_LQ_CO3Stem_c12984/f1p23/2568|…	http://www.genome.jp/kegg-bin/show_pathway?ko00350/K00276%09red/K14454%09red/K00001%09red/K01800%09red/K00817%09red/K15849%09red/K18857%09red/K00545%09red/K01592%09red/K00815%09red/K00457%09red/K00505%09red/K01557%09red
Zeatin biosynthesis	KEGG PATHWAY	ko00908	2	53	0.865261	1	i1_LQ_CO3Root_c65077/f1p0/1330|i1_LQ_CO3Root_c47589/f1p0/1739	http://www.genome.jp/kegg-bin/show_pathway?ko00908/K10717%09red
Endocytosis	KEGG PATHWAY	ko04144	108	1809	0.877472	1	i0_LQ_CO3Root_c68849/f1p2/869|i2_LQ_CO3Root_c4980/f1p8/2717|i2_LQ_CO3Root_c12619/f1p0/2298|i2_LQ_CO3Stem_c70034/f1p0/2056|i0_LQ_CO3Root_c32556/f1p0/556|i3_LQ_CO3Root_c415/f1p0/3096|i2_LQ_CO3Root_c16894/f1p0/2020|i0_LQ_CO3Root_c7604/f1p0/815|i0_LQ_CO3Root_c69849/f1p0/807|i1_LQ_CO3Root_c72207/f1p0/1240|i1_LQ_CO3Root_c72028/f1p0/1093|i3_LQ_CO3Leaf_c6819/f1p0/3064|i1_LQ_CO3Root_c86987/f1p0/1951|i4_HQ…	http://www.genome.jp/kegg-bin/show_pathway?ko04144/K18465%09red/K10591%09red/K01115%09red/K07889%09red/K12471%09red/K04646%09red/K19366%09red/K19476%09red/K12191%09red/K18442%09red/K12197%09red/K12194%09red/K18467%09red/K18468%09red/K15053%09red/K05758%09red/K12489%09red/K07937%09red/K12486%09red/K12483%09red/K00889%09red/K05757%09red/K11826%09red/K12196%09red/K18443%09red/K07897%09red/K03283%09r…
Taurine and hypotaurine metabolism	KEGG PATHWAY	ko00430	5	116	0.879621	1	i1_LQ_CO3Root_c21108/f1p0/1508|i2_LQ_CO3Root_c5535/f1p1/2132|i1_LQ_CO3Root_c48009/f1p0/1268|i1_LQ_CO3Root_c5114/f1p0/1325|i1_LQ_CO3Leaf_c37631/f1p0/1221	http://www.genome.jp/kegg-bin/show_pathway?ko00430/K10712%09red/K01580%09red/K18592%09red
Glycosaminoglycan degradation	KEGG PATHWAY	ko00531	6	136	0.883551	1	i1_LQ_CO3Root_c17830/f1p0/1023|i1_LQ_CO3Root_c45983/f1p0/1934|i0_LQ_CO3Flo_c26135/f1p0/886|i1_LQ_CO3Root_c71950/f1p0/1876|i2_LQ_CO3Root_c11476/f1p0/2342|i2_HQ_CO3Flo_c79881/f2p3/2603	http://www.genome.jp/kegg-bin/show_pathway?ko00531/K10532%09red/K12309%09red/K12373%09red/K01205%09red
Sulfur metabolism	KEGG PATHWAY	ko00920	13	264	0.886701	1	i1_LQ_CO3Root_c90368/f1p0/1252|i1_LQ_CO3Stem_c21504/f1p1/1837|i1_LQ_CO3Root_c111389/f1p0/1004|i1_LQ_CO3Root_c86667/f1p0/1208|i1_LQ_CO3Root_c47169/f1p1/1910|i0_LQ_CO3Flo_c29637/f1p0/704|i1_LQ_CO3Root_c40837/f1p0/1115|i1_HQ_CO3Root_c41825/f2p0/1637|i1_LQ_CO3Flo_c24145/f1p0/1982|i1_LQ_CO3Root_c86216/f1p1/1156|i1_HQ_CO3Leaf_c2171/f2p1/1746|i1_LQ_CO3Root_c65041/f1p1/1590|i2_LQ_CO3Flo_c10608/f1p2/2741	http://www.genome.jp/kegg-bin/show_pathway?ko00920/K13811%09red/K00640%09red/K01011%09red/K00392%09red/K01082%09red/K15422%09red/K01738%09red/K01739%09red
Spliceosome	KEGG PATHWAY	ko03040	181	2970	0.888112	1	i2_LQ_CO3Root_c5819/f1p1/2122|i4_LQ_CO3Root_c6831/f1p0/4436|i2_LQ_CO3Root_c10424/f1p0/2231|i0_LQ_CO3Root_c79123/f1p0/924|i3_HQ_CO3Root_c331/f2p0/3454|i1_LQ_CO3Root_c62087/f1p2/1618|i2_LQ_CO3Root_c10108/f1p0/2459|i3_LQ_CO3Root_c2862/f1p0/3852|i4_LQ_CO3Root_c8118/f1p0/4242|i1_LQ_CO3Root_c42024/f1p0/1841|i0_HQ_CO3Root_c18756/f8p0/699|i1_LQ_CO3Root_c43012/f1p0/1263|i0_LQ_CO3Root_c78744/f1p0/580|i1_LQ…	http://www.genome.jp/kegg-bin/show_pathway?ko03040/K12874%09red/K12815%09red/K12877%09red/K12831%09red/K12876%09red/K10599%09red/K12862%09red/K12900%09red/K11087%09red/K12861%09red/K12866%09red/K12733%09red/K12864%09red/K12865%09red/K12844%09red/K12845%09red/K06063%09red/K12847%09red/K12840%09red/K12868%09red/K12842%09red/K12869%09red/K12828%09red/K12829%09red/K12873%09red/K12824%09red/K12825%09r…
Arginine and proline metabolism	KEGG PATHWAY	ko00330	28	522	0.888593	1	i1_LQ_CO3Root_c24137/f1p0/1369|i2_LQ_CO3Root_c20138/f1p1/2841|i6_LQ_CO3Root_c366/f1p0/6710|i5_LQ_CO3Root_c1844/f1p1/5301|i0_LQ_CO3Root_c66952/f1p0/344|i1_LQ_CO3Root_c17939/f1p0/1053|i1_LQ_CO3Root_c12437/f1p0/1325|i1_HQ_CO3Root_c9818/f3p1/1293|i1_LQ_CO3Root_c48508/f1p0/1366|i1_LQ_CO3Root_c32256/f1p0/1421|i5_LQ_CO3Root_c2304/f1p3/5384|i1_LQ_CO3Leaf_c36955/f1p0/1296|i4_LQ_CO3Root_c7488/f1p2/4903|i1_…	http://www.genome.jp/kegg-bin/show_pathway?ko00330/K01259%09red/K14454%09red/K00294%09red/K00286%09red/K12251%09red/K00472%09red/K08660%09red/K00128%09red/K01611%09red/K01583%09red/K14085%09red/K00797%09red/K00819%09red/K12657%09red
Brassinosteroid biosynthesis	KEGG PATHWAY	ko00905	4	99	0.890818	1	i2_LQ_CO3Root_c19379/f1p0/2245|i1_LQ_CO3Root_c12725/f1p0/1895|i2_LQ_CO3Root_c12721/f1p0/2678|i2_LQ_CO3Root_c7300/f1p0/2208	http://www.genome.jp/kegg-bin/show_pathway?ko00905/K09589%09red/K09588%09red/K15639%09red
Monobactam biosynthesis	KEGG PATHWAY	ko00261	4	99	0.890818	1	i1_LQ_CO3Root_c16560/f1p0/1022|i2_LQ_CO3Leaf_c2861/f1p1/2726|i1_LQ_CO3Root_c50486/f1p1/1274|i1_LQ_CO3Root_c90368/f1p0/1252	http://www.genome.jp/kegg-bin/show_pathway?ko00261/K13811%09red/K12524%09red/K01714%09red
Phenylalanine metabolism	KEGG PATHWAY	ko00360	25	482	0.909276	1	i1_LQ_CO3Root_c20887/f1p0/1333|i1_LQ_CO3Root_c24137/f1p0/1369|i2_LQ_CO3Root_c15875/f1p1/2883|i6_LQ_CO3Root_c366/f1p0/6710|i1_LQ_CO3Root_c8284/f1p0/1197|i1_LQ_CO3Root_c62501/f1p0/1326|i5_LQ_CO3Root_c3375/f1p0/5197|i1_LQ_CO3Root_c47216/f1p0/1592|i1_LQ_CO3Root_c48508/f1p0/1366|i4_LQ_CO3Stem_c2969/f1p0/4295|i1_LQ_CO3Root_c29016/f1p0/1527|i1_LQ_CO3Root_c10225/f1p0/1687|i2_LQ_CO3Flo_c66060/f3p1/2958|i4…	http://www.genome.jp/kegg-bin/show_pathway?ko00360/K00276%09red/K14454%09red/K00074%09red/K00817%09red/K15849%09red/K00815%09red/K00457%09red/K00588%09red/K00487%09red/K10775%09red/K01904%09red
Pentose and glucuronate interconversions	KEGG PATHWAY	ko00040	22	433	0.913891	1	i1_LQ_CO3Root_c30225/f1p1/1535|i2_LQ_CO3Root_c13071/f1p2/2313|i2_LQ_CO3Root_c17855/f1p0/2029|i3_LQ_CO3Root_c3187/f1p0/3553|i3_LQ_CO3Root_c491/f1p0/3121|i1_HQ_CO3Root_c9818/f3p1/1293|i5_LQ_CO3Root_c3488/f1p0/5673|i2_LQ_CO3Stem_c38961/f1p0/2344|i1_LQ_CO3Root_c44244/f1p0/1171|i1_LQ_CO3Root_c11943/f1p1/1415|i3_LQ_CO3Root_c4250/f1p0/3035|i1_LQ_CO3Root_c71914/f1p0/1863|i1_LQ_CO3Root_c68194/f1p0/1944|i0…	http://www.genome.jp/kegg-bin/show_pathway?ko00040/K17743%09red/K16190%09red/K00963%09red/K01805%09red/K00008%09red/K00128%09red/K01213%09red/K01051%09red/K12447%09red/K01728%09red
Ascorbate and aldarate metabolism	KEGG PATHWAY	ko00053	24	468	0.914832	1	i2_LQ_CO3Root_c13071/f1p2/2313|i1_LQ_CO3Root_c8648/f1p1/1756|i1_LQ_CO3Root_c86832/f1p0/1335|i1_HQ_CO3Root_c9818/f3p1/1293|i5_LQ_CO3Root_c3488/f1p0/5673|i0_LQ_CO3Root_c50924/f1p3/722|i2_LQ_CO3Stem_c38961/f1p0/2344|i1_LQ_CO3Root_c49023/f1p1/1375|i1_LQ_CO3Root_c16828/f1p0/1014|i3_LQ_CO3Root_c4250/f1p0/3035|i1_LQ_CO3Root_c86348/f1p0/1341|i1_LQ_CO3Root_c68194/f1p0/1944|i0_LQ_CO3Root_c30599/f1p0/602|i0…	http://www.genome.jp/kegg-bin/show_pathway?ko00053/K17744%09red/K16190%09red/K14190%09red/K08232%09red/K12447%09red/K00128%09red/K14085%09red/K00469%09red/K00434%09red
Glycosylphosphatidylinositol(GPI)-anchor biosynthesis	KEGG PATHWAY	ko00563	10	221	0.915927	1	i2_LQ_CO3Root_c3653/f1p0/3032|i2_LQ_CO3Flo_c22453/f1p0/2795|i4_LQ_CO3Root_c8710/f1p2/4179|i3_HQ_CO3Flo_c46334/f2p0/3516|i0_LQ_CO3Root_c42613/f1p0/814|i1_LQ_CO3Root_c32377/f1p1/1857|i1_LQ_CO3Root_c51855/f1p0/1718|i1_LQ_CO3Root_c45835/f1p0/1217|i1_LQ_CO3Root_c67882/f1p0/1377|i0_LQ_CO3Root_c77040/f1p0/416	http://www.genome.jp/kegg-bin/show_pathway?ko00563/K03860%09red/K03861%09red/K05288%09red/K05286%09red/K05284%09red/K05285%09red/K03434%09red/K05292%09red
Ubiquinone and other terpenoid-quinone biosynthesis	KEGG PATHWAY	ko00130	14	300	0.928764	1	i4_LQ_CO3Root_c3864/f1p0/4618|i1_LQ_CO3Root_c47216/f1p0/1592|i1_LQ_CO3Root_c66528/f1p0/1512|i1_LQ_CO3Root_c8749/f1p0/1661|i2_LQ_CO3Root_c7643/f1p3/2397|i0_LQ_CO3Root_c48487/f1p1/824|i2_LQ_CO3Root_c9975/f1p5/2177|i0_LQ_CO3Flo_c7815/f1p0/596|i1_LQ_CO3Root_c8284/f1p0/1197|i0_LQ_CO3Root_c51484/f1p7/834|i2_LQ_CO3Stem_c38988/f1p0/2821|i1_LQ_CO3Root_c29016/f1p0/1527|i1_LQ_CO3Root_c10225/f1p0/1687|i4_LQ_…	http://www.genome.jp/kegg-bin/show_pathway?ko00130/K03809%09red/K12501%09red/K09834%09red/K00815%09red/K00457%09red/K00487%09red/K01904%09red
Amino sugar and nucleotide sugar metabolism	KEGG PATHWAY	ko00520	63	1144	0.940827	1	i1_LQ_CO3Root_c45983/f1p0/1934|i1_LQ_CO3Root_c25194/f1p1/1830|i2_LQ_CO3Root_c13071/f1p2/2313|i0_LQ_CO3Root_c69585/f1p0/923|i1_LQ_CO3Root_c48446/f1p2/1582|i1_LQ_CO3Root_c51287/f1p0/1260|i3_LQ_CO3Stem_c21481/f1p1/3583|i2_LQ_CO3Root_c12581/f1p0/2167|i1_LQ_CO3Root_c13053/f1p0/1457|i0_LQ_CO3Root_c80024/f1p0/766|i2_LQ_CO3Root_c9816/f1p0/2119|i1_LQ_CO3Root_c84182/f1p0/1404|i1_LQ_CO3Root_c63826/f1p0/1315…	http://www.genome.jp/kegg-bin/show_pathway?ko00520/K16190%09red/K05305%09red/K12373%09red/K01810%09red/K12451%09red/K01183%09red/K08678%09red/K08679%09red/K01836%09red/K00963%09red/K17497%09red/K00966%09red/K15920%09red/K00844%09red/K01711%09red/K00820%09red/K12446%09red/K12447%09red/K12448%09red/K12449%09red/K00326%09red/K13648%09red/K01835%09red/K01784%09red/K13379%09red/K01209%09red
Glycerophospholipid metabolism	KEGG PATHWAY	ko00564	47	881	0.943809	1	i1_LQ_CO3Root_c73779/f1p0/1113|i2_LQ_CO3Flo_c111800/f1p1/2473|i0_LQ_CO3Root_c11814/f1p0/595|i2_LQ_CO3Root_c12619/f1p0/2298|i1_LQ_CO3Root_c62830/f1p1/1456|i1_LQ_CO3Root_c9985/f1p0/1177|i1_HQ_CO3Root_c102617/f3p0/1901|i2_LQ_CO3Root_c3511/f1p0/2570|i1_LQ_CO3Root_c65035/f1p2/1940|i1_LQ_CO3Root_c89736/f1p0/1804|i2_LQ_CO3Root_c4980/f1p8/2717|i2_LQ_CO3Flo_c24589/f1p8/2273|i4_LQ_CO3Root_c9465/f1p1/4030|i…	http://www.genome.jp/kegg-bin/show_pathway?ko00564/K00999%09red/K01114%09red/K01115%09red/K13519%09red/K08730%09red/K15728%09red/K01047%09red/K13511%09red/K14674%09red/K13513%09red/K00111%09red/K00967%09red/K00968%09red/K00981%09red/K08744%09red/K00993%09red/K01613%09red/K00630%09red/K00006%09red/K13523%09red/K06130%09red/K00550%09red/K13506%09red
Porphyrin and chlorophyll metabolism	KEGG PATHWAY	ko00860	15	330	0.947875	1	i1_LQ_CO3Leaf_c8926/f1p0/1781|i2_LQ_CO3Root_c17406/f1p0/2070|i2_LQ_CO3Root_c16121/f1p4/2809|i1_LQ_CO3Root_c43065/f1p0/1258|i2_LQ_CO3Root_c19499/f1p0/2087|i0_LQ_CO3Root_c13862/f1p0/676|i1_LQ_CO3Root_c25355/f1p1/1469|i1_LQ_CO3Root_c8655/f1p3/1588|i1_LQ_CO3Root_c70635/f1p0/1547|i2_LQ_CO3Flo_c20446/f1p3/2287|i1_LQ_CO3Root_c11872/f1p0/1659|i1_LQ_CO3Root_c48282/f1p1/1659|i1_LQ_CO3Root_c72446/f1p0/1717|…	http://www.genome.jp/kegg-bin/show_pathway?ko00860/K08099%09red/K04035%09red/K03405%09red/K00231%09red/K13545%09red/K01885%09red/K00228%09red/K01772%09red/K01845%09red
Monoterpenoid biosynthesis	KEGG PATHWAY	ko00902	3	95	0.948304	1	i0_LQ_CO3Root_c23762/f1p0/441|i1_LQ_CO3Root_c51473/f1p0/1196|i1_HQ_CO3Root_c21226/f2p0/1132	http://www.genome.jp/kegg-bin/show_pathway?ko00902/K15096%09red/K15095%09red
Lysine biosynthesis	KEGG PATHWAY	ko00300	6	167	0.962209	1	i1_LQ_CO3Root_c16560/f1p0/1022|i1_LQ_CO3Root_c72065/f1p0/1361|i1_LQ_CO3Root_c49654/f2p0/1665|i2_LQ_CO3Leaf_c2861/f1p1/2726|i4_LQ_CO3Leaf_c5755/f1p0/4591|i1_LQ_CO3Root_c50486/f1p1/1274	http://www.genome.jp/kegg-bin/show_pathway?ko00300/K10206%09red/K01586%09red/K01714%09red/K12524%09red/K14085%09red
Synthesis and degradation of ketone bodies	KEGG PATHWAY	ko00072	2	81	0.968975	1	i2_LQ_CO3Root_c16865/f1p0/2036|i1_LQ_CO3Root_c4547/f1p1/1995	http://www.genome.jp/kegg-bin/show_pathway?ko00072/K01641%09red
Butanoate metabolism	KEGG PATHWAY	ko00650	10	255	0.970909	1	i2_LQ_CO3Stem_c24239/f1p0/2409|i1_LQ_CO3Root_c89422/f1p1/1126|i2_LQ_CO3Flo_c56151/f1p2/2222|i2_LQ_CO3Root_c16865/f1p0/2036|i1_LQ_CO3Root_c51471/f1p0/1479|i1_LQ_CO3Root_c21108/f1p0/1508|i1_LQ_CO3Flo_c107007/f1p0/1994|i2_LQ_CO3Flo_c15000/f1p1/2055|i1_LQ_CO3Root_c4547/f1p1/1995|i1_LQ_CO3Root_c62501/f1p0/1326	http://www.genome.jp/kegg-bin/show_pathway?ko00650/K00074%09red/K17761%09red/K16871%09red/K18121%09red/K01580%09red/K01653%09red/K01641%09red
Glycolysis / Gluconeogenesis	KEGG PATHWAY	ko00010	73	1361	0.972181	1	i1_LQ_CO3Root_c60916/f1p4/1843|i1_LQ_CO3Root_c67186/f1p1/1952|i1_LQ_CO3Root_c11682/f1p0/1831|i0_LQ_CO3Root_c77026/f1p0/703|i0_LQ_CO3Root_c14249/f1p3/555|i2_LQ_CO3Stem_c37830/f1p2/2766|i0_LQ_CO3Root_c72627/f1p0/310|i1_LQ_CO3Root_c84561/f1p1/1496|i1_LQ_CO3Root_c40250/f1p0/1398|i2_LQ_CO3Root_c3416/f1p0/2183|i1_HQ_CO3Root_c1839/f2p1/1994|i2_LQ_CO3Stem_c19774/f1p2/2367|i3_LQ_CO3Root_c4250/f1p0/3035|i2…	http://www.genome.jp/kegg-bin/show_pathway?ko00010/K01689%09red/K14085%09red/K00895%09red/K18857%09red/K01623%09red/K01624%09red/K01810%09red/K00873%09red/K03103%09red/K03841%09red/K00131%09red/K01835%09red/K01834%09red/K00627%09red/K00844%09red/K01792%09red/K00134%09red/K01610%09red/K00927%09red/K00001%09red/K00161%09red/K00162%09red/K00128%09red/K01785%09red/K01568%09red/K00382%09red/K15633%09r…
Terpenoid backbone biosynthesis	KEGG PATHWAY	ko00900	16	375	0.97483	1	i2_LQ_CO3Root_c19060/f1p0/2378|i2_LQ_CO3Leaf_c20283/f1p4/2407|i1_LQ_CO3Root_c30330/f1p0/1770|i4_LQ_CO3Root_c7825/f1p0/4494|i2_LQ_CO3Root_c2279/f1p0/2291|i1_LQ_CO3Root_c20524/f1p0/1222|i2_LQ_CO3Root_c16865/f1p0/2036|i1_LQ_CO3Root_c17174/f1p1/1052|i2_LQ_CO3Root_c3689/f1p0/2427|i1_LQ_CO3Root_c40382/f1p0/1648|i2_LQ_CO3Flo_c24014/f1p4/2406|i1_LQ_CO3Root_c6059/f1p0/1816|i4_LQ_CO3Stem_c16527/f1p0/4120|i…	http://www.genome.jp/kegg-bin/show_pathway?ko00900/K06013%09red/K15889%09red/K00099%09red/K00938%09red/K05955%09red/K01597%09red/K03527%09red/K03526%09red/K01641%09red/K00021%09red
Thiamine metabolism	KEGG PATHWAY	ko00730	3	114	0.979361	1	i1_LQ_CO3Flo_c8613/f1p1/1982|i1_HQ_CO3Root_c60042/f2p0/1322|i1_LQ_CO3Root_c31481/f1p0/1208	http://www.genome.jp/kegg-bin/show_pathway?ko00730/K00949%09red/K03146%09red/K14153%09red
Fatty acid degradation	KEGG PATHWAY	ko00071	28	608	0.981685	1	i1_LQ_CO3Root_c30284/f1p0/1760|i1_LQ_CO3Root_c3410/f1p1/1608|i1_LQ_CO3Leaf_c40068/f1p0/1529|i2_LQ_CO3Root_c8800/f1p0/2402|i2_LQ_CO3Flo_c65276/f1p3/2142|i1_HQ_CO3Root_c45125/f2p0/1524|i1_LQ_CO3Root_c68150/f1p0/1695|i0_LQ_CO3Root_c26851/f1p0/526|i0_LQ_CO3Root_c80010/f1p0/292|i2_LQ_CO3Root_c13466/f1p0/2130|i1_LQ_CO3Root_c78739/f1p1/1032|i1_HQ_CO3Root_c9818/f3p1/1293|i1_LQ_CO3Root_c27173/f1p0/1362|i3…	http://www.genome.jp/kegg-bin/show_pathway?ko00071/K00249%09red/K00001%09red/K18857%09red/K00128%09red/K00232%09red/K10527%09red/K14085%09red/K01897%09red/K07513%09red
Tryptophan metabolism	KEGG PATHWAY	ko00380	12	322	0.988247	1	i1_HQ_CO3Root_c9818/f3p1/1293|i2_LQ_CO3Root_c11947/f1p0/2185|i3_LQ_CO3Root_c4250/f1p0/3035|i0_LQ_CO3Root_c14137/f1p1/613|i1_LQ_CO3Root_c68194/f1p0/1944|i3_LQ_CO3Root_c1287/f1p0/3515|i1_LQ_CO3Root_c60416/f1p4/1753|i1_LQ_CO3Root_c72065/f1p0/1361|i1_LQ_CO3Root_c45658/f1p2/1434|i1_HQ_CO3Flo_c7238/f2p1/1703|i1_LQ_CO3Root_c8648/f1p1/1756|i2_LQ_CO3Root_c17331/f1p0/2012	http://www.genome.jp/kegg-bin/show_pathway?ko00380/K03781%09red/K16903%09red/K00164%09red/K00128%09red/K07408%09red/K14085%09red
Homologous recombination	KEGG PATHWAY	ko03440	11	326	0.995034	1	i1_LQ_CO3Stem_c8055/f1p1/1590|i5_LQ_CO3Root_c3660/f1p0/5121|i1_LQ_CO3Leaf_c6143/f1p1/1485|i1_LQ_CO3Root_c80559/f1p3/1105|i5_LQ_CO3Root_c2589/f1p1/5073|i0_LQ_CO3Root_c44791/f1p0/746|i1_LQ_CO3Root_c28413/f1p0/1232|i0_LQ_CO3Root_c49743/f1p0/443|i1_LQ_CO3Root_c62529/f1p0/1529|i2_LQ_CO3Stem_c64680/f1p1/2671|i0_LQ_CO3Root_c46129/f1p0/759	http://www.genome.jp/kegg-bin/show_pathway?ko03440/K10901%09red/K07466%09red/K08775%09red/K10875%09red/K10739%09red/K10871%09red/K02327%09red/K02328%09red/K02335%09red/K10866%09red
Fatty acid biosynthesis	KEGG PATHWAY	ko00061	17	451	0.995445	1	i1_LQ_CO3Root_c40287/f1p3/1116|i2_LQ_CO3Root_c12084/f1p2/2756|i1_LQ_CO3Root_c11547/f1p1/1675|i2_LQ_CO3Leaf_c9417/f1p0/2990|i1_LQ_CO3Flo_c86432/f1p8/1431|i0_LQ_CO3Root_c23450/f1p0/761|i1_LQ_CO3Root_c26258/f1p0/1767|i2_LQ_CO3Root_c4426/f1p0/2179|i2_LQ_CO3Stem_c79969/f1p0/2794|i1_LQ_CO3Root_c8203/f1p1/1128|i3_LQ_CO3Root_c3175/f1p0/3711|i2_LQ_CO3Root_c11137/f1p1/2405|i2_LQ_CO3Root_c13466/f1p0/2130|i2…	http://www.genome.jp/kegg-bin/show_pathway?ko00061/K10781%09red/K02372%09red/K00059%09red/K01962%09red/K01961%09red/K01897%09red/K00648%09red/K09458%09red
Lysine degradation	KEGG PATHWAY	ko00310	13	372	0.995742	1	i6_LQ_CO3Flo_c1039/f1p0/6994|i1_HQ_CO3Root_c9818/f3p1/1293|i1_LQ_CO3Root_c72065/f1p0/1361|i3_LQ_CO3Root_c4250/f1p0/3035|i1_HQ_CO3Flo_c34880/f3p4/1968|i1_LQ_CO3Root_c68194/f1p0/1944|i3_LQ_CO3Root_c1287/f1p0/3515|i2_LQ_CO3Root_c8409/f1p0/2069|i1_LQ_CO3Root_c22602/f1p0/1260|i1_LQ_CO3Root_c40492/f1p0/1606|i1_LQ_CO3Root_c8648/f1p1/1756|i3_LQ_CO3Root_c1281/f1p0/3839|i0_LQ_CO3Root_c101357/f1p3/949	http://www.genome.jp/kegg-bin/show_pathway?ko00310/K11423%09red/K00658%09red/K18826%09red/K00164%09red/K00306%09red/K14085%09red/K00128%09red/K11420%09red/K14157%09red
Glycine, serine and threonine metabolism	KEGG PATHWAY	ko00260	28	684	0.997423	1	i1_LQ_CO3Root_c11682/f1p0/1831|i1_LQ_CO3Root_c73052/f1p2/1837|i1_LQ_CO3Flo_c110520/f1p2/1987|i1_HQ_CO3Root_c15677/f2p3/1708|i2_HQ_CO3Root_c1344/f2p2/2538|i0_LQ_CO3Root_c66599/f1p0/510|i0_LQ_CO3Root_c78709/f1p0/661|i1_HQ_CO3Root_c30621/f5p2/1692|i1_LQ_CO3Root_c16560/f1p0/1022|i1_LQ_CO3Root_c32300/f1p1/1413|i2_LQ_CO3Root_c15875/f1p1/2883|i1_LQ_CO3Root_c42060/f1p3/1736|i2_LQ_CO3Flo_c66060/f3p1/2958|…	http://www.genome.jp/kegg-bin/show_pathway?ko00260/K00831%09red/K00276%09red/K00058%09red/K15919%09red/K01695%09red/K01834%09red/K00306%09red/K01696%09red/K00281%09red/K00600%09red/K00827%09red/K12524%09red/K01733%09red/K00382%09red/K14085%09red/K00872%09red/K15633%09red
Starch and sucrose metabolism	KEGG PATHWAY	ko00500	93	2040	0.999946	1	i3_LQ_CO3Root_c2700/f1p1/3665|i2_LQ_CO3Root_c15720/f1p0/2818|i2_LQ_CO3Root_c5442/f1p1/2121|i1_LQ_CO3Root_c51287/f1p0/1260|i1_LQ_CO3Root_c28788/f1p0/1496|i3_HQ_CO3Leaf_c7387/f2p3/3104|i3_LQ_CO3Root_c2932/f1p0/3366|i1_LQ_CO3Root_c40981/f1p0/1104|i2_LQ_CO3Root_c4592/f1p2/2936|i1_LQ_CO3Root_c20926/f1p1/1895|i4_LQ_CO3Stem_c16359/f1p0/4086|i1_LQ_CO3Root_c25861/f1p3/1928|i0_LQ_CO3Root_c9114/f1p0/848|i1_…	http://www.genome.jp/kegg-bin/show_pathway?ko00500/K01176%09red/K01177%09red/K16055%09red/K01810%09red/K08678%09red/K08679%09red/K00703%09red/K00705%09red/K00688%09red/K01213%09red/K05350%09red/K00963%09red/K19893%09red/K15920%09red/K00844%09red/K19891%09red/K01835%09red/K01193%09red/K13648%09red/K00700%09red/K01051%09red/K01188%09red/K05349%09red/K00696%09red/K00695%09red
Photosynthesis	KEGG PATHWAY	ko00195	4	561	1	1	i1_LQ_CO3Root_c90225/f1p1/1142|i0_LQ_CO3Root_c46267/f1p0/739|i0_LQ_CO3Root_c43358/f1p0/810|i1_LQ_CO3Flo_c10483/f1p0/1256	http://www.genome.jp/kegg-bin/show_pathway?ko00195/K02113%09red/K02639%09red/K02641%09red/K08901%09red
Stem
#Term	Database	ID	Input number	Background number	P-Value	Corrected P-Value	Input	Hyperlink
Glycerophospholipid metabolism	KEGG PATHWAY	ko00564	46	881	0.001158	0.0688644	i3_HQ_CO3Stem_c7168/f2p0/3793|i5_HQ_CO3Stem_c1069/f2p0/5682|i2_LQ_CO3Stem_c2889/f1p6/2948|i3_LQ_CO3Stem_c39372/f1p1/3619|i2_LQ_CO3Stem_c61448/f1p4/2690|i4_LQ_CO3Stem_c6994/f1p0/4907|i2_LQ_CO3Stem_c50015/f1p5/2020|i3_LQ_CO3Flo_c59021/f1p4/3117|i4_LQ_CO3Stem_c13981/f1p3/4429|i2_LQ_CO3Stem_c62829/f1p0/2115|i4_LQ_CO3Stem_c10706/f1p0/4565|i2_LQ_CO3Stem_c60131/f1p8/2748|i2_LQ_CO3Root_c8322/f1p0/2136|i3…	http://www.genome.jp/kegg-bin/show_pathway?ko00564/K14674%09red/K00967%09red/K14156%09red/K13523%09red/K00111%09red/K00968%09red/K00894%09red/K01115%09red/K15728%09red/K00006%09red/K08744%09red/K01613%09red/K00901%09red/K13510%09red/K13513%09red/K00630%09red/K08730%09red
Photosynthesis - antenna proteins	KEGG PATHWAY	ko00196	11	114	0.00168011	0.0688644	i1_LQ_CO3Stem_c11590/f1p0/1138|i0_LQ_CO3Stem_c14418/f1p41/959|i1_LQ_CO3Root_c85446/f1p0/1251|i1_LQ_CO3Stem_c23076/f1p0/1287|i1_LQ_CO3Stem_c7079/f1p3/1261|i3_LQ_CO3Stem_c45548/f1p0/3435|i1_LQ_CO3Stem_c42002/f1p0/1005|i1_LQ_CO3Stem_c15845/f1p0/1050|i1_LQ_CO3Stem_c24370/f1p9/1334|i1_LQ_CO3Stem_c15812/f1p0/1025|i0_LQ_CO3Stem_c27254/f1p0/895	http://www.genome.jp/kegg-bin/show_pathway?ko00196/K08915%09red/K08907%09red/K08911%09red/K08913%09red/K08912%09red
Butanoate metabolism	KEGG PATHWAY	ko00650	18	255	0.00212931	0.0688644	i1_LQ_CO3Stem_c27908/f1p0/1680|i6_LQ_CO3Leaf_c842/f1p7/6034|i1_LQ_CO3Root_c62493/f1p2/1088|i3_LQ_CO3Flo_c46711/f1p0/3330|i3_LQ_CO3Flo_c45501/f1p0/3886|i2_LQ_CO3Leaf_c5591/f1p0/2214|i2_LQ_CO3Stem_c64859/f1p0/2644|i1_LQ_CO3Leaf_c22037/f1p12/1905|i2_LQ_CO3Stem_c27397/f1p23/2564|i2_LQ_CO3Stem_c60349/f1p0/2507|i2_LQ_CO3Flo_c90590/f1p3/2220|i3_LQ_CO3Leaf_c2051/f1p1/3085|i2_LQ_CO3Stem_c44967/f1p2/2991|i…	http://www.genome.jp/kegg-bin/show_pathway?ko00650/K01641%09red/K18121%09red/K16871%09red/K01580%09red/K01640%09red/K01652%09red
Pentose and glucuronate interconversions	KEGG PATHWAY	ko00040	26	433	0.00231477	0.0688644	i1_LQ_CO3Stem_c19688/f1p0/1639|i1_LQ_CO3Root_c42005/f1p0/1281|i1_LQ_CO3Flo_c38435/f1p0/1372|i2_LQ_CO3Root_c11997/f1p1/2205|i1_LQ_CO3Stem_c5697/f1p0/1834|i4_LQ_CO3Stem_c6205/f1p0/4651|i1_LQ_CO3Stem_c26008/f1p0/1763|i6_LQ_CO3Root_c329/f1p0/6484|i2_LQ_CO3Stem_c81566/f1p1/2266|i1_LQ_CO3Root_c49394/f1p2/1246|i2_LQ_CO3Flo_c178744/f1p10/2100|i1_HQ_CO3Flo_c78584/f2p0/1959|i4_LQ_CO3Flo_c21974/f1p0/4994|i2…	http://www.genome.jp/kegg-bin/show_pathway?ko00040/K01184%09red/K00963%09red/K01213%09red/K00008%09red/K00128%09red/K01051%09red/K01783%09red/K00012%09red/K01728%09red
Spliceosome	KEGG PATHWAY	ko03040	121	2970	0.00396463	0.0893912	i4_LQ_CO3Stem_c11871/f1p0/4524|i5_LQ_CO3Stem_c5299/f1p0/5146|i2_LQ_CO3Stem_c13708/f1p0/2814|i3_HQ_CO3Stem_c57527/f11p0/3108|i5_LQ_CO3Stem_c6683/f1p2/5230|i2_LQ_CO3Stem_c9070/f1p0/2838|i4_LQ_CO3Flo_c24206/f1p0/4713|i4_HQ_CO3Stem_c19032/f2p0/4668|i2_HQ_CO3Stem_c20067/f2p0/2642|i2_LQ_CO3Stem_c25728/f1p2/2525|i3_LQ_CO3Stem_c48376/f1p0/3920|i2_LQ_CO3Root_c2388/f1p1/2183|i2_LQ_CO3Flo_c65994/f1p2/2212|i…	http://www.genome.jp/kegg-bin/show_pathway?ko03040/K12811%09red/K10599%09red/K12862%09red/K12900%09red/K12848%09red/K12867%09red/K12864%09red/K12865%09red/K12844%09red/K12868%09red/K12869%09red/K12733%09red/K12842%09red/K12828%09red/K12829%09red/K12822%09red/K12823%09red/K12821%09red/K12881%09red/K12883%09red/K12855%09red/K12854%09red/K12741%09red/K12662%09red/K12816%09red/K12815%09red/K12872%09r…
Starch and sucrose metabolism	KEGG PATHWAY	ko00500	87	2040	0.00450712	0.0893912	i3_LQ_CO3Stem_c3188/f1p0/3332|i2_LQ_CO3Stem_c21435/f1p1/2821|i1_LQ_CO3Flo_c81372/f1p0/1723|i2_LQ_CO3Stem_c81566/f1p1/2266|i1_LQ_CO3Root_c49394/f1p2/1246|i1_HQ_CO3Flo_c78584/f2p0/1959|i1_LQ_CO3Root_c64174/f1p5/1963|i2_LQ_CO3Stem_c41838/f1p1/2931|i2_LQ_CO3Flo_c140322/f1p0/2249|i2_LQ_CO3Stem_c5808/f1p0/2468|i2_LQ_CO3Root_c16716/f1p0/2043|i3_LQ_CO3Stem_c24299/f1p0/3306|i3_LQ_CO3Stem_c47474/f1p0/3932|…	http://www.genome.jp/kegg-bin/show_pathway?ko00500/K00975%09red/K01177%09red/K01178%09red/K16055%09red/K18447%09red/K01184%09red/K01187%09red/K00700%09red/K01188%09red/K00703%09red/K00705%09red/K00688%09red/K01213%09red/K08678%09red/K05350%09red/K00012%09red/K15920%09red/K00963%09red/K01193%09red/K01194%09red/K01835%09red/K01051%09red/K05349%09red/K00696%09red/K00844%09red/K00695%09red
Diterpenoid biosynthesis	KEGG PATHWAY	ko00904	10	120	0.00694418	0.109654	i2_LQ_CO3Stem_c9250/f1p0/2944|i2_LQ_CO3Stem_c4743/f1p2/2839|i3_LQ_CO3Stem_c14345/f1p0/4007|i2_LQ_CO3Stem_c38381/f1p0/2971|i5_LQ_CO3Stem_c1928/f1p0/5952|i3_LQ_CO3Stem_c23991/f1p0/3667|i3_LQ_CO3Stem_c44907/f1p0/3752|i4_LQ_CO3Stem_c16865/f1p0/4056|i2_LQ_CO3Stem_c10254/f1p0/2710|i3_LQ_CO3Stem_c29411/f1p0/3904	http://www.genome.jp/kegg-bin/show_pathway?ko00904/K04120%09red/K04122%09red
Aminoacyl-tRNA biosynthesis	KEGG PATHWAY	ko00970	31	598	0.00737167	0.109654	i4_LQ_CO3Stem_c13348/f1p2/4763|i2_LQ_CO3Root_c7341/f1p1/2301|i2_LQ_CO3Root_c5020/f1p16/2979|i3_LQ_CO3Stem_c14451/f1p0/3468|i3_LQ_CO3Stem_c7439/f1p0/3189|i4_LQ_CO3Stem_c4459/f1p0/4896|i5_LQ_CO3Stem_c4080/f1p0/5153|i3_LQ_CO3Stem_c24107/f1p2/3079|i2_LQ_CO3Flo_c172542/f1p2/2127|i5_LQ_CO3Leaf_c2098/f1p0/5673|i4_LQ_CO3Root_c5272/f1p0/4567|i2_LQ_CO3Stem_c44653/f1p1/2455|i3_LQ_CO3Stem_c55303/f1p4/3020|i3…	http://www.genome.jp/kegg-bin/show_pathway?ko00970/K01872%09red/K01880%09red/K01870%09red/K01873%09red/K04567%09red/K01875%09red/K01885%09red/K01886%09red/K01887%09red/K01868%09red/K01869%09red/K01893%09red/K01874%09red
Sesquiterpenoid and triterpenoid biosynthesis	KEGG PATHWAY	ko00909	7	72	0.0107788	0.14252	i2_LQ_CO3Stem_c63719/f1p6/2503|i2_LQ_CO3Stem_c28624/f1p0/2954|i2_LQ_CO3Stem_c13604/f1p0/2484|i1_LQ_CO3Root_c48713/f1p0/1432|i1_LQ_CO3Stem_c13041/f1p0/1647|i2_LQ_CO3Flo_c88079/f1p9/2661|i2_LQ_CO3Flo_c143824/f1p9/2160	http://www.genome.jp/kegg-bin/show_pathway?ko00909/K00511%09red/K15803%09red/K00801%09red
mRNA surveillance pathway	KEGG PATHWAY	ko03015	65	1583	0.0250976	0.298661	i2_HQ_CO3Flo_c158790/f38p8/2297|i5_LQ_CO3Leaf_c5802/f1p0/5364|i4_LQ_CO3Root_c8383/f1p0/4330|i2_LQ_CO3Stem_c81323/f1p0/2140|i1_LQ_CO3Flo_c3396/f1p0/1743|i4_LQ_CO3Flo_c24206/f1p0/4713|i5_LQ_CO3Flo_c8577/f1p6/4973|i1_LQ_CO3Root_c25978/f1p2/1395|i4_LQ_CO3Flo_c25337/f1p15/4690|i2_LQ_CO3Flo_c139564/f1p3/2170|i1_HQ_CO3Root_c100556/f4p0/1199|i4_LQ_CO3Root_c4117/f1p1/4573|i4_LQ_CO3Flo_c25824/f1p0/4520|i3_…	http://www.genome.jp/kegg-bin/show_pathway?ko03015/K03267%09red/K14326%09red/K14325%09red/K04354%09red/K06100%09red/K11584%09red/K12881%09red/K12883%09red/K15542%09red/K14416%09red/K14411%09red/K13126%09red/K03456%09red/K14962%09red/K13917%09red/K12875%09red/K12812%09red/K06269%09red/K04382%09red/K14376%09red/K14408%09red/K14409%09red/K14407%09red/K14404%09red/K14403%09red/K14400%09red
Fatty acid degradation	KEGG PATHWAY	ko00071	28	608	0.0379625	0.410685	i2_HQ_CO3Stem_c103954/f4p0/2743|i1_LQ_CO3Stem_c19688/f1p0/1639|i2_LQ_CO3Flo_c113694/f1p3/2416|i1_LQ_CO3Stem_c18571/f1p0/1294|i2_LQ_CO3Stem_c56593/f1p0/2837|i1_LQ_CO3Stem_c5697/f1p0/1834|i1_LQ_CO3Root_c17059/f1p2/852|i3_LQ_CO3Flo_c7306/f1p0/3152|i2_LQ_CO3Stem_c45659/f1p0/2644|i1_LQ_CO3Stem_c26008/f1p0/1763|i2_LQ_CO3Stem_c41675/f1p3/2561|i3_LQ_CO3Flo_c6930/f1p0/3756|i2_LQ_CO3Root_c19292/f1p0/2568|i…	http://www.genome.jp/kegg-bin/show_pathway?ko00071/K18857%09red/K00128%09red/K10527%09red/K14085%09red/K01897%09red/K00121%09red
Tyrosine metabolism	KEGG PATHWAY	ko00350	19	392	0.0521321	0.516976	i4_LQ_CO3Root_c3754/f1p0/4591|i2_LQ_CO3Flo_c44532/f1p3/2939|i3_LQ_CO3Flo_c77946/f1p0/3020|i2_HQ_CO3Stem_c10469/f5p0/2411|i1_LQ_CO3Stem_c18571/f1p0/1294|i2_LQ_CO3Stem_c5971/f1p2/2780|i4_LQ_CO3Stem_c25437/f1p0/4350|i1_HQ_CO3Stem_c3732/f3p18/1885|i0_HQ_CO3Root_c24884/f2p2/930|i1_LQ_CO3Stem_c34088/f1p0/1820|i1_LQ_CO3Stem_c3196/f1p0/1247|i2_HQ_CO3Stem_c55756/f2p0/2198|i4_LQ_CO3Stem_c7830/f1p0/4564|i1_…	http://www.genome.jp/kegg-bin/show_pathway?ko00350/K00276%09red/K14454%09red/K00811%09red/K00817%09red/K15849%09red/K18857%09red/K00451%09red/K01555%09red/K00121%09red/K00505%09red
Cyanoamino acid metabolism	KEGG PATHWAY	ko00460	20	435	0.071069	0.578256	i2_HQ_CO3Leaf_c6499/f2p0/2110|i2_LQ_CO3Stem_c39973/f1p7/2642|i2_LQ_CO3Stem_c5930/f1p1/2612|i2_LQ_CO3Stem_c83434/f1p0/2985|i3_LQ_CO3Stem_c5572/f1p0/3254|i0_LQ_CO3Stem_c8471/f1p3/865|i2_LQ_CO3Root_c8746/f1p2/2451|i6_LQ_CO3Root_c272/f1p0/6679|i1_LQ_CO3Root_c15676/f1p3/1463|i2_LQ_CO3Stem_c37397/f1p1/2382|i3_LQ_CO3Leaf_c2238/f1p0/3324|i2_LQ_CO3Stem_c8726/f1p1/2240|i2_LQ_CO3Flo_c65500/f1p1/2380|i2_LQ_C…	http://www.genome.jp/kegg-bin/show_pathway?ko00460/K01188%09red/K05349%09red/K05350%09red/K18592%09red/K00600%09red
Glycerolipid metabolism	KEGG PATHWAY	ko00561	27	626	0.0748978	0.578256	i5_HQ_CO3Stem_c1069/f2p0/5682|i1_LQ_CO3Stem_c19688/f1p0/1639|i2_LQ_CO3Stem_c2889/f1p6/2948|i4_LQ_CO3Stem_c25786/f1p1/4831|i2_LQ_CO3Flo_c61736/f1p1/2475|i3_LQ_CO3Flo_c59021/f1p4/3117|i1_LQ_CO3Stem_c5697/f1p0/1834|i4_LQ_CO3Stem_c10706/f1p0/4565|i1_LQ_CO3Stem_c26008/f1p0/1763|i3_LQ_CO3Stem_c46377/f1p0/3183|i6_LQ_CO3Flo_c1302/f1p0/6050|i2_LQ_CO3Root_c19292/f1p0/2568|i1_LQ_CO3Root_c62031/f1p0/1126|i2_…	http://www.genome.jp/kegg-bin/show_pathway?ko00561/K15728%09red/K01054%09red/K13523%09red/K00901%09red/K00864%09red/K00128%09red/K14085%09red/K14674%09red/K07407%09red/K13513%09red/K00630%09red/K00863%09red/K06119%09red
RNA degradation	KEGG PATHWAY	ko03018	43	1071	0.0760541	0.578256	i4_LQ_CO3Leaf_c2811/f1p0/5007|i4_LQ_CO3Stem_c9240/f1p0/4696|i2_LQ_CO3Flo_c40878/f1p1/2425|i5_LQ_CO3Flo_c5398/f1p9/5790|i5_LQ_CO3Stem_c4915/f1p0/5498|i4_LQ_CO3Stem_c14660/f1p0/4658|i3_LQ_CO3Stem_c43609/f1p0/3239|i1_LQ_CO3Leaf_c26792/f1p2/1928|i4_LQ_CO3Flo_c7463/f1p0/4105|i4_LQ_CO3Root_c4117/f1p1/4573|i2_LQ_CO3Stem_c14995/f1p0/2060|i5_LQ_CO3Stem_c1358/f1p3/5605|i4_LQ_CO3Stem_c19259/f1p0/4905|i4_LQ_…	http://www.genome.jp/kegg-bin/show_pathway?ko03018/K03678%09red/K00850%09red/K12600%09red/K01689%09red/K12614%09red/K12616%09red/K12591%09red/K12619%09red/K12599%09red/K18681%09red/K03514%09red/K13126%09red/K00962%09red/K10643%09red/K01148%09red/K12585%09red/K12604%09red/K12624%09red/K12580%09red/K12626%09red/K12608%09red/K14442%09red/K03654%09red/K04077%09red/K12603%09red
Taurine and hypotaurine metabolism	KEGG PATHWAY	ko00430	7	116	0.0850903	0.578256	i6_LQ_CO3Stem_c496/f1p0/6547|i3_LQ_CO3Flo_c45501/f1p0/3886|i2_LQ_CO3Root_c8746/f1p2/2451|i1_LQ_CO3Leaf_c22037/f1p12/1905|i2_LQ_CO3Stem_c27397/f1p23/2564|i3_LQ_CO3Leaf_c2051/f1p1/3085|i2_LQ_CO3Stem_c44967/f1p2/2991	http://www.genome.jp/kegg-bin/show_pathway?ko00430/K01580%09red/K18592%09red
Peroxisome	KEGG PATHWAY	ko04146	37	916	0.0881895	0.578256	i2_HQ_CO3Stem_c103954/f4p0/2743|i2_LQ_CO3Stem_c56593/f1p0/2837|i2_LQ_CO3Flo_c113694/f1p3/2416|i0_LQ_CO3Root_c54540/f1p0/418|i1_LQ_CO3Root_c91055/f1p2/1254|i1_LQ_CO3Flo_c86584/f1p0/1494|i2_LQ_CO3Flo_c90590/f1p3/2220|i2_LQ_CO3Stem_c45659/f1p0/2644|i1_LQ_CO3Flo_c19287/f1p0/1987|i2_LQ_CO3Stem_c41675/f1p3/2561|i4_LQ_CO3Stem_c20854/f1p7/4487|i2_LQ_CO3Flo_c38163/f1p2/2754|i1_LQ_CO3Flo_c56141/f1p0/1688|i…	http://www.genome.jp/kegg-bin/show_pathway?ko04146/K03781%09red/K00106%09red/K13354%09red/K13335%09red/K13339%09red/K13338%09red/K11517%09red/K01578%09red/K11147%09red/K01897%09red/K01640%09red/K13343%09red/K13344%09red/K13346%09red
ABC transporters	KEGG PATHWAY	ko02010	25	584	0.0890747	0.578256	i4_LQ_CO3Root_c612/f1p0/4645|i5_LQ_CO3Stem_c7555/f1p0/5065|i4_LQ_CO3Stem_c25281/f1p1/4144|i4_LQ_CO3Stem_c9343/f1p0/4790|i5_LQ_CO3Stem_c3145/f1p28/5070|i5_LQ_CO3Leaf_c5411/f1p0/5125|i1_LQ_CO3Stem_c23559/f1p0/1883|i4_LQ_CO3Leaf_c5936/f1p2/4747|i5_LQ_CO3Root_c538/f1p2/5144|i4_HQ_CO3Leaf_c1053/f3p0/4620|i2_LQ_CO3Root_c2729/f1p0/2504|i4_LQ_CO3Leaf_c9938/f1p1/4916|i2_LQ_CO3Stem_c45500/f1p64/2654|i5_LQ_…	http://www.genome.jp/kegg-bin/show_pathway?ko02010/K05657%09red/K05674%09red/K05658%09red/K05666%09red/K05643%09red
Fatty acid biosynthesis	KEGG PATHWAY	ko00061	20	451	0.0923265	0.578256	i2_LQ_CO3Leaf_c10756/f1p0/2513|i2_LQ_CO3Stem_c41675/f1p3/2561|i4_HQ_CO3Stem_c2098/f2p0/4591|i5_LQ_CO3Flo_c5297/f1p1/5417|i2_LQ_CO3Flo_c113694/f1p3/2416|i2_HQ_CO3Stem_c103954/f4p0/2743|i2_LQ_CO3Leaf_c10263/f1p0/2087|i4_LQ_CO3Stem_c14867/f1p0/4820|i1_LQ_CO3Flo_c36616/f1p1/1873|i7_LQ_CO3Leaf_c46/f1p0/7087|i3_LQ_CO3Flo_c61178/f1p0/3135|i2_LQ_CO3Stem_c56593/f1p0/2837|i2_LQ_CO3Stem_c85351/f1p0/2747|i4_…	http://www.genome.jp/kegg-bin/show_pathway?ko00061/K02372%09red/K00648%09red/K01962%09red/K01897%09red/K11262%09red/K03921%09red/K09458%09red
Synthesis and degradation of ketone bodies	KEGG PATHWAY	ko00072	5	81	0.124901	0.74316	i2_LQ_CO3Stem_c25329/f1p0/2366|i1_LQ_CO3Stem_c18121/f1p8/1951|i2_LQ_CO3Leaf_c5591/f1p0/2214|i2_LQ_CO3Flo_c90590/f1p3/2220|i6_LQ_CO3Leaf_c842/f1p7/6034	http://www.genome.jp/kegg-bin/show_pathway?ko00072/K01640%09red/K01641%09red
Nucleotide excision repair	KEGG PATHWAY	ko03420	22	539	0.146334	0.809841	i6_LQ_CO3Flo_c808/f1p0/6555|i1_LQ_CO3Stem_c9617/f1p0/1204|i3_LQ_CO3Flo_c58788/f1p0/3145|i4_LQ_CO3Leaf_c3233/f1p0/4988|i1_LQ_CO3Root_c2678/f1p2/1844|i1_LQ_CO3Leaf_c21287/f1p0/1759|i4_LQ_CO3Leaf_c3377/f1p2/4726|i2_LQ_CO3Flo_c66446/f1p0/2097|i5_LQ_CO3Root_c2207/f1p1/5577|i1_LQ_CO3Root_c30733/f1p1/1755|i0_LQ_CO3Leaf_c13775/f1p0/643|i4_LQ_CO3Stem_c21784/f1p0/4856|i2_LQ_CO3Stem_c57652/f1p2/2607|i2_LQ_C…	http://www.genome.jp/kegg-bin/show_pathway?ko03420/K10843%09red/K10841%09red/K03868%09red/K03144%09red/K10609%09red/K07466%09red/K10570%09red/K10838%09red/K10140%09red/K02324%09red/K10839%09red/K02335%09red/K03504%09red
Histidine metabolism	KEGG PATHWAY	ko00340	10	215	0.156286	0.809841	i3_LQ_CO3Flo_c77946/f1p0/3020|i2_LQ_CO3Root_c19292/f1p0/2568|i1_LQ_CO3Stem_c3196/f1p0/1247|i1_LQ_CO3Stem_c19688/f1p0/1639|i1_LQ_CO3Stem_c5697/f1p0/1834|i1_LQ_CO3Stem_c34088/f1p0/1820|i1_LQ_CO3Root_c22594/f1p0/1286|i1_LQ_CO3Stem_c19245/f1p0/1902|i1_LQ_CO3Stem_c21742/f1p0/1854|i1_LQ_CO3Stem_c26008/f1p0/1763	http://www.genome.jp/kegg-bin/show_pathway?ko00340/K00128%09red/K11755%09red/K14085%09red/K00817%09red
Ubiquitin mediated proteolysis	KEGG PATHWAY	ko04120	60	1648	0.156524	0.809841	i6_LQ_CO3Flo_c808/f1p0/6555|i1_LQ_CO3Leaf_c10654/f1p0/1767|i1_LQ_CO3Stem_c9617/f1p0/1204|i6_LQ_CO3Flo_c1244/f1p0/6049|i4_LQ_CO3Leaf_c3377/f1p2/4726|i4_LQ_CO3Flo_c15475/f1p0/4096|i2_LQ_CO3Leaf_c11376/f1p0/2830|i1_LQ_CO3Root_c49503/f1p2/1256|i4_LQ_CO3Stem_c19330/f1p2/4608|i2_LQ_CO3Stem_c12614/f1p1/2991|i0_LQ_CO3Root_c3563/f1p0/525|i3_LQ_CO3Stem_c4207/f1p0/3148|i3_LQ_CO3Flo_c40513/f1p4/3453|i2_LQ_CO…	http://www.genome.jp/kegg-bin/show_pathway?ko04120/K10601%09red/K10597%09red/K10590%09red/K10591%09red/K10592%09red/K10579%09red/K10609%09red/K10598%09red/K10599%09red/K10570%09red/K03868%09red/K03869%09red/K06688%09red/K04706%09red/K03351%09red/K10583%09red/K04506%09red/K10581%09red/K10140%09red/K10587%09red/K10586%09red/K10144%09red/K10589%09red/K10588%09red/K10573%09red/K03178%09red/K09561%09r…
Valine, leucine and isoleucine biosynthesis	KEGG PATHWAY	ko00290	9	195	0.177314	0.847639	i1_LQ_CO3Root_c28391/f1p8/1652|i3_LQ_CO3Flo_c46711/f1p0/3330|i3_LQ_CO3Stem_c46436/f1p3/3268|i2_LQ_CO3Flo_c113601/f1p2/2678|i2_LQ_CO3Stem_c64859/f1p0/2644|i1_LQ_CO3Stem_c18399/f1p0/1708|i1_LQ_CO3Root_c8615/f1p2/1697|i1_LQ_CO3Stem_c10204/f1p0/1840|i0_LQ_CO3Leaf_c27198/f1p0/596	http://www.genome.jp/kegg-bin/show_pathway?ko00290/K01687%09red/K01652%09red/K01649%09red/K00826%09red/K01704%09red
Betalain biosynthesis	KEGG PATHWAY	ko00965	2	23	0.178075	0.847639	i2_HQ_CO3Stem_c55756/f2p0/2198|i2_HQ_CO3Stem_c10469/f5p0/2411	http://www.genome.jp/kegg-bin/show_pathway?ko00965/K00505%09red
Phenylalanine, tyrosine and tryptophan biosynthesis	KEGG PATHWAY	ko00400	19	475	0.187797	0.85953	i1_LQ_CO3Flo_c89320/f1p9/1557|i3_LQ_CO3Flo_c77946/f1p0/3020|i1_LQ_CO3Stem_c33308/f1p0/1543|i1_LQ_CO3Stem_c4272/f1p0/1544|i4_LQ_CO3Stem_c25437/f1p0/4350|i1_HQ_CO3Flo_c57554/f4p0/1884|i1_LQ_CO3Flo_c57054/f1p1/1832|i1_LQ_CO3Stem_c3196/f1p0/1247|i2_LQ_CO3Stem_c3175/f1p0/2154|i4_LQ_CO3Stem_c7830/f1p0/4564|i1_LQ_CO3Stem_c21742/f1p0/1854|i2_LQ_CO3Stem_c20892/f1p0/2419|i2_LQ_CO3Stem_c13236/f1p2/2223|i1_L…	http://www.genome.jp/kegg-bin/show_pathway?ko00400/K06001%09red/K14454%09red/K01695%09red/K15849%09red/K01736%09red/K00811%09red/K13832%09red/K00817%09red/K05359%09red/K15227%09red/K01609%09red
Lipoic acid metabolism	KEGG PATHWAY	ko00785	3	48	0.205786	0.906983	i4_LQ_CO3Stem_c8581/f1p0/4549|i4_LQ_CO3Stem_c11300/f1p1/4698|i1_LQ_CO3Stem_c12046/f1p1/1485	http://www.genome.jp/kegg-bin/show_pathway?ko00785/K03644%09red/K03801%09red
Basal transcription factors	KEGG PATHWAY	ko03022	19	495	0.235415	0.950062	i4_LQ_CO3Stem_c3481/f1p1/4678|i5_LQ_CO3Stem_c3361/f1p8/5454|i5_LQ_CO3Stem_c7481/f1p0/5027|i4_LQ_CO3Stem_c23069/f1p0/4860|i2_LQ_CO3Stem_c43730/f1p1/2811|i1_LQ_CO3Root_c14549/f1p1/1885|i4_HQ_CO3Stem_c7435/f2p7/4786|i2_LQ_CO3Stem_c58547/f1p0/2612|i0_LQ_CO3Root_c4152/f1p2/637|i2_LQ_CO3Flo_c42906/f1p2/2280|i5_LQ_CO3Root_c2874/f1p0/5965|i4_LQ_CO3Stem_c20766/f1p0/4746|i5_HQ_CO3Stem_c8010/f3p8/5089|i2_LQ…	http://www.genome.jp/kegg-bin/show_pathway?ko03022/K10843%09red/K03144%09red/K03136%09red/K03125%09red/K03126%09red/K03120%09red/K03130%09red/K03131%09red/K03129%09red/K03128%09red/K03138%09red
Endocytosis	KEGG PATHWAY	ko04144	63	1809	0.242343	0.950062	i3_LQ_CO3Stem_c45369/f1p0/3819|i2_LQ_CO3Stem_c59020/f1p1/2696|i3_LQ_CO3Stem_c6368/f1p18/3129|i1_LQ_CO3Stem_c14000/f1p0/1548|i2_LQ_CO3Flo_c31281/f1p5/1923|i4_LQ_CO3Flo_c2909/f1p15/4523|i2_HQ_CO3Flo_c137578/f7p0/2192|i0_LQ_CO3Leaf_c26728/f1p2/864|i4_LQ_CO3Stem_c19330/f1p2/4608|i2_HQ_CO3Stem_c20067/f2p0/2642|i3_LQ_CO3Leaf_c6190/f1p8/3512|i1_LQ_CO3Root_c40185/f1p1/1151|i1_LQ_CO3Flo_c82365/f1p0/1665|i…	http://www.genome.jp/kegg-bin/show_pathway?ko04144/K10591%09red/K01115%09red/K10396%09red/K07889%09red/K19366%09red/K07904%09red/K19476%09red/K18442%09red/K18465%09red/K12194%09red/K04646%09red/K18468%09red/K17917%09red/K05758%09red/K12489%09red/K07937%09red/K12486%09red/K05754%09red/K05755%09red/K10365%09red/K10364%09red/K03283%09red/K12183%09red/K11824%09red/K12197%09red/K00889%09red/K12493%09r…
C5-Branched dibasic acid metabolism	KEGG PATHWAY	ko00660	4	78	0.24415	0.950062	i3_LQ_CO3Flo_c46711/f1p0/3330|i0_LQ_CO3Leaf_c27198/f1p0/596|i3_LQ_CO3Stem_c46436/f1p3/3268|i2_LQ_CO3Stem_c64859/f1p0/2644	http://www.genome.jp/kegg-bin/show_pathway?ko00660/K01652%09red/K01704%09red
Pyruvate metabolism	KEGG PATHWAY	ko00620	37	1031	0.247495	0.950062	i1_LQ_CO3Stem_c19688/f1p0/1639|i2_HQ_CO3Stem_c68917/f2p0/2047|i3_LQ_CO3Stem_c22229/f1p0/3114|i2_LQ_CO3Leaf_c10263/f1p0/2087|i2_LQ_CO3Leaf_c10033/f1p0/2452|i2_LQ_CO3Flo_c113601/f1p2/2678|i7_LQ_CO3Leaf_c46/f1p0/7087|i1_LQ_CO3Stem_c5697/f1p0/1834|i1_HQ_CO3Leaf_c4045/f2p2/1444|i1_LQ_CO3Stem_c11984/f1p0/1471|i2_LQ_CO3Flo_c22716/f1p1/2107|i1_LQ_CO3Stem_c26008/f1p0/1763|i3_LQ_CO3Flo_c3743/f1p0/3179|i5_L…	http://www.genome.jp/kegg-bin/show_pathway?ko00620/K00161%09red/K01006%09red/K00162%09red/K01679%09red/K14085%09red/K01759%09red/K00028%09red/K00051%09red/K00128%09red/K01595%09red/K01649%09red/K00029%09red/K01610%09red/K00382%09red/K01638%09red/K00873%09red/K11262%09red/K00627%09red/K01962%09red
Limonene and pinene degradation	KEGG PATHWAY	ko00903	4	80	0.257581	0.957879	i1_LQ_CO3Stem_c19688/f1p0/1639|i1_LQ_CO3Stem_c19245/f1p0/1902|i1_LQ_CO3Stem_c5697/f1p0/1834|i1_LQ_CO3Stem_c26008/f1p0/1763	http://www.genome.jp/kegg-bin/show_pathway?ko00903/K00128%09red
Tropane, piperidine and pyridine alkaloid biosynthesis	KEGG PATHWAY	ko00960	9	219	0.268077	0.966701	i2_LQ_CO3Flo_c44532/f1p3/2939|i3_LQ_CO3Flo_c77946/f1p0/3020|i4_LQ_CO3Stem_c25437/f1p0/4350|i1_LQ_CO3Stem_c3196/f1p0/1247|i4_LQ_CO3Stem_c7830/f1p0/4564|i1_LQ_CO3Stem_c34088/f1p0/1820|i2_HQ_CO3Flo_c8158/f2p7/2081|i1_LQ_CO3Flo_c37989/f1p0/1841|i1_LQ_CO3Stem_c21742/f1p0/1854	http://www.genome.jp/kegg-bin/show_pathway?ko00960/K00811%09red/K00276%09red/K15849%09red/K14454%09red/K00817%09red
Caffeine metabolism	KEGG PATHWAY	ko00232	2	32	0.280374	0.981308	i4_LQ_CO3Stem_c25295/f1p0/4667|i4_LQ_CO3Stem_c19759/f1p19/4399	http://www.genome.jp/kegg-bin/show_pathway?ko00232/K00106%09red
Mismatch repair	KEGG PATHWAY	ko03430	12	313	0.297934	1	i4_LQ_CO3Stem_c21784/f1p0/4856|i2_LQ_CO3Stem_c70262/f1p0/2108|i3_LQ_CO3Flo_c58788/f1p0/3145|i2_LQ_CO3Stem_c7325/f1p0/2192|i4_LQ_CO3Leaf_c3233/f1p0/4988|i2_LQ_CO3Leaf_c5213/f1p0/2475|i2_LQ_CO3Flo_c134672/f1p3/2695|i4_LQ_CO3Stem_c7729/f1p3/4206|i3_LQ_CO3Stem_c39822/f1p0/3444|i3_HQ_CO3Stem_c19060/f3p2/3564|i3_LQ_CO3Stem_c27871/f1p0/3089|i0_LQ_CO3Leaf_c13775/f1p0/643	http://www.genome.jp/kegg-bin/show_pathway?ko03430/K08735%09red/K08734%09red/K07466%09red/K10858%09red/K03504%09red
Sulfur relay system	KEGG PATHWAY	ko04122	4	87	0.305558	1	i2_LQ_CO3Stem_c48878/f1p0/2039|i1_LQ_CO3Flo_c62096/f1p0/1873|i0_LQ_CO3Root_c29685/f1p1/622|i2_LQ_CO3Leaf_c22190/f1p1/2045	http://www.genome.jp/kegg-bin/show_pathway?ko04122/K12161%09red/K11996%09red/K01011%09red
Circadian rhythm - plant	KEGG PATHWAY	ko04712	18	495	0.314377	1	i3_LQ_CO3Stem_c25966/f1p16/3736|i3_LQ_CO3Root_c3586/f1p0/3674|i4_LQ_CO3Flo_c10747/f1p14/4132|i2_LQ_CO3Stem_c71509/f1p5/2023|i2_LQ_CO3Stem_c64282/f1p3/2601|i4_LQ_CO3Leaf_c8796/f1p0/4567|i3_LQ_CO3Stem_c26832/f1p0/3250|i4_LQ_CO3Flo_c9196/f1p0/4675|i3_LQ_CO3Flo_c47707/f1p0/3501|i2_LQ_CO3Stem_c45285/f1p0/2688|i4_LQ_CO3Leaf_c4888/f1p0/4416|i2_LQ_CO3Stem_c8861/f1p3/2446|i1_LQ_CO3Root_c13713/f1p0/1662|i2…	http://www.genome.jp/kegg-bin/show_pathway?ko04712/K12118%09red/K12119%09red/K03097%09red/K12133%09red/K12127%09red/K12126%09red/K12124%09red/K12129%09red/K03115%09red
RNA transport	KEGG PATHWAY	ko03013	71	2116	0.328836	1	i2_HQ_CO3Flo_c158790/f38p8/2297|i2_LQ_CO3Root_c9125/f1p0/2649|i2_LQ_CO3Flo_c141871/f1p4/2148|i4_LQ_CO3Leaf_c3710/f1p0/4513|i3_LQ_CO3Flo_c14249/f1p0/3590|i4_HQ_CO3Root_c926/f2p0/4590|i3_LQ_CO3Stem_c20303/f1p2/3487|i4_LQ_CO3Stem_c4135/f1p0/4352|i3_LQ_CO3Stem_c23372/f1p0/3204|i4_LQ_CO3Flo_c24206/f1p0/4713|i4_LQ_CO3Flo_c2706/f1p0/4694|i4_LQ_CO3Stem_c13286/f1p0/4605|i3_LQ_CO3Flo_c41762/f1p24/3211|i0_H…	http://www.genome.jp/kegg-bin/show_pathway?ko03013/K09291%09red/K03754%09red/K03260%09red/K03240%09red/K14300%09red/K03242%09red/K14305%09red/K14304%09red/K14307%09red/K03245%09red/K14321%09red/K07936%09red/K14326%09red/K14325%09red/K03254%09red/K03231%09red/K12881%09red/K12883%09red/K00784%09red/K14289%09red/K03539%09red/K13126%09red/K03239%09red/K14311%09red/K12875%09red/K12812%09red/K03257%09r…
Monobactam biosynthesis	KEGG PATHWAY	ko00261	4	99	0.389239	1	i3_LQ_CO3Stem_c44717/f1p0/3837|i3_LQ_CO3Flo_c43097/f1p0/3278|i3_LQ_CO3Flo_c45212/f1p0/3334|i3_LQ_CO3Stem_c30317/f1p0/3279	http://www.genome.jp/kegg-bin/show_pathway?ko00261/K00928%09red/K00215%09red/K12524%09red
Other glycan degradation	KEGG PATHWAY	ko00511	9	249	0.395574	1	i4_LQ_CO3Stem_c12811/f1p0/4382|i3_LQ_CO3Stem_c23772/f1p0/3635|i2_LQ_CO3Leaf_c21242/f1p0/2992|i3_LQ_CO3Flo_c7512/f1p8/3921|i2_LQ_CO3Root_c3892/f1p0/2328|i5_LQ_CO3Stem_c1322/f1p0/5433|i1_LQ_CO3Stem_c3536/f1p0/1983|i3_LQ_CO3Flo_c46371/f1p0/3903|i3_LQ_CO3Leaf_c8236/f1p0/3006	http://www.genome.jp/kegg-bin/show_pathway?ko00511/K12309%09red/K01190%09red/K01227%09red/K01191%09red/K17108%09red
Pentose phosphate pathway	KEGG PATHWAY	ko00030	21	618	0.405311	1	i2_LQ_CO3Stem_c66062/f1p0/2807|i2_LQ_CO3Flo_c40111/f1p8/2190|i4_LQ_CO3Stem_c4635/f1p0/4844|i2_LQ_CO3Stem_c23948/f1p0/2400|i1_LQ_CO3Stem_c13969/f1p0/1382|i4_LQ_CO3Stem_c7176/f1p0/4585|i1_LQ_CO3Flo_c86166/f1p1/1687|i5_LQ_CO3Stem_c4076/f1p1/5296|i3_LQ_CO3Stem_c2865/f1p0/3104|i1_LQ_CO3Root_c64174/f1p5/1963|i2_LQ_CO3Stem_c24148/f1p0/2363|i2_LQ_CO3Stem_c84724/f1p0/2506|i3_LQ_CO3Leaf_c6469/f1p0/3176|i1_…	http://www.genome.jp/kegg-bin/show_pathway?ko00030/K03841%09red/K00850%09red/K00131%09red/K01835%09red/K01623%09red/K01783%09red/K00615%09red/K00036%09red/K00616%09red/K00033%09red
Plant-pathogen interaction	KEGG PATHWAY	ko04626	31	930	0.413584	1	i5_LQ_CO3Stem_c5153/f1p3/5824|i2_LQ_CO3Flo_c139832/f1p4/3154|i4_LQ_CO3Stem_c9740/f1p1/4974|i1_LQ_CO3Root_c10213/f1p1/1977|i1_HQ_CO3Flo_c19675/f2p1/1833|i3_LQ_CO3Flo_c44108/f1p5/3591|i2_LQ_CO3Stem_c8762/f1p0/2292|i3_LQ_CO3Stem_c47176/f1p0/3209|i5_LQ_CO3Stem_c2280/f1p1/5442|i2_LQ_CO3Stem_c20012/f1p1/2311|i3_LQ_CO3Flo_c31561/f1p0/3033|i0_LQ_CO3Root_c41948/f1p0/699|i1_LQ_CO3Stem_c13236/f1p2/1481|i2_L…	http://www.genome.jp/kegg-bin/show_pathway?ko04626/K09487%09red/K13412%09red/K13448%09red/K13420%09red/K13429%09red/K13456%09red/K13457%09red/K13447%09red/K05391%09red/K13436%09red/K00864%09red/K02183%09red
Inositol phosphate metabolism	KEGG PATHWAY	ko00562	21	626	0.427525	1	i2_LQ_CO3Flo_c109837/f1p4/2514|i3_LQ_CO3Stem_c29766/f1p0/3866|i2_LQ_CO3Root_c6482/f1p0/2292|i4_LQ_CO3Leaf_c10587/f1p1/4438|i1_LQ_CO3Root_c14825/f1p1/1866|i2_LQ_CO3Stem_c50032/f1p0/2100|i1_LQ_CO3Flo_c43143/f1p1/1595|i2_HQ_CO3Root_c1556/f2p0/2117|i2_LQ_CO3Stem_c48850/f1p1/2070|i1_LQ_CO3Flo_c5817/f1p0/1241|i3_LQ_CO3Root_c3472/f1p5/3248|i3_LQ_CO3Stem_c37935/f1p0/3494|i2_LQ_CO3Stem_c37828/f1p0/2769|i2…	http://www.genome.jp/kegg-bin/show_pathway?ko00562/K05857%09red/K00140%09red/K00921%09red/K01110%09red/K10572%09red/K00915%09red/K00914%09red/K01858%09red/K00913%09red/K18081%09red/K00469%09red/K00889%09red/K00888%09red
alpha-Linolenic acid metabolism	KEGG PATHWAY	ko00592	15	442	0.431991	1	i3_LQ_CO3Flo_c6930/f1p0/3756|i1_LQ_CO3Stem_c18571/f1p0/1294|i2_LQ_CO3Stem_c15487/f1p2/2121|i3_LQ_CO3Flo_c19850/f1p1/3757|i0_HQ_CO3Root_c24884/f2p2/930|i3_LQ_CO3Stem_c41089/f1p0/3299|i4_LQ_CO3Stem_c11299/f1p0/4702|i4_LQ_CO3Stem_c4179/f1p0/4545|i3_LQ_CO3Flo_c14780/f1p0/3053|i2_LQ_CO3Flo_c38490/f1p2/2698|i2_LQ_CO3Stem_c44896/f1p0/2226|i3_LQ_CO3Flo_c7306/f1p0/3152|i1_HQ_CO3Stem_c3732/f3p18/1885|i1_LQ…	http://www.genome.jp/kegg-bin/show_pathway?ko00592/K10529%09red/K14674%09red/K18857%09red/K10527%09red/K10526%09red
Glycosaminoglycan degradation	KEGG PATHWAY	ko00531	5	136	0.435711	1	i2_LQ_CO3Leaf_c13733/f1p0/2137|i2_LQ_CO3Flo_c4041/f1p3/2934|i2_LQ_CO3Stem_c50254/f1p9/2037|i2_LQ_CO3Leaf_c10388/f1p51/2593|i2_LQ_CO3Root_c3892/f1p0/2328	http://www.genome.jp/kegg-bin/show_pathway?ko00531/K10532%09red/K12309%09red/K01205%09red
Lysine biosynthesis	KEGG PATHWAY	ko00300	6	167	0.438876	1	i3_LQ_CO3Stem_c44717/f1p0/3837|i3_LQ_CO3Flo_c45212/f1p0/3334|i2_LQ_CO3Root_c19292/f1p0/2568|i3_LQ_CO3Stem_c30317/f1p0/3279|i3_LQ_CO3Flo_c43097/f1p0/3278|i1_LQ_CO3Stem_c9475/f1p0/1378	http://www.genome.jp/kegg-bin/show_pathway?ko00300/K00825%09red/K00928%09red/K00215%09red/K12524%09red/K14085%09red
Pantothenate and CoA biosynthesis	KEGG PATHWAY	ko00770	8	234	0.465517	1	i1_LQ_CO3Root_c28391/f1p8/1652|i3_LQ_CO3Flo_c46711/f1p0/3330|i3_LQ_CO3Flo_c10317/f1p0/3166|i2_LQ_CO3Stem_c64859/f1p0/2644|i1_LQ_CO3Stem_c18399/f1p0/1708|i1_LQ_CO3Root_c8615/f1p2/1697|i1_LQ_CO3Root_c64439/f1p4/1570|i0_LQ_CO3Leaf_c27198/f1p0/596	http://www.genome.jp/kegg-bin/show_pathway?ko00770/K01922%09red/K00826%09red/K01652%09red/K09680%09red/K01687%09red
One carbon pool by folate	KEGG PATHWAY	ko00670	7	205	0.475633	1	i2_HQ_CO3Leaf_c1190/f3p0/2203|i2_LQ_CO3Stem_c43717/f1p0/2685|i2_LQ_CO3Stem_c80881/f1p0/2856|i2_LQ_CO3Stem_c91939/f1p1/2059|i2_LQ_CO3Stem_c37397/f1p1/2382|i3_LQ_CO3Leaf_c2238/f1p0/3324|i2_LQ_CO3Stem_c22316/f1p3/2648	http://www.genome.jp/kegg-bin/show_pathway?ko00670/K00600%09red/K00602%09red/K01938%09red/K13998%09red
Protein processing in endoplasmic reticulum	KEGG PATHWAY	ko04141	69	2153	0.476775	1	i3_LQ_CO3Stem_c6098/f1p29/3122|i1_LQ_CO3Stem_c9617/f1p0/1204|i2_LQ_CO3Root_c6775/f1p0/2321|i2_HQ_CO3Stem_c28499/f5p0/2406|i2_LQ_CO3Root_c4725/f1p3/2124|i3_LQ_CO3Stem_c47176/f1p0/3209|i4_LQ_CO3Flo_c13250/f1p0/4907|i0_LQ_CO3Root_c6965/f1p1/982|i2_LQ_CO3Flo_c56085/f1p3/2467|i2_LQ_CO3Flo_c38810/f1p0/2283|i2_LQ_CO3Stem_c14445/f1p2/2190|i2_LQ_CO3Stem_c6912/f1p0/2840|i3_LQ_CO3Stem_c33527/f1p0/3044|i4_LQ…	http://www.genome.jp/kegg-bin/show_pathway?ko04141/K10601%09red/K10597%09red/K08852%09red/K10839%09red/K09487%09red/K03868%09red/K08653%09red/K10956%09red/K14001%09red/K09518%09red/K07151%09red/K14009%09red/K14003%09red/K01230%09red/K14006%09red/K14007%09red/K12667%09red/K10084%09red/K13993%09red/K09562%09red/K09561%09red/K11718%09red/K01456%09red/K09580%09red/K09481%09red/K08054%09red/K08057%09r…
Flavone and flavonol biosynthesis	KEGG PATHWAY	ko00944	1	20	0.480332	1	i2_LQ_CO3Stem_c15611/f1p0/2104	http://www.genome.jp/kegg-bin/show_pathway?ko00944/K05280%09red
Regulation of autophagy	KEGG PATHWAY	ko04140	12	365	0.489441	1	i4_LQ_CO3Flo_c20172/f1p1/4896|i2_LQ_CO3Leaf_c16941/f1p0/2046|i1_LQ_CO3Root_c4758/f1p2/1527|i5_LQ_CO3Leaf_c1900/f1p0/5967|i2_LQ_CO3Stem_c11308/f1p0/2538|i3_LQ_CO3Root_c3472/f1p5/3248|i2_LQ_CO3Leaf_c10058/f1p0/2629|i4_LQ_CO3Flo_c14166/f1p0/4199|i2_LQ_CO3Leaf_c21883/f1p0/2190|i3_LQ_CO3Flo_c11161/f1p0/3854|i3_HQ_CO3Flo_c69475/f2p0/3088|i5_LQ_CO3Stem_c6970/f1p1/5316	http://www.genome.jp/kegg-bin/show_pathway?ko04140/K08339%09red/K00914%09red/K08269%09red/K07198%09red/K08331%09red/K08330%09red/K08333%09red/K08337%09red
Selenocompound metabolism	KEGG PATHWAY	ko00450	7	212	0.509684	1	i3_LQ_CO3Stem_c24107/f1p2/3079|i1_LQ_CO3Flo_c61754/f1p1/1436|i2_LQ_CO3Leaf_c8194/f1p4/2950|i1_LQ_CO3Leaf_c38760/f1p0/1730|i3_LQ_CO3Stem_c20800/f1p0/3894|i3_LQ_CO3Stem_c11607/f1p0/3744|i2_HQ_CO3Stem_c25684/f3p0/2795	http://www.genome.jp/kegg-bin/show_pathway?ko00450/K00384%09red/K01739%09red/K01874%09red/K00549%09red
Valine, leucine and isoleucine degradation	KEGG PATHWAY	ko00280	16	498	0.511965	1	i1_LQ_CO3Root_c28391/f1p8/1652|i1_LQ_CO3Stem_c19688/f1p0/1639|i2_LQ_CO3Root_c6482/f1p0/2292|i6_LQ_CO3Leaf_c842/f1p7/6034|i1_LQ_CO3Stem_c18399/f1p0/1708|i1_HQ_CO3Leaf_c42911/f4p3/1861|i2_LQ_CO3Stem_c10132/f1p0/2442|i2_LQ_CO3Root_c19292/f1p0/2568|i2_LQ_CO3Leaf_c5591/f1p0/2214|i2_LQ_CO3Stem_c25329/f1p0/2366|i1_LQ_CO3Stem_c5697/f1p0/1834|i1_LQ_CO3Stem_c19812/f1p0/1689|i2_LQ_CO3Flo_c90590/f1p3/2220|i1…	http://www.genome.jp/kegg-bin/show_pathway?ko00280/K00140%09red/K00128%09red/K00826%09red/K00382%09red/K14085%09red/K01640%09red/K01641%09red/K09699%09red
Vitamin B6 metabolism	KEGG PATHWAY	ko00750	3	87	0.524324	1	i1_LQ_CO3Root_c13736/f1p2/1305|i1_LQ_CO3Root_c71281/f1p0/1710|i1_LQ_CO3Flo_c38564/f1p0/1534	http://www.genome.jp/kegg-bin/show_pathway?ko00750/K00868%09red/K01733%09red/K06215%09red
Biosynthesis of unsaturated fatty acids	KEGG PATHWAY	ko01040	7	216	0.528798	1	i0_LQ_CO3Stem_c8987/f1p0/877|i3_LQ_CO3Stem_c25496/f1p0/3841|i1_LQ_CO3Stem_c25410/f1p0/1709|i1_LQ_CO3Flo_c36616/f1p1/1873|i1_HQ_CO3Stem_c17079/f4p0/1696|i1_LQ_CO3Stem_c34692/f1p0/1722|i3_LQ_CO3Leaf_c4635/f1p4/3716	http://www.genome.jp/kegg-bin/show_pathway?ko01040/K10256%09red/K03921%09red/K00507%09red/K10258%09red
Galactose metabolism	KEGG PATHWAY	ko00052	19	605	0.545973	1	i6_LQ_CO3Root_c329/f1p0/6484|i1_LQ_CO3Flo_c9464/f1p9/1751|i3_LQ_CO3Stem_c48997/f1p0/3517|i1_HQ_CO3Flo_c78584/f2p0/1959|i1_LQ_CO3Flo_c62147/f1p21/1940|i3_LQ_CO3Flo_c7512/f1p8/3921|i1_LQ_CO3Root_c64174/f1p5/1963|i2_LQ_CO3Stem_c79927/f1p0/2333|i3_LQ_CO3Leaf_c6469/f1p0/3176|i3_LQ_CO3Stem_c23772/f1p0/3635|i1_HQ_CO3Stem_c1700/f2p1/1878|i2_LQ_CO3Stem_c58361/f1p0/2370|i2_LQ_CO3Root_c3892/f1p0/2328|i3_LQ_…	http://www.genome.jp/kegg-bin/show_pathway?ko00052/K01193%09red/K01190%09red/K00850%09red/K01187%09red/K00844%09red/K01835%09red/K00963%09red/K12309%09red/K07407%09red/K06617%09red
Isoquinoline alkaloid biosynthesis	KEGG PATHWAY	ko00950	7	225	0.570677	1	i2_LQ_CO3Flo_c44532/f1p3/2939|i4_LQ_CO3Stem_c7830/f1p0/4564|i2_HQ_CO3Stem_c10469/f5p0/2411|i2_HQ_CO3Stem_c55756/f2p0/2198|i4_LQ_CO3Stem_c25437/f1p0/4350|i2_HQ_CO3Flo_c8158/f2p7/2081|i1_LQ_CO3Flo_c37989/f1p0/1841	http://www.genome.jp/kegg-bin/show_pathway?ko00950/K00811%09red/K00276%09red/K15849%09red/K14454%09red/K00505%09red
beta-Alanine metabolism	KEGG PATHWAY	ko00410	15	486	0.574677	1	i2_LQ_CO3Flo_c44532/f1p3/2939|i2_LQ_CO3Flo_c8454/f1p1/2499|i2_LQ_CO3Root_c6482/f1p0/2292|i6_LQ_CO3Stem_c496/f1p0/6547|i3_LQ_CO3Flo_c45501/f1p0/3886|i2_LQ_CO3Root_c19292/f1p0/2568|i1_LQ_CO3Leaf_c22037/f1p12/1905|i2_LQ_CO3Stem_c27397/f1p23/2564|i1_LQ_CO3Stem_c19688/f1p0/1639|i1_LQ_CO3Stem_c5697/f1p0/1834|i2_LQ_CO3Root_c10859/f1p0/2120|i3_LQ_CO3Leaf_c2051/f1p1/3085|i2_LQ_CO3Stem_c44967/f1p2/2991|i1_…	http://www.genome.jp/kegg-bin/show_pathway?ko00410/K00276%09red/K17839%09red/K00140%09red/K00128%09red/K01578%09red/K01580%09red/K14085%09red
Homologous recombination	KEGG PATHWAY	ko03440	10	326	0.583077	1	i1_LQ_CO3Root_c73632/f1p0/1195|i4_LQ_CO3Stem_c21784/f1p0/4856|i1_LQ_CO3Flo_c21928/f1p0/1225|i3_LQ_CO3Root_c1314/f1p0/3401|i3_LQ_CO3Flo_c58788/f1p0/3145|i2_LQ_CO3Stem_c7325/f1p0/2192|i4_LQ_CO3Leaf_c3233/f1p0/4988|i3_LQ_CO3Flo_c25367/f1p4/3826|i4_LQ_CO3Flo_c22315/f1p5/4156|i0_LQ_CO3Leaf_c13775/f1p0/643	http://www.genome.jp/kegg-bin/show_pathway?ko03440/K10866%09red/K10871%09red/K03553%09red/K10875%09red/K02335%09red/K07466%09red/K03504%09red
Arginine and proline metabolism	KEGG PATHWAY	ko00330	16	522	0.585607	1	i2_LQ_CO3Flo_c8454/f1p1/2499|i1_HQ_CO3Flo_c11044/f6p0/1791|i2_LQ_CO3Flo_c82184/f1p0/2857|i1_LQ_CO3Flo_c37989/f1p0/1841|i2_LQ_CO3Stem_c56476/f1p0/2189|i2_LQ_CO3Root_c19292/f1p0/2568|i1_LQ_CO3Root_c22191/f1p0/1597|i1_LQ_CO3Stem_c19688/f1p0/1639|i1_LQ_CO3Stem_c20251/f1p3/1172|i2_LQ_CO3Root_c2386/f1p1/2295|i1_LQ_CO3Stem_c5697/f1p0/1834|i2_HQ_CO3Flo_c8158/f2p7/2081|i1_LQ_CO3Stem_c19245/f1p0/1902|i1_LQ…	http://www.genome.jp/kegg-bin/show_pathway?ko00330/K17839%09red/K14454%09red/K00294%09red/K00128%09red/K00811%09red/K10536%09red/K01583%09red/K14085%09red/K00819%09red/K01426%09red/K12657%09red
Sphingolipid metabolism	KEGG PATHWAY	ko00600	10	330	0.598009	1	i1_LQ_CO3Stem_c3536/f1p0/1983|i2_LQ_CO3Stem_c92880/f1p0/2064|i3_LQ_CO3Stem_c23772/f1p0/3635|i3_LQ_CO3Flo_c7512/f1p8/3921|i2_LQ_CO3Stem_c79927/f1p0/2333|i5_LQ_CO3Stem_c1322/f1p0/5433|i2_LQ_CO3Root_c3892/f1p0/2328|i2_LQ_CO3Stem_c24742/f1p0/2491|i3_LQ_CO3Flo_c46371/f1p0/3903|i1_LQ_CO3Flo_c88398/f1p0/1520	http://www.genome.jp/kegg-bin/show_pathway?ko00600/K01190%09red/K00654%09red/K12309%09red/K04711%09red/K07407%09red/K01634%09red/K17108%09red
Ascorbate and aldarate metabolism	KEGG PATHWAY	ko00053	14	468	0.619819	1	i2_LQ_CO3Root_c14532/f1p0/2174|i3_LQ_CO3Stem_c20293/f1p0/3378|i2_LQ_CO3Stem_c5808/f1p0/2468|i1_LQ_CO3Flo_c81890/f1p0/1907|i2_LQ_CO3Flo_c178744/f1p10/2100|i1_LQ_CO3Flo_c43143/f1p1/1595|i2_LQ_CO3Root_c19292/f1p0/2568|i1_LQ_CO3Stem_c19688/f1p0/1639|i1_LQ_CO3Stem_c5697/f1p0/1834|i2_LQ_CO3Root_c2215/f1p0/2842|i1_LQ_CO3Flo_c23428/f1p0/1408|i1_LQ_CO3Stem_c19245/f1p0/1902|i2_LQ_CO3Stem_c50032/f1p0/2100|i…	http://www.genome.jp/kegg-bin/show_pathway?ko00053/K17744%09red/K00469%09red/K08232%09red/K00128%09red/K14190%09red/K14085%09red/K00012%09red/K10046%09red
Phenylpropanoid biosynthesis	KEGG PATHWAY	ko00940	28	926	0.621512	1	i2_LQ_CO3Stem_c39973/f1p7/2642|i2_LQ_CO3Stem_c81001/f1p0/2613|i0_LQ_CO3Stem_c8471/f1p3/865|i1_LQ_CO3Stem_c27809/f1p0/1249|i2_LQ_CO3Stem_c81218/f1p1/2162|i2_LQ_CO3Flo_c65500/f1p1/2380|i2_LQ_CO3Stem_c21435/f1p1/2821|i0_LQ_CO3Stem_c26898/f1p0/896|i3_LQ_CO3Stem_c5572/f1p0/3254|i2_LQ_CO3Stem_c62748/f1p0/2914|i2_LQ_CO3Stem_c83434/f1p0/2985|i4_LQ_CO3Flo_c28360/f1p0/4089|i1_LQ_CO3Flo_c36130/f1p7/1511|i0_…	http://www.genome.jp/kegg-bin/show_pathway?ko00940/K13065%09red/K10775%09red/K01188%09red/K05350%09red/K05349%09red/K00430%09red
Propanoate metabolism	KEGG PATHWAY	ko00640	9	306	0.631899	1	i2_LQ_CO3Root_c6482/f1p0/2292|i1_HQ_CO3Leaf_c42911/f4p3/1861|i2_LQ_CO3Stem_c10132/f1p0/2442|i2_LQ_CO3Leaf_c10263/f1p0/2087|i4_LQ_CO3Stem_c14867/f1p0/4820|i7_LQ_CO3Leaf_c46/f1p0/7087|i5_LQ_CO3Flo_c5297/f1p1/5417|i1_LQ_CO3Stem_c19812/f1p0/1689|i2_LQ_CO3Root_c10859/f1p0/2120	http://www.genome.jp/kegg-bin/show_pathway?ko00640/K00140%09red/K01578%09red/K01962%09red/K00382%09red/K11262%09red/K09699%09red
Terpenoid backbone biosynthesis	KEGG PATHWAY	ko00900	11	375	0.639913	1	i3_LQ_CO3Stem_c10192/f1p0/3255|i4_LQ_CO3Stem_c25341/f1p0/4575|i4_LQ_CO3Stem_c14393/f1p0/4484|i3_LQ_CO3Stem_c46892/f1p0/3223|i2_LQ_CO3Stem_c44591/f1p4/2698|i2_LQ_CO3Flo_c117665/f1p0/2227|i1_LQ_CO3Root_c17051/f1p1/1016|i6_LQ_CO3Leaf_c842/f1p7/6034|i3_LQ_CO3Stem_c41171/f1p0/3214|i1_LQ_CO3Stem_c18121/f1p8/1951|i1_LQ_CO3Root_c71171/f1p1/1647	http://www.genome.jp/kegg-bin/show_pathway?ko00900/K12742%09red/K01662%09red/K08658%09red/K00787%09red/K01770%09red/K01641%09red/K00021%09red/K11778%09red
Folate biosynthesis	KEGG PATHWAY	ko00790	4	139	0.642486	1	i2_LQ_CO3Stem_c43717/f1p0/2685|i2_LQ_CO3Stem_c80881/f1p0/2856|i3_LQ_CO3Stem_c8360/f1p0/3476|i3_LQ_CO3Flo_c41696/f1p0/3502	http://www.genome.jp/kegg-bin/show_pathway?ko00790/K13950%09red/K13998%09red
Riboflavin metabolism	KEGG PATHWAY	ko00740	2	69	0.644863	1	i2_HQ_CO3Stem_c55756/f2p0/2198|i2_HQ_CO3Stem_c10469/f5p0/2411	http://www.genome.jp/kegg-bin/show_pathway?ko00740/K00505%09red
Non-homologous end-joining	KEGG PATHWAY	ko03450	4	141	0.653219	1	i4_LQ_CO3Flo_c28654/f1p0/4115|i4_LQ_CO3Flo_c22315/f1p5/4156|i1_LQ_CO3Stem_c21064/f1p0/1563|i3_LQ_CO3Flo_c44699/f1p0/3158	http://www.genome.jp/kegg-bin/show_pathway?ko03450/K10866%09red/K10884%09red/K10777%09red
Phenylalanine metabolism	KEGG PATHWAY	ko00360	14	482	0.661458	1	i2_LQ_CO3Stem_c81218/f1p1/2162|i2_LQ_CO3Flo_c44532/f1p3/2939|i3_LQ_CO3Flo_c77946/f1p0/3020|i4_LQ_CO3Flo_c28360/f1p0/4089|i4_LQ_CO3Stem_c25437/f1p0/4350|i1_LQ_CO3Root_c22191/f1p0/1597|i1_LQ_CO3Stem_c3196/f1p0/1247|i4_LQ_CO3Stem_c7830/f1p0/4564|i1_LQ_CO3Stem_c34088/f1p0/1820|i2_HQ_CO3Flo_c8158/f2p7/2081|i1_LQ_CO3Flo_c37989/f1p0/1841|i1_LQ_CO3Leaf_c22057/f1p3/1474|i3_LQ_CO3Stem_c29545/f1p0/3926|i1_L…	http://www.genome.jp/kegg-bin/show_pathway?ko00360/K00276%09red/K14454%09red/K15849%09red/K00811%09red/K00817%09red/K01426%09red/K10775%09red
Glycine, serine and threonine metabolism	KEGG PATHWAY	ko00260	20	684	0.668171	1	i3_LQ_CO3Stem_c44717/f1p0/3837|i1_LQ_CO3Flo_c89320/f1p9/1557|i2_LQ_CO3Flo_c44532/f1p3/2939|i3_LQ_CO3Flo_c43097/f1p0/3278|i2_LQ_CO3Stem_c37397/f1p1/2382|i3_LQ_CO3Stem_c45846/f1p0/3614|i1_HQ_CO3Leaf_c42911/f4p3/1861|i2_LQ_CO3Root_c19292/f1p0/2568|i2_LQ_CO3Flo_c155353/f1p2/1799|i2_HQ_CO3Stem_c55655/f2p3/2470|i1_LQ_CO3Stem_c5954/f1p0/1743|i2_LQ_CO3Leaf_c3684/f1p2/2615|i1_LQ_CO3Root_c71281/f1p0/1710|i…	http://www.genome.jp/kegg-bin/show_pathway?ko00260/K01620%09red/K00276%09red/K00058%09red/K01695%09red/K00281%09red/K06001%09red/K00600%09red/K02437%09red/K12524%09red/K00382%09red/K14085%09red/K00928%09red/K15634%09red/K15633%09red/K01733%09red
Glycosphingolipid biosynthesis - ganglio series	KEGG PATHWAY	ko00604	1	35	0.674452	1	i2_LQ_CO3Root_c3892/f1p0/2328	http://www.genome.jp/kegg-bin/show_pathway?ko00604/K12309%09red
Tryptophan metabolism	KEGG PATHWAY	ko00380	9	322	0.688799	1	i1_LQ_CO3Stem_c19688/f1p0/1639|i0_LQ_CO3Root_c54540/f1p0/418|i2_LQ_CO3Root_c19292/f1p0/2568|i1_LQ_CO3Root_c22191/f1p0/1597|i1_LQ_CO3Stem_c5697/f1p0/1834|i0_LQ_CO3Root_c80483/f1p18/738|i1_LQ_CO3Stem_c19245/f1p0/1902|i1_LQ_CO3Stem_c9475/f1p0/1378|i1_LQ_CO3Stem_c26008/f1p0/1763	http://www.genome.jp/kegg-bin/show_pathway?ko00380/K00825%09red/K00128%09red/K01426%09red/K03781%09red/K14085%09red
Glycosylphosphatidylinositol(GPI)-anchor biosynthesis	KEGG PATHWAY	ko00563	6	221	0.699241	1	i2_LQ_CO3Root_c2234/f1p0/2267|i2_LQ_CO3Stem_c27579/f1p2/2912|i2_LQ_CO3Flo_c58691/f1p4/2631|i0_LQ_CO3Root_c32900/f1p0/921|i5_LQ_CO3Stem_c2875/f1p0/5556|i3_LQ_CO3Stem_c26647/f1p0/3609	http://www.genome.jp/kegg-bin/show_pathway?ko00563/K03858%09red/K07541%09red/K03860%09red/K05288%09red/K05292%09red
Plant hormone signal transduction	KEGG PATHWAY	ko04075	38	1299	0.708275	1	i3_LQ_CO3Stem_c27003/f1p0/3758|i4_HQ_CO3Stem_c7525/f2p0/4625|i4_LQ_CO3Stem_c25073/f1p0/4451|i3_LQ_CO3Stem_c24838/f1p0/3142|i2_LQ_CO3Stem_c83585/f1p0/2209|i5_LQ_CO3Leaf_c3854/f1p3/5246|i1_LQ_CO3Root_c13713/f1p0/1662|i4_LQ_CO3Stem_c28139/f1p0/4047|i3_LQ_CO3Stem_c53756/f1p0/3016|i5_LQ_CO3Stem_c8679/f1p0/5025|i2_LQ_CO3Stem_c37753/f1p0/2499|i2_LQ_CO3Stem_c20136/f1p4/2703|i1_LQ_CO3Stem_c8095/f1p0/1261|…	http://www.genome.jp/kegg-bin/show_pathway?ko04075/K14494%09red/K14497%09red/K14496%09red/K14491%09red/K14432%09red/K14431%09red/K14500%09red/K14498%09red/K14509%09red/K14489%09red/K12126%09red/K13463%09red/K14510%09red/K14513%09red/K14508%09red/K13946%09red/K14515%09red/K14484%09red/K14490%09red
Carbon fixation in photosynthetic organisms	KEGG PATHWAY	ko00710	24	835	0.70829	1	i0_HQ_CO3Root_c25725/f2p1/419|i1_LQ_CO3Flo_c21387/f1p0/1724|i4_LQ_CO3Stem_c6451/f1p0/4799|i1_LQ_CO3Stem_c5216/f1p1/1641|i1_LQ_CO3Stem_c13969/f1p0/1382|i2_LQ_CO3Flo_c82464/f1p5/2888|i1_LQ_CO3Stem_c20376/f1p0/1491|i1_LQ_CO3Stem_c9796/f1p0/1916|i1_LQ_CO3Flo_c37989/f1p0/1841|i3_LQ_CO3Flo_c12572/f1p0/3277|i4_LQ_CO3Stem_c7176/f1p0/4585|i1_LQ_CO3Stem_c18556/f1p0/1097|i5_LQ_CO3Root_c568/f1p0/5851|i3_LQ_C…	http://www.genome.jp/kegg-bin/show_pathway?ko00710/K00134%09red/K14454%09red/K01006%09red/K00615%09red/K03841%09red/K00051%09red/K01602%09red/K05298%09red/K01595%09red/K01623%09red/K00029%09red/K00028%09red/K00927%09red/K01783%09red/K01610%09red
Ribosome biogenesis in eukaryotes	KEGG PATHWAY	ko03008	27	948	0.733195	1	i2_LQ_CO3Stem_c71509/f1p5/2023|i3_HQ_CO3Stem_c2184/f3p1/3644|i4_LQ_CO3Leaf_c8796/f1p0/4567|i3_LQ_CO3Leaf_c2814/f1p1/3255|i4_LQ_CO3Stem_c8391/f1p0/4605|i4_LQ_CO3Stem_c9048/f1p0/4765|i3_LQ_CO3Flo_c26699/f1p3/3728|i2_LQ_CO3Stem_c28557/f1p2/2812|i3_LQ_CO3Stem_c4297/f1p0/3107|i1_LQ_CO3Root_c9392/f2p0/1492|i6_LQ_CO3Stem_c221/f1p0/6373|i3_LQ_CO3Stem_c27379/f1p0/3414|i4_LQ_CO3Stem_c13347/f1p1/4256|i4_LQ_…	http://www.genome.jp/kegg-bin/show_pathway?ko03008/K14572%09red/K14573%09red/K14563%09red/K03539%09red/K14569%09red/K12619%09red/K03097%09red/K14550%09red/K14570%09red/K11883%09red/K18532%09red/K03264%09red/K07936%09red/K03115%09red/K14555%09red/K11131%09red/K14552%09red/K14521%09red/K14290%09red
Arachidonic acid metabolism	KEGG PATHWAY	ko00590	3	121	0.736689	1	i4_LQ_CO3Stem_c4179/f1p0/4545|i2_LQ_CO3Root_c8746/f1p2/2451|i3_LQ_CO3Flo_c19850/f1p1/3757	http://www.genome.jp/kegg-bin/show_pathway?ko00590/K14674%09red/K18592%09red
N-Glycan biosynthesis	KEGG PATHWAY	ko00510	12	442	0.738871	1	i1_LQ_CO3Root_c15955/f1p0/1813|i3_LQ_CO3Stem_c4360/f1p3/3257|i2_LQ_CO3Stem_c42016/f1p3/2552|i3_LQ_CO3Stem_c30242/f1p0/3713|i3_LQ_CO3Flo_c38937/f1p0/3143|i1_LQ_CO3Root_c25073/f1p4/1369|i4_LQ_CO3Flo_c29608/f1p0/4029|i3_LQ_CO3Stem_c8940/f1p0/3106|i4_LQ_CO3Stem_c12237/f1p0/4325|i1_LQ_CO3Flo_c108349/f1p0/1731|i1_HQ_CO3Root_c25610/f2p0/1134|i2_LQ_CO3Stem_c56263/f1p1/2962	http://www.genome.jp/kegg-bin/show_pathway?ko00510/K03842%09red/K01001%09red/K12667%09red/K03843%09red/K03850%09red/K07151%09red/K01228%09red/K01231%09red/K01230%09red
Glycolysis / Gluconeogenesis	KEGG PATHWAY	ko00010	39	1361	0.753804	1	i1_LQ_CO3Leaf_c26792/f1p2/1928|i1_LQ_CO3Stem_c18571/f1p0/1294|i3_LQ_CO3Stem_c22229/f1p0/3114|i2_LQ_CO3Leaf_c10033/f1p0/2452|i1_LQ_CO3Stem_c19688/f1p0/1639|i1_LQ_CO3Flo_c21387/f1p0/1724|i1_LQ_CO3Stem_c11984/f1p0/1471|i3_LQ_CO3Flo_c3743/f1p0/3179|i1_LQ_CO3Stem_c21066/f1p0/1293|i1_LQ_CO3Stem_c26008/f1p0/1763|i1_LQ_CO3Root_c17059/f1p2/852|i1_LQ_CO3Stem_c5697/f1p0/1834|i1_LQ_CO3Stem_c13969/f1p0/1382|i…	http://www.genome.jp/kegg-bin/show_pathway?ko00010/K00850%09red/K01689%09red/K18857%09red/K01623%09red/K14085%09red/K00873%09red/K00627%09red/K00134%09red/K00131%09red/K01835%09red/K00844%09red/K01792%09red/K03841%09red/K01610%09red/K00927%09red/K00161%09red/K00162%09red/K00128%09red/K01568%09red/K00382%09red/K00121%09red/K15634%09red/K15633%09red
Protein export	KEGG PATHWAY	ko03060	11	420	0.772103	1	i0_LQ_CO3Flo_c10863/f1p0/991|i2_LQ_CO3Flo_c142688/f1p1/2533|i4_HQ_CO3Stem_c2378/f2p0/4752|i1_LQ_CO3Stem_c26926/f1p2/1772|i0_LQ_CO3Root_c76653/f1p0/853|i1_LQ_CO3Leaf_c5774/f1p0/1276|i3_HQ_CO3Stem_c25683/f2p0/3388|i2_LQ_CO3Flo_c108688/f1p0/2133|i0_LQ_CO3Stem_c11144/f1p0/991|i1_LQ_CO3Leaf_c8061/f1p0/1647|i2_LQ_CO3Stem_c23081/f1p2/2512	http://www.genome.jp/kegg-bin/show_pathway?ko03060/K03217%09red/K09481%09red/K09540%09red/K10956%09red/K13280%09red/K12272%09red/K03106%09red/K13431%09red/K12948%09red
Ether lipid metabolism	KEGG PATHWAY	ko00565	8	323	0.798461	1	i3_LQ_CO3Stem_c47101/f1p0/3295|i4_LQ_CO3Flo_c2909/f1p15/4523|i3_LQ_CO3Flo_c38420/f1p2/3236|i4_LQ_CO3Stem_c4179/f1p0/4545|i2_LQ_CO3Flo_c121750/f1p2/2519|i3_LQ_CO3Flo_c19850/f1p1/3757|i7_LQ_CO3Stem_c212/f1p0/7399|i3_LQ_CO3Stem_c44300/f1p4/3064	http://www.genome.jp/kegg-bin/show_pathway?ko00565/K01062%09red/K13510%09red/K01115%09red/K14674%09red
Steroid biosynthesis	KEGG PATHWAY	ko00100	6	250	0.799971	1	i2_LQ_CO3Stem_c28624/f1p0/2954|i1_LQ_CO3Root_c48713/f1p0/1432|i3_LQ_CO3Flo_c19850/f1p1/3757|i4_LQ_CO3Stem_c4179/f1p0/4545|i1_LQ_CO3Flo_c12622/f1p0/1419|i2_LQ_CO3Stem_c13395/f1p1/2241	http://www.genome.jp/kegg-bin/show_pathway?ko00100/K00511%09red/K14674%09red/K14423%09red/K00801%09red/K05917%09red
Monoterpenoid biosynthesis	KEGG PATHWAY	ko00902	2	95	0.802168	1	i4_LQ_CO3Stem_c13030/f1p3/4877|i2_LQ_CO3Stem_c81239/f1p7/2481	http://www.genome.jp/kegg-bin/show_pathway?ko00902/K18108%09red
Fructose and mannose metabolism	KEGG PATHWAY	ko00051	14	543	0.810312	1	i1_LQ_CO3Flo_c83701/f1p0/1155|i1_LQ_CO3Leaf_c12168/f1p0/1479|i1_LQ_CO3Root_c42005/f1p0/1281|i1_LQ_CO3Stem_c13969/f1p0/1382|i4_LQ_CO3Stem_c7176/f1p0/4585|i2_LQ_CO3Root_c13479/f1p0/2615|i1_LQ_CO3Flo_c38435/f1p0/1372|i1_HQ_CO3Root_c26111/f3p1/1446|i2_LQ_CO3Flo_c61736/f1p1/2475|i2_HQ_CO3Stem_c53400/f16p0/2670|i3_LQ_CO3Leaf_c6469/f1p0/3176|i2_LQ_CO3Stem_c58361/f1p0/2370|i1_LQ_CO3Root_c44440/f1p2/1743|…	http://www.genome.jp/kegg-bin/show_pathway?ko00051/K18447%09red/K00966%09red/K03841%09red/K00850%09red/K00844%09red/K00008%09red/K01623%09red/K19355%09red/K00863%09red
Zeatin biosynthesis	KEGG PATHWAY	ko00908	1	53	0.814297	1	i2_LQ_CO3Stem_c43136/f1p2/2785	http://www.genome.jp/kegg-bin/show_pathway?ko00908/K00279%09red
Lysine degradation	KEGG PATHWAY	ko00310	9	372	0.82859	1	i1_LQ_CO3Stem_c19688/f1p0/1639|i3_LQ_CO3Leaf_c1036/f1p0/3140|i2_LQ_CO3Root_c19292/f1p0/2568|i1_LQ_CO3Root_c43472/f1p0/1363|i1_LQ_CO3Stem_c5697/f1p0/1834|i3_LQ_CO3Stem_c40851/f1p1/3116|i1_LQ_CO3Stem_c19245/f1p0/1902|i1_LQ_CO3Stem_c9475/f1p0/1378|i1_LQ_CO3Stem_c26008/f1p0/1763	http://www.genome.jp/kegg-bin/show_pathway?ko00310/K00825%09red/K00128%09red/K11420%09red/K14085%09red
Ubiquinone and other terpenoid-quinone biosynthesis	KEGG PATHWAY	ko00130	7	300	0.833671	1	i2_LQ_CO3Stem_c9930/f1p0/2833|i0_LQ_CO3Leaf_c45104/f1p0/755|i1_LQ_CO3Stem_c27197/f1p0/1138|i6_LQ_CO3Leaf_c541/f1p0/6901|i2_LQ_CO3Stem_c65149/f1p3/2410|i0_LQ_CO3Leaf_c2742/f1p0/731|i2_LQ_CO3Stem_c35903/f1p1/2429	http://www.genome.jp/kegg-bin/show_pathway?ko00130/K14760%09red/K12501%09red/K02552%09red/K14759%09red/K03183%09red/K03809%09red
DNA replication	KEGG PATHWAY	ko03030	7	307	0.849842	1	i4_LQ_CO3Stem_c21784/f1p0/4856|i3_LQ_CO3Flo_c58788/f1p0/3145|i2_LQ_CO3Stem_c7325/f1p0/2192|i4_LQ_CO3Leaf_c3233/f1p0/4988|i3_LQ_CO3Flo_c25367/f1p4/3826|i4_LQ_CO3Flo_c2715/f1p1/4719|i0_LQ_CO3Leaf_c13775/f1p0/643	http://www.genome.jp/kegg-bin/show_pathway?ko03030/K07466%09red/K02324%09red/K02335%09red/K03504%09red
Purine metabolism	KEGG PATHWAY	ko00230	34	1275	0.860969	1	i2_LQ_CO3Flo_c146220/f1p0/2756|i2_LQ_CO3Stem_c48980/f1p2/2019|i1_HQ_CO3Root_c26111/f3p1/1446|i2_LQ_CO3Stem_c11158/f1p1/2908|i1_LQ_CO3Flo_c5339/f1p4/1972|i3_LQ_CO3Stem_c24095/f1p0/3483|i3_LQ_CO3Flo_c21311/f1p1/3557|i3_LQ_CO3Flo_c25367/f1p4/3826|i3_LQ_CO3Stem_c28556/f1p2/3258|i3_LQ_CO3Stem_c13188/f1p0/3854|i0_LQ_CO3Root_c70267/f1p3/912|i1_LQ_CO3Root_c64174/f1p5/1963|i3_LQ_CO3Flo_c11976/f1p0/3242|i1…	http://www.genome.jp/kegg-bin/show_pathway?ko00230/K18447%09red/K00962%09red/K00088%09red/K01835%09red/K00106%09red/K01952%09red/K03018%09red/K03021%09red/K00602%09red/K02324%09red/K18532%09red/K02083%09red/K03010%09red/K00942%09red/K00873%09red/K00940%09red/K01490%09red/K02335%09red/K14721%09red/K03504%09red
Glyoxylate and dicarboxylate metabolism	KEGG PATHWAY	ko00630	21	826	0.86645	1	i1_LQ_CO3Stem_c20260/f1p0/1137|i2_LQ_CO3Stem_c37397/f1p1/2382|i0_LQ_CO3Root_c54540/f1p0/418|i2_LQ_CO3Stem_c22316/f1p3/2648|i2_LQ_CO3Root_c11789/f1p4/2372|i2_HQ_CO3Stem_c68917/f2p0/2047|i3_LQ_CO3Stem_c45846/f1p0/3614|i3_LQ_CO3Stem_c20451/f1p0/3171|i1_LQ_CO3Stem_c27908/f1p0/1680|i3_LQ_CO3Leaf_c2238/f1p0/3324|i1_LQ_CO3Stem_c18556/f1p0/1097|i3_LQ_CO3Flo_c4582/f1p0/3648|i2_HQ_CO3Stem_c55655/f2p3/2470|…	http://www.genome.jp/kegg-bin/show_pathway?ko00630/K03781%09red/K11517%09red/K00281%09red/K01915%09red/K18121%09red/K01681%09red/K00600%09red/K02437%09red/K01602%09red/K00382%09red/K01638%09red/K19269%09red/K00122%09red
Thiamine metabolism	KEGG PATHWAY	ko00730	2	114	0.87449	1	i2_LQ_CO3Stem_c36547/f1p2/3203|i3_LQ_CO3Stem_c41171/f1p0/3214	http://www.genome.jp/kegg-bin/show_pathway?ko00730/K03147%09red/K01662%09red
Linoleic acid metabolism	KEGG PATHWAY	ko00591	3	158	0.874502	1	i4_LQ_CO3Stem_c4179/f1p0/4545|i3_LQ_CO3Flo_c19850/f1p1/3757|i3_LQ_CO3Stem_c39337/f1p0/3807	http://www.genome.jp/kegg-bin/show_pathway?ko00591/K14674%09red/K15718%09red
Base excision repair	KEGG PATHWAY	ko03410	6	281	0.876487	1	i2_LQ_CO3Stem_c7325/f1p0/2192|i3_LQ_CO3Flo_c25367/f1p4/3826|i4_LQ_CO3Flo_c2715/f1p1/4719|i1_LQ_CO3Root_c14861/f1p1/1258|i5_LQ_CO3Stem_c5280/f1p0/5177|i1_LQ_CO3Flo_c63454/f1p0/1945	http://www.genome.jp/kegg-bin/show_pathway?ko03410/K10773%09red/K01246%09red/K10563%09red/K02324%09red/K02335%09red/K03504%09red
Cell cycle - Caulobacter	KEGG PATHWAY	ko04112	3	167	0.896399	1	i3_LQ_CO3Stem_c40332/f1p0/3474|i3_LQ_CO3Flo_c25875/f1p1/3496|i3_LQ_CO3Stem_c6899/f1p0/3298	http://www.genome.jp/kegg-bin/show_pathway?ko04112/K01338%09red
Phagosome	KEGG PATHWAY	ko04145	16	681	0.908077	1	i3_LQ_CO3Stem_c32513/f1p30/3048|i1_LQ_CO3Stem_c26926/f1p2/1772|i3_HQ_CO3Flo_c69475/f2p0/3088|i3_LQ_CO3Stem_c13951/f1p0/3683|i0_LQ_CO3Stem_c26240/f1p0/939|i0_LQ_CO3Leaf_c26728/f1p2/864|i6_LQ_CO3Flo_c320/f1p0/6099|i3_LQ_CO3Root_c3472/f1p5/3248|i0_LQ_CO3Flo_c7541/f1p0/685|i2_LQ_CO3Flo_c108688/f1p0/2133|i3_LQ_CO3Stem_c12080/f1p0/3606|i0_HQ_CO3Stem_c13747/f4p0/949|i1_LQ_CO3Flo_c56220/f1p0/1686|i3_LQ_C…	http://www.genome.jp/kegg-bin/show_pathway?ko04145/K08054%09red/K08057%09red/K09481%09red/K00921%09red/K10956%09red/K03661%09red/K07374%09red/K00914%09red/K07889%09red/K04392%09red/K02154%09red/K02151%09red/K02150%09red
Cysteine and methionine metabolism	KEGG PATHWAY	ko00270	21	870	0.91408	1	i3_LQ_CO3Stem_c44717/f1p0/3837|i1_LQ_CO3Root_c28391/f1p8/1652|i1_LQ_CO3Flo_c78960/f1p0/1639|i4_HQ_CO3Stem_c12084/f2p0/4508|i1_LQ_CO3Flo_c61754/f1p1/1436|i1_LQ_CO3Stem_c18399/f1p0/1708|i2_LQ_CO3Leaf_c22190/f1p1/2045|i1_LQ_CO3Root_c7552/f1p3/2121|i3_LQ_CO3Flo_c45552/f1p2/3761|i5_LQ_CO3Flo_c5064/f1p0/5203|i4_LQ_CO3Stem_c22727/f1p5/4367|i3_LQ_CO3Flo_c43097/f1p0/3278|i1_LQ_CO3Leaf_c38760/f1p0/1730|i2_…	http://www.genome.jp/kegg-bin/show_pathway?ko00270/K01739%09red/K00899%09red/K14454%09red/K16054%09red/K01251%09red/K01011%09red/K00811%09red/K12524%09red/K00928%09red/K00789%09red/K00826%09red/K17398%09red/K00558%09red/K00549%09red
Flavonoid biosynthesis	KEGG PATHWAY	ko00941	6	313	0.928055	1	i2_LQ_CO3Stem_c81001/f1p0/2613|i2_LQ_CO3Stem_c15611/f1p0/2104|i1_LQ_CO3Leaf_c10089/f1p6/1299|i1_HQ_CO3Flo_c42538/f4p1/1139|i1_LQ_CO3Stem_c21950/f1p0/1455|i2_LQ_CO3Leaf_c21309/f1p0/2114	http://www.genome.jp/kegg-bin/show_pathway?ko00941/K05277%09red/K13065%09red/K13082%09red/K05280%09red/K08695%09red
Citrate cycle (TCA cycle)	KEGG PATHWAY	ko00020	13	594	0.932985	1	i1_LQ_CO3Stem_c24332/f1p0/1604|i3_LQ_CO3Flo_c3743/f1p0/3179|i2_LQ_CO3Flo_c22716/f1p1/2107|i2_LQ_CO3Stem_c70460/f1p0/2096|i1_HQ_CO3Leaf_c42911/f4p3/1861|i3_LQ_CO3Stem_c22229/f1p0/3114|i2_LQ_CO3Leaf_c10033/f1p0/2452|i2_LQ_CO3Stem_c14573/f1p0/2331|i2_LQ_CO3Stem_c3233/f1p1/2263|i3_LQ_CO3Flo_c4582/f1p0/3648|i1_LQ_CO3Stem_c11984/f1p0/1471|i1_LQ_CO3Stem_c23471/f1p0/1809|i2_LQ_CO3Stem_c15848/f1p0/2070	http://www.genome.jp/kegg-bin/show_pathway?ko00020/K01679%09red/K00161%09red/K00162%09red/K01681%09red/K01648%09red/K01610%09red/K00382%09red/K00627%09red
Fatty acid elongation	KEGG PATHWAY	ko00062	2	146	0.943753	1	i3_LQ_CO3Stem_c25496/f1p0/3841|i2_LQ_CO3Flo_c63540/f1p0/2465	http://www.genome.jp/kegg-bin/show_pathway?ko00062/K15397%09red/K10258%09red
Biotin metabolism	KEGG PATHWAY	ko00780	2	152	0.951804	1	i3_LQ_CO3Flo_c61178/f1p0/3135|i2_LQ_CO3Stem_c56945/f1p0/2385	http://www.genome.jp/kegg-bin/show_pathway?ko00780/K02372%09red/K09458%09red
Pyrimidine metabolism	KEGG PATHWAY	ko00240	21	926	0.953639	1	i2_LQ_CO3Flo_c59884/f1p1/2852|i3_LQ_CO3Flo_c11976/f1p0/3242|i4_LQ_CO3Stem_c11581/f1p0/4207|i3_LQ_CO3Stem_c11607/f1p0/3744|i5_LQ_CO3Stem_c7313/f1p0/5017|i4_HQ_CO3Stem_c1969/f2p0/4557|i0_LQ_CO3Flo_c12795/f1p1/963|i2_LQ_CO3Stem_c7325/f1p0/2192|i2_LQ_CO3Stem_c43717/f1p0/2685|i2_LQ_CO3Stem_c80881/f1p0/2856|i1_LQ_CO3Flo_c24514/f1p103/1879|i4_LQ_CO3Flo_c2715/f1p1/4719|i2_LQ_CO3Stem_c7458/f1p0/2243|i3_LQ…	http://www.genome.jp/kegg-bin/show_pathway?ko00240/K00761%09red/K01937%09red/K13998%09red/K00962%09red/K03018%09red/K00384%09red/K03021%09red/K01465%09red/K02324%09red/K03010%09red/K01493%09red/K00940%09red/K13800%09red/K00876%09red/K02335%09red/K14721%09red/K03504%09red
Brassinosteroid biosynthesis	KEGG PATHWAY	ko00905	1	99	0.955796	1	i1_LQ_CO3Stem_c23984/f1p10/1775	http://www.genome.jp/kegg-bin/show_pathway?ko00905/K15639%09red
Carotenoid biosynthesis	KEGG PATHWAY	ko00906	3	207	0.957619	1	i2_LQ_CO3Root_c12965/f1p3/2482|i1_LQ_CO3Stem_c4564/f1p0/1768|i2_LQ_CO3Leaf_c5139/f1p1/2478	http://www.genome.jp/kegg-bin/show_pathway?ko00906/K09837%09red/K09838%09red/K00514%09red
Sulfur metabolism	KEGG PATHWAY	ko00920	4	264	0.965833	1	i1_LQ_CO3Stem_c22065/f1p0/1674|i2_LQ_CO3Stem_c48878/f1p0/2039|i1_LQ_CO3Leaf_c38760/f1p0/1730|i2_LQ_CO3Leaf_c22190/f1p1/2045	http://www.genome.jp/kegg-bin/show_pathway?ko00920/K01082%09red/K01011%09red/K01739%09red
SNARE interactions in vesicular transport	KEGG PATHWAY	ko04130	3	220	0.968692	1	i1_LQ_CO3Root_c25006/f1p2/1052|i3_HQ_CO3Stem_c16999/f3p1/3149|i5_LQ_CO3Stem_c2233/f1p5/5214	http://www.genome.jp/kegg-bin/show_pathway?ko04130/K08498%09red/K08507%09red/K08504%09red
Glycosphingolipid biosynthesis - globo series	KEGG PATHWAY	ko00603	1	118	0.975574	1	i2_LQ_CO3Stem_c79927/f1p0/2333	http://www.genome.jp/kegg-bin/show_pathway?ko00603/K07407%09red
Porphyrin and chlorophyll metabolism	KEGG PATHWAY	ko00860	5	330	0.977386	1	i2_LQ_CO3Flo_c23398/f1p4/2670|i2_LQ_CO3Stem_c85255/f1p0/2430|i3_LQ_CO3Stem_c25769/f1p1/3379|i1_LQ_CO3Flo_c13962/f1p0/1469|i1_HQ_CO3Leaf_c1724/f2p4/1906	http://www.genome.jp/kegg-bin/show_pathway?ko00860/K01772%09red/K02257%09red/K01885%09red/K00228%09red
Alanine, aspartate and glutamate metabolism	KEGG PATHWAY	ko00250	12	631	0.977663	1	i6_LQ_CO3Stem_c496/f1p0/6547|i3_LQ_CO3Flo_c45501/f1p0/3886|i2_LQ_CO3Stem_c56476/f1p0/2189|i1_LQ_CO3Leaf_c22037/f1p12/1905|i2_LQ_CO3Stem_c27397/f1p23/2564|i2_LQ_CO3Stem_c60349/f1p0/2507|i2_LQ_CO3Leaf_c2783/f1p0/2305|i3_LQ_CO3Leaf_c2051/f1p1/3085|i2_HQ_CO3Flo_c8158/f2p7/2081|i1_LQ_CO3Flo_c37989/f1p0/1841|i1_LQ_CO3Stem_c7082/f1p0/1942|i2_LQ_CO3Stem_c44967/f1p2/2991	http://www.genome.jp/kegg-bin/show_pathway?ko00250/K14454%09red/K00294%09red/K16871%09red/K00811%09red/K01580%09red/K01915%09red
Stilbenoid, diarylheptanoid and gingerol biosynthesis	KEGG PATHWAY	ko00945	1	123	0.979104	1	i2_LQ_CO3Stem_c81001/f1p0/2613	http://www.genome.jp/kegg-bin/show_pathway?ko00945/K13065%09red
Oxidative phosphorylation	KEGG PATHWAY	ko00190	25	1148	0.979907	1	i4_LQ_CO3Stem_c2764/f1p1/4134|i3_LQ_CO3Stem_c32513/f1p30/3048|i3_LQ_CO3Stem_c42811/f1p6/3543|i0_LQ_CO3Leaf_c22305/f1p0/899|i2_LQ_CO3Stem_c40291/f1p1/2235|i2_LQ_CO3Leaf_c3705/f1p0/2124|i0_LQ_CO3Stem_c6081/f1p0/995|i1_HQ_CO3Flo_c125410/f10p0/1302|i3_HQ_CO3Flo_c28848/f4p0/3901|i3_LQ_CO3Stem_c44163/f1p0/3445|i3_LQ_CO3Flo_c45780/f1p0/3654|i3_LQ_CO3Stem_c30388/f1p0/3468|i2_LQ_CO3Stem_c42590/f1p15/2737|…	http://www.genome.jp/kegg-bin/show_pathway?ko00190/K03940%09red/K03955%09red/K01507%09red/K03661%09red/K02258%09red/K01535%09red/K02257%09red/K02154%09red/K02151%09red/K02150%09red
Amino sugar and nucleotide sugar metabolism	KEGG PATHWAY	ko00520	23	1144	0.992083	1	i3_LQ_CO3Stem_c21453/f1p0/3848|i2_HQ_CO3Stem_c94302/f6p1/2263|i1_LQ_CO3Stem_c20331/f1p4/1629|i4_LQ_CO3Stem_c6205/f1p0/4651|i1_LQ_CO3Leaf_c6711/f1p0/1527|i1_LQ_CO3Stem_c21066/f1p0/1293|i1_LQ_CO3Root_c23043/f1p1/1567|i6_LQ_CO3Root_c329/f1p0/6484|i2_LQ_CO3Flo_c178744/f1p10/2100|i1_HQ_CO3Flo_c78584/f2p0/1959|i1_LQ_CO3Root_c64174/f1p5/1963|i2_LQ_CO3Stem_c5808/f1p0/2468|i1_LQ_CO3Stem_c9985/f1p0/1677|i3…	http://www.genome.jp/kegg-bin/show_pathway?ko00520/K00966%09red/K15920%09red/K00975%09red/K00844%09red/K01835%09red/K00963%09red/K08678%09red/K12448%09red/K12449%09red/K00012%09red/K01209%09red/K10046%09red
Proteasome	KEGG PATHWAY	ko03050	9	584	0.99445	1	i1_LQ_CO3Leaf_c27236/f1p6/1713|i3_LQ_CO3Leaf_c2306/f1p0/3472|i1_LQ_CO3Leaf_c8574/f1p0/1226|i1_LQ_CO3Flo_c24161/f1p2/1880|i3_LQ_CO3Leaf_c6826/f1p1/3034|i1_LQ_CO3Stem_c22945/f1p2/1682|i2_LQ_CO3Flo_c60487/f1p3/1954|i0_LQ_CO3Root_c10179/f1p0/429|i4_LQ_CO3Flo_c20307/f1p0/4923	http://www.genome.jp/kegg-bin/show_pathway?ko03050/K03064%09red/K03061%09red/K03039%09red/K03028%09red/K03029%09red/K02730%09red/K03032%09red
RNA polymerase	KEGG PATHWAY	ko03020	4	354	0.995554	1	i3_LQ_CO3Flo_c11976/f1p0/3242|i3_LQ_CO3Leaf_c5395/f1p1/3770|i4_LQ_CO3Stem_c11581/f1p0/4207|i5_LQ_CO3Stem_c7313/f1p0/5017	http://www.genome.jp/kegg-bin/show_pathway?ko03020/K03021%09red/K03010%09red/K14721%09red/K03018%09red
Glutathione metabolism	KEGG PATHWAY	ko00480	12	752	0.997032	1	i4_LQ_CO3Stem_c4635/f1p0/4844|i4_LQ_CO3Flo_c7893/f1p0/4589|i2_LQ_CO3Stem_c23948/f1p0/2400|i4_LQ_CO3Stem_c24808/f1p0/4869|i0_LQ_CO3Flo_c8936/f1p0/939|i5_LQ_CO3Stem_c2686/f1p0/5657|i2_LQ_CO3Stem_c84724/f1p0/2506|i1_LQ_CO3Stem_c21117/f1p0/1855|i2_LQ_CO3Root_c8746/f1p2/2451|i1_LQ_CO3Leaf_c7135/f1p3/1973|i0_LQ_CO3Root_c5867/f1p4/967|i1_LQ_CO3Stem_c19372/f1p0/1182	http://www.genome.jp/kegg-bin/show_pathway?ko00480/K18592%09red/K00799%09red/K00383%09red/K00036%09red/K00033%09red/K01469%09red
Nicotinate and nicotinamide metabolism	KEGG PATHWAY	ko00760	1	196	0.997865	1	i3_LQ_CO3Stem_c7052/f1p0/3189	http://www.genome.jp/kegg-bin/show_pathway?ko00760/K03517%09red
Arginine biosynthesis	KEGG PATHWAY	ko00220	3	337	0.998294	1	i2_HQ_CO3Flo_c8158/f2p7/2081|i1_LQ_CO3Flo_c37989/f1p0/1841|i2_LQ_CO3Leaf_c2783/f1p0/2305	http://www.genome.jp/kegg-bin/show_pathway?ko00220/K00811%09red/K14454%09red/K01915%09red
Nitrogen metabolism	KEGG PATHWAY	ko00910	2	331	0.999649	1	i0_LQ_CO3Root_c5728/f1p1/997|i2_LQ_CO3Leaf_c2783/f1p0/2305	http://www.genome.jp/kegg-bin/show_pathway?ko00910/K01725%09red/K01915%09red
Ribosome	KEGG PATHWAY	ko03010	29	1982	0.999999	1	i1_LQ_CO3Leaf_c19725/f1p2/2017|i1_LQ_CO3Root_c14354/f1p10/1295|i0_LQ_CO3Root_c57276/f1p0/342|i1_LQ_CO3Leaf_c6976/f1p0/1232|i2_LQ_CO3Flo_c113638/f1p3/2647|i4_HQ_CO3Stem_c30043/f3p0/4189|i0_LQ_CO3Flo_c9813/f1p0/859|i1_LQ_CO3Stem_c37781/f1p0/1070|i0_LQ_CO3Root_c28833/f1p2/622|i0_LQ_CO3Stem_c11341/f1p0/979|i2_LQ_CO3Stem_c58476/f1p1/2465|i2_LQ_CO3Flo_c28054/f1p14/2625|i0_LQ_CO3Root_c28531/f1p0/796|i4_…	http://www.genome.jp/kegg-bin/show_pathway?ko03010/K02885%09red/K02889%09red/K02937%09red/K02939%09red/K02868%09red/K02959%09red/K02991%09red/K02997%09red/K02976%09red/K02873%09red/K02953%09red/K02925%09red/K02896%09red/K02897%09red/K02929%09red/K02879%09red/K02902%09red/K02891%09red/K02985%09red/K02987%09red/K02981%09red/K02988%09red/K02989%09red/K02947%09red
Photosynthesis	KEGG PATHWAY	ko00195	1	561	1	1	i1_LQ_CO3Stem_c10054/f1p3/1193	http://www.genome.jp/kegg-bin/show_pathway?ko00195/K03542%09red
