# Supplementary material for: Full-Length Transcriptome Analysis of Four Different Tissues of Cephalotaxus oliveri
Source: Int J Mol Sci. 2021 Jan 14;22(2):787. doi: 10.3390/ijms22020787 (PMC7830723; doi:10.3390/ijms22020787)
Supplement: Supplementary file 1 [file ijms-22-00787-s001.zip › ijms-1046333-supplementary/ijms-1046333 supplementary materials final/Table S9.xlsx]

## Sheet: Sheet1
Table S7. Summary of the dehydrin (DHN) gene family.
gene_id	Gene_length	NR Identity	NR Evalue	NR ID	NR Description	Swissprot Identity	Swissprot Evalue	Swissprot ID	Swissprot Description	PFAM ID:PFAM Description	KOG ID	KOG Description
i0_LQ_CO3Stem_c15399/f1p0/540	541	--	--	--	--	--	--	--	--	PF00257:Dehydrin	--	--
i1_LQ_CO3Flo_c43401/f1p1/1936	1934	--	--	--	--	--	--	--	--	PF00257:Dehydrin;PF00459:Inositol monophosphatase family	--	--
i2_LQ_CO3Stem_c61842/f1p1/2257	2255	--	--	--	--	--	--	--	--	PF00257:Dehydrin	--	--
i1_LQ_CO3Root_c9128/f1p1/1304	1308	52.9	1.3e-11	AEQ19904.1	dehydrin 2 [Vitis yeshanensis]	52.7	8e-07	sp|Q6ESR4|DHN1_ORYSJ	Dehydrin DHN1 OS=Oryza sativa subsp. japonica OX=39947 GN=DHN1 PE=2 SV=1	PF00257:Dehydrin	--	--
i2_LQ_CO3Flo_c90969/f1p5/2475	2446	--	--	--	--	--	--	--	--	PF00257:Dehydrin	--	--
i0_HQ_CO3Root_c23936/f2p0/404	404	--	--	--	--	--	--	--	--	PF00257:Dehydrin	--	--
i0_LQ_CO3Leaf_c24437/f1p5/571	563	39.6	5.3e-07	CAC34554.1	dehydrin [Pistacia vera]	35.6	1.7e-06	sp|P42758|XERO2_ARATH	Dehydrin Xero 2 OS=Arabidopsis thaliana OX=3702 GN=XERO2 PE=2 SV=1	PF00257:Dehydrin	--	--
i0_LQ_CO3Stem_c5642/f1p1/378	380	--	--	--	--	--	--	--	--	PF00257:Dehydrin	--	--
i0_LQ_CO3Stem_c15608/f1p0/752	715	--	--	--	--	--	--	--	--	PF00257:Dehydrin	--	--
i0_LQ_CO3Leaf_c25179/f1p4/590	590	--	--	--	--	--	--	--	--	PF00257:Dehydrin	--	--
i0_LQ_CO3Stem_c12914/f1p2/504	506	74.4	2.3e-09	CDY20228.1	BnaC09g30110D [Brassica napus]	--	--	--	--	PF00257:Dehydrin	--	--
i0_LQ_CO3Root_c44824/f1p0/602	604	--	--	--	--	--	--	--	--	PF00257:Dehydrin	--	--
i1_LQ_CO3Flo_c29967/f1p0/1041	1042	--	--	--	--	--	--	--	--	PF00257:Dehydrin	--	--
i0_LQ_CO3Root_c73329/f1p1/562	562	43.1	5.3e-07	XP_010515477.1	PREDICTED: dehydrin Xero 2-like [Camelina sativa]	--	--	--	--	PF00257:Dehydrin	--	--
i1_LQ_CO3Leaf_c25231/f1p0/1167	1168	61.6	1e-23	ABR26094.1	retrotransposon protein [Oryza sativa Indica Group]	--	--	--	--	PF00257:Dehydrin	--	--
i2_LQ_CO3Flo_c6198/f1p5/2930	2929	38.8	1.6e-110	XP_006844674.1	PREDICTED: uncharacterized protein At5g41620 [Amborella trichopoda]	30.1	1.3e-36	sp|Q66GQ2|Y5162_ARATH	Uncharacterized protein At5g41620 OS=Arabidopsis thaliana OX=3702 GN=At5g41620 PE=2 SV=2	PF00257:Dehydrin	--	--
i0_HQ_CO3Flo_c36968/f15p2/853	852	34.5	3e-09	ACL27839.1	dehydrin 9, partial [Pinus resinosa]	--	--	--	--	PF00257:Dehydrin	--	--
i0_HQ_CO3Flo_c4558/f2p0/801	802	--	--	--	--	--	--	--	--	PF00257:Dehydrin;PF15761:Immortalisation up-regulated protein	--	--
i0_LQ_CO3Flo_c10655/f1p0/752	752	--	--	--	--	--	--	--	--	PF00257:Dehydrin;PF15761:Immortalisation up-regulated protein	--	--
i0_HQ_CO3Leaf_c20242/f2p0/699	701	43.6	1.4e-09	XP_010515477.1	PREDICTED: dehydrin Xero 2-like [Camelina sativa]	35	5.6e-07	sp|P42758|XERO2_ARATH	Dehydrin Xero 2 OS=Arabidopsis thaliana OX=3702 GN=XERO2 PE=2 SV=1	PF00257:Dehydrin	--	--
i0_LQ_CO3Stem_c21903/f1p0/574	574	--	--	--	--	--	--	--	--	PF00257:Dehydrin	--	--
i0_LQ_CO3Stem_c10217/f1p0/744	742	43.6	1.5e-09	XP_010515477.1	PREDICTED: dehydrin Xero 2-like [Camelina sativa]	35	5.9e-07	sp|P42758|XERO2_ARATH	Dehydrin Xero 2 OS=Arabidopsis thaliana OX=3702 GN=XERO2 PE=2 SV=1	PF00257:Dehydrin	--	--
i1_LQ_CO3Stem_c33737/f1p0/1973	1975	--	--	--	--	--	--	--	--	PF00257:Dehydrin	--	--
i3_LQ_CO3Stem_c24838/f1p0/3142	3143	62.4	3.1e-120	XP_010915286.1	PREDICTED: BTB/POZ domain and ankyrin repeat-containing protein NPR1-like isoform X1 [Elaeis guineensis]	55.3	8.3e-103	sp|Q9FDY4|NPR1_ORYSJ	BTB/POZ domain and ankyrin repeat-containing protein NPR1 OS=Oryza sativa subsp. japonica OX=39947 GN=NPR1 PE=1 SV=1	PF00257:Dehydrin;PF13606:Ankyrin repeat;PF00023:Ankyrin repeat	At4g26120	FOG: Ankyrin repeat
i0_LQ_CO3Leaf_c44901/f1p0/645	645	41.7	2.3e-06	XP_010515477.1	PREDICTED: dehydrin Xero 2-like [Camelina sativa]	--	--	--	--	PF00257:Dehydrin	--	--
i2_LQ_CO3Stem_c14212/f1p1/2933	2933	38.8	1.6e-110	XP_006844674.1	PREDICTED: uncharacterized protein At5g41620 [Amborella trichopoda]	30.1	1.3e-36	sp|Q66GQ2|Y5162_ARATH	Uncharacterized protein At5g41620 OS=Arabidopsis thaliana OX=3702 GN=At5g41620 PE=2 SV=2	PF00257:Dehydrin	--	--
i0_HQ_CO3Stem_c21450/f2p8/592	583	--	--	--	--	--	--	--	--	PF00257:Dehydrin	--	--
i0_LQ_CO3Stem_c22282/f1p0/749	749	43.6	1.5e-09	XP_010515477.1	PREDICTED: dehydrin Xero 2-like [Camelina sativa]	35	5.9e-07	sp|P42758|XERO2_ARATH	Dehydrin Xero 2 OS=Arabidopsis thaliana OX=3702 GN=XERO2 PE=2 SV=1	PF00257:Dehydrin	--	--
i2_LQ_CO3Root_c370/f1p0/2481	2481	--	--	--	--	--	--	--	--	PF00257:Dehydrin	--	--
i1_LQ_CO3Leaf_c12916/f1p6/1163	1163	33.6	6.7e-12	ABK26840.1	unknown [Picea sitchensis]	--	--	--	--	PF00257:Dehydrin	--	--
i2_LQ_CO3Stem_c49866/f1p0/2027	2028	--	--	--	--	--	--	--	--	PF00257:Dehydrin	--	--
i0_LQ_CO3Stem_c7646/f1p0/921	923	--	--	--	--	--	--	--	--	PF00257:Dehydrin	--	--
i0_HQ_CO3Stem_c19274/f3p0/543	543	--	--	--	--	--	--	--	--	PF00257:Dehydrin	--	--
i1_HQ_CO3Stem_c2020/f3p0/1927	1927	--	--	--	--	--	--	--	--	PF00257:Dehydrin	--	--
i0_LQ_CO3Stem_c28210/f1p0/552	552	--	--	--	--	--	--	--	--	PF00257:Dehydrin	--	--
i0_HQ_CO3Leaf_c5210/f2p0/929	929	33.8	4.5e-11	AJA33584.1	late embryogenesis abundant protein LEA8-1 [Pinus tabuliformis]	41	8.1e-06	sp|Q00742|DHR15_WHEAT	Dehydrin Rab15 OS=Triticum aestivum OX=4565 GN=RAB15 PE=2 SV=1	PF00257:Dehydrin	--	--
i0_LQ_CO3Leaf_c33251/f1p0/667	667	43.6	1.4e-09	XP_010515477.1	PREDICTED: dehydrin Xero 2-like [Camelina sativa]	35	5.3e-07	sp|P42758|XERO2_ARATH	Dehydrin Xero 2 OS=Arabidopsis thaliana OX=3702 GN=XERO2 PE=2 SV=1	PF00257:Dehydrin	--	--
i0_LQ_CO3Stem_c8007/f3p1/686	629	40.6	4.6e-07	XP_010515477.1	PREDICTED: dehydrin Xero 2-like [Camelina sativa]	--	--	--	--	PF00257:Dehydrin	--	--
i0_LQ_CO3Root_c88720/f1p0/543	548	49.4	1.5e-06	AAZ83586.1	type II SK2 dehydrin, partial [Prunus persica]	--	--	--	--	PF00257:Dehydrin	--	--
i0_LQ_CO3Stem_c32830/f1p0/750	750	43.6	1.5e-09	XP_010515477.1	PREDICTED: dehydrin Xero 2-like [Camelina sativa]	35	6e-07	sp|P42758|XERO2_ARATH	Dehydrin Xero 2 OS=Arabidopsis thaliana OX=3702 GN=XERO2 PE=2 SV=1	PF00257:Dehydrin	--	--
i2_LQ_CO3Flo_c63883/f1p2/2232	2232	--	--	--	--	--	--	--	--	PF00257:Dehydrin	--	--
i1_HQ_CO3Root_c24582/f3p0/1191	1188	53.9	6.2e-13	AEQ19904.1	dehydrin 2 [Vitis yeshanensis]	52.7	7.2e-07	sp|Q6ESR4|DHN1_ORYSJ	Dehydrin DHN1 OS=Oryza sativa subsp. japonica OX=39947 GN=DHN1 PE=2 SV=1	PF00257:Dehydrin	--	--
i0_LQ_CO3Stem_c21612/f1p0/742	745	69.2	2.7e-06	ACI87762.1	unknown, partial [Cupressus sempervirens]	--	--	--	--	PF00257:Dehydrin	--	--
i0_LQ_CO3Root_c2547/f1p0/752	710	--	--	--	--	--	--	--	--	PF00257:Dehydrin	--	--
i0_LQ_CO3Stem_c11621/f1p4/520	520	42.9	3.8e-07	XP_010515477.1	PREDICTED: dehydrin Xero 2-like [Camelina sativa]	--	--	--	--	PF00257:Dehydrin	--	--
i2_LQ_CO3Stem_c14005/f1p1/2970	2970	38.8	1.6e-110	XP_006844674.1	PREDICTED: uncharacterized protein At5g41620 [Amborella trichopoda]	30.1	1.3e-36	sp|Q66GQ2|Y5162_ARATH	Uncharacterized protein At5g41620 OS=Arabidopsis thaliana OX=3702 GN=At5g41620 PE=2 SV=2	PF00257:Dehydrin	--	--
i0_HQ_CO3Leaf_c34759/f2p0/543	543	--	--	--	--	--	--	--	--	PF00257:Dehydrin	--	--
i2_HQ_CO3Flo_c19359/f2p6/2552	2550	--	--	--	--	--	--	--	--	PF00257:Dehydrin	--	--
i0_HQ_CO3Root_c34840/f2p1/615	623	41.6	5.3e-08	XP_010515477.1	PREDICTED: dehydrin Xero 2-like [Camelina sativa]	33.8	7.1e-06	sp|P42758|XERO2_ARATH	Dehydrin Xero 2 OS=Arabidopsis thaliana OX=3702 GN=XERO2 PE=2 SV=1	PF00257:Dehydrin	--	--
i0_LQ_CO3Stem_c2356/f1p0/468	466	--	--	--	--	--	--	--	--	PF00257:Dehydrin	--	--
i2_LQ_CO3Stem_c60245/f1p0/2193	2193	--	--	--	--	--	--	--	--	PF00257:Dehydrin	--	--
i1_LQ_CO3Leaf_c3114/f1p25/1276	1246	--	--	--	--	--	--	--	--	PF00257:Dehydrin	--	--
i0_HQ_CO3Root_c2003/f8p0/934	934	--	--	--	--	--	--	--	--	PF00257:Dehydrin	--	--
i2_HQ_CO3Leaf_c373/f6p0/2346	2346	--	--	--	--	--	--	--	--	PF00257:Dehydrin	--	--
i0_LQ_CO3Leaf_c30926/f1p0/669	669	85.2	8.5e-20	XP_010104771.1	hypothetical protein L484_018823 [Morus notabilis]	--	--	--	--	PF00257:Dehydrin	--	--
i0_LQ_CO3Flo_c27349/f1p7/813	813	34.5	3.7e-09	ACL27839.1	dehydrin 9, partial [Pinus resinosa]	--	--	--	--	PF00257:Dehydrin	--	--
i0_HQ_CO3Stem_c1995/f3p0/826	827	--	--	--	--	--	--	--	--	PF00257:Dehydrin	--	--
i0_LQ_CO3Root_c5308/f1p0/854	817	--	--	--	--	--	--	--	--	PF00257:Dehydrin	--	--
i3_LQ_CO3Leaf_c7120/f1p0/3025	3025	62.4	3e-120	XP_010915286.1	PREDICTED: BTB/POZ domain and ankyrin repeat-containing protein NPR1-like isoform X1 [Elaeis guineensis]	55.3	8e-103	sp|Q9FDY4|NPR1_ORYSJ	BTB/POZ domain and ankyrin repeat-containing protein NPR1 OS=Oryza sativa subsp. japonica OX=39947 GN=NPR1 PE=1 SV=1	PF00257:Dehydrin;PF00023:Ankyrin repeat;PF13606:Ankyrin repeat	At4g26120	FOG: Ankyrin repeat
i1_HQ_CO3Leaf_c17108/f4p4/1202	1202	33.6	6.9e-12	ABK26840.1	unknown [Picea sitchensis]	--	--	--	--	PF00257:Dehydrin	--	--
i0_LQ_CO3Stem_c10754/f1p0/729	681	--	--	--	--	--	--	--	--	PF00257:Dehydrin	--	--
i0_HQ_CO3Stem_c19799/f18p0/593	594	--	--	--	--	--	--	--	--	PF00257:Dehydrin	--	--
i1_LQ_CO3Leaf_c43157/f2p2/1300	1166	--	--	--	--	--	--	--	--	PF00257:Dehydrin	--	--
i0_LQ_CO3Flo_c24198/f1p0/813	813	33.6	9.1e-08	ABK26840.1	unknown [Picea sitchensis]	--	--	--	--	PF00257:Dehydrin	--	--
i0_LQ_CO3Leaf_c11378/f1p0/709	709	43.6	1.4e-09	XP_010515477.1	PREDICTED: dehydrin Xero 2-like [Camelina sativa]	35	5.6e-07	sp|P42758|XERO2_ARATH	Dehydrin Xero 2 OS=Arabidopsis thaliana OX=3702 GN=XERO2 PE=2 SV=1	PF00257:Dehydrin	--	--
i1_HQ_CO3Stem_c38108/f2p0/1175	1175	33.6	6.8e-12	ABK26840.1	unknown [Picea sitchensis]	--	--	--	--	PF00257:Dehydrin	--	--
i2_LQ_CO3Root_c15819/f1p4/2185	2169	--	--	--	--	--	--	--	--	PF00257:Dehydrin	--	--
i2_LQ_CO3Flo_c19718/f1p2/2314	2329	--	--	--	--	--	--	--	--	PF00257:Dehydrin	--	--
i0_LQ_CO3Leaf_c18635/f1p0/691	692	43.6	1.4e-09	XP_010515477.1	PREDICTED: dehydrin Xero 2-like [Camelina sativa]	35	5.5e-07	sp|P42758|XERO2_ARATH	Dehydrin Xero 2 OS=Arabidopsis thaliana OX=3702 GN=XERO2 PE=2 SV=1	PF00257:Dehydrin	--	--
i2_LQ_CO3Stem_c83778/f1p24/2774	2774	43.6	5.7e-09	XP_010515477.1	PREDICTED: dehydrin Xero 2-like [Camelina sativa]	35	2.2e-06	sp|P42758|XERO2_ARATH	Dehydrin Xero 2 OS=Arabidopsis thaliana OX=3702 GN=XERO2 PE=2 SV=1	PF00257:Dehydrin	--	--
i0_LQ_CO3Flo_c4254/f1p0/699	696	--	--	--	--	--	--	--	--	PF00257:Dehydrin	--	--
i0_LQ_CO3Stem_c10874/f1p0/999	999	--	--	--	--	--	--	--	--	PF00257:Dehydrin	--	--
i2_LQ_CO3Stem_c36600/f1p0/2968	2965	--	--	--	--	--	--	--	--	PF00257:Dehydrin	--	--
i2_LQ_CO3Stem_c22048/f1p2/2200	2202	--	--	--	--	--	--	--	--	PF00257:Dehydrin	--	--
i0_HQ_CO3Root_c24134/f3p0/650	651	--	--	--	--	--	--	--	--	PF00257:Dehydrin	--	--
i1_HQ_CO3Root_c101136/f3p0/1088	1088	53.9	5.7e-13	CAN66038.1	hypothetical protein VITISV_010455 [Vitis vinifera]	52.7	6.6e-07	sp|Q6ESR4|DHN1_ORYSJ	Dehydrin DHN1 OS=Oryza sativa subsp. japonica OX=39947 GN=DHN1 PE=2 SV=1	PF00257:Dehydrin	--	--
i1_LQ_CO3Stem_c14994/f1p0/1062	1062	33.6	6.1e-12	ABK26840.1	unknown [Picea sitchensis]	41	9.3e-06	sp|Q00742|DHR15_WHEAT	Dehydrin Rab15 OS=Triticum aestivum OX=4565 GN=RAB15 PE=2 SV=1	PF00257:Dehydrin	--	--
i0_LQ_CO3Leaf_c41130/f1p0/655	655	--	--	--	--	--	--	--	--	PF00257:Dehydrin	--	--
i1_LQ_CO3Root_c24498/f1p2/1216	1209	--	--	--	--	--	--	--	--	PF00257:Dehydrin;PF00459:Inositol monophosphatase family	--	--
i1_LQ_CO3Leaf_c39957/f1p0/1428	1478	53.8	9.9e-45	ACN40798.1	unknown [Picea sitchensis]	41.1	4.3e-25	sp|Q8LPN7|RNG1L_ARATH	E3 ubiquitin-protein ligase RING1-like OS=Arabidopsis thaliana OX=3702 GN=At3g19950 PE=1 SV=1	PF00257:Dehydrin;PF17123:RING-like zinc finger;PF12861:Anaphase-promoting complex subunit 11 RING-H2 finger;PF11789:Zinc-finger of the MIZ type in Nse subunit;PF00097:Zinc finger, C3HC4 type (RING finger);PF14634:zinc-RING finger domain;PF13639:Ring finger domain;PF12678:RING-H2 zinc finger domain	At3g19950	FOG: Predicted E3 ubiquitin ligase
i2_HQ_CO3Stem_c13063/f2p0/2227	2227	--	--	--	--	--	--	--	--	PF00257:Dehydrin	--	--
i0_LQ_CO3Stem_c9233/f1p0/853	853	34.5	3.9e-09	ACL27839.1	dehydrin 9, partial [Pinus resinosa]	--	--	--	--	PF00257:Dehydrin	--	--
i0_HQ_CO3Root_c842/f3p1/669	670	--	--	--	--	--	--	--	--	PF00257:Dehydrin	--	--
i1_HQ_CO3Stem_c26219/f2p0/1172	1172	31.1	1.8e-09	ABK26840.1	unknown [Picea sitchensis]	--	--	--	--	PF00257:Dehydrin	--	--
